# Supplementary material for: Ancestral perinatal obesogen exposure results in a transgenerational thrifty phenotype in mice
Source: Nat Commun. 2017 Dec 8;8:2012. doi: 10.1038/s41467-017-01944-z (PMC5722856; doi:10.1038/s41467-017-01944-z)
Supplement: Supplementary file 4 — Supplementary Data 1 [file 41467_2017_1944_MOESM4_ESM.xlsx]

## Sheet: Supp. Data 1
Supplementary Data 1. Summary of TBT-dependent DNA methylome and transcriptome variation in F4 male gonadal adipose tissue using different thresholds of statistical significance.
	TBT-dependent DNA methylome variation				TBT-dependent transcriptome variation
p value1	Number of DMRs2	Number of mDMRs3	mDMRs/DMRs	Fraction of hypermethylated DMRs4	Number of DEGs5	Fraction of underexpressed DEGs6
1e-05	309	217	0.702265	0.529954	0	--
2e-05	475	344	0.724211	0.543605	2	0.5
3e-05	644	473	0.734472	0.528541	4	0.75
4e-05	777	579	0.745174	0.528497	4	0.75
5e-05	921	689	0.7481	0.532656	4	0.75
6e-05	1006	759	0.754473	0.523057	4	0.75
7e-05	1206	933	0.773632	0.527331	4	0.75
8e-05	1371	1072	0.781911	0.51959	5	0.8
9e-05	1494	1179	0.789157	0.51145	5	0.8
0.0001	1565	1236	0.789776	0.510518	6	0.666667
0.0002	3013	2419	0.802854	0.509715	13	0.538462
0.0003	4246	3442	0.810645	0.52179	24	0.666667
0.0004	5534	4466	0.807011	0.519257	33	0.69697
0.0005	6936	5582	0.804787	0.528305	40	0.7
0.0006	8666	6983	0.805793	0.533295	44	0.704545
0.0007	9609	7704	0.801748	0.522975	51	0.686275
0.0008	10752	8596	0.799479	0.52571	59	0.694915
0.0009	12328	9846	0.79867	0.525086	69	0.695652
0.001	14545	11614	0.798487	0.546754	73	0.712329
0.002	27779	21914	0.788869	0.551474	135	0.703704
0.003	42130	32720	0.776644	0.554798	174	0.735632
0.004	54619	41879	0.766748	0.547769	217	0.723502
0.005	70139	53321	0.760219	0.560811	251	0.705179
0.006	82347	61970	0.752547	0.554704	286	0.681818
0.007	96394	72069	0.74765	0.557022	319	0.683386
0.008	115668	85805	0.741821	0.567403	346	0.67052
0.009	126160	93017	0.737294	0.565617	384	0.651042
0.01	140543	102884	0.732046	0.559358	420	0.638095
0.02	289892	202106	0.697177	0.567479	672	0.60119
0.03	451816	304672	0.674328	0.571405	933	0.578778
0.04	609710	399792	0.655708	0.578178	1164	0.563574
0.05	769292	492169	0.639769	0.576578	1401	0.547466
0.06	931568	583583	0.626452	0.574921	1631	0.532189
0.07	1104997	679647	0.615067	0.576796	1864	0.52897
0.08	1292240	779822	0.603465	0.576906	2106	0.526591
0.09	1427074	848090	0.594286	0.57158	2351	0.518077
0.1	1645791	961137	0.583997	0.57425	2610	0.52069
0.2	3392088	1756727	0.51789	0.568257	5187	0.501832
0.3	5280448	2484633	0.470535	0.561169	7760	0.478866
0.4	7357502	3184184	0.432781	0.556966	10139	0.500049
0.5	9366732	3733071	0.398546	0.550266	12178	0.488914
0.6	11477913	4247250	0.370037	0.544918	14157	0.485272
0.7	13691049	4663407	0.340617	0.537806	16025	0.485741
0.8	15814908	5064332	0.320225	0.534877	18086	0.485624
0.9	18614111	5365625	0.288256	0.526973	20323	0.478227
1	24318006	5817331	0.239219	0.502993	23382	0.455521
1, p values for TBT-dependent DNA methylome variation were obtained using edgeR function in MEDIPS package. p values for TBT-dependent transcriptome variation were obtained using glmQLFTest function from edgeR package.
2, Differentially Methylated Regions (DMRs) represent whole-genome consecutive, non-overlapping 100 bp windows with significant variation in methyl-CpG binding domain deep sequencing (MBD-seq) read coverage for F4 male gonadal adipose tissue from descendants of F0 DMSO- and TBT-treated females after F4 dietary challenge.
3, Merged Differentially Methylated Regions (mDMRs) encompass individual DMRs or multiple adjacent DMRs with the same direction of change.
4, Number of DMRs showing significantly higher MBD-seq read coverage in TBT than in DMSO samples/Total number of DMRs
5, Differentially Expressed Genes (DEGs) represent genes with significantly different RNA-seq read coverage for F4 male gonadal adipose tissue from descendants of F0 DMSO- and TBT-treated females after F4 dietary challenge.
6, Number of DEGs with significantly lower retrotranscribed RNA-seq read coverage in TBT than in DMSO samples/Total number of DEGs
