# Supplementary material for: Ancestral perinatal obesogen exposure results in a transgenerational thrifty phenotype in mice
Source: Nat Commun. 2017 Dec 8;8:2012. doi: 10.1038/s41467-017-01944-z (PMC5722856; doi:10.1038/s41467-017-01944-z)
Supplement: Supplementary file 5 — Supplementary Data 2 [file 41467_2017_1944_MOESM5_ESM.xlsx]

## Sheet: Supp. Data 2
Supplementary Data 2. TBT-dependent DNA methylome variation for F4 male gonadal adipose tissue.
	DMR location and length				TBT-dependent DNA methylome variation			DMR structure identifiers
DMR1 identifier	Chromosome	Start	Stop	Length [bp]	Direction of change2	Fold change [log2]3	p value3	mDMR4	isoDMBs4
1	1	3023201	3023300	100	Hypermethylated	1.94708	0.000412524	1	1
2	1	3023301	3023400	100	Hypermethylated	2.08722	0.000227975	1	1
3	1	3217701	3217800	100	Hypermethylated	2.06677	0.000969486	2	1
4	1	3558101	3558200	100	Hypermethylated	2.35645	0.000313378	3	1
5	1	4611101	4611200	100	Hypomethylated	-1.70375	0.000871873	4	2
6	1	5016301	5016400	100	Hypermethylated	1.99872	0.000540116	5	3
7	1	5016401	5016500	100	Hypermethylated	1.89706	0.000513587	5	3
8	1	5203801	5203900	100	Hypermethylated	2.52251	0.00049156	6	3
9	1	5204001	5204100	100	Hypermethylated	3.24837	0.000980291	7	3
10	1	5252501	5252600	100	Hypermethylated	2.12674	0.000550753	8	3
11	1	5277001	5277100	100	Hypomethylated	-1.16084	6.66408e-07	9	4
12	1	5277101	5277200	100	Hypomethylated	-1.36187	3.6607e-08	9	4
13	1	5277201	5277300	100	Hypomethylated	-1.55935	2.61654e-07	9	4
14	1	5277301	5277400	100	Hypomethylated	-1.31414	0.00077061	9	4
15	1	5802101	5802200	100	Hypermethylated	2.77958	4.9742e-05	10	5
16	1	6606801	6606900	100	Hypomethylated	-2.5056	0.000874531	11	6
17	1	6897501	6897600	100	Hypermethylated	4.50919	0.000979166	12	7
18	1	6978301	6978400	100	Hypermethylated	4.62944	0.000489843	13	7
19	1	6993801	6993900	100	Hypermethylated	2.29372	0.000537566	14	7
20	1	7563901	7564000	100	Hypomethylated	-1.34426	0.000574606	15	8
21	1	8051201	8051300	100	Hypermethylated	4.74042	0.000245064	16	9
22	1	8051301	8051400	100	Hypermethylated	4.50919	0.000979166	16	9
23	1	8128101	8128200	100	Hypomethylated	-0.7512	0.000574635	17	10
24	1	8271401	8271500	100	Hypermethylated	2.86084	0.000896116	18	11
25	1	8304601	8304700	100	Hypomethylated	-1.90414	8.46922e-05	19	12
26	1	8304701	8304800	100	Hypomethylated	-1.77286	0.000182642	19	12
27	1	8304801	8304900	100	Hypomethylated	-2.09984	0.000232825	19	12
28	1	8563101	8563200	100	Hypermethylated	1.86072	0.000297789	20	13
29	1	8782601	8782700	100	Hypermethylated	3.24836	0.000980291	21	13
30	1	9033301	9033400	100	Hypermethylated	4.5092	0.000979166	22	13
31	1	9370701	9370800	100	Hypermethylated	1.59682	0.00054301	23	13
32	1	9704701	9704800	100	Hypermethylated	3.34455	0.000521108	24	13
33	1	10393701	10393800	100	Hypermethylated	4.62943	0.000489843	25	13
34	1	10805301	10805400	100	Hypomethylated	-1.31035	0.000562364	26	14
35	1	10834901	10835000	100	Hypomethylated	-2.14447	7.13011e-05	27	14
36	1	10835001	10835100	100	Hypomethylated	-1.87237	0.000477436	27	14
37	1	11055101	11055200	100	Hypermethylated	4.5092	0.000979166	28	15
38	1	12165701	12165800	100	Hypermethylated	2.29374	0.000537566	29	15
39	1	12468501	12468600	100	Hypomethylated	-1.78669	0.000250796	30	16
40	1	12644401	12644500	100	Hypomethylated	-2.25907	7.05536e-05	31	16
41	1	12644501	12644600	100	Hypomethylated	-1.87233	0.000477436	31	16
42	1	12768701	12768800	100	Hypermethylated	2.45038	0.000860523	32	17
43	1	12783201	12783300	100	Hypomethylated	-1.95494	0.000513587	33	18
44	1	12864501	12864600	100	Hypermethylated	2.29356	0.000119449	34	19
45	1	12864601	12864700	100	Hypermethylated	2.12677	0.000550753	34	19
46	1	13369601	13369700	100	Hypermethylated	2.22815	0.000916668	35	19
47	1	13418801	13418900	100	Hypomethylated	-2.23967	0.000562353	36	20
48	1	13612801	13612900	100	Hypermethylated	3.43382	0.000512882	37	21
49	1	13621801	13621900	100	Hypomethylated	-1.52029	0.00063934	38	22
50	1	14187201	14187300	100	Hypermethylated	2.85939	0.000606934	39	23
51	1	14747501	14747600	100	Hypomethylated	-2.05623	0.000540116	40	24
52	1	14747701	14747800	100	Hypomethylated	-2.29761	0.000281825	41	24
53	1	14820601	14820700	100	Hypermethylated	3.43471	0.000276068	42	25
54	1	15126201	15126300	100	Hypermethylated	2.45035	0.000959872	43	25
55	1	15726401	15726500	100	Hypermethylated	2.06664	0.000919184	44	25
56	1	15797201	15797300	100	Hypermethylated	4.50921	0.000979166	45	25
57	1	15837101	15837200	100	Hypomethylated	-1.91891	0.000297789	46	26
58	1	15837201	15837300	100	Hypomethylated	-2.43694	8.52092e-06	46	26
59	1	15837301	15837400	100	Hypomethylated	-2.09191	6.10141e-05	46	26
60	1	15837401	15837500	100	Hypomethylated	-1.77166	0.00030337	46	26
61	1	16050401	16050500	100	Hypermethylated	1.82816	0.000781862	47	27
62	1	16062401	16062500	100	Hypermethylated	1.76616	0.000798274	48	27
63	1	16083101	16083200	100	Hypermethylated	2.78061	0.000732373	49	27
64	1	16163801	16163900	100	Hypomethylated	-2.41289	0.000313378	50	28
65	1	17128801	17128900	100	Hypermethylated	2.7195	8.87991e-05	51	29
66	1	17279201	17279300	100	Hypermethylated	3.34455	0.000521108	52	29
67	1	17377001	17377100	100	Hypermethylated	4.737	0.000480746	53	29
68	1	17400701	17400800	100	Hypomethylated	-2.24154	0.000327977	54	30
69	1	17524401	17524500	100	Hypomethylated	-1.21481	0.000315282	55	30
70	1	17597501	17597600	100	Hypermethylated	2.45039	0.000860523	56	31
71	1	18137601	18137700	100	Hypermethylated	4.50919	0.000979166	57	31
72	1	18335801	18335900	100	Hypermethylated	4.50918	0.000979166	58	31
73	1	18769101	18769200	100	Hypermethylated	3.24835	0.000980291	59	31
74	1	18778101	18778200	100	Hypermethylated	2.78032	0.000792992	60	31
75	1	19096301	19096400	100	Hypermethylated	2.52273	0.000820462	61	31
76	1	19483601	19483700	100	Hypermethylated	4.62944	0.000489843	62	31
77	1	19555001	19555100	100	Hypermethylated	4.50919	0.000979166	63	31
78	1	19630301	19630400	100	Hypomethylated	-1.86583	0.000100214	64	32
79	1	20544901	20545000	100	Hypermethylated	2.52247	0.000498756	65	33
80	1	20924101	20924200	100	Hypermethylated	4.50919	0.000979166	66	33
81	1	21014501	21014600	100	Hypermethylated	3.34456	0.000521108	67	33
82	1	21364401	21364500	100	Hypomethylated	-1.50339	0.000949271	68	34
83	1	21403001	21403100	100	Hypomethylated	-1.47533	0.000814489	69	34
84	1	21505701	21505800	100	Hypomethylated	-1.9175	0.000437929	70	34
85	1	21540301	21540400	100	Hypermethylated	2.29373	0.000537566	71	35
86	1	22346501	22346600	100	Hypomethylated	-1.95494	0.000513587	72	36
87	1	22874101	22874200	100	Hypomethylated	-0.821321	3.8298e-05	73	36
88	1	22874201	22874300	100	Hypomethylated	-0.853346	5.81072e-05	73	36
89	1	23328801	23328900	100	Hypermethylated	1.94324	0.000885402	74	37
90	1	23909901	23910000	100	Hypomethylated	-2.18383	0.000550753	75	38
91	1	24177801	24177900	100	Hypomethylated	-2.14448	7.13011e-05	76	38
92	1	24545801	24545900	100	Hypomethylated	-1.54135	0.000630432	77	38
93	1	24708001	24708100	100	Hypomethylated	-1.48522	0.000612686	78	38
94	1	25419101	25419200	100	Hypermethylated	2.52208	0.000585945	79	39
95	1	27217201	27217300	100	Hypomethylated	-2.57789	0.00049156	80	40
96	1	27311501	27311600	100	Hypermethylated	2.45039	0.000860523	81	41
97	1	27311601	27311700	100	Hypermethylated	2.45039	0.000860523	81	41
98	1	28080001	28080100	100	Hypomethylated	-2.12368	0.000919184	82	42
99	1	28155301	28155400	100	Hypermethylated	2.35612	0.000867798	83	43
100	1	28453501	28453600	100	Hypermethylated	2.45039	0.000860523	84	43
101	1	28776501	28776600	100	Hypermethylated	2.78059	0.000732373	85	43
102	1	29103201	29103300	100	Hypermethylated	3.24835	0.000980291	86	43
103	1	29544101	29544200	100	Hypermethylated	2.45031	0.000971191	87	43
104	1	29922001	29922100	100	Hypomethylated	-2.83497	2.62034e-05	88	44
105	1	29922101	29922200	100	Hypomethylated	-2.25928	0.000144255	88	44
106	1	30165601	30165700	100	Hypomethylated	-1.7346	0.000225862	89	44
107	1	30165701	30165800	100	Hypomethylated	-1.61414	0.000939949	89	44
108	1	30165801	30165900	100	Hypomethylated	-2.16122	0.000197364	89	44
109	1	30453101	30453200	100	Hypermethylated	3.34455	0.000521108	90	45
110	1	30512001	30512100	100	Hypermethylated	4.5092	0.000979166	91	45
111	1	30876701	30876800	100	Hypermethylated	1.41628	0.000814489	92	45
112	1	31130801	31130900	100	Hypermethylated	3.34455	0.000521108	93	45
113	1	31849501	31849600	100	Hypermethylated	2.59122	0.000279253	94	45
114	1	31849601	31849700	100	Hypermethylated	2.22814	0.000916668	94	45
115	1	33305501	33305600	100	Hypomethylated	-0.951888	0.000798182	95	46
116	1	33453501	33453600	100	Hypomethylated	-1.69561	0.000351206	96	46
117	1	33630801	33630900	100	Hypomethylated	-2.25329	0.000419371	97	46
118	1	33716001	33716100	100	Hypermethylated	2.68697	0.000581152	98	47
119	1	33854001	33854100	100	Hypermethylated	2.53432	7.55619e-06	99	47
120	1	33854101	33854200	100	Hypermethylated	1.94322	0.000885402	99	47
121	1	33869101	33869200	100	Hypermethylated	2.59708	0.000858132	100	47
122	1	33869201	33869300	100	Hypermethylated	2.59625	0.000852084	100	47
123	1	34036101	34036200	100	Hypomethylated	-1.90341	0.000829199	101	48
124	1	34123101	34123200	100	Hypermethylated	2.45039	0.000860523	102	49
125	1	34123201	34123300	100	Hypermethylated	2.22817	0.000916668	102	49
126	1	34289601	34289700	100	Hypomethylated	-1.66856	1.4046e-05	103	50
127	1	34289701	34289800	100	Hypomethylated	-1.47088	0.000221098	103	50
128	1	34471501	34471600	100	Hypomethylated	-1.5414	0.000630432	104	50
129	1	34471601	34471700	100	Hypomethylated	-1.51139	0.000544208	104	50
130	1	34576001	34576100	100	Hypermethylated	1.63052	0.000201523	105	51
131	1	34576101	34576200	100	Hypermethylated	1.63691	0.000351206	105	51
132	1	34863401	34863500	100	Hypomethylated	-1.70306	0.000613803	106	52
133	1	34863501	34863600	100	Hypomethylated	-1.9635	0.000308562	106	52
134	1	35125901	35126000	100	Hypermethylated	1.76613	0.000760814	107	53
135	1	35524201	35524300	100	Hypermethylated	2.35646	0.000313378	108	53
136	1	35551001	35551100	100	Hypermethylated	2.22816	0.000916668	109	53
137	1	35765601	35765700	100	Hypermethylated	2.23995	0.000194195	110	53
138	1	35850501	35850600	100	Hypomethylated	-2.40202	6.70157e-05	111	54
139	1	36321801	36321900	100	Hypomethylated	-1.9034	0.000829199	112	54
140	1	36363601	36363700	100	Hypomethylated	-1.54136	0.000630432	113	54
141	1	36363701	36363800	100	Hypomethylated	-1.50339	0.000949271	113	54
142	1	36499501	36499600	100	Hypomethylated	-1.5292	0.00087923	114	54
143	1	36691801	36691900	100	Hypermethylated	1.95121	6.34046e-05	115	55
144	1	36691901	36692000	100	Hypermethylated	1.81362	0.000641636	115	55
145	1	36747201	36747300	100	Hypomethylated	-1.65275	0.000727577	116	56
146	1	36781001	36781100	100	Hypomethylated	-1.57538	0.00072724	117	56
147	1	36816101	36816200	100	Hypomethylated	-1.77471	0.000407689	118	56
148	1	36917301	36917400	100	Hypomethylated	-2.24154	0.000327977	119	56
149	1	37001001	37001100	100	Hypermethylated	2.12676	0.000550753	120	57
150	1	37001101	37001200	100	Hypermethylated	2.7806	0.000732373	120	57
151	1	37079401	37079500	100	Hypomethylated	-1.87237	0.000477436	121	58
152	1	37251801	37251900	100	Hypermethylated	1.94311	0.000945176	122	59
153	1	37409101	37409200	100	Hypermethylated	2.41656	0.000181681	123	59
154	1	37928201	37928300	100	Hypomethylated	-1.80362	0.000436312	124	60
155	1	38417201	38417300	100	Hypomethylated	-1.50337	0.000949271	125	60
156	1	38550501	38550600	100	Hypomethylated	-1.9038	6.28591e-05	126	60
157	1	38593001	38593100	100	Hypomethylated	-1.82459	0.000976781	127	60
158	1	39046501	39046600	100	Hypermethylated	1.70015	0.000687419	128	61
159	1	39146601	39146700	100	Hypermethylated	2.86073	0.000404824	129	61
160	1	39218701	39218800	100	Hypomethylated	-2.29707	0.000194195	130	62
161	1	39357701	39357800	100	Hypomethylated	-1.45213	0.000915471	131	62
162	1	39400001	39400100	100	Hypermethylated	2.06667	0.000919184	132	63
163	1	39400101	39400200	100	Hypermethylated	2.58961	0.000298375	132	63
164	1	39730101	39730200	100	Hypomethylated	-2.17053	1.62485e-05	133	64
165	1	39856001	39856100	100	Hypomethylated	-1.96888	0.000440661	134	64
166	1	40316301	40316400	100	Hypermethylated	1.40958	0.000738953	135	65
167	1	40347701	40347800	100	Hypermethylated	3.34522	0.000920347	136	65
168	1	40554501	40554600	100	Hypermethylated	1.95104	0.00022773	137	65
169	1	40642401	40642500	100	Hypermethylated	3.34454	0.000521108	138	65
170	1	40737701	40737800	100	Hypomethylated	-1.61533	0.000649002	139	66
171	1	40810601	40810700	100	Hypomethylated	-2.18351	0.000587749	140	66
172	1	41473301	41473400	100	Hypermethylated	1.81419	0.000477436	141	67
173	1	41804301	41804400	100	Hypermethylated	3.24837	0.000980291	142	67
174	1	42196201	42196300	100	Hypomethylated	-2.05576	0.000623908	143	68
175	1	42230901	42231000	100	Hypomethylated	-1.61427	0.000924955	144	68
176	1	42323701	42323800	100	Hypomethylated	-2.12371	0.000919184	145	68
177	1	42574101	42574200	100	Hypermethylated	2.29372	0.000537566	146	69
178	1	42736401	42736500	100	Hypermethylated	2.07408	0.000172784	147	69
179	1	42736501	42736600	100	Hypermethylated	2.04275	0.000979104	147	69
180	1	42901801	42901900	100	Hypermethylated	1.74526	0.000436312	148	69
181	1	43049701	43049800	100	Hypomethylated	-1.47019	0.000231857	149	70
182	1	43118501	43118600	100	Hypomethylated	-1.95691	0.000906146	150	70
183	1	43118601	43118700	100	Hypomethylated	-2.0572	0.00085374	150	70
184	1	43123501	43123600	100	Hypomethylated	-1.2167	0.000578635	151	70
185	1	43163001	43163100	100	Hypermethylated	2.22815	0.000916668	152	71
186	1	43324901	43325000	100	Hypomethylated	-2.41377	0.000430547	153	72
187	1	43542701	43542800	100	Hypermethylated	1.99871	0.000540116	154	73
188	1	43569101	43569200	100	Hypomethylated	-1.44718	0.000815918	155	74
189	1	43777701	43777800	100	Hypomethylated	-0.623763	3.8629e-05	156	74
190	1	43777801	43777900	100	Hypomethylated	-0.701299	9.89155e-06	156	74
191	1	43777901	43778000	100	Hypomethylated	-0.662428	5.76086e-07	156	74
192	1	43778001	43778100	100	Hypomethylated	-0.685496	5.07195e-10	156	74
193	1	43778101	43778200	100	Hypomethylated	-0.66707	1.12024e-05	156	74
194	1	43778501	43778600	100	Hypomethylated	-0.738803	8.53573e-05	157	74
195	1	43778601	43778700	100	Hypomethylated	-0.720354	2.56709e-09	157	74
196	1	43778701	43778800	100	Hypomethylated	-0.726977	1.87584e-10	157	74
197	1	43778801	43778900	100	Hypomethylated	-0.689749	2.79912e-07	157	74
198	1	43778901	43779000	100	Hypomethylated	-0.552942	0.000797341	157	74
199	1	43812001	43812100	100	Hypermethylated	1.94324	0.000885402	158	75
200	1	43870301	43870400	100	Hypermethylated	3.24837	0.000980291	159	75
201	1	43870401	43870500	100	Hypermethylated	3.34455	0.000521108	159	75
202	1	43934101	43934200	100	Hypermethylated	1.94992	0.000707528	160	75
203	1	44093901	44094000	100	Hypermethylated	2.45038	0.000860523	161	75
204	1	44237701	44237800	100	Hypermethylated	3.24838	0.000980291	162	75
205	1	45815301	45815400	100	Hypermethylated	1.70028	0.000749991	163	75
206	1	45911101	45911200	100	Hypomethylated	-1.75851	0.000687419	164	76
207	1	46162801	46162900	100	Hypermethylated	2.35689	0.000736403	165	77
208	1	46294201	46294300	100	Hypomethylated	-2.57788	0.00049156	166	78
209	1	46635101	46635200	100	Hypermethylated	3.34453	0.000521108	167	79
210	1	46902401	46902500	100	Hypermethylated	4.62942	0.000489843	168	79
211	1	46915401	46915500	100	Hypermethylated	2.78058	0.000738341	169	79
212	1	47473801	47473900	100	Hypermethylated	2.59281	0.000715802	170	79
213	1	47557901	47558000	100	Hypomethylated	-1.75854	0.000687419	171	80
214	1	47721301	47721400	100	Hypomethylated	-1.10757	0.000132643	172	80
215	1	47721401	47721500	100	Hypomethylated	-1.15433	0.000316731	172	80
216	1	48462701	48462800	100	Hypermethylated	1.94325	0.000885402	173	81
217	1	48607201	48607300	100	Hypermethylated	2.93729	0.000417965	174	81
218	1	48913301	48913400	100	Hypomethylated	-1.61427	0.000834576	175	82
219	1	49247701	49247800	100	Hypermethylated	4.62944	0.000489843	176	83
220	1	49247801	49247900	100	Hypermethylated	4.62944	0.000489843	176	83
221	1	49321901	49322000	100	Hypomethylated	-1.33355	0.000291508	177	84
222	1	49681301	49681400	100	Hypermethylated	1.94323	0.000885402	178	85
223	1	49977501	49977600	100	Hypermethylated	1.94336	0.000940034	179	85
224	1	50003301	50003400	100	Hypermethylated	4.62944	0.000489843	180	85
225	1	50160001	50160100	100	Hypomethylated	-1.56392	9.72315e-05	181	86
226	1	50249101	50249200	100	Hypermethylated	1.94678	0.000316148	182	87
227	1	50249201	50249300	100	Hypermethylated	2.29335	0.000114367	182	87
228	1	50249401	50249500	100	Hypermethylated	2.22815	0.000916668	183	87
229	1	50249501	50249600	100	Hypermethylated	3.00881	0.000122026	183	87
230	1	50428201	50428300	100	Hypermethylated	3.24838	0.000980291	184	87
231	1	51304501	51304600	100	Hypermethylated	2.78061	0.000732373	185	87
232	1	51304601	51304700	100	Hypermethylated	3.24837	0.000980291	185	87
233	1	51304701	51304800	100	Hypermethylated	3.24837	0.000980291	185	87
234	1	51447801	51447900	100	Hypermethylated	2.78082	0.000780822	186	87
235	1	51539201	51539300	100	Hypomethylated	-2.28453	0.000916668	187	88
236	1	52388101	52388200	100	Hypermethylated	1.89846	0.000749336	188	89
237	1	52388201	52388300	100	Hypermethylated	2.05526	0.00068577	188	89
238	1	52491101	52491200	100	Hypermethylated	2.22816	0.000916668	189	89
239	1	52562601	52562700	100	Hypermethylated	2.29445	0.000726611	190	89
240	1	52743401	52743500	100	Hypermethylated	4.50919	0.000979166	191	89
241	1	52743501	52743600	100	Hypermethylated	4.84347	0.000122609	191	89
242	1	52949001	52949100	100	Hypermethylated	2.7806	0.000732373	192	89
243	1	53014701	53014800	100	Hypermethylated	1.90584	0.000184671	193	89
244	1	53517101	53517200	100	Hypomethylated	-1.65929	0.000951603	194	90
245	1	53668201	53668300	100	Hypermethylated	1.99895	0.00064565	195	91
246	1	53743101	53743200	100	Hypermethylated	2.47429	0.000104791	196	91
247	1	53743201	53743300	100	Hypermethylated	2.52253	0.00049156	196	91
248	1	54128401	54128500	100	Hypomethylated	-2.94831	1.54259e-05	197	92
249	1	54339401	54339500	100	Hypermethylated	2.29375	0.000679212	198	93
250	1	54400501	54400600	100	Hypermethylated	2.86073	0.000404824	199	93
251	1	54400601	54400700	100	Hypermethylated	2.93643	0.000363851	199	93
252	1	54834601	54834700	100	Hypermethylated	2.71804	0.000691376	200	93
253	1	54834701	54834800	100	Hypermethylated	3.68951	0.000103319	200	93
254	1	55357901	55358000	100	Hypomethylated	-2.11115	0.000636437	201	94
255	1	55589401	55589500	100	Hypermethylated	2.4504	0.000860523	202	95
256	1	55629201	55629300	100	Hypermethylated	2.59631	0.000848027	203	95
257	1	56090401	56090500	100	Hypermethylated	2.59285	0.000385126	204	95
258	1	56098701	56098800	100	Hypomethylated	-2.35168	0.000783471	205	96
259	1	56098801	56098900	100	Hypomethylated	-2.3012	0.000682933	205	96
260	1	57301401	57301500	100	Hypermethylated	3.67493	7.00782e-05	206	97
261	1	57301501	57301600	100	Hypermethylated	3.24836	0.000980291	206	97
262	1	57340801	57340900	100	Hypomethylated	-2.09933	0.00011776	207	98
263	1	57576101	57576200	100	Hypermethylated	1.86054	0.000384904	208	99
264	1	57775001	57775100	100	Hypermethylated	1.48303	0.000792264	209	99
265	1	57901501	57901600	100	Hypermethylated	2.23995	0.000194195	210	99
266	1	57911001	57911100	100	Hypomethylated	-1.69513	0.000806843	211	100
267	1	57927501	57927600	100	Hypomethylated	-1.70304	0.000613803	212	100
268	1	58152601	58152700	100	Hypomethylated	-1.75852	0.000687419	213	100
269	1	58427401	58427500	100	Hypermethylated	1.70015	0.000687419	214	101
270	1	58511101	58511200	100	Hypermethylated	2.23994	0.000194195	215	101
271	1	58511201	58511300	100	Hypermethylated	2.20151	7.05536e-05	215	101
272	1	58652901	58653000	100	Hypomethylated	-2.52921	0.00098187	216	102
273	1	59420001	59420100	100	Hypomethylated	-2.41413	0.000445509	217	102
274	1	59509401	59509500	100	Hypermethylated	1.94324	0.000885402	218	103
275	1	59509601	59509700	100	Hypermethylated	2.20204	0.000115367	219	103
276	1	59606201	59606300	100	Hypomethylated	-1.82426	0.000760814	220	104
277	1	59671501	59671600	100	Hypermethylated	3.43442	0.000304228	221	105
278	1	59936101	59936200	100	Hypermethylated	2.45037	0.000860523	222	105
279	1	59946501	59946600	100	Hypomethylated	-2.2845	0.000916668	223	106
280	1	59989801	59989900	100	Hypomethylated	-2.28452	0.000916668	224	106
281	1	60489001	60489100	100	Hypomethylated	-1.7186	0.000521311	225	106
282	1	60489101	60489200	100	Hypomethylated	-1.72936	0.000456046	225	106
283	1	60962101	60962200	100	Hypomethylated	-2.53067	0.000139991	226	106
284	1	60962201	60962300	100	Hypomethylated	-2.05625	0.000540116	226	106
285	1	61126001	61126100	100	Hypomethylated	-2.12371	0.000919184	227	106
286	1	61139301	61139400	100	Hypermethylated	1.81421	0.000477436	228	107
287	1	61569101	61569200	100	Hypomethylated	-1.90341	0.000949709	229	108
288	1	61714701	61714800	100	Hypomethylated	-2.35012	0.000537566	230	108
289	1	61940001	61940100	100	Hypomethylated	-1.95497	0.000513587	231	108
290	1	62548801	62548900	100	Hypermethylated	2.22816	0.000916668	232	109
291	1	62562301	62562400	100	Hypomethylated	-2.18382	0.000550753	233	110
292	1	62630001	62630100	100	Hypermethylated	2.29373	0.000537566	234	111
293	1	62774901	62775000	100	Hypomethylated	-2.41285	0.000313378	235	112
294	1	63176301	63176400	100	Hypermethylated	2.72174	0.000342168	236	113
295	1	63176501	63176600	100	Hypermethylated	2.34491	6.70157e-05	237	113
296	1	63176601	63176700	100	Hypermethylated	2.29337	0.000114367	237	113
297	1	63264901	63265000	100	Hypomethylated	-2.29704	0.000194195	238	114
298	1	63456701	63456800	100	Hypomethylated	-1.84736	0.000275284	239	114
299	1	63456801	63456900	100	Hypomethylated	-2.6355	4.99435e-06	239	114
300	1	63456901	63457000	100	Hypomethylated	-2.57791	0.00049156	239	114
301	1	63545201	63545300	100	Hypomethylated	-1.93796	0.000508986	240	114
302	1	63935501	63935600	100	Hypermethylated	1.55568	0.000848875	241	115
303	1	63992201	63992300	100	Hypermethylated	1.60079	0.000951603	242	115
304	1	63992301	63992400	100	Hypermethylated	1.74538	0.000571369	242	115
305	1	64496301	64496400	100	Hypermethylated	2.47426	0.000104791	243	115
306	1	64644201	64644300	100	Hypermethylated	2.12675	0.000550753	244	115
307	1	64704201	64704300	100	Hypermethylated	2.59149	0.000323923	245	115
308	1	64782501	64782600	100	Hypermethylated	1.7661	0.000760814	246	115
309	1	64821101	64821200	100	Hypomethylated	-2.64663	0.000279253	247	116
310	1	65024101	65024200	100	Hypermethylated	2.59124	0.000279253	248	117
311	1	65127101	65127200	100	Hypomethylated	-1.61471	0.000317658	249	118
312	1	65634101	65634200	100	Hypermethylated	4.6288	0.000624261	250	119
313	1	65822501	65822600	100	Hypermethylated	3.24835	0.000980291	251	119
314	1	65864901	65865000	100	Hypermethylated	2.52991	0.000404982	252	119
315	1	65926701	65926800	100	Hypomethylated	-1.2696	0.0003873	253	120
316	1	66024601	66024700	100	Hypomethylated	-0.75816	0.000813371	254	120
317	1	66139801	66139900	100	Hypermethylated	2.22815	0.000916668	255	121
318	1	66407701	66407800	100	Hypomethylated	-1.39004	0.000430796	256	122
319	1	66455201	66455300	100	Hypermethylated	2.22815	0.000916668	257	123
320	1	66455301	66455400	100	Hypermethylated	2.29372	0.000537566	257	123
321	1	66614101	66614200	100	Hypermethylated	2.71951	8.87991e-05	258	123
322	1	66844201	66844300	100	Hypermethylated	1.67795	0.000448354	259	123
323	1	66844301	66844400	100	Hypermethylated	1.71311	0.000481553	259	123
324	1	66936101	66936200	100	Hypomethylated	-1.90338	0.000829199	260	124
325	1	67193401	67193500	100	Hypermethylated	2.45038	0.000860523	261	125
326	1	67193501	67193600	100	Hypermethylated	2.29482	0.000727741	261	125
327	1	67226001	67226100	100	Hypermethylated	2.12674	0.000550753	262	125
328	1	67605001	67605100	100	Hypermethylated	3.43472	0.000276068	263	125
329	1	67776501	67776600	100	Hypermethylated	2.35646	0.000313378	264	125
330	1	67778601	67778700	100	Hypermethylated	2.22817	0.000916668	265	125
331	1	67920501	67920600	100	Hypomethylated	-1.50339	0.000949271	266	126
332	1	68405001	68405100	100	Hypermethylated	4.74117	0.00066513	267	127
333	1	68611301	68611400	100	Hypomethylated	-1.22079	0.000230445	268	128
334	1	68645601	68645700	100	Hypermethylated	2.85815	0.0007579	269	129
335	1	69453201	69453300	100	Hypermethylated	5.11468	1.53595e-05	270	129
336	1	69492301	69492400	100	Hypomethylated	-2.05623	0.000540116	271	130
337	1	69492401	69492500	100	Hypomethylated	-2.0528	0.000193481	271	130
338	1	69515301	69515400	100	Hypomethylated	-2.7122	0.00015784	272	130
339	1	69515401	69515500	100	Hypomethylated	-2.35012	0.000537566	272	130
340	1	69683001	69683100	100	Hypomethylated	-2.05627	0.000540116	273	130
341	1	70105601	70105700	100	Hypermethylated	4.50919	0.000979166	274	131
342	1	70152801	70152900	100	Hypermethylated	3.43472	0.000276068	275	131
343	1	70153101	70153200	100	Hypermethylated	2.45011	0.000916051	276	131
344	1	70270001	70270100	100	Hypermethylated	2.45037	0.000860523	277	131
345	1	70938601	70938700	100	Hypermethylated	2.24658	0.000134833	278	131
346	1	70938701	70938800	100	Hypermethylated	2.3368	1.53557e-05	278	131
347	1	70938801	70938900	100	Hypermethylated	2.44272	2.26928e-05	278	131
348	1	71305601	71305700	100	Hypermethylated	4.74043	0.000245064	279	131
349	1	71491301	71491400	100	Hypermethylated	4.84347	0.000122609	280	131
350	1	71508101	71508200	100	Hypomethylated	-2.64758	0.000343195	281	132
351	1	71957401	71957500	100	Hypermethylated	2.05582	0.000946619	282	133
352	1	72105601	72105700	100	Hypermethylated	2.24028	0.000317943	283	133
353	1	72259601	72259700	100	Hypermethylated	1.99489	0.000193481	284	133
354	1	72454001	72454100	100	Hypermethylated	3.74778	2.1156e-05	285	133
355	1	72454101	72454200	100	Hypermethylated	2.41658	0.000181681	285	133
356	1	72503701	72503800	100	Hypermethylated	1.55495	0.000895417	286	133
357	1	72960201	72960300	100	Hypomethylated	-2.41289	0.000313378	287	134
358	1	73496301	73496400	100	Hypermethylated	4.84347	0.000122609	288	135
359	1	73783701	73783800	100	Hypermethylated	2.41656	0.000181681	289	135
360	1	73783801	73783900	100	Hypermethylated	2.22816	0.000916668	289	135
361	1	73792901	73793000	100	Hypermethylated	1.76613	0.000760814	290	135
362	1	74192501	74192600	100	Hypomethylated	-1.48474	0.000468148	291	136
363	1	74268101	74268200	100	Hypomethylated	-2.40206	6.70157e-05	292	136
364	1	74328101	74328200	100	Hypermethylated	1.99872	0.000540116	293	137
365	1	75210301	75210400	100	Hypermethylated	2.23993	0.000194195	294	137
366	1	75385601	75385700	100	Hypomethylated	-1.95496	0.000513587	295	138
367	1	75500201	75500300	100	Hypermethylated	1.65863	8.27312e-05	296	139
368	1	75596701	75596800	100	Hypomethylated	-2.25997	0.000104295	297	140
369	1	75751401	75751500	100	Hypomethylated	-2.35014	0.000537566	298	140
370	1	75751501	75751600	100	Hypomethylated	-2.16124	0.000197364	298	140
371	1	75751601	75751700	100	Hypomethylated	-2.00775	0.000113897	298	140
372	1	76433301	76433400	100	Hypomethylated	-2.35015	0.000537566	299	140
373	1	76433401	76433500	100	Hypomethylated	-2.10971	0.000327447	299	140
374	1	77201801	77201900	100	Hypermethylated	2.93668	0.00022273	300	141
375	1	77315301	77315400	100	Hypomethylated	-1.97241	0.000317442	301	142
376	1	77366501	77366600	100	Hypermethylated	2.7809	0.0008776	302	143
377	1	77448301	77448400	100	Hypermethylated	2.06669	0.000941624	303	143
378	1	77534301	77534400	100	Hypomethylated	-1.42805	0.000636778	304	144
379	1	77665301	77665400	100	Hypermethylated	2.78061	0.000732373	305	145
380	1	77821701	77821800	100	Hypomethylated	-1.95496	0.000513587	306	146
381	1	78025501	78025600	100	Hypermethylated	1.63686	0.000398361	307	147
382	1	78025601	78025700	100	Hypermethylated	1.81435	0.000584728	307	147
383	1	78057601	78057700	100	Hypermethylated	2.65685	0.000337022	308	147
384	1	78331701	78331800	100	Hypermethylated	2.78059	0.000732373	309	147
385	1	78348501	78348600	100	Hypomethylated	-2.00077	0.000885402	310	148
386	1	78487601	78487700	100	Hypermethylated	2.29374	0.000537566	311	149
387	1	78500801	78500900	100	Hypomethylated	-1.18059	0.000210208	312	150
388	1	78500901	78501000	100	Hypomethylated	-1.19684	0.000661128	312	150
389	1	78501001	78501100	100	Hypomethylated	-1.08964	0.000915447	312	150
390	1	78529701	78529800	100	Hypomethylated	-2.09934	0.00011776	313	150
391	1	78535301	78535400	100	Hypomethylated	-1.964	0.000184671	314	150
392	1	78535401	78535500	100	Hypomethylated	-1.82681	0.000158957	314	150
393	1	78535501	78535600	100	Hypomethylated	-1.57537	0.00072724	314	150
394	1	79114701	79114800	100	Hypermethylated	3.24835	0.000980291	315	151
395	1	79200101	79200200	100	Hypomethylated	-2.41285	0.000359017	316	152
396	1	79521901	79522000	100	Hypermethylated	1.89706	0.000513587	317	153
397	1	79522001	79522100	100	Hypermethylated	2.18445	0.000327977	317	153
398	1	79589601	79589700	100	Hypomethylated	-2.35078	2.47341e-05	318	154
399	1	79679501	79679600	100	Hypomethylated	-1.82679	0.000158957	319	154
400	1	79679601	79679700	100	Hypomethylated	-1.78668	0.000250796	319	154
401	1	79698001	79698100	100	Hypomethylated	-1.91888	0.000297789	320	154
402	1	80010701	80010800	100	Hypermethylated	2.12677	0.000550753	321	155
403	1	80464101	80464200	100	Hypermethylated	1.9468	0.000316148	322	155
404	1	80496601	80496700	100	Hypermethylated	2.35647	0.000313378	323	155
405	1	80601601	80601700	100	Hypermethylated	1.58897	0.00029141	324	155
406	1	80679801	80679900	100	Hypermethylated	2.52506	0.00080203	325	155
407	1	80801001	80801100	100	Hypermethylated	3.34627	0.000910875	326	155
408	1	80830801	80830900	100	Hypermethylated	4.50918	0.000979166	327	155
409	1	81204601	81204700	100	Hypermethylated	4.50919	0.000979166	328	155
410	1	81700201	81700300	100	Hypermethylated	2.45038	0.000860523	329	155
411	1	82168701	82168800	100	Hypermethylated	2.29487	0.000845151	330	155
412	1	82291601	82291700	100	Hypermethylated	1.94323	0.000910331	331	155
413	1	82526001	82526100	100	Hypermethylated	2.12708	0.000743452	332	155
414	1	82775101	82775200	100	Hypomethylated	-2.64657	0.000288509	333	156
415	1	82820301	82820400	100	Hypomethylated	-1.61431	0.000834576	334	156
416	1	83004201	83004300	100	Hypomethylated	-1.50835	0.000193377	335	156
417	1	83004401	83004500	100	Hypomethylated	-1.39851	0.000710854	336	156
418	1	83371001	83371100	100	Hypomethylated	-1.74549	0.000393498	337	156
419	1	83387701	83387800	100	Hypermethylated	2.06666	0.000919184	338	157
420	1	83468301	83468400	100	Hypermethylated	2.65677	0.00015784	339	157
421	1	83625901	83626000	100	Hypermethylated	1.89707	0.000513587	340	157
422	1	83988201	83988300	100	Hypomethylated	-1.70308	0.000613803	341	158
423	1	83988301	83988400	100	Hypomethylated	-1.70308	0.000613803	341	158
424	1	84224101	84224200	100	Hypermethylated	2.10694	0.000592464	342	159
425	1	84308501	84308600	100	Hypermethylated	1.94323	0.000885402	343	159
426	1	84407201	84407300	100	Hypermethylated	2.89426	6.36859e-05	344	159
427	1	84407301	84407400	100	Hypermethylated	2.72236	0.000402895	344	159
428	1	84677401	84677500	100	Hypermethylated	1.84555	0.000829199	345	159
429	1	84955201	84955300	100	Hypermethylated	0.595392	0.000248383	346	159
430	1	84957501	84957600	100	Hypermethylated	0.790209	3.75144e-05	347	159
431	1	84957601	84957700	100	Hypermethylated	0.718278	0.000605047	347	159
432	1	84958001	84958100	100	Hypermethylated	0.913467	0.000656654	348	159
433	1	84958101	84958200	100	Hypermethylated	1.04385	0.00073369	348	159
434	1	84966301	84966400	100	Hypermethylated	0.550631	0.000149269	349	159
435	1	84971701	84971800	100	Hypermethylated	1.11799	0.000769954	350	159
436	1	84977601	84977700	100	Hypermethylated	1.02659	0.000456515	351	159
437	1	84977801	84977900	100	Hypermethylated	1.09074	0.000290279	352	159
438	1	84978701	84978800	100	Hypermethylated	1.13674	0.000367582	353	159
439	1	84980101	84980200	100	Hypermethylated	0.690627	0.000235569	354	159
440	1	84980201	84980300	100	Hypermethylated	0.744276	0.000264276	354	159
441	1	84982801	84982900	100	Hypermethylated	0.579496	0.000339389	355	159
442	1	84985001	84985100	100	Hypermethylated	0.630986	0.000670023	356	159
443	1	85002001	85002100	100	Hypermethylated	0.529876	0.000787585	357	159
444	1	85006001	85006100	100	Hypermethylated	1.06593	0.000176872	358	159
445	1	85006201	85006300	100	Hypermethylated	0.749095	9.53387e-06	359	159
446	1	85006301	85006400	100	Hypermethylated	0.719006	2.02444e-06	359	159
447	1	85008901	85009000	100	Hypermethylated	0.647162	0.000657066	360	159
448	1	85010601	85010700	100	Hypermethylated	0.740211	0.000720982	361	159
449	1	85034901	85035000	100	Hypermethylated	0.86948	0.000720063	362	159
450	1	85035001	85035100	100	Hypermethylated	0.683993	0.000190048	362	159
451	1	85035101	85035200	100	Hypermethylated	0.702019	2.59498e-05	362	159
452	1	85037201	85037300	100	Hypermethylated	0.54	0.000575368	363	159
453	1	85048101	85048200	100	Hypomethylated	-1.48738	0.000887712	364	160
454	1	85048201	85048300	100	Hypomethylated	-1.46301	0.000699814	364	160
455	1	85048301	85048400	100	Hypomethylated	-1.46739	0.000688017	364	160
456	1	85063401	85063500	100	Hypermethylated	0.823676	0.000598836	365	161
457	1	85069901	85070000	100	Hypermethylated	0.810541	0.000234021	366	161
458	1	85070001	85070100	100	Hypermethylated	0.714276	0.000546829	366	161
459	1	85070101	85070200	100	Hypermethylated	0.714616	0.000713456	366	161
460	1	85070301	85070400	100	Hypermethylated	0.962912	0.000132115	367	161
461	1	85070401	85070500	100	Hypermethylated	1.09317	0.000108812	367	161
462	1	85088701	85088800	100	Hypermethylated	0.599181	0.000182089	368	161
463	1	85088801	85088900	100	Hypermethylated	0.759152	1.2628e-05	368	161
464	1	85089001	85089100	100	Hypermethylated	0.635306	0.000807344	369	161
465	1	85089201	85089300	100	Hypermethylated	0.579159	0.000266695	370	161
466	1	85090901	85091000	100	Hypermethylated	0.46885	0.000566482	371	161
467	1	85091001	85091100	100	Hypermethylated	0.520267	0.000163299	371	161
468	1	85094101	85094200	100	Hypermethylated	0.579945	0.000562025	372	161
469	1	85094201	85094300	100	Hypermethylated	0.607732	0.000225831	372	161
470	1	85103501	85103600	100	Hypermethylated	0.720722	0.000302106	373	161
471	1	85120601	85120700	100	Hypermethylated	0.690679	0.00034993	374	161
472	1	85120701	85120800	100	Hypermethylated	0.823223	1.38078e-05	374	161
473	1	85120801	85120900	100	Hypermethylated	1.05684	3.46936e-07	374	161
474	1	85124901	85125000	100	Hypermethylated	0.54605	0.000653699	375	161
475	1	85127401	85127500	100	Hypermethylated	0.760731	0.000564661	376	161
476	1	85128901	85129000	100	Hypermethylated	0.905586	0.000319615	377	161
477	1	85131801	85131900	100	Hypermethylated	0.652895	0.000788881	378	161
478	1	85161301	85161400	100	Hypermethylated	0.694072	0.000297746	379	161
479	1	85161401	85161500	100	Hypermethylated	0.571419	0.000621324	379	161
480	1	85162601	85162700	100	Hypermethylated	0.542006	0.000297508	380	161
481	1	85163601	85163700	100	Hypermethylated	0.695563	0.000950677	381	161
482	1	85163701	85163800	100	Hypermethylated	0.753911	0.000127461	381	161
483	1	85163801	85163900	100	Hypermethylated	0.679956	0.000567473	381	161
484	1	85165701	85165800	100	Hypermethylated	0.685493	0.00040025	382	161
485	1	85165801	85165900	100	Hypermethylated	0.624207	0.000122202	382	161
486	1	85210601	85210700	100	Hypermethylated	0.711522	0.000940678	383	161
487	1	85222001	85222100	100	Hypomethylated	-0.797965	0.000505542	384	162
488	1	85234401	85234500	100	Hypermethylated	0.523802	5.38236e-05	385	163
489	1	85234501	85234600	100	Hypermethylated	0.442767	0.00061071	385	163
490	1	85235001	85235100	100	Hypermethylated	0.901639	0.00020498	386	163
491	1	85235101	85235200	100	Hypermethylated	0.887056	0.000337811	386	163
492	1	85244401	85244500	100	Hypermethylated	0.837592	0.000294049	387	163
493	1	85254501	85254600	100	Hypermethylated	0.704772	0.000620662	388	163
494	1	85254601	85254700	100	Hypermethylated	0.790787	0.000684402	388	163
495	1	85255601	85255700	100	Hypermethylated	0.659377	0.000234214	389	163
496	1	85255701	85255800	100	Hypermethylated	0.696075	9.00991e-05	389	163
497	1	85255801	85255900	100	Hypermethylated	0.715893	1.37982e-06	389	163
498	1	85258301	85258400	100	Hypermethylated	0.585989	0.000820545	390	163
499	1	85261801	85261900	100	Hypermethylated	0.706878	1.45958e-05	391	163
500	1	85263001	85263100	100	Hypermethylated	0.587814	0.000424463	392	163
501	1	85264801	85264900	100	Hypermethylated	0.622085	0.000670023	393	163
502	1	85264901	85265000	100	Hypermethylated	0.572896	0.000837859	393	163
503	1	85265501	85265600	100	Hypermethylated	0.528494	0.000968653	394	163
504	1	85272001	85272100	100	Hypermethylated	0.727212	2.23128e-07	395	163
505	1	85272101	85272200	100	Hypermethylated	0.431423	0.000196677	395	163
506	1	85278801	85278900	100	Hypermethylated	0.587525	0.000339877	396	163
507	1	85280201	85280300	100	Hypermethylated	0.635121	0.000560889	397	163
508	1	85280301	85280400	100	Hypermethylated	0.613957	5.07926e-05	397	163
509	1	85291001	85291100	100	Hypermethylated	0.6741	0.000714362	398	163
510	1	85291101	85291200	100	Hypermethylated	0.71295	0.000112653	398	163
511	1	85294801	85294900	100	Hypermethylated	0.66598	0.00013976	399	163
512	1	85298201	85298300	100	Hypermethylated	0.694061	0.000582954	400	163
513	1	85298301	85298400	100	Hypermethylated	0.640962	0.000157055	400	163
514	1	85310901	85311000	100	Hypermethylated	0.949293	0.000308456	401	163
515	1	85320501	85320600	100	Hypermethylated	0.886619	0.000490324	402	163
516	1	85324101	85324200	100	Hypermethylated	0.591112	0.000873314	403	163
517	1	85329301	85329400	100	Hypermethylated	0.730982	0.00044411	404	163
518	1	85331801	85331900	100	Hypermethylated	0.727486	9.95137e-05	405	163
519	1	85331901	85332000	100	Hypermethylated	0.864787	0.000730333	405	163
520	1	85332401	85332500	100	Hypermethylated	0.710244	0.00016298	406	163
521	1	85343001	85343100	100	Hypermethylated	0.822993	0.000254241	407	163
522	1	85343801	85343900	100	Hypermethylated	0.854829	1.37778e-05	408	163
523	1	85343901	85344000	100	Hypermethylated	0.767612	0.00026136	408	163
524	1	85344801	85344900	100	Hypermethylated	0.674702	0.000533794	409	163
525	1	85345501	85345600	100	Hypermethylated	0.737492	0.000430159	410	163
526	1	85345601	85345700	100	Hypermethylated	0.934001	1.15179e-05	410	163
527	1	85345701	85345800	100	Hypermethylated	0.627238	0.000781681	410	163
528	1	85452201	85452300	100	Hypermethylated	0.698939	6.60555e-05	411	163
529	1	85452301	85452400	100	Hypermethylated	0.924283	0.000268818	411	163
530	1	85489501	85489600	100	Hypermethylated	0.517362	0.000721288	412	163
531	1	85490001	85490100	100	Hypermethylated	0.504184	0.000668087	413	163
532	1	85491101	85491200	100	Hypermethylated	0.715878	0.000855	414	163
533	1	85491201	85491300	100	Hypermethylated	0.818855	0.000122972	414	163
534	1	85505501	85505600	100	Hypermethylated	0.744938	0.000847214	415	163
535	1	85514801	85514900	100	Hypermethylated	0.886373	0.000973593	416	163
536	1	85523901	85524000	100	Hypermethylated	0.820465	0.000301992	417	163
537	1	85524501	85524600	100	Hypermethylated	0.633191	0.000225926	418	163
538	1	85524601	85524700	100	Hypermethylated	0.735917	2.52893e-05	418	163
539	1	85524701	85524800	100	Hypermethylated	0.636986	8.84012e-05	418	163
540	1	85540701	85540800	100	Hypermethylated	0.911616	0.000968114	419	163
541	1	85541001	85541100	100	Hypermethylated	0.650424	0.000238318	420	163
542	1	85543401	85543500	100	Hypermethylated	0.590558	0.000210676	421	163
543	1	85543501	85543600	100	Hypermethylated	0.677564	0.000261131	421	163
544	1	85543601	85543700	100	Hypermethylated	0.62063	0.000965447	421	163
545	1	85555801	85555900	100	Hypermethylated	0.914395	0.000886738	422	163
546	1	85560601	85560700	100	Hypomethylated	-0.962798	0.000888433	423	164
547	1	85560701	85560800	100	Hypomethylated	-0.962809	0.000888433	423	164
548	1	85563601	85563700	100	Hypermethylated	0.642462	0.000204193	424	165
549	1	85563701	85563800	100	Hypermethylated	0.597912	0.000582695	424	165
550	1	85563801	85563900	100	Hypermethylated	0.803314	5.33136e-05	424	165
551	1	85563901	85564000	100	Hypermethylated	0.751534	0.000301151	424	165
552	1	85564401	85564500	100	Hypermethylated	0.812649	0.000704751	425	165
553	1	85565101	85565200	100	Hypermethylated	0.892042	0.000992885	426	165
554	1	85565201	85565300	100	Hypermethylated	0.906418	0.000793566	426	165
555	1	85565301	85565400	100	Hypermethylated	0.819988	2.17274e-05	426	165
556	1	85565401	85565500	100	Hypermethylated	0.650878	0.000476783	426	165
557	1	85569401	85569500	100	Hypermethylated	0.661808	0.000443345	427	165
558	1	85569501	85569600	100	Hypermethylated	0.660233	0.000300414	427	165
559	1	85587901	85588000	100	Hypermethylated	0.641806	0.000532194	428	165
560	1	85590101	85590200	100	Hypermethylated	0.673077	0.000212804	429	165
561	1	85590201	85590300	100	Hypermethylated	0.622578	0.000262262	429	165
562	1	85597901	85598000	100	Hypermethylated	0.601544	0.000236491	430	165
563	1	85612301	85612400	100	Hypermethylated	0.754575	0.000638113	431	165
564	1	85613501	85613600	100	Hypermethylated	0.527924	0.000486654	432	165
565	1	85614801	85614900	100	Hypermethylated	0.564308	0.000662963	433	165
566	1	85619701	85619800	100	Hypermethylated	0.516705	0.000630794	434	165
567	1	85619801	85619900	100	Hypermethylated	0.604698	0.000159537	434	165
568	1	85620901	85621000	100	Hypermethylated	0.766351	0.000208469	435	165
569	1	85622401	85622500	100	Hypermethylated	0.89034	2.46321e-06	436	165
570	1	85622501	85622600	100	Hypermethylated	0.72088	6.68871e-05	436	165
571	1	85640201	85640300	100	Hypermethylated	0.855134	0.000302436	437	165
572	1	85644901	85645000	100	Hypermethylated	0.910776	0.000938089	438	165
573	1	85648001	85648100	100	Hypermethylated	0.658866	0.000605485	439	165
574	1	85653001	85653100	100	Hypermethylated	0.608784	0.000656733	440	165
575	1	85653101	85653200	100	Hypermethylated	0.627269	0.000637635	440	165
576	1	85653201	85653300	100	Hypermethylated	0.701036	0.000377546	440	165
577	1	85653301	85653400	100	Hypermethylated	0.798201	0.00014884	440	165
578	1	85657701	85657800	100	Hypermethylated	0.800698	0.00090746	441	165
579	1	85807501	85807600	100	Hypermethylated	2.52251	0.00049156	442	165
580	1	85833701	85833800	100	Hypermethylated	3.24838	0.000980291	443	165
581	1	85893801	85893900	100	Hypomethylated	-1.69099	0.000353236	444	166
582	1	86137301	86137400	100	Hypomethylated	-2.18384	0.000550753	445	166
583	1	86168901	86169000	100	Hypermethylated	2.93759	0.000333978	446	167
584	1	86169001	86169100	100	Hypermethylated	2.86174	0.000625582	446	167
585	1	86285501	86285600	100	Hypomethylated	-2.05425	0.000641472	447	168
586	1	86285601	86285700	100	Hypomethylated	-2.21212	0.000453124	447	168
587	1	86375201	86375300	100	Hypermethylated	1.99168	0.000676564	448	169
588	1	86560701	86560800	100	Hypomethylated	-2.2845	0.000916668	449	170
589	1	86599401	86599500	100	Hypermethylated	2.05216	0.000327447	450	171
590	1	86635401	86635500	100	Hypermethylated	1.7661	0.000760814	451	171
591	1	86787601	86787700	100	Hypermethylated	2.45036	0.000860523	452	171
592	1	86894501	86894600	100	Hypermethylated	2.12674	0.000550753	453	171
593	1	87297101	87297200	100	Hypomethylated	-2.28455	0.000916668	454	172
594	1	87441501	87441600	100	Hypomethylated	-2.00474	0.000316148	455	172
595	1	87441601	87441700	100	Hypomethylated	-2.29706	0.000194195	455	172
596	1	87441701	87441800	100	Hypomethylated	-2.50578	0.000910365	455	172
597	1	87764201	87764300	100	Hypomethylated	-1.74554	0.000452496	456	172
598	1	87780101	87780200	100	Hypomethylated	-1.90342	0.000829199	457	172
599	1	87841401	87841500	100	Hypomethylated	-1.65937	0.00099128	458	172
600	1	88037701	88037800	100	Hypomethylated	-1.65932	0.000951603	459	172
601	1	88256401	88256500	100	Hypomethylated	-0.722102	5.89632e-05	460	172
602	1	88256601	88256700	100	Hypomethylated	-0.705003	0.000312835	461	172
603	1	88256701	88256800	100	Hypomethylated	-0.565341	0.00035408	461	172
604	1	88440901	88441000	100	Hypermethylated	2.52252	0.00049156	462	173
605	1	88474701	88474800	100	Hypermethylated	2.18445	0.000327977	463	173
606	1	88802801	88802900	100	Hypomethylated	-1.58091	0.000267809	464	174
607	1	89188701	89188800	100	Hypomethylated	-2.35015	0.00071851	465	174
608	1	89261401	89261500	100	Hypomethylated	-1.88858	0.000292084	466	174
609	1	89261501	89261600	100	Hypomethylated	-1.75851	0.000687419	466	174
610	1	89615201	89615300	100	Hypomethylated	-1.95494	0.000513587	467	174
611	1	89665101	89665200	100	Hypomethylated	-1.96632	1.83028e-06	468	174
612	1	89665201	89665300	100	Hypomethylated	-1.86274	0.000123066	468	174
613	1	89665301	89665400	100	Hypomethylated	-1.74211	2.96077e-05	468	174
614	1	89976901	89977000	100	Hypomethylated	-1.80365	0.000436312	469	174
615	1	90022701	90022800	100	Hypomethylated	-1.80194	0.000870996	470	174
616	1	90182301	90182400	100	Hypomethylated	-2.50012	0.000114554	471	174
617	1	90458401	90458500	100	Hypomethylated	-1.82661	0.000279805	472	174
618	1	90611501	90611600	100	Hypomethylated	-1.87235	0.000477436	473	174
619	1	90611601	90611700	100	Hypomethylated	-1.82425	0.000760814	473	174
620	1	90611701	90611800	100	Hypomethylated	-1.88979	0.000172702	473	174
621	1	91100201	91100300	100	Hypermethylated	2.0519	0.000539293	474	175
622	1	91383301	91383400	100	Hypomethylated	-2.1097	0.000327447	475	176
623	1	91442201	91442300	100	Hypomethylated	-1.59925	0.000353534	476	176
624	1	91442301	91442400	100	Hypomethylated	-1.59882	3.17847e-05	476	176
625	1	91442401	91442500	100	Hypomethylated	-1.30783	0.000426368	476	176
626	1	91779601	91779700	100	Hypermethylated	2.06746	0.000790901	477	177
627	1	91833101	91833200	100	Hypomethylated	-1.75036	4.81999e-05	478	178
628	1	91833201	91833300	100	Hypomethylated	-1.55649	0.000522843	478	178
629	1	92036801	92036900	100	Hypermethylated	1.94712	0.00035616	479	179
630	1	92058301	92058400	100	Hypermethylated	3.07776	8.83452e-05	480	179
631	1	92058401	92058500	100	Hypermethylated	2.78059	0.000732373	480	179
632	1	92677601	92677700	100	Hypermethylated	1.58534	0.00070845	481	179
633	1	92819801	92819900	100	Hypermethylated	3.34454	0.000521108	482	179
634	1	92893301	92893400	100	Hypermethylated	3.44368	0.000267344	483	179
635	1	93633101	93633200	100	Hypomethylated	-2.05285	0.000428414	484	180
636	1	93715601	93715700	100	Hypermethylated	2.15761	0.000893938	485	181
637	1	93715701	93715800	100	Hypermethylated	2.25684	0.000233541	485	181
638	1	93715801	93715900	100	Hypermethylated	2.22747	0.000547634	485	181
639	1	93748301	93748400	100	Hypermethylated	2.5912	0.000279253	486	181
640	1	93748401	93748500	100	Hypermethylated	2.06663	0.000919184	486	181
641	1	93817401	93817500	100	Hypomethylated	-1.65429	0.000961447	487	182
642	1	94083001	94083100	100	Hypomethylated	-1.7349	0.000382798	488	182
643	1	95235501	95235600	100	Hypermethylated	4.5092	0.000979166	489	183
644	1	95382501	95382600	100	Hypomethylated	-2.83477	0.000117519	490	184
645	1	95382601	95382700	100	Hypomethylated	-3.25633	5.65928e-05	490	184
646	1	95803701	95803800	100	Hypomethylated	-1.30127	0.000719838	491	184
647	1	96547201	96547300	100	Hypermethylated	2.18301	0.00061218	492	185
648	1	97128301	97128400	100	Hypomethylated	-1.87233	0.000477436	493	186
649	1	97253401	97253500	100	Hypermethylated	1.72668	0.000759557	494	187
650	1	97508801	97508900	100	Hypomethylated	-2.35207	0.000977594	495	188
651	1	97555501	97555600	100	Hypermethylated	2.45039	0.000860523	496	189
652	1	97727401	97727500	100	Hypomethylated	-1.80103	0.000871648	497	190
653	1	97727501	97727600	100	Hypomethylated	-1.82422	0.000760814	497	190
654	1	97927001	97927100	100	Hypermethylated	1.89879	0.000932596	498	191
655	1	98412001	98412100	100	Hypermethylated	3.24836	0.000980291	499	191
656	1	98435801	98435900	100	Hypermethylated	2.45009	0.000965458	500	191
657	1	99040601	99040700	100	Hypermethylated	2.22816	0.000916668	501	191
658	1	99057101	99057200	100	Hypermethylated	1.71373	0.00018459	502	191
659	1	99137101	99137200	100	Hypermethylated	2.86092	0.000559685	503	191
660	1	99137201	99137300	100	Hypermethylated	2.78062	0.000759318	503	191
661	1	99375401	99375500	100	Hypermethylated	2.50153	4.40412e-06	504	191
662	1	99825601	99825700	100	Hypermethylated	2.52251	0.00049156	505	191
663	1	100089501	100089600	100	Hypermethylated	2.35647	0.000313378	506	191
664	1	100089601	100089700	100	Hypermethylated	2.83733	2.77521e-05	506	191
665	1	100089701	100089800	100	Hypermethylated	2.59122	0.000279253	506	191
666	1	100342501	100342600	100	Hypermethylated	4.93965	6.13461e-05	507	191
667	1	100404601	100404700	100	Hypermethylated	1.94325	0.000885402	508	191
668	1	101013101	101013200	100	Hypermethylated	2.78059	0.000732373	509	191
669	1	101118001	101118100	100	Hypermethylated	3.34556	0.000944136	510	191
670	1	101168301	101168400	100	Hypermethylated	1.86085	0.000771543	511	191
671	1	101168401	101168500	100	Hypermethylated	1.70017	0.000687419	511	191
672	1	102583801	102583900	100	Hypermethylated	3.24838	0.000980291	512	191
673	1	103078601	103078700	100	Hypermethylated	2.29375	0.000537566	513	191
674	1	103214401	103214500	100	Hypomethylated	-1.27937	0.000460257	514	192
675	1	103456001	103456100	100	Hypomethylated	-1.90321	0.000885755	515	192
676	1	103518701	103518800	100	Hypermethylated	4.74268	0.00070357	516	193
677	1	104582701	104582800	100	Hypomethylated	-1.22548	0.000680148	517	194
678	1	104619301	104619400	100	Hypermethylated	2.78061	0.000732373	518	195
679	1	104781801	104781900	100	Hypermethylated	2.78059	0.000732373	519	195
680	1	104856301	104856400	100	Hypermethylated	4.50919	0.000979166	520	195
681	1	104908601	104908700	100	Hypermethylated	3.34455	0.000521108	521	195
682	1	105051201	105051300	100	Hypomethylated	-2.24097	0.000389365	522	196
683	1	105051301	105051400	100	Hypomethylated	-2.7122	0.00015784	522	196
684	1	105212301	105212400	100	Hypermethylated	2.6584	0.000385586	523	197
685	1	105445101	105445200	100	Hypomethylated	-3.13118	6.65957e-05	524	198
686	1	105764601	105764700	100	Hypomethylated	-2.22873	6.27985e-05	525	198
687	1	105764701	105764800	100	Hypomethylated	-2.18379	0.000550753	525	198
688	1	106030201	106030300	100	Hypomethylated	-1.57537	0.00072724	526	198
689	1	106052601	106052700	100	Hypermethylated	1.58215	0.000864577	527	199
690	1	106330201	106330300	100	Hypomethylated	-2.00073	0.000885402	528	200
691	1	106372001	106372100	100	Hypomethylated	-1.91892	0.000297789	529	200
692	1	106633901	106634000	100	Hypermethylated	4.50919	0.000979166	530	201
693	1	106783801	106783900	100	Hypomethylated	-2.47301	0.000181681	531	202
694	1	106783901	106784000	100	Hypomethylated	-2.16192	0.000290961	531	202
695	1	106802801	106802900	100	Hypomethylated	-1.02214	0.000977822	532	202
696	1	107233301	107233400	100	Hypomethylated	-1.57495	0.000877886	533	202
697	1	107309801	107309900	100	Hypermethylated	2.78062	0.000779258	534	203
698	1	107309901	107310000	100	Hypermethylated	3.07847	0.000431015	534	203
699	1	107327401	107327500	100	Hypermethylated	2.05216	0.000327447	535	203
700	1	107486501	107486600	100	Hypermethylated	2.47512	0.000294056	536	203
701	1	107486701	107486800	100	Hypermethylated	2.86076	0.000404824	537	203
702	1	107823801	107823900	100	Hypomethylated	-1.31468	0.000843849	538	204
703	1	107900101	107900200	100	Hypermethylated	4.62944	0.000489843	539	205
704	1	109154701	109154800	100	Hypermethylated	2.93606	0.000515494	540	205
705	1	109730201	109730300	100	Hypomethylated	-1.27931	0.000460257	541	206
706	1	109889701	109889800	100	Hypermethylated	4.62944	0.000489843	542	207
707	1	110158101	110158200	100	Hypermethylated	2.06663	0.000919184	543	207
708	1	112055801	112055900	100	Hypermethylated	2.06667	0.00093253	544	207
709	1	112111001	112111100	100	Hypermethylated	2.86075	0.000404824	545	207
710	1	112170801	112170900	100	Hypermethylated	1.77579	0.000603481	546	207
711	1	112443101	112443200	100	Hypomethylated	-1.39008	0.000430796	547	208
712	1	112493201	112493300	100	Hypermethylated	2.22818	0.000916668	548	209
713	1	113242201	113242300	100	Hypermethylated	3.34206	0.000980747	549	209
714	1	113242301	113242400	100	Hypermethylated	3.24836	0.000980291	549	209
715	1	113278501	113278600	100	Hypermethylated	3.34673	0.00094201	550	209
716	1	113354601	113354700	100	Hypermethylated	1.99872	0.000540116	551	209
717	1	113628601	113628700	100	Hypomethylated	-1.08969	0.000997454	552	210
718	1	113628701	113628800	100	Hypomethylated	-1.29987	0.000117549	552	210
719	1	113995701	113995800	100	Hypermethylated	3.08059	0.000206344	553	211
720	1	113995801	113995900	100	Hypermethylated	2.52252	0.00049156	553	211
721	1	114205001	114205100	100	Hypomethylated	-1.54137	0.000630432	554	212
722	1	114390601	114390700	100	Hypermethylated	4.5092	0.000979166	555	213
723	1	115063501	115063600	100	Hypomethylated	-1.47531	0.000814489	556	214
724	1	115466001	115466100	100	Hypermethylated	4.62943	0.000489843	557	215
725	1	115932101	115932200	100	Hypermethylated	2.47519	0.000197863	558	215
726	1	115966801	115966900	100	Hypermethylated	4.74041	0.000245064	559	215
727	1	116025001	116025100	100	Hypomethylated	-1.20476	0.000723857	560	216
728	1	116861801	116861900	100	Hypomethylated	-2.6467	0.000297724	561	216
729	1	116861901	116862000	100	Hypomethylated	-2.6467	0.000297724	561	216
730	1	116862001	116862100	100	Hypomethylated	-2.50573	0.000860523	561	216
731	1	116862101	116862200	100	Hypomethylated	-2.5779	0.00049156	561	216
732	1	116862201	116862300	100	Hypomethylated	-2.53192	0.000188621	561	216
733	1	117968401	117968500	100	Hypermethylated	2.93859	0.000484185	562	217
734	1	118073001	118073100	100	Hypomethylated	-0.932962	0.000840331	563	218
735	1	118073101	118073200	100	Hypomethylated	-0.898686	0.000555105	563	218
736	1	118451501	118451600	100	Hypermethylated	2.47703	0.000606133	564	219
737	1	118538401	118538500	100	Hypomethylated	-1.65921	0.000983041	565	220
738	1	118814001	118814100	100	Hypomethylated	-1.5754	0.00072724	566	220
739	1	118973301	118973400	100	Hypomethylated	-1.88936	0.000240734	567	220
740	1	118973401	118973500	100	Hypomethylated	-1.88817	0.000382916	567	220
741	1	119140301	119140400	100	Hypomethylated	-1.64989	0.000220182	568	220
742	1	119474201	119474300	100	Hypomethylated	-1.82665	0.000200424	569	220
743	1	119474301	119474400	100	Hypomethylated	-2.43655	1.5967e-05	569	220
744	1	119474401	119474500	100	Hypomethylated	-2.25908	7.19538e-05	569	220
745	1	119474501	119474600	100	Hypomethylated	-2.67772	2.47858e-06	569	220
746	1	119787601	119787700	100	Hypomethylated	-1.90342	0.000829199	570	220
747	1	119897701	119897800	100	Hypomethylated	-1.70305	0.000613803	571	220
748	1	120070001	120070100	100	Hypomethylated	-1.95495	0.000513587	572	220
749	1	120109401	120109500	100	Hypomethylated	-1.45219	0.000815253	573	220
750	1	120177601	120177700	100	Hypomethylated	-1.65555	0.00054301	574	220
751	1	120177801	120177900	100	Hypomethylated	-1.78672	0.000250796	575	220
752	1	120212201	120212300	100	Hypomethylated	-1.5034	0.000949271	576	220
753	1	121431701	121431800	100	Hypermethylated	2.18447	0.000327977	577	221
754	1	121433601	121433700	100	Hypomethylated	-1.90344	0.000829199	578	222
755	1	122029701	122029800	100	Hypermethylated	2.7806	0.000732373	579	223
756	1	122286001	122286100	100	Hypermethylated	2.52251	0.00049156	580	223
757	1	122852301	122852400	100	Hypomethylated	-2.57842	0.000553281	581	224
758	1	122953201	122953300	100	Hypomethylated	-1.34491	0.000262925	582	224
759	1	123542601	123542700	100	Hypermethylated	2.45036	0.000860523	583	225
760	1	123545901	123546000	100	Hypermethylated	2.35647	0.000313378	584	225
761	1	123803801	123803900	100	Hypermethylated	3.67566	4.03535e-05	585	225
762	1	123803901	123804000	100	Hypermethylated	2.65772	0.000257246	585	225
763	1	123821601	123821700	100	Hypermethylated	3.24835	0.000980291	586	225
764	1	124135001	124135100	100	Hypermethylated	3.59974	7.68006e-05	587	225
765	1	124135101	124135200	100	Hypermethylated	2.45038	0.000860523	587	225
766	1	124687001	124687100	100	Hypomethylated	-2.05623	0.000540116	588	226
767	1	124800501	124800600	100	Hypermethylated	1.81421	0.000477436	589	227
768	1	124961301	124961400	100	Hypermethylated	2.06665	0.000919184	590	227
769	1	125184301	125184400	100	Hypermethylated	3.20619	5.87386e-05	591	227
770	1	125275801	125275900	100	Hypermethylated	2.86076	0.000404824	592	227
771	1	125275901	125276000	100	Hypermethylated	3.94477	3.01384e-06	592	227
772	1	125991501	125991600	100	Hypermethylated	1.94325	0.000885402	593	227
773	1	126370801	126370900	100	Hypomethylated	-2.24152	0.000327977	594	228
774	1	126751401	126751500	100	Hypomethylated	-1.54685	0.000471623	595	228
775	1	126762901	126763000	100	Hypermethylated	2.5225	0.00049156	596	229
776	1	126763001	126763100	100	Hypermethylated	3.0071	0.000331457	596	229
777	1	126886101	126886200	100	Hypermethylated	1.84594	0.000942184	597	229
778	1	127159301	127159400	100	Hypermethylated	2.89396	2.66341e-05	598	229
779	1	127749101	127749200	100	Hypomethylated	-1.6144	0.000476842	599	230
780	1	127803001	127803100	100	Hypomethylated	-1.49303	0.000269684	600	230
781	1	128297801	128297900	100	Hypomethylated	-1.42823	0.000663057	601	230
782	1	128297901	128298000	100	Hypomethylated	-1.61589	0.000263198	601	230
783	1	128585401	128585500	100	Hypermethylated	2.52236	0.000722158	602	231
784	1	128676801	128676900	100	Hypermethylated	3.59972	7.68006e-05	603	231
785	1	128826701	128826800	100	Hypomethylated	-1.48478	0.000468148	604	232
786	1	129200901	129201000	100	Hypermethylated	1.99875	0.000540116	605	233
787	1	129435501	129435600	100	Hypermethylated	3.24836	0.000980291	606	233
788	1	129503401	129503500	100	Hypermethylated	2.78059	0.000732373	607	233
789	1	129549801	129549900	100	Hypermethylated	2.06665	0.000919184	608	233
790	1	129817501	129817600	100	Hypermethylated	2.59121	0.000279253	609	233
791	1	129817601	129817700	100	Hypermethylated	2.78059	0.000732373	609	233
792	1	130263101	130263200	100	Hypomethylated	-2.83413	0.000732373	610	234
793	1	130315501	130315600	100	Hypermethylated	2.24208	0.000874271	611	235
794	1	130636201	130636300	100	Hypermethylated	2.35644	0.000313378	612	235
795	1	130636401	130636500	100	Hypermethylated	2.77961	4.9742e-05	613	235
796	1	130761601	130761700	100	Hypomethylated	-2.24153	0.000327977	614	236
797	1	131129901	131130000	100	Hypomethylated	-1.67119	0.000442272	615	236
798	1	131130001	131130100	100	Hypomethylated	-1.64667	0.00029342	615	236
799	1	131179401	131179500	100	Hypomethylated	-1.40221	0.00032922	616	236
800	1	131179501	131179600	100	Hypomethylated	-1.47698	4.84886e-05	616	236
801	1	131270101	131270200	100	Hypomethylated	-1.77659	0.000663694	617	236
802	1	131673001	131673100	100	Hypermethylated	2.22817	0.000916668	618	237
803	1	131747301	131747400	100	Hypomethylated	-1.82424	0.000760814	619	238
804	1	132129401	132129500	100	Hypomethylated	-1.75289	0.000183148	620	238
805	1	132204201	132204300	100	Hypomethylated	-1.3437	0.000726545	621	238
806	1	132245901	132246000	100	Hypermethylated	2.15353	0.000123468	622	239
807	1	132290901	132291000	100	Hypomethylated	-2.41289	0.000313378	623	240
808	1	132421701	132421800	100	Hypermethylated	2.18569	0.000217284	624	241
809	1	132421801	132421900	100	Hypermethylated	1.89674	0.000361477	624	241
810	1	132421901	132422000	100	Hypermethylated	1.55384	4.1213e-05	624	241
811	1	132650401	132650500	100	Hypomethylated	-1.57895	0.000529318	625	242
812	1	133044301	133044400	100	Hypermethylated	1.86029	0.000446586	626	243
813	1	133044401	133044500	100	Hypermethylated	1.76552	0.000982638	626	243
814	1	133359801	133359900	100	Hypomethylated	-1.61432	0.000834576	627	244
815	1	133716001	133716100	100	Hypomethylated	-1.70305	0.000613803	628	244
816	1	134220201	134220300	100	Hypomethylated	-1.58182	0.000348258	629	244
817	1	134234101	134234200	100	Hypomethylated	-1.65934	0.000951603	630	244
818	1	134735101	134735200	100	Hypermethylated	2.29373	0.000537566	631	245
819	1	134735201	134735300	100	Hypermethylated	2.47425	0.000104791	631	245
820	1	134993801	134993900	100	Hypomethylated	-1.68935	0.000201523	632	246
821	1	135228601	135228700	100	Hypomethylated	-1.38871	0.000416448	633	246
822	1	135580701	135580800	100	Hypomethylated	-1.4504	0.000910884	634	246
823	1	135665601	135665700	100	Hypomethylated	-1.54135	0.000630432	635	246
824	1	136151901	136152000	100	Hypomethylated	-1.46093	0.000401558	636	246
825	1	136152001	136152100	100	Hypomethylated	-1.2898	0.000599147	636	246
826	1	136172701	136172800	100	Hypomethylated	-1.78153	0.000416108	637	246
827	1	136287701	136287800	100	Hypomethylated	-2.91687	0.00069315	638	246
828	1	136615001	136615100	100	Hypomethylated	-2.00092	0.000964737	639	246
829	1	136819501	136819600	100	Hypermethylated	1.84554	0.000829199	640	247
830	1	137043501	137043600	100	Hypermethylated	2.59094	0.000435205	641	247
831	1	137168501	137168600	100	Hypomethylated	-1.45037	0.000696822	642	248
832	1	137323901	137324000	100	Hypermethylated	4.50919	0.000979166	643	249
833	1	137511601	137511700	100	Hypermethylated	2.06664	0.000919184	644	249
834	1	137511701	137511800	100	Hypermethylated	2.06663	0.000919184	644	249
835	1	137546301	137546400	100	Hypomethylated	-2.00071	0.000885402	645	250
836	1	137683101	137683200	100	Hypermethylated	2.78059	0.000732373	646	251
837	1	137688101	137688200	100	Hypermethylated	3.34456	0.000521108	647	251
838	1	137822501	137822600	100	Hypermethylated	4.84347	0.000122609	648	251
839	1	138297401	138297500	100	Hypermethylated	2.23993	0.000194195	649	251
840	1	138719101	138719200	100	Hypomethylated	-2.16126	0.000197364	650	252
841	1	138719201	138719300	100	Hypomethylated	-2.12369	0.000919184	650	252
842	1	138872901	138873000	100	Hypermethylated	1.42506	0.00066164	651	253
843	1	138937301	138937400	100	Hypermethylated	2.45038	0.000860523	652	253
844	1	139006701	139006800	100	Hypomethylated	-2.18962	0.000547298	653	254
845	1	139006801	139006900	100	Hypomethylated	-1.87292	0.000750437	653	254
846	1	139801701	139801800	100	Hypomethylated	-2.64461	0.00046575	654	254
847	1	140165901	140166000	100	Hypomethylated	-2.12367	0.000919184	655	254
848	1	140207101	140207200	100	Hypermethylated	3.24837	0.000980291	656	255
849	1	140619901	140620000	100	Hypermethylated	2.52249	0.00049156	657	255
850	1	140620101	140620200	100	Hypermethylated	3.34673	0.00094201	658	255
851	1	140881901	140882000	100	Hypermethylated	3.51936	0.000181843	659	255
852	1	140965201	140965300	100	Hypomethylated	-1.25299	0.00022411	660	256
853	1	140965301	140965400	100	Hypomethylated	-1.07945	0.00075177	660	256
854	1	140965401	140965500	100	Hypomethylated	-1.14331	0.000538461	660	256
855	1	141924601	141924700	100	Hypomethylated	-2.71234	0.000261775	661	256
856	1	141946501	141946600	100	Hypomethylated	-2.473	0.000181681	662	256
857	1	142823201	142823300	100	Hypomethylated	-2.18451	0.000985068	663	256
858	1	142823301	142823400	100	Hypomethylated	-2.18439	0.000668107	663	256
859	1	142931101	142931200	100	Hypermethylated	2.77926	9.30712e-05	664	257
860	1	142931201	142931300	100	Hypermethylated	2.93668	0.00022273	664	257
861	1	142983201	142983300	100	Hypermethylated	2.5912	0.000279253	665	257
862	1	143837601	143837700	100	Hypermethylated	1.81425	0.000793568	666	257
863	1	143837701	143837800	100	Hypermethylated	1.94982	0.000132252	666	257
864	1	143931801	143931900	100	Hypomethylated	-2.50564	0.000874747	667	258
865	1	143981201	143981300	100	Hypermethylated	2.45037	0.000860523	668	259
866	1	144329301	144329400	100	Hypermethylated	2.10259	0.000670723	669	259
867	1	144611501	144611600	100	Hypermethylated	3.24837	0.000980291	670	259
868	1	144830901	144831000	100	Hypermethylated	4.50919	0.000979166	671	259
869	1	144873301	144873400	100	Hypermethylated	3.24837	0.000980291	672	259
870	1	144980301	144980400	100	Hypermethylated	2.45039	0.000860523	673	259
871	1	144980401	144980500	100	Hypermethylated	2.45038	0.000860523	673	259
872	1	145311901	145312000	100	Hypermethylated	2.06664	0.000919184	674	259
873	1	145527801	145527900	100	Hypomethylated	-0.999151	0.000551508	675	260
874	1	145638701	145638800	100	Hypermethylated	2.29371	0.000537566	676	261
875	1	146106701	146106800	100	Hypomethylated	-1.32092	0.000150235	677	262
876	1	147300701	147300800	100	Hypomethylated	-2.91648	0.000948838	678	262
877	1	147381501	147381600	100	Hypermethylated	2.78059	0.000732373	679	263
878	1	147632301	147632400	100	Hypermethylated	4.84349	0.000122609	680	263
879	1	147632401	147632500	100	Hypermethylated	3.43715	0.000572671	680	263
880	1	148081401	148081500	100	Hypomethylated	-1.35536	0.000767189	681	264
881	1	148095101	148095200	100	Hypermethylated	2.22815	0.000916668	682	265
882	1	148422001	148422100	100	Hypermethylated	2.52251	0.00049156	683	265
883	1	148716801	148716900	100	Hypermethylated	2.78062	0.000732373	684	265
884	1	149040901	149041000	100	Hypermethylated	2.66026	0.000599576	685	265
885	1	149544901	149545000	100	Hypomethylated	-2.91302	0.000589708	686	266
886	1	150245101	150245200	100	Hypermethylated	2.78059	0.000732373	687	267
887	1	151183101	151183200	100	Hypomethylated	-0.634091	0.000324152	688	268
888	1	151199701	151199800	100	Hypomethylated	-0.763559	0.000182438	689	268
889	1	151199801	151199900	100	Hypomethylated	-0.692635	0.000535335	689	268
890	1	151199901	151200000	100	Hypomethylated	-0.755718	0.000331955	689	268
891	1	151204701	151204800	100	Hypomethylated	-0.70421	0.000171252	690	268
892	1	151205501	151205600	100	Hypomethylated	-0.760385	0.000127461	691	268
893	1	151210601	151210700	100	Hypomethylated	-0.795277	0.000189276	692	268
894	1	151210701	151210800	100	Hypomethylated	-0.764396	3.78876e-06	692	268
895	1	151556501	151556600	100	Hypermethylated	2.18359	0.000679658	693	269
896	1	151764301	151764400	100	Hypomethylated	-2.83413	0.000732373	694	270
897	1	152151701	152151800	100	Hypermethylated	2.45039	0.000860523	695	271
898	1	152516401	152516500	100	Hypomethylated	-1.51865	0.000352994	696	272
899	1	152516501	152516600	100	Hypomethylated	-1.61792	0.000245047	696	272
900	1	152591401	152591500	100	Hypomethylated	-1.90342	0.000829199	697	272
901	1	152971901	152972000	100	Hypermethylated	2.18447	0.000327977	698	273
902	1	152973701	152973800	100	Hypermethylated	1.99606	0.000310306	699	273
903	1	152973801	152973900	100	Hypermethylated	2.44598	0.000331177	699	273
904	1	153304201	153304300	100	Hypomethylated	-2.05582	0.000654965	700	274
905	1	153543501	153543600	100	Hypermethylated	2.35645	0.000313378	701	275
906	1	153628801	153628900	100	Hypomethylated	-1.1437	8.13392e-05	702	276
907	1	153746401	153746500	100	Hypomethylated	-1.86035	6.14561e-05	703	276
908	1	153746501	153746600	100	Hypomethylated	-1.8612	4.26503e-05	703	276
909	1	153746601	153746700	100	Hypomethylated	-2.35094	5.70988e-06	703	276
910	1	154336601	154336700	100	Hypomethylated	-3.29772	0.000980291	704	276
911	1	154462501	154462600	100	Hypermethylated	2.86073	0.000404824	705	277
912	1	154462701	154462800	100	Hypermethylated	2.45038	0.000860523	706	277
913	1	154835301	154835400	100	Hypermethylated	1.89667	0.000661572	707	277
914	1	154865401	154865500	100	Hypermethylated	2.86073	0.000404824	708	277
915	1	155119501	155119600	100	Hypermethylated	3.07751	6.65957e-05	709	277
916	1	155155601	155155700	100	Hypomethylated	-2.05628	0.000540116	710	278
917	1	155247901	155248000	100	Hypomethylated	-1.82472	0.00099526	711	278
918	1	155281401	155281500	100	Hypermethylated	1.44454	0.000990594	712	279
919	1	155395201	155395300	100	Hypermethylated	1.99874	0.000540116	713	279
920	1	155407801	155407900	100	Hypomethylated	-1.87238	0.000477436	714	280
921	1	155407901	155408000	100	Hypomethylated	-1.75856	0.000687419	714	280
922	1	155864501	155864600	100	Hypermethylated	3.34342	0.00064602	715	281
923	1	156406601	156406700	100	Hypomethylated	-1.8244	0.000835414	716	282
924	1	156606201	156606300	100	Hypermethylated	2.06663	0.000919184	717	283
925	1	156826501	156826600	100	Hypomethylated	-2.05242	0.000278111	718	284
926	1	156866401	156866500	100	Hypomethylated	-2.0006	0.000940877	719	284
927	1	157134701	157134800	100	Hypomethylated	-1.47534	0.000814489	720	284
928	1	157475201	157475300	100	Hypomethylated	-1.82423	0.000760814	721	284
929	1	157568201	157568300	100	Hypomethylated	-1.6143	0.000834576	722	284
930	1	157612101	157612200	100	Hypermethylated	2.86103	0.000432916	723	285
931	1	157648001	157648100	100	Hypermethylated	2.52178	0.0007443	724	285
932	1	157648101	157648200	100	Hypermethylated	2.93665	0.00022273	724	285
933	1	157672401	157672500	100	Hypermethylated	2.45037	0.000860523	725	285
934	1	157774901	157775000	100	Hypomethylated	-2.50594	0.000955477	726	286
935	1	158172701	158172800	100	Hypermethylated	2.06665	0.000919184	727	287
936	1	158588401	158588500	100	Hypomethylated	-1.48569	0.000166765	728	288
937	1	159515701	159515800	100	Hypermethylated	1.94325	0.000885402	729	289
938	1	159524201	159524300	100	Hypermethylated	2.29373	0.000537566	730	289
939	1	159524301	159524400	100	Hypermethylated	2.47435	0.000169645	730	289
940	1	159524401	159524500	100	Hypermethylated	2.35645	0.000313378	730	289
941	1	159524501	159524600	100	Hypermethylated	2.59088	0.000475709	730	289
942	1	159612801	159612900	100	Hypermethylated	3.60624	0.000370068	731	289
943	1	159686201	159686300	100	Hypermethylated	2.47428	0.000104791	732	289
944	1	159738401	159738500	100	Hypermethylated	1.94325	0.000885402	733	289
945	1	160228001	160228100	100	Hypermethylated	2.59119	0.000279253	734	289
946	1	160776801	160776900	100	Hypermethylated	2.05269	0.000633835	735	289
947	1	161034301	161034400	100	Hypermethylated	2.23987	0.000264031	736	289
948	1	161394601	161394700	100	Hypermethylated	1.94322	0.000885402	737	289
949	1	161532201	161532300	100	Hypomethylated	-1.03976	0.000384601	738	290
950	1	161534101	161534200	100	Hypomethylated	-1.84863	0.000460134	739	290
951	1	161535801	161535900	100	Hypomethylated	-1.00649	0.000135382	740	290
952	1	161655401	161655500	100	Hypermethylated	2.35646	0.000313378	741	291
953	1	161810901	161811000	100	Hypermethylated	3.34454	0.000521108	742	291
954	1	161837401	161837500	100	Hypermethylated	4.5092	0.000979166	743	291
955	1	162134501	162134600	100	Hypermethylated	2.06664	0.000919184	744	291
956	1	162420601	162420700	100	Hypomethylated	-1.87238	0.000477436	745	292
957	1	162502801	162502900	100	Hypomethylated	-2.12365	0.000919184	746	292
958	1	162820301	162820400	100	Hypomethylated	-1.65663	0.000873913	747	292
959	1	162820401	162820500	100	Hypomethylated	-1.87381	0.000689331	747	292
960	1	162835001	162835100	100	Hypermethylated	2.12609	0.000899842	748	293
961	1	162880701	162880800	100	Hypomethylated	-1.9189	0.000297789	749	294
962	1	162953101	162953200	100	Hypermethylated	2.45039	0.000860523	750	295
963	1	163237801	163237900	100	Hypomethylated	-2.40205	6.70157e-05	751	296
964	1	163237901	163238000	100	Hypomethylated	-1.95494	0.000513587	751	296
965	1	163344401	163344500	100	Hypomethylated	-1.87233	0.000477436	752	296
966	1	163411601	163411700	100	Hypermethylated	3.51966	0.000155015	753	297
967	1	164003801	164003900	100	Hypomethylated	-2.00077	0.000885402	754	298
968	1	164226801	164226900	100	Hypomethylated	-1.55065	0.000951171	755	298
969	1	164576501	164576600	100	Hypomethylated	-2.18398	0.000692088	756	298
970	1	164779401	164779500	100	Hypomethylated	-2.10972	0.000327447	757	298
971	1	164818301	164818400	100	Hypermethylated	2.22817	0.000916668	758	299
972	1	164818401	164818500	100	Hypermethylated	2.47428	0.000104791	758	299
973	1	164818501	164818600	100	Hypermethylated	1.81429	0.000537228	758	299
974	1	165321601	165321700	100	Hypomethylated	-1.47531	0.000814489	759	300
975	1	165334701	165334800	100	Hypermethylated	2.59119	0.000279253	760	301
976	1	165456901	165457000	100	Hypermethylated	2.20215	0.000183402	761	301
977	1	165457001	165457100	100	Hypermethylated	1.94324	0.000885402	761	301
978	1	165654101	165654200	100	Hypermethylated	2.86073	0.000404824	762	301
979	1	166115101	166115200	100	Hypermethylated	2.03664	0.000312781	763	301
980	1	166160701	166160800	100	Hypermethylated	2.41657	0.000181681	764	301
981	1	166165701	166165800	100	Hypomethylated	-1.77293	0.000346158	765	302
982	1	166356701	166356800	100	Hypomethylated	-1.70307	0.000613803	766	302
983	1	166912901	166913000	100	Hypomethylated	-1.11502	0.000778413	767	302
984	1	167308001	167308100	100	Hypomethylated	-1.82424	0.000760814	768	302
985	1	167308101	167308200	100	Hypomethylated	-1.96399	0.000184671	768	302
986	1	167535001	167535100	100	Hypermethylated	1.84555	0.000829199	769	303
987	1	167688301	167688400	100	Hypermethylated	1.78897	0.000275284	770	303
988	1	167729201	167729300	100	Hypomethylated	-1.82767	0.000532903	771	304
989	1	167729301	167729400	100	Hypomethylated	-1.86658	0.000382083	771	304
990	1	167864701	167864800	100	Hypomethylated	-1.54138	0.000630432	772	304
991	1	168345001	168345100	100	Hypomethylated	-1.95496	0.000513587	773	304
992	1	168535101	168535200	100	Hypermethylated	1.94322	0.000885402	774	305
993	1	169199401	169199500	100	Hypermethylated	3.24837	0.000980291	775	305
994	1	169474401	169474500	100	Hypomethylated	-2.64965	0.000555228	776	306
995	1	169804801	169804900	100	Hypermethylated	3.00883	0.000122026	777	307
996	1	170006001	170006100	100	Hypomethylated	-2.14446	7.13011e-05	778	308
997	1	170193301	170193400	100	Hypomethylated	-1.80401	0.000558587	779	308
998	1	170637001	170637100	100	Hypomethylated	-1.70308	0.000613803	780	308
999	1	170646001	170646100	100	Hypomethylated	-1.86738	0.000295907	781	308
1000	1	170724601	170724700	100	Hypermethylated	2.18448	0.000327977	782	309
1001	1	170859301	170859400	100	Hypermethylated	2.71831	0.000288694	783	309
1002	1	170899601	170899700	100	Hypomethylated	-1.87374	0.000950772	784	310
1003	1	171020301	171020400	100	Hypomethylated	-1.93858	0.000295916	785	310
1004	1	171105501	171105600	100	Hypermethylated	2.61528	0.000294025	786	311
1005	1	171233201	171233300	100	Hypermethylated	2.52353	0.000715552	787	311
1006	1	171246201	171246300	100	Hypermethylated	1.94485	0.000991098	788	311
1007	1	171509201	171509300	100	Hypomethylated	-1.82425	0.000760814	789	312
1008	1	171509301	171509400	100	Hypomethylated	-2.1086	0.000477795	789	312
1009	1	171731301	171731400	100	Hypermethylated	3.24837	0.000980291	790	313
1010	1	172070101	172070200	100	Hypomethylated	-1.5035	0.000972816	791	314
1011	1	172323701	172323800	100	Hypomethylated	-2.05625	0.000540116	792	314
1012	1	172391301	172391400	100	Hypomethylated	-2.10723	0.000666485	793	314
1013	1	172391401	172391500	100	Hypomethylated	-1.80285	0.000630076	793	314
1014	1	172516301	172516400	100	Hypermethylated	1.68666	0.000561402	794	315
1015	1	172764401	172764500	100	Hypermethylated	2.22816	0.000916668	795	315
1016	1	172807801	172807900	100	Hypomethylated	-2.99182	0.000425581	796	316
1017	1	172807901	172808000	100	Hypomethylated	-2.64664	0.000279253	796	316
1018	1	172840201	172840300	100	Hypermethylated	2.86219	0.000609116	797	317
1019	1	173242901	173243000	100	Hypermethylated	4.73966	0.000660839	798	317
1020	1	173342701	173342800	100	Hypermethylated	2.35646	0.000313378	799	317
1021	1	173786101	173786200	100	Hypomethylated	-1.82423	0.000760814	800	318
1022	1	173811401	173811500	100	Hypermethylated	2.39837	0.000324006	801	319
1023	1	174645901	174646000	100	Hypermethylated	2.52407	0.000839197	802	319
1024	1	174646001	174646100	100	Hypermethylated	2.52435	0.000990468	802	319
1025	1	174870901	174871000	100	Hypomethylated	-2.58624	6.01538e-05	803	320
1026	1	175110301	175110400	100	Hypermethylated	2.86174	0.000625582	804	321
1027	1	175117301	175117400	100	Hypermethylated	3.05194	0.000128806	805	321
1028	1	175440701	175440800	100	Hypermethylated	1.89787	0.000860461	806	321
1029	1	175440801	175440900	100	Hypermethylated	2.33897	5.64858e-05	806	321
1030	1	175440901	175441000	100	Hypermethylated	1.63827	0.000564303	806	321
1031	1	175473201	175473300	100	Hypermethylated	2.47428	0.000104791	807	321
1032	1	175510401	175510500	100	Hypomethylated	-1.70305	0.000613803	808	322
1033	1	176092701	176092800	100	Hypermethylated	3.08173	0.000239919	809	323
1034	1	176124701	176124800	100	Hypomethylated	-2.99879	3.02099e-05	810	324
1035	1	176124801	176124900	100	Hypomethylated	-3.25763	3.89676e-05	810	324
1036	1	176198601	176198700	100	Hypomethylated	-2.12365	0.000919184	811	324
1037	1	176354801	176354900	100	Hypermethylated	2.06666	0.000919184	812	325
1038	1	176528701	176528800	100	Hypomethylated	-2.00071	0.000885402	813	326
1039	1	176659201	176659300	100	Hypermethylated	2.53606	0.000370966	814	327
1040	1	176977901	176978000	100	Hypermethylated	1.59687	0.00054301	815	327
1041	1	176998401	176998500	100	Hypomethylated	-2.05277	0.000193481	816	328
1042	1	177261001	177261100	100	Hypermethylated	2.12674	0.000550753	817	329
1043	1	177757801	177757900	100	Hypomethylated	-2.05626	0.000540116	818	330
1044	1	177940301	177940400	100	Hypermethylated	1.94679	0.000316148	819	331
1045	1	178661801	178661900	100	Hypermethylated	1.89825	0.000712988	820	331
1046	1	178741601	178741700	100	Hypomethylated	-1.80537	0.000962551	821	332
1047	1	178747101	178747200	100	Hypomethylated	-2.35076	2.47341e-05	822	332
1048	1	178747201	178747300	100	Hypomethylated	-1.91892	0.000297789	822	332
1049	1	178747301	178747400	100	Hypomethylated	-2.25911	7.05536e-05	822	332
1050	1	179158801	179158900	100	Hypomethylated	-1.4753	0.000814489	823	332
1051	1	179158901	179159000	100	Hypomethylated	-1.4753	0.000814489	823	332
1052	1	179258401	179258500	100	Hypomethylated	-2.01299	8.06851e-05	824	332
1053	1	179258601	179258700	100	Hypomethylated	-1.74607	0.000728844	825	332
1054	1	179313701	179313800	100	Hypermethylated	2.20475	0.000752188	826	333
1055	1	179318801	179318900	100	Hypermethylated	2.52343	0.000831435	827	333
1056	1	179345801	179345900	100	Hypermethylated	2.29375	0.000537566	828	333
1057	1	179788901	179789000	100	Hypermethylated	3.34576	0.000887104	829	333
1058	1	179975401	179975500	100	Hypermethylated	2.69709	0.000487762	830	333
1059	1	179975501	179975600	100	Hypermethylated	2.69887	0.000732065	830	333
1060	1	180009201	180009300	100	Hypermethylated	3.24837	0.000980291	831	333
1061	1	180123501	180123600	100	Hypermethylated	3.34503	0.000685113	832	333
1062	1	180542801	180542900	100	Hypomethylated	-2.40203	6.70157e-05	833	334
1063	1	180542901	180543000	100	Hypomethylated	-2.00434	0.000452177	833	334
1064	1	180543901	180544000	100	Hypermethylated	1.64451	0.000613803	834	335
1065	1	180696401	180696500	100	Hypermethylated	1.64511	0.000798584	835	335
1066	1	180944701	180944800	100	Hypermethylated	2.89279	1.54259e-05	836	335
1067	1	181615901	181616000	100	Hypomethylated	-2.18381	0.000550753	837	336
1068	1	181669001	181669100	100	Hypermethylated	2.10369	0.000197364	838	337
1069	1	181673501	181673600	100	Hypomethylated	-2.24155	0.000327977	839	338
1070	1	181817601	181817700	100	Hypomethylated	-1.91893	0.000297789	840	338
1071	1	181820201	181820300	100	Hypomethylated	-1.84818	0.000671214	841	338
1072	1	181961301	181961400	100	Hypomethylated	-1.80295	0.000635607	842	338
1073	1	182685001	182685100	100	Hypomethylated	-1.8898	0.000172702	843	338
1074	1	182685101	182685200	100	Hypomethylated	-1.87235	0.000477436	843	338
1075	1	182703101	182703200	100	Hypomethylated	-2.57886	0.000672426	844	338
1076	1	182703201	182703300	100	Hypomethylated	-2.95091	3.97135e-05	844	338
1077	1	183184201	183184300	100	Hypomethylated	-1.9189	0.000297789	845	338
1078	1	183184301	183184400	100	Hypomethylated	-1.79483	6.38368e-05	845	338
1079	1	183184401	183184500	100	Hypomethylated	-1.80959	9.19185e-05	845	338
1080	1	183937501	183937600	100	Hypomethylated	-1.47537	0.000878815	846	338
1081	1	183937601	183937700	100	Hypomethylated	-1.75033	4.81999e-05	846	338
1082	1	183937701	183937800	100	Hypomethylated	-1.58318	0.000137453	846	338
1083	1	183937801	183937900	100	Hypomethylated	-1.42898	0.000621299	846	338
1084	1	183967601	183967700	100	Hypermethylated	2.42098	0.000734306	847	339
1085	1	183983001	183983100	100	Hypermethylated	2.1534	0.000118308	848	339
1086	1	183983101	183983200	100	Hypermethylated	2.24804	4.18704e-05	848	339
1087	1	184140601	184140700	100	Hypermethylated	2.65791	0.000357237	849	339
1088	1	184168701	184168800	100	Hypermethylated	2.41685	0.000211394	850	339
1089	1	184526701	184526800	100	Hypermethylated	2.29371	0.000537566	851	339
1090	1	184526801	184526900	100	Hypermethylated	2.47348	0.000138295	851	339
1091	1	184598301	184598400	100	Hypomethylated	-1.37606	0.000742879	852	340
1092	1	184796901	184797000	100	Hypermethylated	2.12607	0.000829191	853	341
1093	1	184853601	184853700	100	Hypermethylated	2.35507	0.000910899	854	341
1094	1	185067301	185067400	100	Hypomethylated	-1.73478	0.000235425	855	342
1095	1	185319001	185319100	100	Hypomethylated	-0.915354	0.000836682	856	342
1096	1	185353601	185353700	100	Hypomethylated	-1.65537	0.000668912	857	342
1097	1	185384301	185384400	100	Hypermethylated	3.34641	0.000820016	858	343
1098	1	185496101	185496200	100	Hypermethylated	2.06666	0.000919184	859	343
1099	1	185753701	185753800	100	Hypomethylated	-1.70304	0.000613803	860	344
1100	1	185753901	185754000	100	Hypomethylated	-2.16123	0.000197364	861	344
1101	1	185792301	185792400	100	Hypermethylated	2.86076	0.000404824	862	345
1102	1	185792401	185792500	100	Hypermethylated	3.00881	0.000122026	862	345
1103	1	185826801	185826900	100	Hypermethylated	2.6347	1.95637e-05	863	345
1104	1	186392401	186392500	100	Hypermethylated	2.59041	0.00047037	864	345
1105	1	186429001	186429100	100	Hypomethylated	-2.16122	0.000197364	865	346
1106	1	187202401	187202500	100	Hypermethylated	4.5092	0.000979166	866	347
1107	1	187217501	187217600	100	Hypomethylated	-2.35013	0.000537566	867	348
1108	1	187259101	187259200	100	Hypomethylated	-2.24277	0.000612478	868	348
1109	1	187677801	187677900	100	Hypermethylated	2.47292	0.000220693	869	349
1110	1	187798901	187799000	100	Hypomethylated	-2.16155	0.000231038	870	350
1111	1	188018801	188018900	100	Hypermethylated	1.84554	0.000829199	871	351
1112	1	188069701	188069800	100	Hypomethylated	-1.61431	0.000834576	872	352
1113	1	188287501	188287600	100	Hypermethylated	3.34596	0.000758145	873	353
1114	1	188287601	188287700	100	Hypermethylated	4.5092	0.000979166	873	353
1115	1	188452901	188453000	100	Hypermethylated	2.52252	0.00049156	874	353
1116	1	188816201	188816300	100	Hypomethylated	-2.41289	0.000313378	875	354
1117	1	189437201	189437300	100	Hypermethylated	2.35648	0.000313378	876	355
1118	1	189461401	189461500	100	Hypermethylated	2.10367	0.000197364	877	355
1119	1	189461501	189461600	100	Hypermethylated	1.84553	0.000829199	877	355
1120	1	189522801	189522900	100	Hypomethylated	-3.48974	0.00076782	878	356
1121	1	189644501	189644600	100	Hypermethylated	2.59026	0.00039351	879	357
1122	1	189796701	189796800	100	Hypomethylated	-1.70309	0.000662516	880	358
1123	1	189898301	189898400	100	Hypomethylated	-2.0077	0.000113897	881	358
1124	1	189949401	189949500	100	Hypomethylated	-1.96399	0.000223578	882	358
1125	1	190048901	190049000	100	Hypermethylated	2.22815	0.000916668	883	359
1126	1	190160701	190160800	100	Hypomethylated	-1.39001	0.000430796	884	360
1127	1	190289101	190289200	100	Hypomethylated	-2.14416	0.000110819	885	360
1128	1	190306101	190306200	100	Hypermethylated	2.29374	0.000537566	886	361
1129	1	190498001	190498100	100	Hypomethylated	-1.95386	0.000883803	887	362
1130	1	190498101	190498200	100	Hypomethylated	-2.41288	0.000313378	887	362
1131	1	190675101	190675200	100	Hypermethylated	1.44574	0.000411796	888	363
1132	1	190783801	190783900	100	Hypomethylated	-1.64925	0.00016783	889	364
1133	1	191432501	191432600	100	Hypomethylated	-1.87237	0.000477436	890	364
1134	1	191896401	191896500	100	Hypomethylated	-1.9578	0.00096268	891	364
1135	1	191961001	191961100	100	Hypermethylated	2.2407	0.000255393	892	365
1136	1	191961101	191961200	100	Hypermethylated	1.89707	0.000513587	892	365
1137	1	191961201	191961300	100	Hypermethylated	1.76611	0.000760814	892	365
1138	1	192073001	192073100	100	Hypermethylated	2.23921	0.000501922	893	365
1139	1	192255401	192255500	100	Hypermethylated	2.65776	0.000989789	894	365
1140	1	192520201	192520300	100	Hypermethylated	2.23856	0.000366445	895	365
1141	1	192685401	192685500	100	Hypomethylated	-2.12368	0.000919184	896	366
1142	1	193386201	193386300	100	Hypermethylated	2.65679	0.00015784	897	367
1143	1	193427101	193427200	100	Hypomethylated	-2.12365	0.000931183	898	368
1144	1	193881201	193881300	100	Hypermethylated	2.06667	0.000919184	899	369
1145	1	193916501	193916600	100	Hypermethylated	3.34456	0.000521108	900	369
1146	1	193916601	193916700	100	Hypermethylated	2.78088	0.000919508	900	369
1147	1	194101901	194102000	100	Hypermethylated	2.4504	0.000860523	901	369
1148	1	194334201	194334300	100	Hypermethylated	2.78093	0.000919127	902	369
1149	1	194392701	194392800	100	Hypermethylated	1.84554	0.000829199	903	369
1150	1	194392801	194392900	100	Hypermethylated	2.44302	6.43424e-05	903	369
1151	1	194697801	194697900	100	Hypermethylated	1.81511	0.000636837	904	369
1152	1	195261901	195262000	100	Hypomethylated	-1.34426	0.000627426	905	370
1153	1	195307801	195307900	100	Hypermethylated	3.51958	0.000145808	906	371
1154	1	195307901	195308000	100	Hypermethylated	4.93966	6.13461e-05	906	371
1155	2	3114901	3115000	100	Hypermethylated	2.66229	0.000855984	907	372
1156	2	3250901	3251000	100	Hypermethylated	4.73982	0.000276374	908	372
1157	2	3430001	3430100	100	Hypermethylated	2.06665	0.000919184	909	372
1158	2	3505901	3506000	100	Hypomethylated	-1.65705	0.00092347	910	373
1159	2	3761201	3761300	100	Hypermethylated	2.41658	0.000181681	911	374
1160	2	3793001	3793100	100	Hypomethylated	-1.69559	0.000351206	912	375
1161	2	4050901	4051000	100	Hypermethylated	2.29375	0.000537566	913	376
1162	2	4146501	4146600	100	Hypermethylated	2.65679	0.00015784	914	376
1163	2	4468201	4468300	100	Hypermethylated	2.05189	0.000467522	915	376
1164	2	5146801	5146900	100	Hypermethylated	1.72821	0.000274428	916	376
1165	2	5185201	5185300	100	Hypermethylated	2.41724	0.000510147	917	376
1166	2	5327201	5327300	100	Hypermethylated	1.63692	0.000439323	918	376
1167	2	6194801	6194900	100	Hypomethylated	-1.65568	0.000655136	919	377
1168	2	6487901	6488000	100	Hypermethylated	1.99853	0.000568894	920	378
1169	2	6968501	6968600	100	Hypermethylated	2.15342	0.000118308	921	378
1170	2	6968601	6968700	100	Hypermethylated	1.76612	0.000760814	921	378
1171	2	7426601	7426700	100	Hypermethylated	2.06665	0.000919184	922	378
1172	2	7426701	7426800	100	Hypermethylated	2.06664	0.000919184	922	378
1173	2	8159301	8159400	100	Hypermethylated	2.35647	0.000313378	923	378
1174	2	8397801	8397900	100	Hypermethylated	2.35693	0.000688913	924	378
1175	2	9191201	9191300	100	Hypermethylated	2.06665	0.000919184	925	378
1176	2	9318801	9318900	100	Hypomethylated	-2.12366	0.000919184	926	379
1177	2	9318901	9319000	100	Hypomethylated	-2.47301	0.000181681	926	379
1178	2	9398901	9399000	100	Hypermethylated	3.51963	0.000191018	927	380
1179	2	9730501	9730600	100	Hypomethylated	-1.70275	0.000789572	928	381
1180	2	9730601	9730700	100	Hypomethylated	-1.42813	0.000594731	928	381
1181	2	9890401	9890500	100	Hypermethylated	3.24838	0.000980291	929	382
1182	2	9975801	9975900	100	Hypomethylated	-2.16125	0.000197364	930	383
1183	2	10203901	10204000	100	Hypermethylated	2.93658	0.000282018	931	384
1184	2	10473101	10473200	100	Hypermethylated	2.35646	0.000313378	932	384
1185	2	10473201	10473300	100	Hypermethylated	2.52253	0.00049156	932	384
1186	2	10714601	10714700	100	Hypermethylated	3.34454	0.000521108	933	384
1187	2	10810501	10810600	100	Hypomethylated	-1.95492	0.000513587	934	385
1188	2	10915601	10915700	100	Hypermethylated	3.24836	0.000980291	935	386
1189	2	11149201	11149300	100	Hypermethylated	1.89706	0.000513587	936	386
1190	2	11903301	11903400	100	Hypermethylated	1.84555	0.000829199	937	386
1191	2	11912601	11912700	100	Hypermethylated	2.86073	0.000404824	938	386
1192	2	11912701	11912800	100	Hypermethylated	3.51957	0.000145808	938	386
1193	2	12149601	12149700	100	Hypermethylated	2.93719	0.000607714	939	386
1194	2	12301501	12301600	100	Hypermethylated	1.99872	0.000540116	940	386
1195	2	13225201	13225300	100	Hypomethylated	-2.18385	0.000550753	941	387
1196	2	13683601	13683700	100	Hypermethylated	2.35645	0.000313378	942	388
1197	2	13684501	13684600	100	Hypomethylated	-1.65932	0.000951603	943	389
1198	2	14017201	14017300	100	Hypermethylated	4.50919	0.000979166	944	390
1199	2	14191701	14191800	100	Hypomethylated	-1.9034	0.000829199	945	391
1200	2	14204901	14205000	100	Hypermethylated	3.24837	0.000980291	946	392
1201	2	14250001	14250100	100	Hypermethylated	3.43472	0.000276068	947	392
1202	2	14309301	14309400	100	Hypomethylated	-1.56266	4.27813e-05	948	393
1203	2	14326401	14326500	100	Hypomethylated	-2.24155	0.000327977	949	393
1204	2	14369501	14369600	100	Hypermethylated	3.60015	8.43317e-05	950	394
1205	2	14369601	14369700	100	Hypermethylated	3.6072	0.000369611	950	394
1206	2	15312001	15312100	100	Hypermethylated	1.51974	0.000518458	951	394
1207	2	15597801	15597900	100	Hypermethylated	1.27094	0.000649279	952	394
1208	2	15597901	15598000	100	Hypermethylated	1.9127	6.68957e-05	952	394
1209	2	16202101	16202200	100	Hypermethylated	4.5092	0.000979166	953	394
1210	2	16696901	16697000	100	Hypermethylated	2.52511	0.000964733	954	394
1211	2	17092301	17092400	100	Hypermethylated	2.12677	0.000550753	955	394
1212	2	18303701	18303800	100	Hypermethylated	2.12676	0.000550753	956	394
1213	2	18632501	18632600	100	Hypomethylated	-2.05015	6.98824e-05	957	395
1214	2	18632601	18632700	100	Hypomethylated	-2.16124	0.000197364	957	395
1215	2	18855401	18855500	100	Hypomethylated	-1.69563	0.000351206	958	395
1216	2	18855501	18855600	100	Hypomethylated	-1.7455	0.000393498	958	395
1217	2	18874501	18874600	100	Hypomethylated	-1.61431	0.000834576	959	395
1218	2	18874601	18874700	100	Hypomethylated	-1.70305	0.000613803	959	395
1219	2	18946401	18946500	100	Hypomethylated	-3.48417	0.000276068	960	395
1220	2	19173301	19173400	100	Hypermethylated	2.78061	0.000732373	961	396
1221	2	19356201	19356300	100	Hypomethylated	-0.940686	0.000951371	962	397
1222	2	19356301	19356400	100	Hypomethylated	-1.03975	0.000384601	962	397
1223	2	20014401	20014500	100	Hypermethylated	3.4347	0.000276068	963	398
1224	2	20033001	20033100	100	Hypermethylated	4.73845	0.000349082	964	398
1225	2	20687001	20687100	100	Hypomethylated	-1.95492	0.000513587	965	399
1226	2	20710901	20711000	100	Hypermethylated	2.71892	0.000420345	966	400
1227	2	20711001	20711100	100	Hypermethylated	2.71926	0.000229452	966	400
1228	2	21011901	21012000	100	Hypomethylated	-1.95497	0.000513587	967	401
1229	2	21027801	21027900	100	Hypermethylated	2.22815	0.000938578	968	402
1230	2	21625201	21625300	100	Hypomethylated	-1.10057	0.000662514	969	403
1231	2	21625301	21625400	100	Hypomethylated	-1.06087	0.000428208	969	403
1232	2	21645601	21645700	100	Hypermethylated	2.45038	0.000860523	970	404
1233	2	24000201	24000300	100	Hypermethylated	3.34453	0.000521108	971	404
1234	2	24094901	24095000	100	Hypomethylated	-2.16123	0.000197364	972	405
1235	2	24154601	24154700	100	Hypermethylated	2.52247	0.000788788	973	406
1236	2	24294001	24294100	100	Hypermethylated	1.84553	0.000829199	974	406
1237	2	24385401	24385500	100	Hypomethylated	-2.18382	0.000550753	975	407
1238	2	24475201	24475300	100	Hypomethylated	-1.78809	0.000402446	976	407
1239	2	24519801	24519900	100	Hypermethylated	1.84554	0.000829199	977	408
1240	2	24751701	24751800	100	Hypomethylated	-2.3505	0.000114367	978	409
1241	2	24855601	24855700	100	Hypomethylated	-2.1838	0.000550753	979	409
1242	2	24933101	24933200	100	Hypomethylated	-2.57698	0.000934575	980	409
1243	2	24933201	24933300	100	Hypomethylated	-3.64816	0.000391339	980	409
1244	2	25060501	25060600	100	Hypomethylated	-1.54136	0.000630432	981	409
1245	2	25185801	25185900	100	Hypermethylated	2.10367	0.000197364	982	410
1246	2	25255001	25255100	100	Hypermethylated	2.1032	0.000240058	983	410
1247	2	25276101	25276200	100	Hypomethylated	-1.80363	0.000436312	984	411
1248	2	25425501	25425600	100	Hypomethylated	-1.43389	0.000259037	985	411
1249	2	25425601	25425700	100	Hypomethylated	-1.5058	8.89693e-05	985	411
1250	2	25447301	25447400	100	Hypomethylated	-1.33231	0.000222597	986	411
1251	2	25490301	25490400	100	Hypomethylated	-1.50339	0.000949271	987	411
1252	2	25578601	25578700	100	Hypomethylated	-1.70129	0.000928817	988	411
1253	2	25938901	25939000	100	Hypomethylated	-1.21662	0.000781513	989	411
1254	2	25977701	25977800	100	Hypermethylated	2.94689	1.6607e-05	990	412
1255	2	26136301	26136400	100	Hypermethylated	2.18497	0.000800698	991	412
1256	2	26169501	26169600	100	Hypermethylated	2.12674	0.000550753	992	412
1257	2	26340801	26340900	100	Hypermethylated	1.41624	0.000990409	993	412
1258	2	26662401	26662500	100	Hypomethylated	-1.52185	0.000910141	994	413
1259	2	26842301	26842400	100	Hypomethylated	-1.46092	0.000401558	995	413
1260	2	27198901	27199000	100	Hypomethylated	-1.87331	0.000963611	996	413
1261	2	27301001	27301100	100	Hypomethylated	-2.1775	8.33997e-05	997	413
1262	2	27301101	27301200	100	Hypomethylated	-2.14339	0.000316201	997	413
1263	2	27623801	27623900	100	Hypomethylated	-1.57842	0.000425644	998	413
1264	2	27656101	27656200	100	Hypermethylated	1.61962	0.000412976	999	414
1265	2	27829301	27829400	100	Hypomethylated	-1.95495	0.000513587	1000	415
1266	2	28457901	28458000	100	Hypermethylated	1.74504	0.000576082	1001	416
1267	2	28700001	28700100	100	Hypermethylated	1.99872	0.000540116	1002	416
1268	2	28700101	28700200	100	Hypermethylated	2.3378	2.47768e-05	1002	416
1269	2	28700201	28700300	100	Hypermethylated	1.89708	0.000513587	1002	416
1270	2	28812601	28812700	100	Hypomethylated	-1.96361	0.000245852	1003	417
1271	2	28954901	28955000	100	Hypomethylated	-1.47559	0.000951978	1004	417
1272	2	29061901	29062000	100	Hypermethylated	1.94325	0.000885402	1005	418
1273	2	29088401	29088500	100	Hypomethylated	-1.16787	8.79644e-05	1006	419
1274	2	29157201	29157300	100	Hypomethylated	-2.18424	0.00088106	1007	419
1275	2	29333301	29333400	100	Hypomethylated	-0.877999	0.000656654	1008	419
1276	2	30018401	30018500	100	Hypomethylated	-1.86241	3.46675e-05	1009	419
1277	2	30230601	30230700	100	Hypomethylated	-1.61444	0.000492989	1010	419
1278	2	30255301	30255400	100	Hypomethylated	-1.37609	0.000742879	1011	419
1279	2	30270301	30270400	100	Hypermethylated	4.50919	0.000979166	1012	420
1280	2	30270401	30270500	100	Hypermethylated	4.93966	6.13461e-05	1012	420
1281	2	30317001	30317100	100	Hypomethylated	-1.61417	0.000299482	1013	421
1282	2	30674401	30674500	100	Hypomethylated	-2.10075	0.000320001	1014	421
1283	2	30674501	30674600	100	Hypomethylated	-1.70379	0.000986172	1014	421
1284	2	30707101	30707200	100	Hypermethylated	1.76613	0.000760814	1015	422
1285	2	30900201	30900300	100	Hypomethylated	-1.87404	0.000707185	1016	423
1286	2	31458201	31458300	100	Hypomethylated	-1.66961	0.000132454	1017	423
1287	2	31458301	31458400	100	Hypomethylated	-1.91522	2.37051e-05	1017	423
1288	2	31634201	31634300	100	Hypermethylated	2.65677	0.00015784	1018	424
1289	2	32031001	32031100	100	Hypermethylated	1.6445	0.000613803	1019	424
1290	2	32213301	32213400	100	Hypomethylated	-1.42012	0.000356292	1020	425
1291	2	32213501	32213600	100	Hypomethylated	-1.31774	0.000380088	1021	425
1292	2	32248201	32248300	100	Hypermethylated	1.45236	0.000544208	1022	426
1293	2	32507801	32507900	100	Hypomethylated	-2.12371	0.000919184	1023	427
1294	2	32556201	32556300	100	Hypomethylated	-1.91638	0.000618855	1024	427
1295	2	32556301	32556400	100	Hypomethylated	-1.87114	0.00069671	1024	427
1296	2	32607201	32607300	100	Hypermethylated	2.12762	0.000873429	1025	428
1297	2	32607301	32607400	100	Hypermethylated	2.89281	1.54259e-05	1025	428
1298	2	32607401	32607500	100	Hypermethylated	2.06665	0.000919184	1025	428
1299	2	32615001	32615100	100	Hypomethylated	-1.18324	0.000920988	1026	429
1300	2	32630601	32630700	100	Hypomethylated	-1.87237	0.000477436	1027	429
1301	2	32662201	32662300	100	Hypomethylated	-1.80287	0.000646111	1028	429
1302	2	32772901	32773000	100	Hypomethylated	-2.00469	0.000316148	1029	429
1303	2	32923501	32923600	100	Hypomethylated	-1.47844	9.00165e-05	1030	429
1304	2	32923601	32923700	100	Hypomethylated	-1.42366	5.74805e-05	1030	429
1305	2	32947301	32947400	100	Hypomethylated	-2.0047	0.000316148	1031	429
1306	2	33077401	33077500	100	Hypermethylated	2.22816	0.000916668	1032	430
1307	2	33169401	33169500	100	Hypomethylated	-1.4516	0.000730178	1033	431
1308	2	33192401	33192500	100	Hypomethylated	-2.12366	0.000919184	1034	431
1309	2	33512201	33512300	100	Hypermethylated	1.8072	0.000100214	1035	432
1310	2	33798901	33799000	100	Hypomethylated	-2.0008	0.000900386	1036	433
1311	2	33859001	33859100	100	Hypomethylated	-2.28455	0.000916668	1037	433
1312	2	33921401	33921500	100	Hypermethylated	2.45036	0.000860523	1038	434
1313	2	33947701	33947800	100	Hypomethylated	-2.00203	0.000895494	1039	435
1314	2	33959101	33959200	100	Hypermethylated	4.50918	0.000979166	1040	436
1315	2	33959201	33959300	100	Hypermethylated	3.34292	0.000804301	1040	436
1316	2	34413401	34413500	100	Hypomethylated	-1.74548	0.000393498	1041	437
1317	2	34641801	34641900	100	Hypomethylated	-1.69557	0.000453275	1042	437
1318	2	34641901	34642000	100	Hypomethylated	-1.91564	4.99194e-05	1042	437
1319	2	35379501	35379600	100	Hypomethylated	-2.24153	0.000327977	1043	437
1320	2	35591101	35591200	100	Hypermethylated	2.77958	4.9742e-05	1044	438
1321	2	35714101	35714200	100	Hypermethylated	1.7661	0.000760814	1045	438
1322	2	35714201	35714300	100	Hypermethylated	1.90493	0.000295206	1045	438
1323	2	35720801	35720900	100	Hypomethylated	-1.45172	0.000809217	1046	439
1324	2	35720901	35721000	100	Hypomethylated	-1.47566	0.000923841	1046	439
1325	2	35728401	35728500	100	Hypomethylated	-1.84762	0.000364811	1047	439
1326	2	35910201	35910300	100	Hypermethylated	1.84555	0.000829199	1048	440
1327	2	36164601	36164700	100	Hypermethylated	2.9352	0.000616673	1049	440
1328	2	36268201	36268300	100	Hypermethylated	3.52165	0.000369673	1050	440
1329	2	36299901	36300000	100	Hypomethylated	-0.722795	0.00045368	1051	441
1330	2	36300001	36300100	100	Hypomethylated	-0.796807	8.76898e-06	1051	441
1331	2	36300101	36300200	100	Hypomethylated	-0.767047	1.52154e-05	1051	441
1332	2	36405501	36405600	100	Hypermethylated	1.83423	0.000579667	1052	442
1333	2	36405601	36405700	100	Hypermethylated	1.55618	0.000473783	1052	442
1334	2	36710501	36710600	100	Hypermethylated	3.24838	0.000980291	1053	442
1335	2	37150101	37150200	100	Hypermethylated	2.78103	0.000918949	1054	442
1336	2	37250401	37250500	100	Hypomethylated	-2.05625	0.000540116	1055	443
1337	2	37363201	37363300	100	Hypomethylated	-2.00071	0.000885402	1056	443
1338	2	37779001	37779100	100	Hypomethylated	-1.37604	0.000742879	1057	443
1339	2	37779101	37779200	100	Hypomethylated	-1.61463	2.16562e-05	1057	443
1340	2	37779201	37779300	100	Hypomethylated	-1.81688	4.88796e-06	1057	443
1341	2	37779301	37779400	100	Hypomethylated	-1.87645	2.96853e-05	1057	443
1342	2	37779401	37779500	100	Hypomethylated	-1.78812	0.000628559	1057	443
1343	2	38462401	38462500	100	Hypomethylated	-1.82425	0.000760814	1058	443
1344	2	38551401	38551500	100	Hypermethylated	1.78897	0.000275284	1059	444
1345	2	38656801	38656900	100	Hypomethylated	-2.18386	0.000605262	1060	445
1346	2	38973301	38973400	100	Hypermethylated	3.00828	0.00018063	1061	446
1347	2	39921801	39921900	100	Hypermethylated	2.45039	0.000860523	1062	446
1348	2	40179801	40179900	100	Hypermethylated	3.00968	0.000717815	1063	446
1349	2	40179901	40180000	100	Hypermethylated	2.93806	0.000377341	1063	446
1350	2	40547901	40548000	100	Hypermethylated	2.78061	0.000732373	1064	446
1351	2	41218601	41218700	100	Hypomethylated	-1.10444	2.3659e-05	1065	447
1352	2	41218701	41218800	100	Hypomethylated	-1.05369	0.00021461	1065	447
1353	2	41405001	41405100	100	Hypermethylated	2.86074	0.000404824	1066	448
1354	2	41569901	41570000	100	Hypermethylated	2.4504	0.000860523	1067	448
1355	2	41647601	41647700	100	Hypermethylated	3.24836	0.000980291	1068	448
1356	2	41647701	41647800	100	Hypermethylated	3.43459	0.000299168	1068	448
1357	2	42056501	42056600	100	Hypomethylated	-2.35069	2.54945e-05	1069	449
1358	2	42097001	42097100	100	Hypermethylated	4.50919	0.000979166	1070	450
1359	2	42147601	42147700	100	Hypomethylated	-2.64665	0.000279253	1071	451
1360	2	42245401	42245500	100	Hypomethylated	-3.56908	0.000145808	1072	451
1361	2	42921401	42921500	100	Hypermethylated	2.22842	0.000995093	1073	452
1362	2	43387201	43387300	100	Hypomethylated	-2.18384	0.000550753	1074	453
1363	2	43656201	43656300	100	Hypomethylated	-1.65538	0.000584387	1075	453
1364	2	43921101	43921200	100	Hypermethylated	2.65986	0.000422718	1076	454
1365	2	44193101	44193200	100	Hypermethylated	2.71984	0.000320368	1077	454
1366	2	44620801	44620900	100	Hypermethylated	2.22816	0.000916668	1078	454
1367	2	45212501	45212600	100	Hypermethylated	2.12676	0.000550753	1079	454
1368	2	45516201	45516300	100	Hypomethylated	-3.48387	0.000323849	1080	455
1369	2	45733501	45733600	100	Hypomethylated	-1.6593	0.000951603	1081	455
1370	2	46210301	46210400	100	Hypermethylated	2.59117	0.00063357	1082	456
1371	2	46210401	46210500	100	Hypermethylated	2.45041	0.000868311	1082	456
1372	2	46285101	46285200	100	Hypermethylated	3.24836	0.000980291	1083	456
1373	2	46841301	46841400	100	Hypomethylated	-0.900977	0.000213132	1084	457
1374	2	47018101	47018200	100	Hypermethylated	4.50919	0.000979166	1085	458
1375	2	47018201	47018300	100	Hypermethylated	4.50919	0.000979166	1085	458
1376	2	47137701	47137800	100	Hypermethylated	2.52251	0.00049156	1086	458
1377	2	47551601	47551700	100	Hypomethylated	-1.51583	0.000156623	1087	459
1378	2	47574001	47574100	100	Hypomethylated	-2.83414	0.000732373	1088	459
1379	2	47592501	47592600	100	Hypermethylated	3.87287	0.000307967	1089	460
1380	2	48674501	48674600	100	Hypermethylated	1.9987	0.000540116	1090	460
1381	2	49121701	49121800	100	Hypomethylated	-2.83412	0.000732373	1091	461
1382	2	49461701	49461800	100	Hypomethylated	-1.95496	0.000513587	1092	461
1383	2	49486801	49486900	100	Hypomethylated	-1.82422	0.000760814	1093	461
1384	2	50155301	50155400	100	Hypermethylated	2.22817	0.000916668	1094	462
1385	2	50209901	50210000	100	Hypermethylated	1.94324	0.000885402	1095	462
1386	2	50268901	50269000	100	Hypermethylated	2.12676	0.000550753	1096	462
1387	2	50832801	50832900	100	Hypomethylated	-2.05626	0.000540116	1097	463
1388	2	50902001	50902100	100	Hypermethylated	2.65679	0.00015784	1098	464
1389	2	50904901	50905000	100	Hypermethylated	2.45038	0.000860523	1099	464
1390	2	50993301	50993400	100	Hypermethylated	1.85667	2.59124e-05	1100	464
1391	2	50993401	50993500	100	Hypermethylated	1.47274	0.000433819	1100	464
1392	2	51212401	51212500	100	Hypermethylated	1.64451	0.000613803	1101	464
1393	2	51652801	51652900	100	Hypomethylated	-2.35077	2.47341e-05	1102	465
1394	2	51815501	51815600	100	Hypermethylated	3.24837	0.000980291	1103	466
1395	2	51876501	51876600	100	Hypomethylated	-1.61458	0.000304992	1104	467
1396	2	52477301	52477400	100	Hypermethylated	1.95332	1.88493e-05	1105	468
1397	2	52623501	52623600	100	Hypermethylated	2.20321	0.000332749	1106	468
1398	2	52626801	52626900	100	Hypomethylated	-2.29705	0.000194195	1107	469
1399	2	52626901	52627000	100	Hypomethylated	-2.242	0.000560613	1107	469
1400	2	52668701	52668800	100	Hypermethylated	1.86102	0.000350457	1108	470
1401	2	53371401	53371500	100	Hypermethylated	2.12675	0.000550753	1109	470
1402	2	53797701	53797800	100	Hypermethylated	3.52242	0.000336319	1110	470
1403	2	53993301	53993400	100	Hypermethylated	2.15466	0.000218765	1111	470
1404	2	54230701	54230800	100	Hypermethylated	4.5092	0.000979166	1112	470
1405	2	54301701	54301800	100	Hypermethylated	2.78058	0.000732373	1113	470
1406	2	54338801	54338900	100	Hypermethylated	4.07505	0.00013928	1114	470
1407	2	54338901	54339000	100	Hypermethylated	3.68225	0.000331739	1114	470
1408	2	55192001	55192100	100	Hypomethylated	-3.29768	0.000980291	1115	471
1409	2	55499901	55500000	100	Hypermethylated	3.43471	0.000276068	1116	472
1410	2	56097501	56097600	100	Hypermethylated	1.9468	0.000316148	1117	472
1411	2	56140501	56140600	100	Hypermethylated	2.59159	0.000503084	1118	472
1412	2	56294301	56294400	100	Hypermethylated	2.65438	0.000323867	1119	472
1413	2	56881001	56881100	100	Hypermethylated	4.50919	0.000979166	1120	472
1414	2	57199701	57199800	100	Hypermethylated	2.52609	0.000915831	1121	472
1415	2	57199801	57199900	100	Hypermethylated	2.66447	0.00074695	1121	472
1416	2	57247901	57248000	100	Hypermethylated	2.22816	0.000916668	1122	472
1417	2	59829901	59830000	100	Hypomethylated	-1.65552	0.000554729	1123	473
1418	2	60395401	60395500	100	Hypermethylated	2.59117	0.000320012	1124	474
1419	2	60651701	60651800	100	Hypermethylated	1.94678	0.000316148	1125	474
1420	2	60918801	60918900	100	Hypermethylated	2.59344	0.000631218	1126	474
1421	2	61397101	61397200	100	Hypermethylated	2.93623	0.000355176	1127	474
1422	2	61949501	61949600	100	Hypermethylated	2.77982	0.000945415	1128	474
1423	2	61949601	61949700	100	Hypermethylated	2.5912	0.000279253	1128	474
1424	2	62667501	62667600	100	Hypomethylated	-2.00075	0.000885402	1129	475
1425	2	62722801	62722900	100	Hypermethylated	3.34454	0.000521108	1130	476
1426	2	62960201	62960300	100	Hypermethylated	2.06669	0.00094171	1131	476
1427	2	63332701	63332800	100	Hypomethylated	-3.29768	0.000980291	1132	477
1428	2	63521701	63521800	100	Hypermethylated	3.24837	0.000980291	1133	478
1429	2	63537701	63537800	100	Hypermethylated	3.24837	0.000980291	1134	478
1430	2	63606901	63607000	100	Hypomethylated	-1.3732	0.000825808	1135	479
1431	2	63607001	63607100	100	Hypomethylated	-1.44998	0.000436138	1135	479
1432	2	63607101	63607200	100	Hypomethylated	-1.672	5.99003e-05	1135	479
1433	2	63607201	63607300	100	Hypomethylated	-1.29955	0.000687073	1135	479
1434	2	64075301	64075400	100	Hypomethylated	-2.09937	0.00011776	1136	479
1435	2	64075401	64075500	100	Hypomethylated	-2.16124	0.000197364	1136	479
1436	2	64075501	64075600	100	Hypomethylated	-1.95493	0.000513587	1136	479
1437	2	64349501	64349600	100	Hypermethylated	3.0088	0.000122026	1137	480
1438	2	64506601	64506700	100	Hypomethylated	-2.64662	0.000279253	1138	481
1439	2	64696101	64696200	100	Hypermethylated	2.59242	0.000985833	1139	482
1440	2	64696301	64696400	100	Hypermethylated	2.39507	0.000117542	1140	482
1441	2	64736901	64737000	100	Hypomethylated	-2.58366	0.000117624	1141	483
1442	2	64737001	64737100	100	Hypomethylated	-2.41287	0.000313378	1141	483
1443	2	64882801	64882900	100	Hypomethylated	-2.05624	0.000540116	1142	483
1444	2	64894901	64895000	100	Hypermethylated	2.52368	0.000896393	1143	484
1445	2	65401001	65401100	100	Hypomethylated	-1.76061	8.33724e-05	1144	485
1446	2	65401101	65401200	100	Hypomethylated	-2.0798	7.22914e-06	1144	485
1447	2	65401201	65401300	100	Hypomethylated	-1.97684	2.43781e-05	1144	485
1448	2	65832901	65833000	100	Hypomethylated	-2.40203	6.70157e-05	1145	485
1449	2	65833001	65833100	100	Hypomethylated	-2.05282	0.000193481	1145	485
1450	2	66054301	66054400	100	Hypomethylated	-2.18383	0.000550753	1146	485
1451	2	67301701	67301800	100	Hypomethylated	-3.29768	0.000980291	1147	485
1452	2	67376201	67376300	100	Hypermethylated	2.86075	0.000548389	1148	486
1453	2	67483801	67483900	100	Hypomethylated	-3.39283	0.000621644	1149	487
1454	2	67862001	67862100	100	Hypermethylated	4.50919	0.000979166	1150	488
1455	2	67995501	67995600	100	Hypermethylated	2.22817	0.000916668	1151	488
1456	2	68095701	68095800	100	Hypomethylated	-2.12367	0.000919184	1152	489
1457	2	68095801	68095900	100	Hypomethylated	-2.28454	0.000916668	1152	489
1458	2	69009601	69009700	100	Hypermethylated	4.62944	0.000489843	1153	490
1459	2	69035301	69035400	100	Hypermethylated	2.10367	0.000197364	1154	490
1460	2	69035401	69035500	100	Hypermethylated	1.94681	0.000316148	1154	490
1461	2	69246001	69246100	100	Hypomethylated	-2.00483	0.000323531	1155	491
1462	2	69256201	69256300	100	Hypermethylated	1.94321	0.000885402	1156	492
1463	2	69256301	69256400	100	Hypermethylated	1.76609	0.000760814	1156	492
1464	2	69279001	69279100	100	Hypermethylated	2.59274	0.000388565	1157	492
1465	2	69631001	69631100	100	Hypomethylated	-1.80364	0.000436312	1158	493
1466	2	70052101	70052200	100	Hypomethylated	-2.24153	0.000327977	1159	493
1467	2	70324701	70324800	100	Hypomethylated	-2.29706	0.000194195	1160	493
1468	2	70421701	70421800	100	Hypomethylated	-1.9185	0.000369724	1161	493
1469	2	70428201	70428300	100	Hypermethylated	2.77962	4.9742e-05	1162	494
1470	2	71036801	71036900	100	Hypomethylated	-2.24157	0.000327977	1163	495
1471	2	71163701	71163800	100	Hypomethylated	-1.8302	0.000616859	1164	495
1472	2	71276001	71276100	100	Hypomethylated	-1.82426	0.000760814	1165	495
1473	2	71590301	71590400	100	Hypermethylated	2.12674	0.000550753	1166	496
1474	2	71638801	71638900	100	Hypomethylated	-1.40251	0.00026251	1167	497
1475	2	71638901	71639000	100	Hypomethylated	-1.33099	0.000767312	1167	497
1476	2	71703001	71703100	100	Hypermethylated	1.94325	0.000885402	1168	498
1477	2	71756801	71756900	100	Hypermethylated	2.45037	0.000860523	1169	498
1478	2	71873801	71873900	100	Hypermethylated	1.76794	0.000194923	1170	498
1479	2	72015801	72015900	100	Hypomethylated	-2.35012	0.000537566	1171	499
1480	2	72208201	72208300	100	Hypomethylated	-1.45047	0.00075112	1172	499
1481	2	72208301	72208400	100	Hypomethylated	-1.96401	0.000184671	1172	499
1482	2	72283001	72283100	100	Hypomethylated	-1.78671	0.000250796	1173	499
1483	2	72305401	72305500	100	Hypermethylated	2.41841	0.000358794	1174	500
1484	2	72305501	72305600	100	Hypermethylated	2.47539	0.000180268	1174	500
1485	2	72492001	72492100	100	Hypomethylated	-2.17049	1.56839e-05	1175	501
1486	2	72532301	72532400	100	Hypermethylated	1.60076	0.000951603	1176	502
1487	2	72532401	72532500	100	Hypermethylated	1.83092	0.000283126	1176	502
1488	2	72670801	72670900	100	Hypermethylated	2.10414	0.000262101	1177	502
1489	2	72874401	72874500	100	Hypomethylated	-1.75861	0.00069934	1178	503
1490	2	73153401	73153500	100	Hypomethylated	-2.00773	0.000113897	1179	503
1491	2	73153501	73153600	100	Hypomethylated	-2.09174	5.62741e-05	1179	503
1492	2	73213301	73213400	100	Hypomethylated	-1.73464	0.000225862	1180	503
1493	2	73213401	73213500	100	Hypomethylated	-2.01013	4.13232e-05	1180	503
1494	2	73658101	73658200	100	Hypermethylated	2.5225	0.00049156	1181	504
1495	2	73766601	73766700	100	Hypomethylated	-2.71907	0.000737247	1182	505
1496	2	74048901	74049000	100	Hypomethylated	-1.65565	0.000630882	1183	505
1497	2	74164601	74164700	100	Hypermethylated	4.62942	0.000489843	1184	506
1498	2	74227601	74227700	100	Hypermethylated	2.58862	0.000723371	1185	506
1499	2	74382601	74382700	100	Hypermethylated	2.86237	0.000542399	1186	506
1500	2	74933301	74933400	100	Hypermethylated	2.86073	0.000404824	1187	506
1501	2	75110801	75110900	100	Hypomethylated	-1.92133	0.000603079	1188	507
1502	2	75193201	75193300	100	Hypermethylated	2.45038	0.000860523	1189	508
1503	2	75370401	75370500	100	Hypermethylated	2.86073	0.000404824	1190	508
1504	2	75370501	75370600	100	Hypermethylated	2.65903	0.00062452	1190	508
1505	2	75459701	75459800	100	Hypomethylated	-2.50825	0.00032327	1191	509
1506	2	75459801	75459900	100	Hypomethylated	-2.56082	5.27176e-05	1191	509
1507	2	75459901	75460000	100	Hypomethylated	-2.30587	8.01818e-05	1191	509
1508	2	75576101	75576200	100	Hypomethylated	-2.28451	0.000916668	1192	509
1509	2	76113001	76113100	100	Hypomethylated	-1.90343	0.000829199	1193	509
1510	2	76444601	76444700	100	Hypomethylated	-1.57537	0.00072724	1194	509
1511	2	76518601	76518700	100	Hypomethylated	-1.96399	0.000184671	1195	509
1512	2	76592001	76592100	100	Hypomethylated	-2.05269	0.000281534	1196	509
1513	2	76647701	76647800	100	Hypermethylated	1.99872	0.000540116	1197	510
1514	2	77251401	77251500	100	Hypermethylated	2.83731	2.77521e-05	1198	510
1515	2	77411801	77411900	100	Hypomethylated	-1.40815	0.00050659	1199	511
1516	2	77844601	77844700	100	Hypermethylated	3.24837	0.000980291	1200	512
1517	2	77929401	77929500	100	Hypomethylated	-1.06335	6.574e-06	1201	513
1518	2	77929501	77929600	100	Hypomethylated	-1.066	1.64285e-05	1201	513
1519	2	78056001	78056100	100	Hypomethylated	-2.3505	0.000114367	1202	513
1520	2	78571201	78571300	100	Hypermethylated	2.52252	0.00049156	1203	514
1521	2	78712501	78712600	100	Hypermethylated	1.34879	0.000527928	1204	514
1522	2	78794301	78794400	100	Hypomethylated	-2.00076	0.000885402	1205	515
1523	2	79088701	79088800	100	Hypermethylated	2.52251	0.00049156	1206	516
1524	2	79088801	79088900	100	Hypermethylated	2.93653	0.000252798	1206	516
1525	2	79519601	79519700	100	Hypermethylated	2.10484	0.000498579	1207	516
1526	2	79543101	79543200	100	Hypermethylated	1.99873	0.000540116	1208	516
1527	2	79659201	79659300	100	Hypermethylated	2.06665	0.000919184	1209	516
1528	2	80318001	80318100	100	Hypomethylated	-1.95496	0.000513587	1210	517
1529	2	80494701	80494800	100	Hypomethylated	-2.00075	0.000885402	1211	517
1530	2	80936501	80936600	100	Hypomethylated	-1.75853	0.000687419	1212	517
1531	2	80987801	80987900	100	Hypermethylated	2.93669	0.00022273	1213	518
1532	2	81707001	81707100	100	Hypomethylated	-2.30527	0.000971811	1214	519
1533	2	81989201	81989300	100	Hypomethylated	-1.34442	0.000376213	1215	519
1534	2	81989301	81989400	100	Hypomethylated	-1.33386	0.000159801	1215	519
1535	2	82330201	82330300	100	Hypomethylated	-1.47086	0.000437985	1216	519
1536	2	82785501	82785600	100	Hypermethylated	1.45234	0.000544208	1217	520
1537	2	82785601	82785700	100	Hypermethylated	1.59722	0.000687237	1217	520
1538	2	83232501	83232600	100	Hypomethylated	-1.73352	0.000434775	1218	521
1539	2	83232601	83232700	100	Hypomethylated	-1.91888	0.000297789	1218	521
1540	2	83402501	83402600	100	Hypermethylated	2.45041	0.000875221	1219	522
1541	2	83408701	83408800	100	Hypermethylated	2.78057	0.000732373	1220	522
1542	2	83413701	83413800	100	Hypomethylated	-1.55102	0.000632663	1221	523
1543	2	83557101	83557200	100	Hypomethylated	-0.90579	0.000244304	1222	523
1544	2	83679701	83679800	100	Hypermethylated	1.67576	0.000250834	1223	524
1545	2	83679801	83679900	100	Hypermethylated	1.59633	0.000764102	1223	524
1546	2	83717601	83717700	100	Hypermethylated	2.93666	0.00022273	1224	524
1547	2	83957901	83958000	100	Hypomethylated	-0.494497	0.000587224	1225	525
1548	2	83963701	83963800	100	Hypomethylated	-0.488559	0.000691423	1226	525
1549	2	83969501	83969600	100	Hypomethylated	-0.49226	0.00060569	1227	525
1550	2	83992801	83992900	100	Hypomethylated	-0.499445	0.000464214	1228	525
1551	2	84806401	84806500	100	Hypomethylated	-1.61438	0.000476842	1229	525
1552	2	84815101	84815200	100	Hypomethylated	-2.10969	0.000327447	1230	525
1553	2	84943401	84943500	100	Hypermethylated	1.70017	0.000687419	1231	526
1554	2	85018901	85019000	100	Hypermethylated	1.94323	0.000885402	1232	526
1555	2	85043201	85043300	100	Hypomethylated	-1.61435	0.000476842	1233	527
1556	2	85114701	85114800	100	Hypermethylated	1.71463	0.000231522	1234	528
1557	2	85266601	85266700	100	Hypomethylated	-1.7585	0.000687419	1235	529
1558	2	85266701	85266800	100	Hypomethylated	-1.54135	0.000630432	1235	529
1559	2	85279901	85280000	100	Hypermethylated	3.88491	4.46117e-05	1236	530
1560	2	85836201	85836300	100	Hypermethylated	2.45039	0.000860523	1237	530
1561	2	86245101	86245200	100	Hypermethylated	3.67567	4.03535e-05	1238	530
1562	2	86945201	86945300	100	Hypermethylated	3.51964	0.000151182	1239	530
1563	2	86945301	86945400	100	Hypermethylated	3.6018	0.000202347	1239	530
1564	2	86945401	86945500	100	Hypermethylated	2.86074	0.000404824	1239	530
1565	2	87508101	87508200	100	Hypermethylated	2.86076	0.000404824	1240	530
1566	2	87619001	87619100	100	Hypermethylated	2.7806	0.000732373	1241	530
1567	2	87992401	87992500	100	Hypermethylated	2.5225	0.00049156	1242	530
1568	2	88302001	88302100	100	Hypomethylated	-2.35311	0.000965303	1243	531
1569	2	88631901	88632000	100	Hypermethylated	2.3567	0.000544011	1244	532
1570	2	88881901	88882000	100	Hypermethylated	2.59119	0.000279253	1245	532
1571	2	89086701	89086800	100	Hypomethylated	-2.53076	0.000104791	1246	533
1572	2	89100601	89100700	100	Hypomethylated	-1.87237	0.000477436	1247	533
1573	2	89100701	89100800	100	Hypomethylated	-2.00473	0.000316148	1247	533
1574	2	89184901	89185000	100	Hypermethylated	4.50918	0.000979166	1248	534
1575	2	89280901	89281000	100	Hypermethylated	4.74041	0.000245064	1249	534
1576	2	89281901	89282000	100	Hypermethylated	4.50918	0.000979166	1250	534
1577	2	89322801	89322900	100	Hypermethylated	3.43473	0.000276068	1251	534
1578	2	89994901	89995000	100	Hypermethylated	2.93666	0.00022273	1252	534
1579	2	89995001	89995100	100	Hypermethylated	2.7195	8.87991e-05	1252	534
1580	2	90066901	90067000	100	Hypermethylated	3.24837	0.000980291	1253	534
1581	2	90105301	90105400	100	Hypermethylated	4.62943	0.000489843	1254	534
1582	2	90979401	90979500	100	Hypomethylated	-2.21107	0.000200111	1255	535
1583	2	90979501	90979600	100	Hypomethylated	-2.18381	0.000550753	1255	535
1584	2	91381101	91381200	100	Hypermethylated	2.41659	0.000181681	1256	536
1585	2	91478401	91478500	100	Hypomethylated	-1.72545	0.000129952	1257	537
1586	2	91601001	91601100	100	Hypermethylated	2.65719	0.000203887	1258	538
1587	2	91824501	91824600	100	Hypomethylated	-2.05628	0.000565558	1259	539
1588	2	91935701	91935800	100	Hypomethylated	-1.65577	0.000756494	1260	539
1589	2	92042201	92042300	100	Hypomethylated	-1.75935	0.000845896	1261	539
1590	2	92113001	92113100	100	Hypomethylated	-1.61441	0.000855783	1262	539
1591	2	92171101	92171200	100	Hypomethylated	-2.12371	0.000919184	1263	539
1592	2	92378801	92378900	100	Hypomethylated	-1.57524	0.000756799	1264	539
1593	2	92413801	92413900	100	Hypomethylated	-1.68948	0.000221845	1265	539
1594	2	92823001	92823100	100	Hypomethylated	-2.10969	0.000327447	1266	539
1595	2	92905001	92905100	100	Hypermethylated	1.76858	0.000185916	1267	540
1596	2	92975601	92975700	100	Hypomethylated	-1.4504	0.000778391	1268	541
1597	2	93492501	93492600	100	Hypermethylated	1.99872	0.000540116	1269	542
1598	2	93492601	93492700	100	Hypermethylated	1.55563	0.000834576	1269	542
1599	2	93587401	93587500	100	Hypomethylated	-1.90342	0.000829199	1270	543
1600	2	93893501	93893600	100	Hypomethylated	-1.57561	0.00078732	1271	543
1601	2	94159501	94159600	100	Hypermethylated	2.86122	0.00069205	1272	544
1602	2	94311201	94311300	100	Hypomethylated	-1.54137	0.000630432	1273	545
1603	2	94311301	94311400	100	Hypomethylated	-1.57536	0.00072724	1273	545
1604	2	94483401	94483500	100	Hypermethylated	2.18623	0.00081747	1274	546
1605	2	94501601	94501700	100	Hypomethylated	-1.8728	0.00054271	1275	547
1606	2	94933701	94933800	100	Hypermethylated	2.22815	0.000916668	1276	548
1607	2	94999701	94999800	100	Hypermethylated	4.74041	0.000245064	1277	548
1608	2	95074201	95074300	100	Hypermethylated	2.78059	0.000732373	1278	548
1609	2	95815801	95815900	100	Hypermethylated	3.34534	0.000760131	1279	548
1610	2	95841201	95841300	100	Hypomethylated	-2.57786	0.00049156	1280	549
1611	2	97058801	97058900	100	Hypermethylated	2.23991	0.000194195	1281	550
1612	2	97058901	97059000	100	Hypermethylated	3.32239	1.76227e-05	1281	550
1613	2	98239101	98239200	100	Hypomethylated	-2.26141	0.000155016	1282	551
1614	2	98239201	98239300	100	Hypomethylated	-1.97517	0.000177114	1282	551
1615	2	98239301	98239400	100	Hypomethylated	-1.46096	0.000401558	1282	551
1616	2	98583101	98583200	100	Hypermethylated	4.62943	0.000489843	1283	552
1617	2	98751701	98751800	100	Hypomethylated	-1.80361	0.000436312	1284	553
1618	2	98876801	98876900	100	Hypermethylated	4.50918	0.000979166	1285	554
1619	2	98941401	98941500	100	Hypermethylated	3.51959	0.000145808	1286	554
1620	2	99159501	99159600	100	Hypermethylated	2.45045	0.000878111	1287	554
1621	2	99322401	99322500	100	Hypermethylated	1.55546	0.000915351	1288	554
1622	2	99555501	99555600	100	Hypomethylated	-1.65931	0.000951603	1289	555
1623	2	99603601	99603700	100	Hypermethylated	4.50919	0.000979166	1290	556
1624	2	99868901	99869000	100	Hypermethylated	4.62942	0.000489843	1291	556
1625	2	99889101	99889200	100	Hypomethylated	-2.28455	0.000916668	1292	557
1626	2	100181501	100181600	100	Hypermethylated	2.20179	0.000201352	1293	558
1627	2	100452101	100452200	100	Hypermethylated	2.39463	3.9084e-05	1294	558
1628	2	100618601	100618700	100	Hypermethylated	1.99883	0.000633219	1295	558
1629	2	101885501	101885600	100	Hypomethylated	-2.25921	8.3069e-05	1296	559
1630	2	102064501	102064600	100	Hypomethylated	-2.05628	0.000540116	1297	559
1631	2	102109901	102110000	100	Hypomethylated	-2.53076	0.000104791	1298	559
1632	2	102430301	102430400	100	Hypomethylated	-1.87251	0.000495246	1299	559
1633	2	102662501	102662600	100	Hypermethylated	3.24837	0.000980291	1300	560
1634	2	103180201	103180300	100	Hypermethylated	2.45037	0.000860523	1301	560
1635	2	103237901	103238000	100	Hypermethylated	2.78059	0.000732373	1302	560
1636	2	103464501	103464600	100	Hypomethylated	-2.21179	0.000156536	1303	561
1637	2	103464601	103464700	100	Hypomethylated	-2.16159	0.000217352	1303	561
1638	2	103577601	103577700	100	Hypermethylated	2.29375	0.000537566	1304	562
1639	2	103611401	103611500	100	Hypermethylated	1.94322	0.000885402	1305	562
1640	2	103800101	103800200	100	Hypermethylated	2.65678	0.00015784	1306	562
1641	2	103938801	103938900	100	Hypermethylated	2.04149	0.000128234	1307	562
1642	2	103938901	103939000	100	Hypermethylated	2.08478	0.00022488	1307	562
1643	2	104036601	104036700	100	Hypermethylated	3.43463	0.000287812	1308	562
1644	2	104168101	104168200	100	Hypomethylated	-1.30982	0.000753879	1309	563
1645	2	104217801	104217900	100	Hypomethylated	-1.75856	0.000687419	1310	563
1646	2	104217901	104218000	100	Hypomethylated	-1.50341	0.000949271	1310	563
1647	2	104227301	104227400	100	Hypermethylated	1.89725	0.000548645	1311	564
1648	2	104656001	104656100	100	Hypermethylated	1.94681	0.000316148	1312	564
1649	2	104656101	104656200	100	Hypermethylated	1.99872	0.000540116	1312	564
1650	2	104874301	104874400	100	Hypermethylated	2.32686	9.27493e-05	1313	564
1651	2	105014101	105014200	100	Hypomethylated	-2.12366	0.000919184	1314	565
1652	2	105169401	105169500	100	Hypomethylated	-1.37606	0.000742879	1315	565
1653	2	105547201	105547300	100	Hypomethylated	-2.30727	0.000219611	1316	565
1654	2	105618501	105618600	100	Hypomethylated	-2.00076	0.000885402	1317	565
1655	2	106208601	106208700	100	Hypermethylated	3.43471	0.000276068	1318	566
1656	2	106320401	106320500	100	Hypomethylated	-1.90343	0.000829199	1319	567
1657	2	106460901	106461000	100	Hypermethylated	1.51656	0.00072724	1320	568
1658	2	106755201	106755300	100	Hypermethylated	2.12676	0.000550753	1321	568
1659	2	107295101	107295200	100	Hypomethylated	-1.58842	2.65001e-05	1322	569
1660	2	107295201	107295300	100	Hypomethylated	-1.67134	3.34995e-05	1322	569
1661	2	107868601	107868700	100	Hypermethylated	2.41656	0.000181681	1323	570
1662	2	108396201	108396300	100	Hypomethylated	-1.75853	0.000687419	1324	571
1663	2	108417501	108417600	100	Hypermethylated	2.06663	0.000919184	1325	572
1664	2	108421201	108421300	100	Hypomethylated	-1.47528	0.000814489	1326	573
1665	2	108765301	108765400	100	Hypermethylated	3.34454	0.000521108	1327	574
1666	2	109547201	109547300	100	Hypermethylated	2.65677	0.00015784	1328	574
1667	2	109850101	109850200	100	Hypermethylated	2.59122	0.000279253	1329	574
1668	2	109884201	109884300	100	Hypermethylated	2.29336	0.000114367	1330	574
1669	2	109884301	109884400	100	Hypermethylated	2.29338	0.000114367	1330	574
1670	2	109991201	109991300	100	Hypomethylated	-1.7346	0.000225862	1331	575
1671	2	110182801	110182900	100	Hypermethylated	2.06666	0.000919184	1332	576
1672	2	110340201	110340300	100	Hypermethylated	1.70018	0.000687419	1333	576
1673	2	110820401	110820500	100	Hypermethylated	3.34503	0.000599732	1334	576
1674	2	111977801	111977900	100	Hypermethylated	3.24837	0.000980291	1335	576
1675	2	111977901	111978000	100	Hypermethylated	3.34456	0.000521108	1335	576
1676	2	112653401	112653500	100	Hypomethylated	-2.00785	0.000128197	1336	577
1677	2	112653501	112653600	100	Hypomethylated	-2.35102	2.86123e-05	1336	577
1678	2	112653601	112653700	100	Hypomethylated	-2.48042	2.52407e-05	1336	577
1679	2	113489901	113490000	100	Hypomethylated	-1.86574	0.000103106	1337	577
1680	2	113490001	113490100	100	Hypomethylated	-1.68932	0.000201523	1337	577
1681	2	113490101	113490200	100	Hypomethylated	-1.69559	0.000351206	1337	577
1682	2	113827301	113827400	100	Hypomethylated	-1.61432	0.000834576	1338	577
1683	2	113832901	113833000	100	Hypomethylated	-1.51986	0.000945838	1339	577
1684	2	113939801	113939900	100	Hypermethylated	2.4504	0.000860523	1340	578
1685	2	114374401	114374500	100	Hypermethylated	3.43375	0.00046187	1341	578
1686	2	114769801	114769900	100	Hypermethylated	4.50918	0.000979166	1342	578
1687	2	115278201	115278300	100	Hypomethylated	-2.47368	0.000328562	1343	579
1688	2	115730401	115730500	100	Hypomethylated	-1.87235	0.000477436	1344	579
1689	2	115730501	115730600	100	Hypomethylated	-1.95493	0.000513587	1344	579
1690	2	115780601	115780700	100	Hypermethylated	1.99917	0.000766918	1345	580
1691	2	116065101	116065200	100	Hypermethylated	3.24838	0.000980291	1346	580
1692	2	116065201	116065300	100	Hypermethylated	4.84348	0.000122609	1346	580
1693	2	116065301	116065400	100	Hypermethylated	4.93966	6.13461e-05	1346	580
1694	2	117490301	117490400	100	Hypermethylated	2.22818	0.000916668	1347	580
1695	2	117696501	117696600	100	Hypermethylated	2.06664	0.000919184	1348	580
1696	2	118021801	118021900	100	Hypermethylated	1.64442	0.000716894	1349	580
1697	2	118064601	118064700	100	Hypomethylated	-1.87233	0.000477436	1350	581
1698	2	118144401	118144500	100	Hypomethylated	-2.12367	0.000919184	1351	581
1699	2	118187201	118187300	100	Hypermethylated	2.12674	0.000550753	1352	582
1700	2	118263701	118263800	100	Hypermethylated	1.84553	0.000829199	1353	582
1701	2	118334401	118334500	100	Hypermethylated	2.22816	0.000916668	1354	582
1702	2	118412901	118413000	100	Hypomethylated	-1.61445	0.000273274	1355	583
1703	2	118926501	118926600	100	Hypermethylated	1.99494	0.000385686	1356	584
1704	2	118926601	118926700	100	Hypermethylated	2.10368	0.000197364	1356	584
1705	2	119148201	119148300	100	Hypomethylated	-2.35073	2.47341e-05	1357	585
1706	2	119184301	119184400	100	Hypomethylated	-1.42815	0.000594731	1358	585
1707	2	119277901	119278000	100	Hypomethylated	-1.31775	0.000262925	1359	585
1708	2	119767801	119767900	100	Hypomethylated	-1.11582	0.000626699	1360	585
1709	2	120030001	120030100	100	Hypomethylated	-1.48486	0.000493708	1361	585
1710	2	120137501	120137600	100	Hypermethylated	1.94682	0.000316148	1362	586
1711	2	120743001	120743100	100	Hypermethylated	2.35646	0.000313378	1363	586
1712	2	120946801	120946900	100	Hypomethylated	-1.50341	0.000949271	1364	587
1713	2	121235001	121235100	100	Hypomethylated	-1.90339	0.000829199	1365	587
1714	2	121269201	121269300	100	Hypomethylated	-2.50573	0.000860523	1366	587
1715	2	121305901	121306000	100	Hypomethylated	-1.43261	0.000594979	1367	587
1716	2	121669201	121669300	100	Hypomethylated	-2.00075	0.000885402	1368	587
1717	2	121948401	121948500	100	Hypomethylated	-1.44233	0.000953948	1369	587
1718	2	121948501	121948600	100	Hypomethylated	-1.68621	0.000811059	1369	587
1719	2	122050201	122050300	100	Hypermethylated	2.63471	1.95637e-05	1370	588
1720	2	122050301	122050400	100	Hypermethylated	2.35647	0.000313378	1370	588
1721	2	122050401	122050500	100	Hypermethylated	2.23995	0.000194195	1370	588
1722	2	122054101	122054200	100	Hypomethylated	-1.4753	0.000814489	1371	589
1723	2	122062401	122062500	100	Hypomethylated	-1.65934	0.000951603	1372	589
1724	2	122353201	122353300	100	Hypomethylated	-2.30856	0.000157856	1373	589
1725	2	122659901	122660000	100	Hypomethylated	-1.70307	0.000613803	1374	589
1726	2	122672801	122672900	100	Hypermethylated	1.87468	0.000347941	1375	590
1727	2	122761801	122761900	100	Hypermethylated	3.24836	0.000980291	1376	590
1728	2	122776401	122776500	100	Hypomethylated	-1.90337	0.000829199	1377	591
1729	2	122829901	122830000	100	Hypomethylated	-1.65929	0.000951603	1378	591
1730	2	122972701	122972800	100	Hypermethylated	3.24836	0.000980291	1379	592
1731	2	123265201	123265300	100	Hypermethylated	5.19484	7.68608e-06	1380	592
1732	2	123307901	123308000	100	Hypermethylated	2.24862	0.000120697	1381	592
1733	2	123321401	123321500	100	Hypermethylated	2.7806	0.000732373	1382	592
1734	2	123712501	123712600	100	Hypomethylated	-3.39396	0.000521108	1383	593
1735	2	123813101	123813200	100	Hypomethylated	-2.41051	0.00054915	1384	593
1736	2	124048901	124049000	100	Hypermethylated	2.52298	0.000762065	1385	594
1737	2	124089501	124089600	100	Hypermethylated	5.11468	1.53595e-05	1386	594
1738	2	124439301	124439400	100	Hypermethylated	4.50919	0.000979166	1387	594
1739	2	125535001	125535100	100	Hypomethylated	-2.05626	0.000540116	1388	595
1740	2	125746601	125746700	100	Hypermethylated	2.52476	0.000879884	1389	596
1741	2	126095301	126095400	100	Hypomethylated	-2.91627	0.00067561	1390	597
1742	2	126095401	126095500	100	Hypomethylated	-2.99552	0.000780956	1390	597
1743	2	126511901	126512000	100	Hypermethylated	2.23996	0.000194195	1391	598
1744	2	126512001	126512100	100	Hypermethylated	2.25013	0.000120292	1391	598
1745	2	126562601	126562700	100	Hypermethylated	1.94325	0.000885402	1392	598
1746	2	126576601	126576700	100	Hypermethylated	2.05228	0.000530144	1393	598
1747	2	126611001	126611100	100	Hypomethylated	-1.57515	0.000988137	1394	599
1748	2	126723901	126724000	100	Hypermethylated	2.86075	0.000404824	1395	600
1749	2	126876901	126877000	100	Hypomethylated	-3.29771	0.000980291	1396	601
1750	2	127025501	127025600	100	Hypermethylated	3.0088	0.000122026	1397	602
1751	2	127166801	127166900	100	Hypomethylated	-1.01971	0.000625636	1398	603
1752	2	127217201	127217300	100	Hypomethylated	-1.79678	0.000214745	1399	603
1753	2	127258701	127258800	100	Hypermethylated	1.90686	0.00036546	1400	604
1754	2	127359201	127359300	100	Hypermethylated	3.34454	0.000521108	1401	604
1755	2	127508801	127508900	100	Hypomethylated	-1.94376	0.000216168	1402	605
1756	2	127508901	127509000	100	Hypomethylated	-1.94147	5.98393e-05	1402	605
1757	2	127778801	127778900	100	Hypomethylated	-1.90498	0.000333588	1403	605
1758	2	127868801	127868900	100	Hypomethylated	-2.1097	0.000327447	1404	605
1759	2	127895601	127895700	100	Hypermethylated	1.83094	0.000969678	1405	606
1760	2	127924701	127924800	100	Hypermethylated	2.7806	0.000732373	1406	606
1761	2	128143101	128143200	100	Hypermethylated	2.68399	1.88652e-05	1407	606
1762	2	128143201	128143300	100	Hypermethylated	2.34451	8.25501e-05	1407	606
1763	2	128345701	128345800	100	Hypomethylated	-1.8542	0.000715096	1408	607
1764	2	128403901	128404000	100	Hypomethylated	-1.39457	0.000875965	1409	607
1765	2	128614701	128614800	100	Hypermethylated	2.86074	0.000404824	1410	608
1766	2	128641701	128641800	100	Hypomethylated	-1.84895	0.000504586	1411	609
1767	2	128763601	128763700	100	Hypermethylated	2.71944	0.000220445	1412	610
1768	2	128840201	128840300	100	Hypermethylated	3.51958	0.000145808	1413	610
1769	2	128894901	128895000	100	Hypomethylated	-1.54656	0.000372386	1414	611
1770	2	128909501	128909600	100	Hypomethylated	-1.75854	0.000699191	1415	611
1771	2	128909601	128909700	100	Hypomethylated	-1.91891	0.000297789	1415	611
1772	2	128984101	128984200	100	Hypermethylated	1.89706	0.000513587	1416	612
1773	2	129021501	129021600	100	Hypomethylated	-2.53083	0.000140482	1417	613
1774	2	129255401	129255500	100	Hypermethylated	1.90225	0.000865377	1418	614
1775	2	129255601	129255700	100	Hypermethylated	1.7661	0.000760814	1419	614
1776	2	129282501	129282600	100	Hypermethylated	3.34455	0.000521108	1420	614
1777	2	129321101	129321200	100	Hypermethylated	2.52198	0.00057255	1421	614
1778	2	130386001	130386100	100	Hypermethylated	2.15667	0.000426051	1422	614
1779	2	130386101	130386200	100	Hypermethylated	2.47903	0.000832587	1422	614
1780	2	130637801	130637900	100	Hypomethylated	-1.64801	0.000187008	1423	615
1781	2	130637901	130638000	100	Hypomethylated	-1.29225	0.000949999	1423	615
1782	2	130885001	130885100	100	Hypomethylated	-2.00073	0.000885402	1424	615
1783	2	131141401	131141500	100	Hypermethylated	2.05216	0.000327447	1425	616
1784	2	131141501	131141600	100	Hypermethylated	1.78887	0.000362665	1425	616
1785	2	131141601	131141700	100	Hypermethylated	1.66689	0.000681891	1425	616
1786	2	131305301	131305400	100	Hypermethylated	2.28406	0.000912174	1426	616
1787	2	131541901	131542000	100	Hypermethylated	1.86074	0.000297789	1427	616
1788	2	131796301	131796400	100	Hypomethylated	-1.70304	0.000613803	1428	617
1789	2	131904801	131904900	100	Hypomethylated	-1.95492	0.000513587	1429	617
1790	2	132072201	132072300	100	Hypomethylated	-2.21098	0.000118308	1430	617
1791	2	132218401	132218500	100	Hypermethylated	2.78062	0.000732373	1431	618
1792	2	132295801	132295900	100	Hypomethylated	-1.54136	0.000630432	1432	619
1793	2	132353001	132353100	100	Hypermethylated	2.29372	0.000565892	1433	620
1794	2	132465701	132465800	100	Hypermethylated	2.45035	0.000860523	1434	620
1795	2	132519301	132519400	100	Hypomethylated	-1.81449	0.000635989	1435	621
1796	2	132788601	132788700	100	Hypermethylated	1.76612	0.000760814	1436	622
1797	2	132793201	132793300	100	Hypomethylated	-1.34414	0.000532339	1437	623
1798	2	132817001	132817100	100	Hypomethylated	-2.12366	0.000919184	1438	623
1799	2	133020501	133020600	100	Hypermethylated	1.84555	0.000829199	1439	624
1800	2	133183101	133183200	100	Hypomethylated	-1.86598	0.000142025	1440	625
1801	2	133513401	133513500	100	Hypomethylated	-1.57536	0.00072724	1441	625
1802	2	133945801	133945900	100	Hypermethylated	4.62943	0.000489843	1442	626
1803	2	135938001	135938100	100	Hypomethylated	-1.90398	0.000992264	1443	627
1804	2	135942101	135942200	100	Hypermethylated	1.44448	0.000949271	1444	628
1805	2	136138901	136139000	100	Hypermethylated	2.41657	0.000181681	1445	628
1806	2	136222901	136223000	100	Hypermethylated	2.48288	0.000960695	1446	628
1807	2	136370301	136370400	100	Hypermethylated	3.24838	0.000980291	1447	628
1808	2	137025901	137026000	100	Hypermethylated	3.14308	3.62162e-05	1448	628
1809	2	137231001	137231100	100	Hypermethylated	2.93667	0.00022273	1449	628
1810	2	137231101	137231200	100	Hypermethylated	2.5225	0.00049156	1449	628
1811	2	138087201	138087300	100	Hypermethylated	2.78056	0.000873232	1450	628
1812	2	138205001	138205100	100	Hypermethylated	2.12677	0.000550753	1451	628
1813	2	138241301	138241400	100	Hypermethylated	3.74223	0.000130281	1452	628
1814	2	138355601	138355700	100	Hypermethylated	2.22817	0.000916668	1453	628
1815	2	138500501	138500600	100	Hypomethylated	-2.34936	0.000750521	1454	629
1816	2	138547801	138547900	100	Hypermethylated	1.99488	0.000193481	1455	630
1817	2	138570101	138570200	100	Hypomethylated	-2.00114	0.000948074	1456	631
1818	2	138629901	138630000	100	Hypermethylated	3.24837	0.000980291	1457	632
1819	2	139104401	139104500	100	Hypermethylated	3.34454	0.000521108	1458	632
1820	2	139106601	139106700	100	Hypermethylated	2.86074	0.000404824	1459	632
1821	2	139106801	139106900	100	Hypermethylated	2.45039	0.000860523	1460	632
1822	2	139302301	139302400	100	Hypermethylated	2.86074	0.000404824	1461	632
1823	2	139302401	139302500	100	Hypermethylated	2.78059	0.000732373	1461	632
1824	2	140233001	140233100	100	Hypermethylated	2.93654	0.000349577	1462	632
1825	2	140334701	140334800	100	Hypermethylated	2.29373	0.000537566	1463	632
1826	2	140783601	140783700	100	Hypermethylated	2.5846	0.000228491	1464	632
1827	2	140783701	140783800	100	Hypermethylated	2.58174	0.000675552	1464	632
1828	2	140915201	140915300	100	Hypomethylated	-2.05627	0.000540116	1465	633
1829	2	141037401	141037500	100	Hypomethylated	-2.28453	0.000916668	1466	633
1830	2	141120501	141120600	100	Hypermethylated	2.12718	0.000870253	1467	634
1831	2	141120601	141120700	100	Hypermethylated	2.47383	0.000244142	1467	634
1832	2	141120701	141120800	100	Hypermethylated	2.7781	0.000147396	1467	634
1833	2	141156801	141156900	100	Hypomethylated	-2.05625	0.000540116	1468	635
1834	2	141331801	141331900	100	Hypermethylated	3.67566	4.03535e-05	1469	636
1835	2	142044001	142044100	100	Hypermethylated	3.34454	0.000521108	1470	636
1836	2	142188701	142188800	100	Hypermethylated	2.29338	0.000887053	1471	636
1837	2	142196201	142196300	100	Hypermethylated	1.59028	0.000770906	1472	636
1838	2	142507301	142507400	100	Hypermethylated	4.50919	0.000979166	1473	636
1839	2	142558101	142558200	100	Hypermethylated	3.24834	0.000980291	1474	636
1840	2	142609801	142609900	100	Hypermethylated	2.86076	0.000404824	1475	636
1841	2	142609901	142610000	100	Hypermethylated	3.67568	4.03535e-05	1475	636
1842	2	142829501	142829600	100	Hypomethylated	-2.0047	0.000316148	1476	637
1843	2	143024801	143024900	100	Hypermethylated	2.35647	0.000313378	1477	638
1844	2	143144801	143144900	100	Hypomethylated	-1.55507	0.000119791	1478	639
1845	2	143144901	143145000	100	Hypomethylated	-1.71117	0.000155409	1478	639
1846	2	143145001	143145100	100	Hypomethylated	-1.61448	0.000536147	1478	639
1847	2	143765901	143766000	100	Hypomethylated	-3.2977	0.000980291	1479	639
1848	2	143828201	143828300	100	Hypermethylated	2.18445	0.000327977	1480	640
1849	2	143864401	143864500	100	Hypomethylated	-2.29706	0.000194195	1481	641
1850	2	144024201	144024300	100	Hypomethylated	-1.82427	0.000760814	1482	641
1851	2	144478201	144478300	100	Hypomethylated	-2.23064	2.57614e-05	1483	641
1852	2	144512601	144512700	100	Hypermethylated	2.22815	0.000916668	1484	642
1853	2	144656501	144656600	100	Hypermethylated	2.35733	0.000458866	1485	642
1854	2	145881001	145881100	100	Hypermethylated	1.76611	0.000760814	1486	642
1855	2	146307001	146307100	100	Hypomethylated	-1.65565	0.000755237	1487	643
1856	2	146408001	146408100	100	Hypermethylated	2.06665	0.000919184	1488	644
1857	2	146474801	146474900	100	Hypermethylated	1.89717	0.000553089	1489	644
1858	2	146852101	146852200	100	Hypermethylated	2.22817	0.000916668	1490	644
1859	2	146996401	146996500	100	Hypomethylated	-1.90339	0.000829199	1491	645
1860	2	147251301	147251400	100	Hypermethylated	2.45028	0.000965391	1492	646
1861	2	147489301	147489400	100	Hypermethylated	2.41719	0.000236252	1493	646
1862	2	147516101	147516200	100	Hypermethylated	2.39957	0.000296444	1494	646
1863	2	148132301	148132400	100	Hypermethylated	2.78058	0.000732373	1495	646
1864	2	148360401	148360500	100	Hypermethylated	1.81421	0.000477436	1496	646
1865	2	148442001	148442100	100	Hypomethylated	-1.61428	0.000834576	1497	647
1866	2	148687201	148687300	100	Hypermethylated	3.43471	0.000276068	1498	648
1867	2	149101301	149101400	100	Hypermethylated	2.22815	0.000963779	1499	648
1868	2	149180801	149180900	100	Hypomethylated	-2.64663	0.000279253	1500	649
1869	2	149331101	149331200	100	Hypermethylated	2.35646	0.000313378	1501	650
1870	2	149385001	149385100	100	Hypermethylated	3.34556	0.000944136	1502	650
1871	2	149395801	149395900	100	Hypermethylated	2.7814	0.000918676	1503	650
1872	2	151060401	151060500	100	Hypermethylated	2.29374	0.000537566	1504	650
1873	2	151151001	151151100	100	Hypermethylated	1.05067	0.000831888	1505	650
1874	2	151396901	151397000	100	Hypermethylated	1.19271	0.00096509	1506	650
1875	2	151731001	151731100	100	Hypermethylated	2.23993	0.000194195	1507	650
1876	2	151731101	151731200	100	Hypermethylated	1.89705	0.000513587	1507	650
1877	2	151961301	151961400	100	Hypermethylated	1.76611	0.000760814	1508	650
1878	2	151961401	151961500	100	Hypermethylated	1.76612	0.000760814	1508	650
1879	2	151961501	151961600	100	Hypermethylated	1.99361	0.000823992	1508	650
1880	2	151961601	151961700	100	Hypermethylated	2.23989	0.000206636	1508	650
1881	2	151997701	151997800	100	Hypomethylated	-2.0914	4.26654e-05	1509	651
1882	2	152061201	152061300	100	Hypomethylated	-2.41289	0.000313378	1510	651
1883	2	152458301	152458400	100	Hypomethylated	-1.82428	0.000909148	1511	651
1884	2	152965301	152965400	100	Hypermethylated	2.22816	0.000916668	1512	652
1885	2	153072901	153073000	100	Hypomethylated	-1.70305	0.000613803	1513	653
1886	2	153228001	153228100	100	Hypomethylated	-2.12369	0.000919184	1514	653
1887	2	153281001	153281100	100	Hypermethylated	2.35642	0.000313378	1515	654
1888	2	153281101	153281200	100	Hypermethylated	3.24835	0.000980291	1515	654
1889	2	153435501	153435600	100	Hypermethylated	3.34454	0.000521108	1516	654
1890	2	153496201	153496300	100	Hypomethylated	-1.68935	0.000201523	1517	655
1891	2	153553801	153553900	100	Hypermethylated	2.06387	0.000593442	1518	656
1892	2	153618901	153619000	100	Hypomethylated	-1.82424	0.000760814	1519	657
1893	2	153632401	153632500	100	Hypermethylated	2.06663	0.000919184	1520	658
1894	2	153889301	153889400	100	Hypomethylated	-1.82427	0.000760814	1521	659
1895	2	154173801	154173900	100	Hypomethylated	-1.80305	4.03042e-05	1522	659
1896	2	154173901	154174000	100	Hypomethylated	-1.8612	3.247e-05	1522	659
1897	2	154174001	154174100	100	Hypomethylated	-1.40838	0.000382781	1522	659
1898	2	154509201	154509300	100	Hypomethylated	-3.06678	0.000543576	1523	659
1899	2	154509301	154509400	100	Hypomethylated	-3.65201	0.00021339	1523	659
1900	2	154521601	154521700	100	Hypermethylated	2.78059	0.000732373	1524	660
1901	2	154626701	154626800	100	Hypomethylated	-1.61433	0.000834576	1525	661
1902	2	154782801	154782900	100	Hypomethylated	-2.16124	0.000197364	1526	661
1903	2	154782901	154783000	100	Hypomethylated	-2.00471	0.000316148	1526	661
1904	2	154871601	154871700	100	Hypermethylated	2.22817	0.000916668	1527	662
1905	2	154899101	154899200	100	Hypomethylated	-1.73461	0.000225862	1528	663
1906	2	155055301	155055400	100	Hypomethylated	-2.18818	4.29586e-05	1529	663
1907	2	155055401	155055500	100	Hypomethylated	-1.61428	0.000904514	1529	663
1908	2	155068901	155069000	100	Hypomethylated	-0.988535	0.000406103	1530	663
1909	2	155069001	155069100	100	Hypomethylated	-1.1786	0.00013188	1530	663
1910	2	155222901	155223000	100	Hypermethylated	1.99839	0.000601647	1531	664
1911	2	155741501	155741600	100	Hypomethylated	-1.51137	0.000544208	1532	665
1912	2	155862201	155862300	100	Hypomethylated	-1.50345	0.000991618	1533	665
1913	2	156005501	156005600	100	Hypermethylated	2.06664	0.000919184	1534	666
1914	2	156111701	156111800	100	Hypermethylated	1.8142	0.000477436	1535	666
1915	2	156197201	156197300	100	Hypermethylated	2.41657	0.000181681	1536	666
1916	2	156226501	156226600	100	Hypomethylated	-1.8724	0.000477436	1537	667
1917	2	156226601	156226700	100	Hypomethylated	-1.75944	0.000855936	1537	667
1918	2	156267601	156267700	100	Hypomethylated	-1.55081	0.000237159	1538	667
1919	2	156337201	156337300	100	Hypomethylated	-1.69061	0.000416201	1539	667
1920	2	156348901	156349000	100	Hypermethylated	3.67564	4.03535e-05	1540	668
1921	2	156352301	156352400	100	Hypomethylated	-2.35048	0.00057865	1541	669
1922	2	156362301	156362400	100	Hypomethylated	-0.613678	0.000322919	1542	669
1923	2	156362401	156362500	100	Hypomethylated	-0.722226	0.000264597	1542	669
1924	2	156362501	156362600	100	Hypomethylated	-0.792797	0.000517225	1542	669
1925	2	156555701	156555800	100	Hypomethylated	-1.58192	0.000431694	1543	669
1926	2	156579501	156579600	100	Hypermethylated	2.41654	0.000181681	1544	670
1927	2	156598201	156598300	100	Hypomethylated	-1.84738	0.000275284	1545	671
1928	2	156648601	156648700	100	Hypomethylated	-1.33221	0.000654969	1546	671
1929	2	156648701	156648800	100	Hypomethylated	-1.49413	0.000409632	1546	671
1930	2	157044001	157044100	100	Hypermethylated	2.45038	0.000860523	1547	672
1931	2	157258601	157258700	100	Hypermethylated	2.29423	0.000674221	1548	672
1932	2	157496601	157496700	100	Hypomethylated	-1.74548	0.000393498	1549	673
1933	2	157856401	157856500	100	Hypomethylated	-1.68938	0.000208709	1550	673
1934	2	158197801	158197900	100	Hypomethylated	-1.35928	0.000692012	1551	673
1935	2	158319701	158319800	100	Hypomethylated	-1.6182	0.000735199	1552	673
1936	2	158481201	158481300	100	Hypermethylated	3.24837	0.000980291	1553	674
1937	2	158543601	158543700	100	Hypomethylated	-1.65931	0.000951603	1554	675
1938	2	158627401	158627500	100	Hypomethylated	-1.87127	0.000691576	1555	675
1939	2	158627501	158627600	100	Hypomethylated	-1.65925	0.000973948	1555	675
1940	2	158662201	158662300	100	Hypomethylated	-1.69561	0.000351206	1556	675
1941	2	158802301	158802400	100	Hypomethylated	-1.70513	0.000154294	1557	675
1942	2	158802401	158802500	100	Hypomethylated	-1.3223	0.000613628	1557	675
1943	2	158831101	158831200	100	Hypomethylated	-1.80364	0.000436312	1558	675
1944	2	158831201	158831300	100	Hypomethylated	-1.91891	0.000297789	1558	675
1945	2	158913501	158913600	100	Hypomethylated	-2.00474	0.000336101	1559	675
1946	2	159008801	159008900	100	Hypomethylated	-1.50338	0.000982736	1560	675
1947	2	159012801	159012900	100	Hypomethylated	-1.84738	0.000275284	1561	675
1948	2	159313801	159313900	100	Hypermethylated	3.51775	0.000313725	1562	676
1949	2	159327501	159327600	100	Hypermethylated	3.34455	0.000521108	1563	676
1950	2	159439201	159439300	100	Hypomethylated	-1.57596	0.00094564	1564	677
1951	2	159495001	159495100	100	Hypermethylated	2.63109	0.000581491	1565	678
1952	2	159603901	159604000	100	Hypomethylated	-2.00881	0.000784006	1566	679
1953	2	160180001	160180100	100	Hypomethylated	-1.50334	0.000967315	1567	679
1954	2	160897501	160897600	100	Hypomethylated	-1.84801	0.000465755	1568	679
1955	2	161367901	161368000	100	Hypermethylated	2.29477	0.000953754	1569	680
1956	2	161464701	161464800	100	Hypermethylated	1.99872	0.000540116	1570	680
1957	2	161515101	161515200	100	Hypomethylated	-2.05282	0.000193481	1571	681
1958	2	161988701	161988800	100	Hypermethylated	1.78813	0.000671786	1572	682
1959	2	161988801	161988900	100	Hypermethylated	1.88184	0.000210101	1572	682
1960	2	161988901	161989000	100	Hypermethylated	1.70364	0.000467231	1572	682
1961	2	162089501	162089600	100	Hypermethylated	3.34455	0.000521108	1573	682
1962	2	162089601	162089700	100	Hypermethylated	3.43507	0.00037348	1573	682
1963	2	162094001	162094100	100	Hypermethylated	1.70018	0.000687419	1574	682
1964	2	162208601	162208700	100	Hypermethylated	1.99871	0.000540116	1575	682
1965	2	162208701	162208800	100	Hypermethylated	1.99863	0.000561247	1575	682
1966	2	162372601	162372700	100	Hypomethylated	-1.65553	0.00054301	1576	683
1967	2	162787301	162787400	100	Hypermethylated	2.22817	0.000916668	1577	684
1968	2	163055101	163055200	100	Hypermethylated	1.9475	0.000623451	1578	684
1969	2	163068401	163068500	100	Hypomethylated	-1.91893	0.000297789	1579	685
1970	2	163169801	163169900	100	Hypomethylated	-1.75858	0.000878	1580	685
1971	2	163169901	163170000	100	Hypomethylated	-1.95493	0.000513587	1580	685
1972	2	163377201	163377300	100	Hypomethylated	-1.57838	0.000416237	1581	685
1973	2	163582301	163582400	100	Hypomethylated	-1.55439	0.000962971	1582	685
1974	2	163642401	163642500	100	Hypermethylated	2.86071	0.000601444	1583	686
1975	2	163655501	163655600	100	Hypomethylated	-1.16831	0.00062892	1584	687
1976	2	163763201	163763300	100	Hypermethylated	2.12674	0.000550753	1585	688
1977	2	163981001	163981100	100	Hypomethylated	-2.10079	0.000277826	1586	689
1978	2	164070301	164070400	100	Hypermethylated	3.00928	0.000275896	1587	690
1979	2	164077001	164077100	100	Hypomethylated	-1.8528	0.000948556	1588	691
1980	2	164371501	164371600	100	Hypomethylated	-2.0567	0.000727649	1589	691
1981	2	164716201	164716300	100	Hypomethylated	-1.25217	0.000460257	1590	691
1982	2	164819901	164820000	100	Hypomethylated	-1.58551	0.000395867	1591	691
1983	2	164825901	164826000	100	Hypomethylated	-1.31772	0.000262925	1592	691
1984	2	164986601	164986700	100	Hypomethylated	-1.78749	0.000375175	1593	691
1985	2	165113701	165113800	100	Hypermethylated	1.94322	0.000885402	1594	692
1986	2	165113801	165113900	100	Hypermethylated	1.89761	0.000664513	1594	692
1987	2	165199901	165200000	100	Hypomethylated	-1.48473	0.000468148	1595	693
1988	2	165216201	165216300	100	Hypermethylated	1.88193	0.000310518	1596	694
1989	2	165216301	165216400	100	Hypermethylated	1.86867	0.000229294	1596	694
1990	2	165361001	165361100	100	Hypermethylated	1.94324	0.000885402	1597	694
1991	2	165780301	165780400	100	Hypomethylated	-2.18379	0.000550753	1598	695
1992	2	165820201	165820300	100	Hypermethylated	2.59119	0.000279253	1599	696
1993	2	166250901	166251000	100	Hypomethylated	-1.87233	0.000477436	1600	697
1994	2	166326801	166326900	100	Hypermethylated	1.68695	0.000393498	1601	698
1995	2	166393301	166393400	100	Hypomethylated	-1.84738	0.000275284	1602	699
1996	2	166456501	166456600	100	Hypomethylated	-1.78582	0.000582079	1603	699
1997	2	166538701	166538800	100	Hypomethylated	-1.91892	0.000645998	1604	699
[truncated: 12,552 more rows]
