# Supplementary material for: Ancestral perinatal obesogen exposure results in a transgenerational thrifty phenotype in mice
Source: Nat Commun. 2017 Dec 8;8:2012. doi: 10.1038/s41467-017-01944-z (PMC5722856; doi:10.1038/s41467-017-01944-z)
Supplement: Supplementary file 6 — Supplementary Data 3 [file 41467_2017_1944_MOESM6_ESM.xlsx]

## Sheet: Supp. Data 3
Supplementary Data 3. Genes associated to genomic structures defined using TBT-dependent DNA methylome variation for F4 male gonadal adipose tissue.
DMR structure								DMR structure-associated gene
DMR1 structure	Identifier	Chromosome	Start	Stop	Length [bp]	Number of DMRs per DMR structure	Direction of change2	DMR structure-gene association subset3	Gene MGI identifier	Gene symbol	Gene name	Chromosome	Start	End	Strand
mDMR	76	1	24177801	24177900	100	1	Hypomethylated	I	MGI:88465	Col9a1	collagen, type IX, alpha 1	1	24177610	24252684	1
mDMR	115	1	36691801	36692000	200	2	Hypermethylated	I	MGI:88475	Cox5b	cytochrome c oxidase subunit Vb	1	36691484	36693681	1
mDMR	160	1	43934101	43934200	100	1	Hypermethylated	I	MGI:102724	Tpp2	tripeptidyl peptidase II	1	43933647	44003000	1
mDMR	173	1	48462701	48462800	100	1	Hypermethylated	I	MGI:5453017	Gm23240	predicted gene, 23240	1	48462173	48462293	-1
mDMR	217	1	59420001	59420100	100	1	Hypomethylated	I	MGI:5592883	Gm33724	predicted gene, 33724	1	59393246	59418927	-1
mDMR	236	1	63176301	63176400	100	1	Hypermethylated	I	MGI:2443241	Ndufs1	NADH dehydrogenase (ubiquinone) Fe-S protein 1	1	63143596	63176833	-1
mDMR	237	1	63176501	63176700	200	2	Hypermethylated	I	MGI:2443241	Ndufs1	NADH dehydrogenase (ubiquinone) Fe-S protein 1	1	63143596	63176833	-1
mDMR	253	1	65926701	65926800	100	1	Hypomethylated	I	MGI:88526	Crygf	crystallin, gamma F	1	65926520	65928307	1
mDMR	294	1	75210301	75210400	100	1	Hypermethylated	I	MGI:1921827	Glb1l	galactosidase, beta 1-like	1	75198236	75210813	-1
mDMR	334	1	82820301	82820400	100	1	Hypomethylated	I	MGI:5579648	Gm28942	predicted gene 28942	1	82819835	82820377	1
mDMR	444	1	85893801	85893900	100	1	Hypomethylated	I	MGI:1927594	Itm2c	integral membrane protein 2C	1	85894281	85908675	1
mDMR	493	1	97128301	97128400	100	1	Hypomethylated	I	MGI:1921691	Slco6c1	solute carrier organic anion transporter family, member 6c1	1	97059038	97128301	-1
mDMR	623	1	132290901	132291000	100	1	Hypomethylated	I	MGI:5621331	Gm38446	predicted gene, 38446	1	132278515	132291366	-1
mDMR	626	1	133044301	133044500	200	2	Hypermethylated	I	MGI:2685045	Pik3c2b	phosphoinositide-3-kinase, class 2, beta polypeptide	1	133045667	133108687	1
mDMR	673	1	144980301	144980500	200	2	Hypermethylated	I	MGI:5455485	Gm25708	predicted gene, 25708	1	144979484	144979585	-1
mDMR	709	1	155119501	155119600	100	1	Hypermethylated	I	MGI:5624866	Gm41981	predicted gene, 41981	1	155112307	155119199	-1
mDMR	730	1	159524201	159524600	400	4	Hypermethylated	I	MGI:99516	Tnr	tenascin R	1	159523769	159931729	1
mDMR	736	1	161034301	161034400	100	1	Hypermethylated	I	MGI:2444467	Zbtb37	zinc finger and BTB domain containing 37	1	161002922	161034849	-1
mDMR	737	1	161394601	161394700	100	1	Hypermethylated	I	MGI:104511	Tnfsf4	tumor necrosis factor (ligand) superfamily, member 4	1	161395409	161418410	1
mDMR	768	1	167308001	167308200	200	2	Hypomethylated	I	MGI:1921173	Tmco1	transmembrane and coiled-coil domains 1	1	167308378	167333978	1
mDMR	770	1	167688301	167688400	100	1	Hypermethylated	I	MGI:1888519	Lmx1a	LIM homeobox transcription factor 1 alpha	1	167689237	167848741	1
mDMR	790	1	171731301	171731400	100	1	Hypermethylated	I	MGI:5456189	Gm26412	predicted gene, 26412	1	171732060	171732114	-1
mDMR	793	1	172391301	172391500	200	2	Hypomethylated	I	MGI:5610373	Gm37145	predicted gene, 37145	1	172388234	172390989	-1
mDMR	813	1	176528701	176528800	100	1	Hypomethylated	I	MGI:5595695	Gm36536	predicted gene, 36536	1	176430111	176527273	-1
mDMR	846	1	183937501	183937900	400	4	Hypomethylated	I	MGI:5593289	Gm34130	predicted gene, 34130	1	183937309	183945805	1
mDMR	883	1	190048901	190049000	100	1	Hypermethylated	I	MGI:5589605	Gm30446	predicted gene, 30446	1	190048724	190091303	1
mDMR	890	1	191432501	191432600	100	1	Hypomethylated	I	MGI:5591146	Gm31987	predicted gene, 31987	1	191420158	191432888	-1
mDMR	893	1	192073001	192073100	100	1	Hypermethylated	I	MGI:3782108	Gm3934	predicted gene 3934	1	192073820	192074450	-1
mDMR	929	2	9890401	9890500	100	1	Hypermethylated	I	MGI:1924932	9230102O04Rik	RIKEN cDNA 9230102O04 gene	2	9883041	9889540	-1
mDMR	940	2	12301501	12301600	100	1	Hypermethylated	I	MGI:109442	Itga8	integrin alpha 8	2	12106632	12301922	-1
mDMR	959	2	18874501	18874700	200	2	Hypomethylated	I	MGI:5592693	Gm33534	predicted gene, 33534	2	18873384	18875174	-1
mDMR	976	2	24475201	24475300	100	1	Hypomethylated	I	MGI:97492	Pax8	paired box 8	2	24420560	24475599	-1
mDMR	1002	2	28700001	28700300	300	3	Hypermethylated	I	MGI:1916120	Ak8	adenylate kinase 8	2	28700164	28813165	1
mDMR	1006	2	29088401	29088500	100	1	Hypomethylated	I	MGI:3649783	Gm13393	predicted gene 13393	2	29088666	29094501	1
mDMR	1081	2	45733501	45733600	100	1	Hypomethylated	I	MGI:3649598	Gm13465	predicted gene 13465	2	45733457	45753311	1
mDMR	1166	2	71590301	71590400	100	1	Hypermethylated	I	MGI:5596016	Gm36857	predicted gene, 36857	2	71591329	71605546	1
mDMR	1197	2	76647701	76647800	100	1	Hypermethylated	I	MGI:1344375	Prkra	protein kinase, interferon inducible double stranded RNA dependent activator	2	76629898	76648015	-1
mDMR	1296	2	101885501	101885600	100	1	Hypomethylated	I	MGI:1923751	Commd9	COMM domain containing 9	2	101886247	101901646	1
mDMR	1346	2	116065101	116065400	300	3	Hypermethylated	I	MGI:108564	Meis2	Meis homeobox 2	2	115863064	116065839	-1
mDMR	1356	2	118926501	118926700	200	2	Hypermethylated	I	MGI:1919386	Chst14	carbohydrate (N-acetylgalactosamine 4-0) sulfotransferase 14	2	118926496	118928585	1
mDMR	1386	2	124089501	124089600	100	1	Hypermethylated	I	MGI:2387661	Sema6d	sema domain, transmembrane domain (TM), and cytoplasmic domain, (semaphorin) 6D	2	124089969	124667770	1
mDMR	1396	2	126876901	126877000	100	1	Hypomethylated	I	MGI:1929996	Trpm7	transient receptor potential cation channel, subfamily M, member 7	2	126791565	126876230	-1
mDMR	1423	2	130637801	130638000	200	2	Hypomethylated	I	MGI:2656976	Lzts3	leucine zipper, putative tumor suppressor family member 3	2	130632839	130638095	-1
mDMR	1456	2	138570101	138570200	100	1	Hypomethylated	I	MGI:5622908	Gm40023	predicted gene, 40023	2	138558337	138570157	-1
mDMR	1504	2	151060401	151060500	100	1	Hypermethylated	I	MGI:5451964	Gm22187	predicted gene, 22187	2	151059955	151060083	1
mDMR	1520	2	153632401	153632500	100	1	Hypermethylated	I	MGI:1914197	Commd7	COMM domain containing 7	2	153616933	153632781	-1
mDMR	1535	2	156111701	156111800	100	1	Hypermethylated	I	MGI:2386621	Cpne1	copine I	2	156071842	156111965	-1
mDMR	1535	2	156111701	156111800	100	1	Hypermethylated	I	MGI:1922960	Rbm12	RNA binding motif protein 12	2	156091958	156111978	-1
mDMR	1571	2	161515101	161515200	100	1	Hypomethylated	I	MGI:5579935	Gm29229	predicted gene 29229	2	161513690	161514012	-1
mDMR	1578	2	163055101	163055200	100	1	Hypermethylated	I	MGI:101785	Mybl2	myeloblastosis oncogene-like 2	2	163054687	163084688	1
mDMR	1587	2	164070301	164070400	100	1	Hypermethylated	I	MGI:1929004	Stk4	serine/threonine kinase 4	2	164070322	164155524	1
mDMR	1650	2	174109501	174109600	100	1	Hypomethylated	I	MGI:2448523	Npepl1	aminopeptidase-like 1	2	174110349	174123070	1
mDMR	1691	2	181288001	181288200	200	2	Hypomethylated	I	MGI:2652836	Gmeb2	glucocorticoid modulatory element binding protein 2	2	181251449	181288035	-1
mDMR	1825	3	32529201	32529300	100	1	Hypermethylated	I	MGI:1914664	Mfn1	mitofusin 1	3	32529465	32579239	1
mDMR	1848	3	37724401	37724500	100	1	Hypomethylated	I	MGI:3646006	Gm5148	predicted gene 5148	3	37714190	37724490	-1
mDMR	1848	3	37724401	37724500	100	1	Hypomethylated	I	MGI:5595779	Gm36620	predicted gene, 36620	3	37724208	37741319	1
mDMR	1882	3	49491601	49491700	100	1	Hypomethylated	I	MGI:5452257	Gm22480	predicted gene, 22480	3	49491351	49491478	1
mDMR	1886	3	50839801	50839900	100	1	Hypermethylated	I	MGI:5454280	Gm24503	predicted gene, 24503	3	50838581	50838715	-1
mDMR	1887	3	50840001	50840100	100	1	Hypermethylated	I	MGI:5454280	Gm24503	predicted gene, 24503	3	50838581	50838715	-1
mDMR	1955	3	69721901	69722000	100	1	Hypermethylated	I	MGI:2140103	Nmd3	NMD3 ribosome export adaptor	3	69721985	69756373	1
mDMR	1971	3	74125901	74126000	100	1	Hypermethylated	I	MGI:5595228	Gm36069	predicted gene, 36069	3	74105410	74126449	-1
mDMR	1991	3	82664801	82665000	200	2	Hypomethylated	I	MGI:5589158	Gm29999	predicted gene, 29999	3	82660375	82664900	-1
mDMR	2009	3	88059601	88059700	100	1	Hypomethylated	I	MGI:2180167	Apoa1bp	apolipoprotein A-I binding protein	3	88056520	88058495	-1
mDMR	2045	3	94362601	94362900	300	3	Hypomethylated	I	MGI:2685505	C2cd4d	C2 calcium-dependent domain containing 4D	3	94362438	94364566	1
mDMR	2054	3	96161301	96161400	100	1	Hypermethylated	I	MGI:2652817	Mtmr11	myotubularin related protein 11	3	96162004	96171718	1
mDMR	2055	3	96375501	96375600	100	1	Hypermethylated	I	MGI:104624	Rnu1b2	U1b2 small nuclear RNA	3	96374021	96374185	1
mDMR	2070	3	98724101	98724200	100	1	Hypermethylated	I	MGI:96234	Hsd3b2	hydroxy-delta-5-steroid dehydrogenase, 3 beta- and steroid delta-isomerase 2	3	98709255	98724543	-1
mDMR	2101	3	104818401	104818500	100	1	Hypermethylated	I	MGI:97054	Mov10	Moloney leukemia virus 10	3	104794836	104818563	-1
mDMR	2105	3	105687401	105687500	100	1	Hypomethylated	I	MGI:1858415	Ddx20	DEAD (Asp-Glu-Ala-Asp) box polypeptide 20	3	105678270	105687574	-1
mDMR	2157	3	117233101	117233400	300	3	Hypermethylated	I	MGI:5591375	Gm32216	predicted gene, 32216	3	117234595	117256245	1
mDMR	2178	3	121712401	121712500	100	1	Hypermethylated	I	MGI:5663744	Gm43607	predicted gene 43607	3	121711611	121712428	-1
mDMR	2209	3	127914601	127914700	100	1	Hypermethylated	I	MGI:5439414	9830132P13Rik	RIKEN cDNA 9830132P13 gene	3	127916172	127955220	1
mDMR	2269	3	143644001	143644200	200	2	Hypermethylated	I	MGI:5611234	Gm38006	predicted gene, 38006	3	143644890	143650953	1
mDMR	2270	3	143645801	143646000	200	2	Hypomethylated	I	MGI:5592968	Gm33809	predicted gene, 33809	3	143645577	143666546	1
mDMR	2326	3	154656201	154656300	100	1	Hypermethylated	I	MGI:5611367	Gm38139	predicted gene, 38139	3	154656701	154680269	1
mDMR	2423	4	25567701	25567800	100	1	Hypermethylated	I	MGI:5454754	Gm24977	predicted gene, 24977	4	25566660	25566822	-1
mDMR	2458	4	34893101	34893200	100	1	Hypomethylated	I	MGI:88390	Cga	glycoprotein hormones, alpha subunit	4	34893779	34907370	1
mDMR	2478	4	40459701	40459800	100	1	Hypermethylated	I	MGI:5453115	Gm23338	predicted gene, 23338	4	40458939	40459033	-1
mDMR	2576	4	60837101	60837200	100	1	Hypermethylated	I	MGI:5434641	Gm21286	predicted gene, 21286	4	60838256	60839649	1
mDMR	2589	4	63355801	63356000	200	2	Hypermethylated	I	MGI:97445	Orm3	orosomucoid 3	4	63356162	63359511	1
mDMR	2667	4	87230001	87230100	100	1	Hypermethylated	I	MGI:1923626	Slc24a2	solute carrier family 24 (sodium/potassium/calcium exchanger), member 2	4	86983124	87230477	-1
mDMR	2677	4	88956801	88956900	100	1	Hypermethylated	I	MGI:5593727	Gm34568	predicted gene, 34568	4	88956416	89031301	1
mDMR	2680	4	89182501	89182600	100	1	Hypermethylated	I	MGI:5456267	Gm26490	predicted gene, 26490	4	89182981	89183120	-1
mDMR	2709	4	95404001	95404100	100	1	Hypermethylated	I	MGI:5579770	Gm29064	predicted gene 29064	4	95401978	95402790	-1
mDMR	2734	4	103551701	103551800	100	1	Hypermethylated	I	MGI:3651748	Gm12720	predicted gene 12720	4	103538845	103550682	-1
mDMR	2751	4	107126401	107126500	100	1	Hypomethylated	I	MGI:3649683	Gm12802	predicted gene 12802	4	107126613	107136252	1
mDMR	2789	4	116017501	116017600	100	1	Hypermethylated	I	MGI:109609	Faah	fatty acid amide hydrolase	4	115967145	116017926	-1
mDMR	2875	4	129379301	129379500	200	2	Hypomethylated	I	MGI:1920930	Zbtb8a	zinc finger and BTB domain containing 8a	4	129353628	129378116	-1
mDMR	2878	4	129600701	129600800	100	1	Hypermethylated	I	MGI:1924049	Tmem234	transmembrane protein 234	4	129600668	129624059	1
mDMR	2883	4	130143601	130143900	300	3	Hypomethylated	I	MGI:5623144	Gm40259	predicted gene, 40259	4	130143954	130148919	1
mDMR	2888	4	130826301	130826400	100	1	Hypomethylated	I	MGI:5477210	Gm26716	predicted gene, 26716	4	130824394	130826313	-1
mDMR	2911	4	135654901	135655000	100	1	Hypermethylated	I	MGI:5590100	Gm30941	predicted gene, 30941	4	135650254	135654000	-1
mDMR	2938	4	139092701	139092800	100	1	Hypermethylated	I	MGI:104591	Nbl1	neuroblastoma, suppression of tumorigenicity 1	4	139082284	139092993	-1
mDMR	2961	4	141920901	141921000	100	1	Hypomethylated	I	MGI:5594454	Gm35295	predicted gene, 35295	4	141920957	141932783	1
mDMR	2970	4	143393901	143394100	200	2	Hypomethylated	I	MGI:1890541	Pramel1	preferentially expressed antigen in melanoma-like 1	4	143394428	143400160	1
mDMR	2977	4	144281401	144281500	100	1	Hypermethylated	I	MGI:2156389	Pramel5	preferentially expressed antigen in melanoma like 5	4	144270633	144280488	-1
mDMR	2980	4	144451801	144452000	200	2	Hypermethylated	I	MGI:3642412	Gm9944	predicted gene 9944	4	144453009	144453317	-1
mDMR	3101	5	15805301	15805400	100	1	Hypomethylated	I	MGI:5662591	Gm42454	predicted gene 42454	5	15805564	15806744	1
mDMR	3125	5	23181101	23181200	100	1	Hypomethylated	I	MGI:5625109	Gm42224	predicted gene, 42224	5	23178729	23181660	-1
mDMR	3158	5	28071101	28071200	100	1	Hypermethylated	I	MGI:5477102	Gm26608	predicted gene, 26608	5	28019465	28071105	-1
mDMR	3221	5	44134801	44135000	200	2	Hypomethylated	I	MGI:5662566	Gm42429	predicted gene 42429	5	44134393	44134950	1
mDMR	3224	5	44865301	44865400	100	1	Hypermethylated	I	MGI:5662887	Gm42750	predicted gene 42750	5	44865149	44877138	1
mDMR	3311	5	67405701	67405800	100	1	Hypermethylated	I	MGI:5592504	Gm33345	predicted gene, 33345	5	67405476	67417978	1
mDMR	3393	5	88085901	88086000	100	1	Hypermethylated	I	MGI:102762	Smr2	submaxillary gland androgen regulated protein 2	5	88086556	88109053	1
mDMR	3398	5	88486801	88486900	100	1	Hypermethylated	I	MGI:1333772	Enam	enamelin	5	88487975	88504730	1
mDMR	3399	5	88720101	88720300	200	2	Hypermethylated	I	MGI:1915723	Mob1b	MOB kinase activator 1B	5	88720855	88764220	1
mDMR	3416	5	92330601	92330700	100	1	Hypermethylated	I	MGI:1202729	Art3	ADP-ribosyltransferase 3	5	92331827	92414628	1
mDMR	3532	5	109787901	109788000	100	1	Hypomethylated	I	MGI:5625037	Gm42152	predicted gene, 42152	5	109782933	109786485	-1
mDMR	3559	5	114289601	114289700	100	1	Hypomethylated	I	MGI:1914674	Myo1h	myosin 1H	5	114289166	114365357	1
mDMR	3658	5	127578301	127578600	300	3	Hypomethylated	I	MGI:5663117	Gm42980	predicted gene 42980	5	127578750	127580109	1
mDMR	3717	5	137553001	137553100	100	1	Hypermethylated	I	MGI:1933548	Actl6b	actin-like 6B	5	137553517	137569582	1
mDMR	3734	5	141081101	141081200	100	1	Hypomethylated	I	MGI:5455890	Gm26113	predicted gene, 26113	5	141080431	141080509	1
mDMR	3747	5	143293201	143293300	100	1	Hypermethylated	I	MGI:2685638	Zfp853	zinc finger protein 853	5	143287755	143292356	-1
mDMR	3760	5	145114601	145114700	100	1	Hypermethylated	I	MGI:1343142	Arpc1b	actin related protein 2/3 complex, subunit 1B	5	145114215	145130705	1
mDMR	3783	5	148401201	148401500	300	3	Hypomethylated	I	MGI:88117	Slc7a1	solute carrier family 7 (cationic amino acid transporter, y+ system), member 1	5	148327410	148399904	-1
mDMR	3799	5	151252601	151252900	300	3	Hypomethylated	I	MGI:5663041	Gm42904	predicted gene 42904	5	151252305	151259264	1
mDMR	3811	6	5255701	5255800	100	1	Hypermethylated	I	MGI:106686	Pon3	paraoxonase 3	6	5220852	5256286	-1
mDMR	3870	6	23132801	23132900	100	1	Hypermethylated	I	MGI:1353573	Aass	aminoadipate-semialdehyde synthase	6	23072173	23132986	-1
mDMR	3913	6	34879401	34879500	100	1	Hypomethylated	I	MGI:1925662	3110062M04Rik	RIKEN cDNA 3110062M04 gene	6	34871771	34878060	-1
mDMR	3919	6	36389501	36389700	200	2	Hypomethylated	I	MGI:2442094	9330158H04Rik	RIKEN cDNA 9330158H04 gene	6	36209620	36390191	-1
mDMR	3940	6	39870601	39870700	100	1	Hypermethylated	I	MGI:5477327	Gm26833	predicted gene, 26833	6	39871532	39871971	-1
mDMR	3974	6	48353201	48353300	100	1	Hypermethylated	I	MGI:4413787	n-TCgca20	nuclear encoded tRNA cysteine 20 (anticodon GCA)	6	48354019	48354090	-1
mDMR	3979	6	48622101	48622200	100	1	Hypomethylated	I	MGI:5690511	Gm44119	predicted gene, 44119	6	48613973	48622357	-1
mDMR	4001	6	53286801	53286900	100	1	Hypermethylated	I	MGI:2443973	Creb5	cAMP responsive element binding protein 5	6	53287270	53700376	1
mDMR	4002	6	53287001	53287100	100	1	Hypermethylated	I	MGI:2443973	Creb5	cAMP responsive element binding protein 5	6	53287270	53700376	1
mDMR	4072	6	72788701	72788900	200	2	Hypermethylated	I	MGI:1202876	Tcf7l1	transcription factor 7 like 1 (T cell specific, HMG box)	6	72626378	72789254	-1
mDMR	4096	6	82773801	82774000	200	2	Hypermethylated	I	MGI:1315197	Hk2	hexokinase 2	6	82725025	82774454	-1
mDMR	4109	6	85513301	85513400	100	1	Hypermethylated	I	MGI:99252	Egr4	early growth response 4	6	85511121	85513589	-1
mDMR	4121	6	88724501	88724700	200	2	Hypermethylated	I	MGI:1346042	Mgll	monoglyceride lipase	6	88724412	88828360	1
mDMR	4201	6	108064901	108065000	100	1	Hypermethylated	I	MGI:1921979	Setmar	SET domain without mariner transposase fusion	6	108065045	108077122	1
mDMR	4205	6	108456401	108456600	200	2	Hypomethylated	I	MGI:5531195	Gm27813	predicted gene, 27813	6	108456183	108456536	1
mDMR	4206	6	108472501	108472600	100	1	Hypermethylated	I	MGI:5690493	Gm44101	predicted gene, 44101	6	108470355	108472575	-1
mDMR	4225	6	113327101	113327200	100	1	Hypermethylated	I	MGI:1097693	Ogg1	8-oxoguanine DNA-glycosylase 1	6	113326972	113335068	1
mDMR	4258	6	117840401	117840500	100	1	Hypomethylated	I	MGI:2448537	Zfp637	zinc finger protein 637	6	117841180	117845956	1
mDMR	4289	6	124358201	124358300	100	1	Hypermethylated	I	MGI:1924171	1700013D24Rik	RIKEN cDNA 1700013D24 gene	6	124347598	124357069	-1
mDMR	4290	6	124741201	124741300	100	1	Hypermethylated	I	MGI:1315201	Grcc10	gene rich cluster, C10 gene	6	124739183	124741374	-1
mDMR	4290	6	124741201	124741300	100	1	Hypermethylated	I	MGI:97992	Rnu7	U7 small nuclear RNA	6	124741225	124741286	-1
mDMR	4388	6	143453701	143453900	200	2	Hypermethylated	I	MGI:5590586	Gm31427	predicted gene, 31427	6	143451103	143452978	-1
mDMR	4406	6	147264301	147264400	100	1	Hypermethylated	I	MGI:97800	Pthlh	parathyroid hormone-like peptide	6	147252101	147264183	-1
mDMR	4414	6	148946201	148946300	100	1	Hypermethylated	I	MGI:1929091	Fam60a	family with sequence similarity 60, member A	6	148921035	148946467	-1
mDMR	4422	7	4669801	4669900	100	1	Hypomethylated	I	MGI:5595226	Gm36067	predicted gene, 36067	7	4669474	4670081	-1
mDMR	4425	7	4813001	4813100	100	1	Hypermethylated	I	MGI:1925141	Ube2s	ubiquitin-conjugating enzyme E2S	7	4794546	4812590	-1
mDMR	4430	7	5080501	5080600	100	1	Hypermethylated	I	MGI:1333763	Epn1	epsin 1	7	5080235	5098178	1
mDMR	4431	7	5117501	5117700	200	2	Hypomethylated	I	MGI:2149590	Rfpl4	ret finger protein-like 4	7	5109787	5116950	-1
mDMR	4438	7	6283901	6284000	100	1	Hypermethylated	I	MGI:5753645	Gm45069	predicted gene 45069	7	6282839	6283610	-1
mDMR	4439	7	6342701	6342800	100	1	Hypermethylated	I	MGI:5753644	Gm45068	predicted gene 45068	7	6342995	6344005	-1
mDMR	4485	7	13179201	13179300	100	1	Hypomethylated	I	MGI:3852416	Vmn1r88	vomeronasal 1 receptor, 88	7	13177719	13178669	1
mDMR	4493	7	15512001	15512300	300	3	Hypermethylated	I	MGI:1918718	Obox1	oocyte specific homeobox 1	7	15512340	15556866	1
mDMR	4497	7	15998701	15999200	500	5	Hypomethylated	I	MGI:2154263	Gltscr1	glioma tumor suppressor candidate region gene 1	7	15971262	15999495	-1
mDMR	4504	7	16954201	16954300	100	1	Hypermethylated	I	MGI:5455592	Gm25815	predicted gene, 25815	7	16953395	16953501	-1
mDMR	4505	7	17028501	17028600	100	1	Hypermethylated	I	MGI:102666	Ppp5c	protein phosphatase 5, catalytic subunit	7	17004640	17027924	-1
mDMR	4507	7	17800301	17800400	100	1	Hypomethylated	I	MGI:5753725	Gm45149	predicted gene 45149	7	17797825	17799996	-1
mDMR	4517	7	19809701	19809800	100	1	Hypomethylated	I	MGI:3801805	Gm16175	predicted gene 16175	7	19809609	19811872	1
mDMR	4523	7	20510701	20510800	100	1	Hypermethylated	I	MGI:3647681	Vmn1r103	vomeronasal 1 receptor 103	7	20509617	20510534	-1
mDMR	4543	7	22068101	22068200	100	1	Hypermethylated	I	MGI:3644494	Vmn1r139	vomeronasal 1 receptor 139	7	22069057	22097907	1
mDMR	4546	7	22371201	22371300	100	1	Hypermethylated	I	MGI:3645692	Gm8660	predicted gene 8660	7	22370122	22371039	-1
mDMR	4547	7	22412601	22412700	100	1	Hypermethylated	I	MGI:3033483	Vmn1r148	vomeronasal 1 receptor 148	7	22413583	22414506	1
mDMR	4590	7	28266801	28266900	100	1	Hypomethylated	I	MGI:2681174	Eid2	EP300 interacting inhibitor of differentiation 2	7	28267881	28269272	1
mDMR	4664	7	40294301	40294400	100	1	Hypomethylated	I	MGI:5621881	Gm38996	predicted gene, 38996	7	40295866	40303819	1
mDMR	4678	7	44308301	44308400	100	1	Hypomethylated	I	MGI:1298219	Clec11a	C-type lectin domain family 11, member a	7	44302687	44306902	-1
mDMR	4694	7	46239401	46239500	100	1	Hypomethylated	I	MGI:1202064	Otog	otogelin	7	46240987	46311434	1
mDMR	4717	7	48645001	48645100	100	1	Hypermethylated	I	MGI:3033117	Mrgprb3	MAS-related GPR, member B3	7	48642803	48643811	-1
mDMR	4748	7	57785201	57785300	100	1	Hypermethylated	I	MGI:5621903	Gm39018	predicted gene, 39018	7	57767547	57785481	-1
mDMR	4784	7	66689901	66690100	200	2	Hypermethylated	I	MGI:1919885	Lins1	lines homolog 1	7	66689889	66717256	1
mDMR	4824	7	74622901	74623100	200	2	Hypermethylated	I	MGI:5621922	Gm39037	predicted gene, 39037	7	74623257	74640622	1
mDMR	4851	7	78212101	78212300	200	2	Hypermethylated	I	MGI:5753183	Gm44607	predicted gene 44607	7	78211610	78212699	-1
mDMR	4865	7	79920901	79921100	200	2	Hypermethylated	I	MGI:1918589	5430400D12Rik	RIKEN cDNA 5430400D12 gene	7	79920723	79922521	1
mDMR	4871	7	80947601	80947700	100	1	Hypermethylated	I	MGI:1929464	Sec11a	SEC11 homolog A, signal peptidase complex subunit	7	80904889	80947780	-1
mDMR	4954	7	103564601	103564800	200	2	Hypomethylated	I	MGI:3030450	Olfr616	olfactory receptor 616	7	103564324	103565277	-1
mDMR	4955	7	103883101	103883300	200	2	Hypomethylated	I	MGI:1341906	Olfr66	olfactory receptor 66	7	103881306	103882241	-1
mDMR	4974	7	106426801	106426900	100	1	Hypermethylated	I	MGI:5452149	Gm22372	predicted gene, 22372	7	106426712	106426847	1
mDMR	4999	7	112680001	112680100	100	1	Hypermethylated	I	MGI:1916875	2310014F06Rik	RIKEN cDNA 2310014F06 gene	7	112613468	112680058	-1
mDMR	5079	7	127605601	127605700	100	1	Hypomethylated	I	MGI:1915482	1700120K04Rik	RIKEN cDNA 1700120K04 gene	7	127603900	127604445	-1
mDMR	5132	7	139084501	139084600	100	1	Hypermethylated	I	MGI:1349764	Dpysl4	dihydropyrimidinase-like 4	7	139086001	139102704	1
mDMR	5156	7	143461101	143461200	100	1	Hypomethylated	I	MGI:5753308	Gm44732	predicted gene 44732	7	143459749	143460640	1
mDMR	5208	8	12142601	12142700	100	1	Hypomethylated	I	MGI:5589914	Gm30755	predicted gene, 30755	8	12127521	12142902	-1
mDMR	5211	8	12396401	12396600	200	2	Hypermethylated	I	MGI:5455016	Gm25239	predicted gene, 25239	8	12396403	12396488	1
mDMR	5213	8	12749301	12749400	100	1	Hypomethylated	I	MGI:5622018	Gm39133	predicted gene, 39133	8	12749201	12751308	1
mDMR	5222	8	15226101	15226200	100	1	Hypermethylated	I	MGI:5454008	Gm24231	predicted gene, 24231	8	15227405	15227537	-1
mDMR	5265	8	23410801	23411000	200	2	Hypermethylated	I	MGI:892014	Sfrp1	secreted frizzled-related protein 1	8	23411502	23449632	1
mDMR	5274	8	25256601	25256700	100	1	Hypermethylated	I	MGI:5622029	Gm39144	predicted gene, 39144	8	25256481	25258509	1
mDMR	5275	8	25306601	25306700	100	1	Hypomethylated	I	MGI:1921739	5430421F17Rik	RIKEN cDNA 5430421F17 gene	8	25302650	25306270	-1
mDMR	5300	8	31106701	31106800	100	1	Hypermethylated	I	MGI:5623369	Gm40484	predicted gene, 40484	8	31106629	31109225	1
mDMR	5313	8	34146501	34146600	100	1	Hypermethylated	I	MGI:1915442	Leprotl1	leptin receptor overlapping transcript-like 1	8	34135572	34147033	-1
mDMR	5401	8	56519901	56520100	200	2	Hypermethylated	I	MGI:5454152	Gm24375	predicted gene, 24375	8	56521372	56521503	-1
mDMR	5421	8	61902301	61902600	300	3	Hypermethylated	I	MGI:1919583	Palld	palladin, cytoskeletal associated protein	8	61513246	61902669	-1
mDMR	5508	8	83348601	83348700	100	1	Hypomethylated	I	MGI:1914805	Mgat4d	MGAT4 family, member C	8	83348471	83382320	1
mDMR	5514	8	84388601	84388700	100	1	Hypermethylated	I	MGI:109482	Cacna1a	calcium channel, voltage-dependent, P/Q type, alpha 1A subunit	8	84388440	84640246	1
mDMR	5518	8	84978201	84978400	200	2	Hypermethylated	I	MGI:96647	Junb	jun B proto-oncogene	8	84976909	84978748	-1
mDMR	5531	8	87473201	87473300	100	1	Hypomethylated	I	MGI:3780864	Gm2694	predicted gene 2694	8	87472812	87525554	1
mDMR	5570	8	94568201	94568300	100	1	Hypomethylated	I	MGI:5621440	Gm38555	predicted gene, 38555	8	94550579	94568584	-1
mDMR	5624	8	107436401	107436600	200	2	Hypermethylated	I	MGI:1914144	Wwp2	WW domain containing E3 ubiquitin protein ligase 2	8	107436398	107558594	1
mDMR	5641	8	109585401	109585500	100	1	Hypermethylated	I	MGI:5622132	Gm39247	predicted gene, 39247	8	109583210	109584295	-1
mDMR	5647	8	111031401	111031500	100	1	Hypomethylated	I	MGI:2148251	Ddx19b	DEAD (Asp-Glu-Ala-Asp) box polypeptide 19b	8	111003188	111031751	-1
mDMR	5734	8	124752801	124752900	100	1	Hypomethylated	I	MGI:1916877	Fam89a	family with sequence similarity 89, member A	8	124740257	124751809	-1
mDMR	5751	8	127630701	127630800	100	1	Hypermethylated	I	MGI:5591637	Gm32478	predicted gene, 32478	8	127630400	127639705	1
mDMR	5756	8	128685901	128686100	200	2	Hypermethylated	I	MGI:96610	Itgb1	integrin beta 1 (fibronectin receptor beta)	8	128685654	128733200	1
mDMR	5823	9	21287501	21287600	100	1	Hypermethylated	I	MGI:2384899	Kri1	KRI1 homolog	9	21273457	21287969	-1
mDMR	5827	9	21616301	21616400	100	1	Hypermethylated	I	MGI:88192	Smarca4	SWI/SNF related, matrix associated, actin dependent regulator of chromatin, subfamily a, member 4	9	21616169	21704217	1
mDMR	5897	9	37489401	37489500	100	1	Hypermethylated	I	MGI:2384579	Msantd2	Myb/SANT-like DNA-binding domain containing 2	9	37489321	37524148	1
mDMR	5925	9	44305201	44305400	200	2	Hypermethylated	I	MGI:2429620	Hinfp	histone H4 transcription factor	9	44295673	44305671	-1
mDMR	5930	9	45936901	45937000	100	1	Hypermethylated	I	MGI:106012	Tagln	transgelin	9	45929628	45936058	-1
mDMR	5943	9	48158101	48158300	200	2	Hypermethylated	I	MGI:5623403	Gm40518	predicted gene, 40518	9	48132748	48158748	-1
mDMR	6027	9	65398601	65398700	100	1	Hypermethylated	I	MGI:1918034	Rasl12	RAS-like, family 12	9	65398488	65414853	1
mDMR	6070	9	72531801	72532000	200	2	Hypermethylated	I	MGI:1922365	4930509E16Rik	RIKEN cDNA 4930509E16 gene	9	72518250	72531858	-1
mDMR	6081	9	77754101	77754200	100	1	Hypermethylated	I	MGI:104990	Gclc	glutamate-cysteine ligase, catalytic subunit	9	77754535	77794485	1
mDMR	6088	9	78289501	78289700	200	2	Hypermethylated	I	MGI:3704339	Gm10639	predicted gene 10639	9	78289923	78305525	1
mDMR	6098	9	80994401	80994500	100	1	Hypermethylated	I	MGI:5622266	Gm39381	predicted gene, 39381	9	80970328	80993714	-1
mDMR	6155	9	95857601	95857700	100	1	Hypomethylated	I	MGI:108028	Atr	ataxia telangiectasia and Rad3 related	9	95857597	95951644	1
mDMR	6164	9	97438801	97439100	300	3	Hypermethylated	I	MGI:5455384	Gm25607	predicted gene, 25607	9	97439501	97439627	-1
mDMR	6171	9	99161001	99161100	100	1	Hypomethylated	I	MGI:5593016	Gm33857	predicted gene, 33857	9	99161051	99176018	1
mDMR	6183	9	100021101	100021200	100	1	Hypomethylated	I	MGI:1922047	4930519F24Rik	RIKEN cDNA 4930519F24 gene	9	100022300	100034672	1
mDMR	6185	9	100085501	100085600	100	1	Hypermethylated	I	MGI:5623438	Gm40553	predicted gene, 40553	9	100086324	100099425	1
mDMR	6210	9	104403001	104403200	200	2	Hypermethylated	I	MGI:4413820	n-TCgca53	nuclear encoded tRNA cysteine 53 (anticodon GCA)	9	104404056	104404127	1
mDMR	6230	9	107563401	107563500	100	1	Hypermethylated	I	MGI:1931086	Tusc2	tumor suppressor candidate 2	9	107563255	107566112	1
mDMR	6233	9	107926901	107927000	100	1	Hypermethylated	I	MGI:1914972	Actl11	actin-like 11	9	107928469	107932461	1
mDMR	6237	9	108338301	108338400	100	1	Hypermethylated	I	MGI:5610629	Gm37401	predicted gene, 37401	9	108337089	108338273	-1
mDMR	6237	9	108338301	108338400	100	1	Hypermethylated	I	MGI:104887	Gpx1	glutathione peroxidase 1	9	108338903	108340343	1
mDMR	6258	9	112102001	112102100	100	1	Hypermethylated	I	MGI:5622319	Gm39434	predicted gene, 39434	9	112101812	112105543	1
mDMR	6315	9	123162401	123162500	100	1	Hypermethylated	I	MGI:5453100	Gm23323	predicted gene, 23323	9	123162371	123162503	1
mDMR	6327	10	4387501	4387700	200	2	Hypermethylated	I	MGI:2685949	Zbtb2	zinc finger and BTB domain containing 2	10	4367074	4388108	-1
mDMR	6368	10	18024401	18024700	300	3	Hypermethylated	I	MGI:1920362	Abracl	ABRA C-terminal like	10	18011263	18023252	-1
mDMR	6384	10	20208701	20208800	100	1	Hypomethylated	I	MGI:3644747	Rpl32l	ribosomal protein L32-like	10	20208439	20209030	1
mDMR	6526	10	53379801	53379900	100	1	Hypermethylated	I	MGI:3642684	Cep85l	centrosomal protein 85-like	10	53278081	53379851	-1
mDMR	6541	10	57486101	57486200	100	1	Hypermethylated	I	MGI:1922178	4930467K11Rik	RIKEN cDNA 4930467K11 gene	10	57478383	57486353	-1
mDMR	6551	10	59878201	59878300	100	1	Hypermethylated	I	MGI:1931881	Dnajb12	DnaJ heat shock protein family (Hsp40) member B12	10	59879556	59899302	1
mDMR	6596	10	68723901	68724200	300	3	Hypermethylated	I	MGI:2143537	Tmem26	transmembrane protein 26	10	68723746	68782654	1
mDMR	6625	10	75316601	75316700	100	1	Hypermethylated	I	MGI:99402	Adora2a	adenosine A2a receptor	10	75316943	75334788	1
mDMR	6632	10	77031801	77031900	100	1	Hypermethylated	I	MGI:103182	Slc19a1	solute carrier family 19 (folate transporter), member 1	10	77032241	77061002	1
mDMR	6672	10	81705101	81705200	100	1	Hypermethylated	I	MGI:1920860	Zfp433	zinc finger protein 433	10	81704825	81726686	1
mDMR	6682	10	83337501	83337600	100	1	Hypermethylated	I	MGI:2442940	Slc41a2	solute carrier family 41, member 2	10	83230848	83337882	-1
mDMR	6710	10	88685401	88685500	100	1	Hypermethylated	I	MGI:1341168	Spic	Spi-C transcription factor (Spi-1/PU.1 related)	10	88674772	88685015	-1
mDMR	6728	10	93432901	93433000	100	1	Hypermethylated	I	MGI:5623627	Gm40742	predicted gene, 40742	10	93430285	93431959	-1
mDMR	6728	10	93432901	93433000	100	1	Hypermethylated	I	MGI:5531256	Mir7688	microRNA 7688	10	93433107	93433162	1
mDMR	6732	10	94949201	94949400	200	2	Hypomethylated	I	MGI:5455043	Gm25266	predicted gene, 25266	10	94948590	94948893	1
mDMR	6796	10	111127201	111127300	100	1	Hypomethylated	I	MGI:3647789	Rpl6l	ribosomal protein L6-like	10	111125851	111126738	1
mDMR	6809	10	117155701	117155800	100	1	Hypomethylated	I	MGI:5591014	Gm31855	predicted gene, 31855	10	117157234	117163371	1
mDMR	6875	10	129388101	129388200	100	1	Hypomethylated	I	MGI:3030618	Olfr784	olfactory receptor 784	10	129387635	129388594	1
mDMR	6913	11	5861401	5861500	100	1	Hypermethylated	I	MGI:1197012	Aebp1	AE binding protein 1	11	5861947	5872088	1
mDMR	7007	11	31169801	31169900	100	1	Hypermethylated	I	MGI:5623707	Gm40822	predicted gene, 40822	11	31161932	31169846	-1
mDMR	7010	11	31617701	31617800	100	1	Hypermethylated	I	MGI:5594222	Gm35063	predicted gene, 35063	11	31617804	31619397	1
mDMR	7038	11	36353001	36353100	100	1	Hypermethylated	I	MGI:5592744	Gm33585	predicted gene, 33585	11	36352870	36430730	1
mDMR	7060	11	43311501	43311600	100	1	Hypermethylated	I	MGI:3649954	Gm12147	predicted gene 12147	11	43259791	43311088	-1
mDMR	7084	11	48853501	48853600	100	1	Hypermethylated	I	MGI:3805548	Gm16170	predicted gene 16170	11	48843648	48853493	-1
mDMR	7084	11	48853501	48853600	100	1	Hypermethylated	I	MGI:4414063	n-TTtgt2	nuclear encoded tRNA threonine 2 (anticodon TGT)	11	48853619	48853691	1
mDMR	7085	11	48872701	48872800	100	1	Hypermethylated	I	MGI:107567	Irgm1	immunity-related GTPase family M member 1	11	48861968	48871683	-1
mDMR	7098	11	51289601	51289700	100	1	Hypermethylated	I	MGI:2653243	Col23a1	collagen, type XXIII, alpha 1	11	51289920	51583918	1
mDMR	7115	11	54787601	54787700	100	1	Hypermethylated	I	MGI:1919979	Cdc42se2	CDC42 small effector 2	11	54717456	54787675	-1
mDMR	7136	11	58660101	58660300	200	2	Hypermethylated	I	MGI:5452376	Gm22599	predicted gene, 22599	11	58661178	58661309	1
mDMR	7176	11	67001501	67001700	200	2	Hypermethylated	I	MGI:3652304	Gm12299	predicted gene 12299	11	67002086	67011625	1
mDMR	7186	11	69339101	69339200	100	1	Hypomethylated	I	MGI:1915359	Chd3os	chromodomain helicase DNA binding protein 3, opposite strand	11	69340461	69342641	1
mDMR	7216	11	75348401	75348500	100	1	Hypermethylated	I	MGI:2442796	Smyd4	SET and MYND domain containing 4	11	75348433	75405705	1
mDMR	7238	11	78497801	78497900	100	1	Hypermethylated	I	MGI:2136419	Sarm1	sterile alpha and HEAT/Armadillo motif containing 1	11	78472330	78497754	-1
mDMR	7238	11	78497801	78497900	100	1	Hypermethylated	I	MGI:98940	Vtn	vitronectin	11	78499091	78502324	1
mDMR	7297	11	94677601	94677700	100	1	Hypermethylated	I	MGI:3650067	Gm11542	predicted gene 11542	11	94677565	94687664	1
mDMR	7312	11	97768001	97768100	100	1	Hypomethylated	I	MGI:1914730	Cwc25	CWC25 spliceosome-associated protein	11	97745481	97766556	-1
mDMR	7340	11	103412201	103412300	100	1	Hypermethylated	I	MGI:2443207	Plekhm1	pleckstrin homology domain containing, family M (with RUN domain) member 1	11	103364275	103412687	-1
mDMR	7397	11	116188901	116189100	200	2	Hypomethylated	I	MGI:5622360	Gm39475	predicted gene, 39475	11	116183651	116189408	-1
mDMR	7407	11	118355201	118355500	300	3	Hypermethylated	I	MGI:98753	Timp2	tissue inhibitor of metalloproteinase 2	11	118301069	118355740	-1
mDMR	7443	12	8972901	8973100	200	2	Hypomethylated	I	MGI:1921932	Wdr35	WD repeat domain 35	12	8973892	9028847	1
mDMR	7451	12	11208401	11208500	100	1	Hypomethylated	I	MGI:1860483	Msgn1	mesogenin 1	12	11208382	11208948	-1
mDMR	7452	12	11208601	11208700	100	1	Hypomethylated	I	MGI:1860483	Msgn1	mesogenin 1	12	11208382	11208948	-1
mDMR	7579	12	33958001	33958100	100	1	Hypermethylated	I	MGI:98872	Twist1	twist basic helix-loop-helix transcription factor 1	12	33957671	33959817	1
mDMR	7587	12	39951201	39951300	100	1	Hypermethylated	I	MGI:5623284	Gm40399	predicted gene, 40399	12	39942477	39950626	-1
mDMR	7643	12	54391601	54391800	200	2	Hypomethylated	I	MGI:3644880	Gm7550	predicted gene 7550	12	54387733	54391318	-1
mDMR	7731	12	79007001	79007200	200	2	Hypermethylated	I	MGI:2444389	Tmem229b	transmembrane protein 229B	12	78961795	79007627	-1
mDMR	7763	12	84316601	84316700	100	1	Hypermethylated	I	MGI:1289280	Zfp410	zinc finger protein 410	12	84316859	84343830	1
mDMR	7832	12	98919601	98919700	100	1	Hypomethylated	I	MGI:1923510	Ttc8	tetratricopeptide repeat domain 8	12	98920574	98983238	1
mDMR	7853	12	102684901	102685000	100	1	Hypermethylated	I	MGI:3836973	Mir1936	microRNA 1936	12	102684928	102685020	-1
mDMR	7859	12	103243501	103243600	100	1	Hypermethylated	I	MGI:1926097	Prima1	proline rich membrane anchor 1	12	103196908	103242150	-1
mDMR	7860	12	103457701	103457800	100	1	Hypermethylated	I	MGI:1916390	Ifi27l2b	interferon, alpha-inducible protein 27 like 2B	12	103450898	103457223	-1
mDMR	7861	12	103740601	103740700	100	1	Hypermethylated	I	MGI:891970	Serpina1b	serine (or cysteine) preptidase inhibitor, clade A, member 1B	12	103728156	103740515	-1
mDMR	7896	12	109591801	109591900	100	1	Hypomethylated	I	MGI:1924130	6430411K18Rik	RIKEN cDNA 6430411K18 gen	12	109591537	109592851	1
mDMR	7896	12	109591801	109591900	100	1	Hypomethylated	I	MGI:3619404	Mir433	microRNA 433	12	109591715	109591838	1
mDMR	7977	13	13953301	13953500	200	2	Hypermethylated	I	MGI:2145517	B3galnt2	UDP-GalNAc:betaGlcNAc beta 1,3-galactosaminyltransferase, polypeptide 2	13	13954674	13999068	1
mDMR	8011	13	21811401	21811500	100	1	Hypomethylated	I	MGI:5011843	Gm19658	predicted gene, 19658	13	21810712	21810849	-1
mDMR	8011	13	21811401	21811500	100	1	Hypomethylated	I	MGI:2448441	Hist1h4m	histone cluster 1, H4m	13	21811746	21812147	1
mDMR	8012	13	21832401	21832500	100	1	Hypomethylated	I	MGI:4843992	Hist1h4n	histone cluster 1, H4n	13	21831767	21832196	-1
mDMR	8012	13	21832401	21832500	100	1	Hypomethylated	I	MGI:3710573	Hist1h2ap	histone cluster 1, H2ap	13	21833026	21833507	-1
mDMR	8021	13	23661601	23661700	100	1	Hypomethylated	I	MGI:5452229	Gm22452	predicted gene, 22452	13	23663021	23663124	1
mDMR	8022	13	23761301	23761400	100	1	Hypermethylated	I	MGI:2448419	Hist1h4a	histone cluster 1, H4a	13	23760692	23761230	-1
mDMR	8022	13	23761301	23761400	100	1	Hypermethylated	I	MGI:2668828	Hist1h3a	histone cluster 1, H3a	13	23761853	23762386	-1
mDMR	8029	13	24845101	24845200	100	1	Hypermethylated	I	MGI:3036268	D130043K22Rik	RIKEN cDNA D130043K22 gene	13	24845135	24901270	1
mDMR	8037	13	26769601	26769700	100	1	Hypomethylated	I	MGI:1194493	Hdgfl1	hepatoma derived growth factor-like 1	13	26768173	26770119	-1
mDMR	8138	13	49249701	49249800	100	1	Hypermethylated	I	MGI:1913579	Susd3	sushi domain containing 3	13	49230690	49248706	-1
mDMR	8141	13	49905501	49905700	200	2	Hypomethylated	I	MGI:3645762	Gm8674	predicted gene 8674	13	49899119	49904597	-1
mDMR	8162	13	53392501	53392800	300	3	Hypermethylated	I	MGI:3780931	Gm2762	predicted gene 2762	13	53393657	53455630	1
mDMR	8169	13	54575101	54575200	100	1	Hypermethylated	I	MGI:1930788	Arl10	ADP-ribosylation factor-like 10	13	54575015	54581128	1
mDMR	8218	13	62383101	62383200	100	1	Hypermethylated	I	MGI:3781781	Gm3604	predicted gene 3604	13	62368328	62383177	-1
mDMR	8222	13	62726601	62726700	100	1	Hypermethylated	I	MGI:3645613	Platr25	pluripotency associated transcript 25	13	62699406	62726689	-1
mDMR	8276	13	71108201	71108300	100	1	Hypomethylated	I	MGI:3783374	Mir466f-4	microRNA 466f-4	13	71107089	71107209	1
mDMR	8289	13	73937601	73938000	400	4	Hypermethylated	I	MGI:1916966	Trip13	thyroid hormone receptor interactor 13	13	73911347	73937767	-1
mDMR	8289	13	73937601	73938000	400	4	Hypermethylated	I	MGI:2145317	Brd9	bromodomain containing 9	13	73937838	73960894	1
mDMR	8316	13	81657401	81657600	200	2	Hypermethylated	I	MGI:1915906	Lysmd3	LysM, putative peptidoglycan-binding, domain containing 3	13	81657806	81671888	1
mDMR	8348	13	91460501	91460600	100	1	Hypermethylated	I	MGI:1914220	Ssbp2	single-stranded DNA binding protein 2	13	91460283	91703429	1
mDMR	8349	13	91460701	91460800	100	1	Hypermethylated	I	MGI:1914220	Ssbp2	single-stranded DNA binding protein 2	13	91460283	91703429	1
mDMR	8388	13	98517101	98517200	100	1	Hypermethylated	I	MGI:5610653	Gm37425	predicted gene, 37425	13	98517364	98517938	-1
mDMR	8405	13	100775701	100775800	100	1	Hypermethylated	I	MGI:1349448	Cenph	centromere protein H	13	100759674	100775899	-1
mDMR	8406	13	100775901	100776000	100	1	Hypermethylated	I	MGI:1349448	Cenph	centromere protein H	13	100759674	100775899	-1
mDMR	8414	13	102762501	102762600	100	1	Hypomethylated	I	MGI:4937987	Gm17160	predicted gene 17160	13	102762435	102764785	1
mDMR	8511	14	6233801	6234000	200	2	Hypomethylated	I	MGI:5623978	Gm41093	predicted gene, 41093	14	6223097	6233278	-1
mDMR	8561	14	13670401	13670500	100	1	Hypermethylated	I	MGI:3045373	Sntn	sentan, cilia apical structure protein	14	13670876	13683148	1
mDMR	8765	14	51923401	51923500	100	1	Hypermethylated	I	MGI:3528592	Rnase13	ribonuclease, RNase A family, 13 (non-active)	14	51922160	51922773	-1
mDMR	8794	14	55092001	55092100	100	1	Hypermethylated	I	MGI:2686934	Zfhx2	zinc finger homeobox 2	14	55060262	55092324	-1
mDMR	8797	14	55526301	55526400	100	1	Hypermethylated	I	MGI:102567	Nrl	neural retina leucine zipper gene	14	55518978	55524981	-1
mDMR	8798	14	55575401	55575500	100	1	Hypomethylated	I	MGI:3802106	Gm15932	predicted gene 15932	14	55567219	55575991	-1
mDMR	8908	14	78069801	78069900	100	1	Hypermethylated	I	MGI:5011486	Gm19301	predicted gene, 19301	14	78070717	78090786	1
mDMR	9062	15	4027201	4027300	100	1	Hypermethylated	I	MGI:3040924	BC037032	cDNA Sequence BC037032	15	4020114	4027405	-1
mDMR	9068	15	5496301	5496500	200	2	Hypermethylated	I	MGI:1918682	5430437J10Rik	RIKEN cDNA 5430437J10 gene	15	5496318	5594983	1
mDMR	9115	15	22274101	22274200	100	1	Hypomethylated	I	MGI:5530907	Gm27525	predicted gene, 27525	15	22274070	22274176	1
mDMR	9192	15	41447601	41447900	300	3	Hypermethylated	I	MGI:2179326	Oxr1	oxidation resistance 1	15	41447482	41861048	1
mDMR	9203	15	43869901	43870000	100	1	Hypermethylated	I	MGI:2443417	Tmem74	transmembrane protein 74	15	43866695	43870029	-1
mDMR	9231	15	53346001	53346100	100	1	Hypomethylated	I	MGI:894663	Ext1	exostoses (multiple) 1	15	53064038	53346159	-1
mDMR	9261	15	60703101	60703200	100	1	Hypomethylated	I	MGI:5453612	Gm23835	predicted gene, 23835	15	60703992	60704123	-1
mDMR	9280	15	63740701	63740900	200	2	Hypermethylated	I	MGI:5624221	Gm41336	predicted gene, 41336	15	63740669	63745359	1
mDMR	9329	15	75596701	75596900	200	2	Hypomethylated	I	MGI:1915703	Gpihbp1	GPI-anchored HDL-binding protein 1	15	75596628	75599481	1
mDMR	9347	15	78495601	78495800	200	2	Hypomethylated	I	MGI:96550	Il2rb	interleukin 2 receptor, beta chain	15	78480553	78495066	-1
mDMR	9354	15	79516701	79516800	100	1	Hypermethylated	I	MGI:2145953	Kdelr3	KDEL (Lys-Asp-Glu-Leu) endoplasmic reticulum protein retention receptor 3	15	79516408	79527739	1
mDMR	9360	15	80672301	80672400	100	1	Hypomethylated	I	MGI:2146227	Fam83f	family with sequence similarity 83, member F	15	80671847	80700420	1
mDMR	9367	15	82275101	82275200	100	1	Hypermethylated	I	MGI:5591469	Gm32310	predicted gene, 32310	15	82254763	82275481	-1
mDMR	9367	15	82275101	82275200	100	1	Hypermethylated	I	MGI:1345148	Sept3	septin 3	15	82274935	82294442	1
mDMR	9375	15	83594701	83594900	200	2	Hypermethylated	I	MGI:3039573	Ttll12	tubulin tyrosine ligase-like family, member 12	15	83575119	83595157	-1
mDMR	9385	15	85831901	85832000	100	1	Hypermethylated	I	MGI:2146198	Ttc38	tetratricopeptide repeat domain 38	15	85832306	85858822	1
mDMR	9399	15	89476301	89476400	100	1	Hypermethylated	I	MGI:3697701	C230037L18Rik	RIKEN cDNA C230037L18 gene	15	89476236	89484847	1
mDMR	9453	15	99029701	99029800	100	1	Hypermethylated	I	MGI:1095409	Tuba1c	tubulin, alpha 1C	15	99029891	99038105	1
mDMR	9457	15	99670801	99671000	200	2	Hypermethylated	I	MGI:1194915	Asic1	acid-sensing (proton-gated) ion channel 1	15	99670718	99701127	1
mDMR	9458	15	99765801	99766000	200	2	Hypermethylated	I	MGI:4937885	Gm17058	predicted gene 17058	15	99765991	99782332	1
mDMR	9459	15	100280901	100281000	100	1	Hypomethylated	I	MGI:1922252	Tmprss12	transmembrane (C-terminal) protease, serine 12	15	100280837	100293053	1
mDMR	9463	15	100586401	100586500	100	1	Hypomethylated	I	MGI:5313127	Gm20680	predicted gene 20680	15	100586096	100592037	1
mDMR	9467	15	101054701	101054800	100	1	Hypomethylated	I	MGI:3646919	Fignl2	fidgetin-like 2	15	101050194	101054399	-1
mDMR	9468	15	101267301	101267400	100	1	Hypermethylated	I	MGI:1352454	Nr4a1	nuclear receptor subfamily 4, group A, member 1	15	101266846	101274792	1
mDMR	9473	15	102103401	102103500	100	1	Hypermethylated	I	MGI:2387586	Tns2	tensin 2	15	102102988	102116401	1
mDMR	9478	15	102746701	102746900	200	2	Hypermethylated	I	MGI:5621321	Gm38436	predicted gene, 38436	15	102746441	102746909	-1
mDMR	9513	16	8401701	8401900	200	2	Hypermethylated	I	MGI:5454356	Gm24579	predicted gene, 24579	16	8402814	8402957	1
mDMR	9542	16	13779901	13780000	100	1	Hypermethylated	I	MGI:1925255	Rrn3	RRN3 RNA polymerase I transcription factor homolog (yeast)	16	13780699	13814840	1
mDMR	9629	16	33184501	33184600	100	1	Hypermethylated	I	MGI:2146553	Osbpl11	oxysterol binding protein-like 11	16	33185071	33243311	1
mDMR	9649	16	36072001	36072100	100	1	Hypermethylated	I	MGI:2146423	Ccdc58	coiled-coil domain containing 58	16	36071660	36092118	1
mDMR	9655	16	37580001	37580100	100	1	Hypermethylated	I	MGI:96078	Hgd	homogentisate 1, 2-dioxygenase	16	37580153	37632020	1
mDMR	9674	16	42303301	42303400	100	1	Hypermethylated	I	MGI:5531162	Mir6540	microRNA 6540	16	42303362	42303469	-1
mDMR	9707	16	50432301	50432400	100	1	Hypomethylated	I	MGI:1917758	Bbx	bobby sox homolog (Drosophila)	16	50191844	50432390	-1
mDMR	9763	16	70615701	70615800	100	1	Hypermethylated	I	MGI:1261885	D16Ertd519e	DNA segment, Chr 16, ERATO Doi 519, expressed	16	70616425	70624822	1
mDMR	9843	16	92957001	92957200	200	2	Hypomethylated	I	MGI:5624384	Gm41499	predicted gene, 41499	16	92956959	92959120	1
mDMR	9869	16	95587201	95587300	100	1	Hypermethylated	I	MGI:95415	Erg	avian erythroblastosis virus E-26 (v-ets) oncogene related	16	95359169	95586593	-1
mDMR	9926	17	11671401	11671500	100	1	Hypomethylated	I	MGI:5624410	Gm41525	predicted gene, 41525	17	11647900	11671613	-1
mDMR	9948	17	14002301	14002400	100	1	Hypermethylated	I	MGI:3646178	Gm7356	predicted gene 7356	17	14000239	14001765	-1
mDMR	9975	17	19052701	19052800	100	1	Hypermethylated	I	MGI:3647977	Vmn2r98	vomeronasal 2, receptor 98	17	19053493	19081311	1
mDMR	9988	17	23538601	23538700	100	1	Hypermethylated	I	MGI:5624428	Gm41543	predicted gene, 41543	17	23537670	23538673	-1
mDMR	9991	17	23659401	23659500	100	1	Hypomethylated	I	MGI:2388267	Ccdc64b	coiled-coil domain containing 64B	17	23660523	23668610	1
mDMR	10000	17	24696501	24696600	100	1	Hypermethylated	I	MGI:1919143	Noxo1	NADPH oxidase organizer 1	17	24696234	24700529	1
mDMR	10002	17	24728101	24728200	100	1	Hypomethylated	I	MGI:1913461	Rpl3l	ribosomal protein L3-like	17	24727820	24736143	1
mDMR	10003	17	24803701	24803800	100	1	Hypermethylated	I	MGI:1922428	Meiob	meiosis specific with OB domains	17	24804382	24839787	1
mDMR	10010	17	25932401	25932500	100	1	Hypomethylated	I	MGI:5593100	Gm33941	predicted gene, 33941	17	25932196	25933218	1
mDMR	10012	17	26509601	26509800	200	2	Hypomethylated	I	MGI:105120	Dusp1	dual specificity phosphatase 1	17	26505590	26508519	-1
mDMR	10017	17	26916601	26916700	100	1	Hypermethylated	I	MGI:2137414	Kifc5b	kinesin family member C5B	17	26917091	26932579	1
mDMR	10026	17	28232801	28232900	100	1	Hypermethylated	I	MGI:101884	Ppard	peroxisome proliferator activator receptor delta	17	28232754	28301469	1
mDMR	10035	17	29467601	29467700	100	1	Hypomethylated	I	MGI:5477379	Gm26885	predicted gene, 26885	17	29447040	29467780	-1
mDMR	10051	17	31835301	31835500	200	2	Hypomethylated	I	MGI:5624449	Gm41564	predicted gene, 41564	17	31835028	31837596	1
mDMR	10074	17	35077001	35077100	100	1	Hypomethylated	I	MGI:1917524	Ly6g6e	lymphocyte antigen 6 complex, locus G6E	17	35076902	35078804	1
mDMR	10078	17	35201901	35202000	100	1	Hypermethylated	I	MGI:104798	Tnf	tumor necrosis factor	17	35199381	35202007	-1
mDMR	10091	17	38306301	38306400	100	1	Hypermethylated	I	MGI:2177520	Olfr137	olfactory receptor 137	17	38304521	38305460	-1
mDMR	10176	17	56554501	56554700	200	2	Hypomethylated	I	MGI:5012404	Gm20219	predicted gene, 20219	17	56551414	56554387	-1
mDMR	10181	17	57228101	57228200	100	1	Hypermethylated	I	MGI:88227	C3	complement component 3	17	57203970	57228136	-1
mDMR	10183	17	57249401	57249600	200	2	Hypermethylated	I	MGI:2146901	Trip10	thyroid hormone receptor interactor 10	17	57249451	57263697	1
mDMR	10300	17	83583401	83583500	100	1	Hypermethylated	I	MGI:5624521	Gm41636	predicted gene, 41636	17	83579949	83583205	-1
mDMR	10365	18	4352601	4352700	100	1	Hypermethylated	I	MGI:1346878	Map3k8	mitogen-activated protein kinase kinase kinase 8	18	4331327	4353015	-1
mDMR	10372	18	5574801	5575000	200	2	Hypomethylated	I	MGI:5477069	Gm26575	predicted gene, 26575	18	5572824	5575055	-1
mDMR	10470	18	34007401	34007600	200	2	Hypermethylated	I	MGI:103007	Epb41l4a	erythrocyte membrane protein band 4.1 like 4a	18	33796327	34007206	-1
mDMR	10574	18	62162501	62162600	100	1	Hypermethylated	I	MGI:5595162	Gm36003	predicted gene, 36003	18	62163562	62167828	1
mDMR	10615	18	70435001	70435100	100	1	Hypomethylated	I	MGI:5624656	Gm41771	predicted gene, 41771	18	70425187	70434026	-1
mDMR	10713	19	5118401	5118600	200	2	Hypermethylated	I	MGI:107953	Klc2	kinesin light chain 2	19	5107746	5118560	-1
mDMR	10748	19	10567101	10567400	300	3	Hypomethylated	I	MGI:5624693	Gm41808	predicted gene, 41808	19	10566938	10574830	1
mDMR	10751	19	10975801	10975900	100	1	Hypomethylated	I	MGI:1917076	Ms4a10	membrane-spanning 4-domains, subfamily A, member 10	19	10962293	10974670	-1
mDMR	10776	19	16919301	16919500	200	2	Hypomethylated	I	MGI:5591500	Gm32341	predicted gene, 32341	19	16919543	16925008	1
mDMR	10777	19	16919601	16919700	100	1	Hypomethylated	I	MGI:5591500	Gm32341	predicted gene, 32341	19	16919543	16925008	1
mDMR	10802	19	24064801	24065100	300	3	Hypomethylated	I	MGI:1922771	1700021P04Rik	RIKEN cDNA 1700021P04 gene	19	24064793	24066452	1
mDMR	10873	19	39269101	39269200	100	1	Hypermethylated	I	MGI:103238	Cyp2c29	cytochrome P450, family 2, subfamily c, polypeptide 29	19	39269405	39330713	1
mDMR	11005	X	7878301	7878400	100	1	Hypermethylated	I	MGI:97587	Pim2	proviral integration site 2	X	7878262	7883432	1
mDMR	11103	X	50536501	50536600	100	1	Hypermethylated	I	MGI:5594771	Gm35612	predicted gene, 35612	X	50537345	50591465	1
mDMR	11188	X	102802601	102802800	200	2	Hypomethylated	I	MGI:5455135	Gm25358	predicted gene, 25358	X	102801184	102801284	1
mDMR	11188	X	102802601	102802800	200	2	Hypomethylated	I	MGI:1918333	Dmrtc1c1	DMRT-like family C1c1	X	102802963	102809942	1
mDMR	11219	X	120312701	120312900	200	2	Hypomethylated	I	MGI:3644875	H2afb3	H2A histone family, member B3	X	120312748	120313095	-1
mDMR	11239	X	134717701	134717800	100	1	Hypermethylated	I	MGI:1925498	Armcx1	armadillo repeat containing, X-linked 1	X	134717963	134721917	1
mDMR	11240	X	134717901	134718000	100	1	Hypermethylated	I	MGI:1925498	Armcx1	armadillo repeat containing, X-linked 1	X	134717963	134721917	1
mDMR	11241	X	134723301	134723400	100	1	Hypomethylated	I	MGI:5622419	Gm39534	predicted gene, 39534	X	134723306	134729919	1
mDMR	11245	X	135372001	135372100	100	1	Hypermethylated	I	MGI:3647038	Gm5128	predicted gene 5128	X	135373284	135383226	1
mDMR	11246	X	135432501	135432700	200	2	Hypermethylated	I	MGI:3648697	Gm7903	predicted gene 7903	X	135433835	135443830	1
mDMR	11312	X	155032701	155032800	100	1	Hypomethylated	I	MGI:1333793	Magea2	melanoma antigen, family A, 2	X	155027484	155032500	-1
mDMR	11326	X	163551001	163551100	100	1	Hypermethylated	I	MGI:95836	Grpr	gastrin releasing peptide receptor	X	163513904	163549677	-1
mDMR	11346	X	169978701	169979500	800	8	Hypermethylated	I	MGI:3603513	G530011O06Rik	RIKEN cDNA G530011O06 gene	X	169975043	169978917	-1
mDMR	11360	X	170008201	170008500	300	3	Hypermethylated	I	MGI:5434051	Gm21887	predicted gene, 21887	X	170009659	170019281	1
mDMR	11405	Y	10553601	10553700	100	1	Hypomethylated	I	MGI:5433939	Gm21775	predicted gene, 21775	Y	10553453	10553992	1
mDMR	11425	Y	13212801	13212900	100	1	Hypermethylated	I	MGI:5610480	Gm37252	predicted gene, 37252	Y	13210161	13213395	-1
mDMR	11451	Y	17464301	17464400	100	1	Hypermethylated	I	MGI:5592426	Gm33267	predicted gene, 33267	Y	17465675	17473783	1
mDMR	11491	Y	40382901	40383100	200	2	Hypermethylated	I	MGI:5434046	Gm21882	predicted gene, 21882	Y	40380441	40381523	-1
mDMR	11504	Y	43042701	43042800	100	1	Hypomethylated	I	MGI:5625294	Gm42409	predicted gene, 42409	Y	43044010	43044241	-1
mDMR	11585	Y	90740601	90740700	100	1	Hypermethylated	I	MGI:5593351	Gm34192	predicted gene, 34192	Y	90742017	90743882	1
mDMR	11587	Y	90753001	90753900	900	9	Hypermethylated	I	MGI:5434024	Gm21860	predicted gene, 21860	Y	90754513	90754821	-1
mDMR	11588	Y	90754001	90754500	500	5	Hypermethylated	I	MGI:5434024	Gm21860	predicted gene, 21860	Y	90754513	90754821	-1
mDMR	11599	Y	90783301	90783500	200	2	Hypermethylated	I	MGI:2384747	Erdr1	erythroid differentiation regulator 1	Y	90784738	90816464	1
mDMR	11612	Y	90835401	90836800	1400	14	Hypermethylated	I	MGI:5625295	Gm42410	predicted gene, 42410	Y	90832845	90837042	-1
mDMR	11613	Y	90837301	90838300	1000	10	Hypermethylated	I	MGI:5625295	Gm42410	predicted gene, 42410	Y	90832845	90837042	-1
mDMR	11613	Y	90837301	90838300	1000	10	Hypermethylated	I	MGI:5433912	Gm21748	predicted gene, 21748	Y	90838869	90839177	-1
mDMR	11614	Y	90838401	90838800	400	4	Hypermethylated	I	MGI:5625295	Gm42410	predicted gene, 42410	Y	90832845	90837042	-1
mDMR	11614	Y	90838401	90838800	400	4	Hypermethylated	I	MGI:5433912	Gm21748	predicted gene, 21748	Y	90838869	90839177	-1
mDMR	1	1	3023201	3023400	200	2	Hypermethylated	II	MGI:1918292	4933401J01Rik	RIKEN cDNA 4933401J01 gene	1	3073252	3074321	0
mDMR	2	1	3217701	3217800	100	1	Hypermethylated	II	MGI:3528744	Xkr4	X-linked Kx blood group related 4	1	3205901	3671498	-1
mDMR	3	1	3558101	3558200	100	1	Hypermethylated	II	MGI:3528744	Xkr4	X-linked Kx blood group related 4	1	3205901	3671498	-1
mDMR	4	1	4611101	4611200	100	1	Hypomethylated	II	MGI:5622471	Gm39586	predicted gene, 39586	1	4595021	4602832	1
mDMR	4	1	4611101	4611200	100	1	Hypomethylated	II	MGI:5589033	Gm29874	predicted gene, 29874	1	4616900	4617805	1
mDMR	5	1	5016301	5016500	200	2	Hypermethylated	II	MGI:1929866	Rgs20	regulator of G-protein signaling 20	1	4909576	5070285	-1
mDMR	6	1	5203801	5203900	100	1	Hypermethylated	II	MGI:2443922	B230334L07Rik	RIKEN cDNA B230334L07 gene	1	5156596	5158505	0
mDMR	6	1	5203801	5203900	100	1	Hypermethylated	II	MGI:5610795	Gm37567	predicted gene, 37567	1	5307739	5310017	1
mDMR	7	1	5204001	5204100	100	1	Hypermethylated	II	MGI:2443922	B230334L07Rik	RIKEN cDNA B230334L07 gene	1	5156596	5158505	0
mDMR	7	1	5204001	5204100	100	1	Hypermethylated	II	MGI:5610795	Gm37567	predicted gene, 37567	1	5307739	5310017	1
mDMR	8	1	5252501	5252600	100	1	Hypermethylated	II	MGI:2443922	B230334L07Rik	RIKEN cDNA B230334L07 gene	1	5156596	5158505	0
mDMR	8	1	5252501	5252600	100	1	Hypermethylated	II	MGI:5610795	Gm37567	predicted gene, 37567	1	5307739	5310017	1
mDMR	9	1	5277001	5277400	400	4	Hypomethylated	II	MGI:2443922	B230334L07Rik	RIKEN cDNA B230334L07 gene	1	5156596	5158505	0
mDMR	9	1	5277001	5277400	400	4	Hypomethylated	II	MGI:5610795	Gm37567	predicted gene, 37567	1	5307739	5310017	1
mDMR	10	1	5802101	5802200	100	1	Hypermethylated	II	MGI:5452240	Gm22463	predicted gene, 22463	1	5644645	5644745	-1
mDMR	10	1	5802101	5802200	100	1	Hypermethylated	II	MGI:5610657	Gm37429	predicted gene, 37429	1	5842874	5844672	-1
mDMR	11	1	6606801	6606900	100	1	Hypomethylated	II	MGI:2446700	St18	suppression of tumorigenicity 18	1	6487231	6860940	1
mDMR	12	1	6897501	6897600	100	1	Hypermethylated	II	MGI:5662629	Gm42492	predicted gene 42492	1	6861237	6864151	-1
mDMR	12	1	6897501	6897600	100	1	Hypermethylated	II	MGI:2441773	Pcmtd1	protein-L-isoaspartate (D-aspartate) O-methyltransferase domain containing 1	1	7088920	7173628	1
mDMR	13	1	6978301	6978400	100	1	Hypermethylated	II	MGI:5662629	Gm42492	predicted gene 42492	1	6861237	6864151	-1
mDMR	13	1	6978301	6978400	100	1	Hypermethylated	II	MGI:2441773	Pcmtd1	protein-L-isoaspartate (D-aspartate) O-methyltransferase domain containing 1	1	7088920	7173628	1
mDMR	14	1	6993801	6993900	100	1	Hypermethylated	II	MGI:5662629	Gm42492	predicted gene 42492	1	6861237	6864151	-1
mDMR	14	1	6993801	6993900	100	1	Hypermethylated	II	MGI:2441773	Pcmtd1	protein-L-isoaspartate (D-aspartate) O-methyltransferase domain containing 1	1	7088920	7173628	1
mDMR	15	1	7563901	7564000	100	1	Hypomethylated	II	MGI:5589573	Gm30414	predicted gene, 30414	1	7497968	7518149	1
mDMR	15	1	7563901	7564000	100	1	Hypomethylated	II	MGI:5622474	Gm39589	predicted gene, 39589	1	8108629	8122449	-1
mDMR	16	1	8051201	8051400	200	2	Hypermethylated	II	MGI:5589573	Gm30414	predicted gene, 30414	1	7497968	7518149	1
mDMR	16	1	8051201	8051400	200	2	Hypermethylated	II	MGI:5622474	Gm39589	predicted gene, 39589	1	8108629	8122449	-1
mDMR	17	1	8128101	8128200	100	1	Hypomethylated	II	MGI:5622474	Gm39589	predicted gene, 39589	1	8108629	8122449	-1
mDMR	17	1	8128101	8128200	100	1	Hypomethylated	II	MGI:1918346	Sntg1	syntrophin, gamma 1	1	8361475	9299878	-1
mDMR	18	1	8271401	8271500	100	1	Hypermethylated	II	MGI:5622474	Gm39589	predicted gene, 39589	1	8108629	8122449	-1
mDMR	18	1	8271401	8271500	100	1	Hypermethylated	II	MGI:1918346	Sntg1	syntrophin, gamma 1	1	8361475	9299878	-1
mDMR	19	1	8304601	8304900	300	3	Hypomethylated	II	MGI:5622474	Gm39589	predicted gene, 39589	1	8108629	8122449	-1
mDMR	19	1	8304601	8304900	300	3	Hypomethylated	II	MGI:1918346	Sntg1	syntrophin, gamma 1	1	8361475	9299878	-1
mDMR	20	1	8563101	8563200	100	1	Hypermethylated	II	MGI:1918346	Sntg1	syntrophin, gamma 1	1	8361475	9299878	-1
mDMR	21	1	8782601	8782700	100	1	Hypermethylated	II	MGI:1918346	Sntg1	syntrophin, gamma 1	1	8361475	9299878	-1
mDMR	22	1	9033301	9033400	100	1	Hypermethylated	II	MGI:1918346	Sntg1	syntrophin, gamma 1	1	8361475	9299878	-1
mDMR	23	1	9370701	9370800	100	1	Hypermethylated	II	MGI:5610371	Gm37143	predicted gene, 37143	1	9286922	9290180	1
mDMR	23	1	9370701	9370800	100	1	Hypermethylated	II	MGI:5589878	Gm30719	predicted gene, 30719	1	9437054	9438070	1
mDMR	24	1	9704701	9704800	100	1	Hypermethylated	II	MGI:99925	Mybl1	myeloblastosis oncogene-like 1	1	9667415	9700209	-1
mDMR	24	1	9704701	9704800	100	1	Hypermethylated	II	MGI:1917925	Vcpip1	valosin containing protein (p97)/p47 complex interacting protein 1	1	9718622	9748382	-1
mDMR	25	1	10393701	10393800	100	1	Hypermethylated	II	MGI:3045348	Cpa6	carboxypeptidase A6	1	10324720	10719945	-1
mDMR	26	1	10805301	10805400	100	1	Hypomethylated	II	MGI:5610361	Gm37133	predicted gene, 37133	1	10782456	10784377	-1
mDMR	26	1	10805301	10805400	100	1	Hypomethylated	II	MGI:5452740	Gm22963	predicted gene, 22963	1	10921670	10921760	1
mDMR	27	1	10834901	10835100	200	2	Hypomethylated	II	MGI:5610361	Gm37133	predicted gene, 37133	1	10782456	10784377	-1
mDMR	27	1	10834901	10835100	200	2	Hypomethylated	II	MGI:5452740	Gm22963	predicted gene, 22963	1	10921670	10921760	1
mDMR	28	1	11055101	11055200	100	1	Hypermethylated	II	MGI:1923385	Prex2	phosphatidylinositol-3,4,5-trisphosphate-dependent Rac exchange factor 2	1	10993465	11303681	1
mDMR	29	1	12165701	12165800	100	1	Hypermethylated	II	MGI:5590133	Gm30974	predicted gene, 30974	1	12029084	12061033	-1
mDMR	29	1	12165701	12165800	100	1	Hypermethylated	II	MGI:5452410	Gm22633	predicted gene, 22633	1	12374936	12375042	1
mDMR	30	1	12468501	12468600	100	1	Hypomethylated	II	MGI:5530644	Mir6341	microRNA 6341	1	12425986	12426106	1
mDMR	30	1	12468501	12468600	100	1	Hypomethylated	II	MGI:4937278	Gm17644	predicted gene, 17644	1	12667563	12673090	1
mDMR	31	1	12644401	12644600	200	2	Hypomethylated	II	MGI:5530644	Mir6341	microRNA 6341	1	12425986	12426106	1
mDMR	31	1	12644401	12644600	200	2	Hypomethylated	II	MGI:4937278	Gm17644	predicted gene, 17644	1	12667563	12673090	1
mDMR	32	1	12768701	12768800	100	1	Hypermethylated	II	MGI:2138563	Sulf1	sulfatase 1	1	12692277	12861192	1
mDMR	33	1	12783201	12783300	100	1	Hypomethylated	II	MGI:2138563	Sulf1	sulfatase 1	1	12692277	12861192	1
mDMR	34	1	12864501	12864700	200	2	Hypermethylated	II	MGI:2138563	Sulf1	sulfatase 1	1	12692277	12861192	1
mDMR	34	1	12864501	12864700	200	2	Hypermethylated	II	MGI:2443431	Slco5a1	solute carrier organic anion transporter family, member 5A1	1	12866549	12992650	-1
mDMR	35	1	13369601	13369700	100	1	Hypermethylated	II	MGI:1276533	Ncoa2	nuclear receptor coactivator 2	1	13139105	13374083	-1
mDMR	36	1	13418801	13418900	100	1	Hypomethylated	II	MGI:5622480	Gm39595	predicted gene, 39595	1	13392554	13422385	-1
mDMR	37	1	13612801	13612900	100	1	Hypermethylated	II	MGI:1919515	Tram1	translocating chain-associating membrane protein 1	1	13564698	13589910	-1
mDMR	37	1	13612801	13612900	100	1	Hypermethylated	II	MGI:2442551	Lactb2	lactamase, beta 2	1	13623330	13660546	-1
mDMR	38	1	13621801	13621900	100	1	Hypomethylated	II	MGI:1919515	Tram1	translocating chain-associating membrane protein 1	1	13564698	13589910	-1
mDMR	38	1	13621801	13621900	100	1	Hypomethylated	II	MGI:2442551	Lactb2	lactamase, beta 2	1	13623330	13660546	-1
mDMR	39	1	14187201	14187300	100	1	Hypermethylated	II	MGI:109344	Eya1	EYA transcriptional coactivator and phosphatase 1	1	14168958	14310235	-1
mDMR	40	1	14747501	14747600	100	1	Hypomethylated	II	MGI:5610672	Gm37444	predicted gene, 37444	1	14255552	14255990	-1
mDMR	40	1	14747501	14747600	100	1	Hypomethylated	II	MGI:3642739	Gm9947	predicted gene 9947	1	14752937	14776931	1
mDMR	41	1	14747701	14747800	100	1	Hypomethylated	II	MGI:5610672	Gm37444	predicted gene, 37444	1	14255552	14255990	-1
mDMR	41	1	14747701	14747800	100	1	Hypomethylated	II	MGI:3642739	Gm9947	predicted gene 9947	1	14752937	14776931	1
mDMR	42	1	14820601	14820700	100	1	Hypermethylated	II	MGI:5610640	Gm37412	predicted gene, 37412	1	14788645	14792965	1
mDMR	42	1	14820601	14820700	100	1	Hypermethylated	II	MGI:3522699	Trpa1	transient receptor potential cation channel, subfamily A, member 1	1	14872648	14918862	-1
mDMR	43	1	15126201	15126300	100	1	Hypermethylated	II	MGI:5456122	Gm26345	predicted gene, 26345	1	15019040	15019159	-1
mDMR	43	1	15126201	15126300	100	1	Hypermethylated	II	MGI:99632	Kcnb2	potassium voltage gated channel, Shab-related subfamily, member 2	1	15287254	15723750	1
mDMR	44	1	15726401	15726500	100	1	Hypermethylated	II	MGI:5455004	Gm25227	predicted gene, 25227	1	15685935	15686046	-1
mDMR	44	1	15726401	15726500	100	1	Hypermethylated	II	MGI:5454945	Gm25168	predicted gene, 25168	1	15757832	15757963	1
mDMR	45	1	15797201	15797300	100	1	Hypermethylated	II	MGI:5590620	Gm31461	predicted gene, 31461	1	15794766	15797087	1
mDMR	45	1	15797201	15797300	100	1	Hypermethylated	II	MGI:109634	Terf1	telomeric repeat binding factor 1	1	15805646	15844052	1
mDMR	46	1	15837101	15837500	400	4	Hypomethylated	II	MGI:109634	Terf1	telomeric repeat binding factor 1	1	15805646	15844052	1
mDMR	47	1	16050401	16050500	100	1	Hypermethylated	II	MGI:5590682	Gm31523	predicted gene, 31523	1	15897383	15907764	1
mDMR	47	1	16050401	16050500	100	1	Hypermethylated	II	MGI:1923049	4930444P10Rik	RIKEN cDNA 4930444P10 gene	1	16065979	16093325	-1
mDMR	48	1	16062401	16062500	100	1	Hypermethylated	II	MGI:5590682	Gm31523	predicted gene, 31523	1	15897383	15907764	1
mDMR	48	1	16062401	16062500	100	1	Hypermethylated	II	MGI:1923049	4930444P10Rik	RIKEN cDNA 4930444P10 gene	1	16065979	16093325	-1
mDMR	49	1	16083101	16083200	100	1	Hypermethylated	II	MGI:1923049	4930444P10Rik	RIKEN cDNA 4930444P10 gene	1	16065979	16093325	-1
mDMR	50	1	16163801	16163900	100	1	Hypomethylated	II	MGI:1924238	Rdh10	retinol dehydrogenase 10 (all-trans)	1	16105774	16133734	1
mDMR	50	1	16163801	16163900	100	1	Hypomethylated	II	MGI:5611477	Gm38249	predicted gene, 38249	1	16208197	16210517	-1
mDMR	51	1	17128801	17128900	100	1	Hypermethylated	II	MGI:5579489	Gm28783	predicted gene 28783	1	17124747	17128956	1
mDMR	52	1	17279201	17279300	100	1	Hypermethylated	II	MGI:5622482	Gm39597	predicted gene, 39597	1	17202970	17205577	1
mDMR	52	1	17279201	17279300	100	1	Hypermethylated	II	MGI:5454943	Gm25166	predicted gene, 25166	1	17520001	17520111	1
mDMR	53	1	17377001	17377100	100	1	Hypermethylated	II	MGI:5622482	Gm39597	predicted gene, 39597	1	17202970	17205577	1
mDMR	53	1	17377001	17377100	100	1	Hypermethylated	II	MGI:5454943	Gm25166	predicted gene, 25166	1	17520001	17520111	1
mDMR	54	1	17400701	17400800	100	1	Hypomethylated	II	MGI:5622482	Gm39597	predicted gene, 39597	1	17202970	17205577	1
mDMR	54	1	17400701	17400800	100	1	Hypomethylated	II	MGI:5454943	Gm25166	predicted gene, 25166	1	17520001	17520111	1
mDMR	55	1	17524401	17524500	100	1	Hypomethylated	II	MGI:5454943	Gm25166	predicted gene, 25166	1	17520001	17520111	1
mDMR	55	1	17524401	17524500	100	1	Hypomethylated	II	MGI:1934659	Pi15	peptidase inhibitor 15	1	17601901	17630939	1
mDMR	56	1	17597501	17597600	100	1	Hypermethylated	II	MGI:5454943	Gm25166	predicted gene, 25166	1	17520001	17520111	1
mDMR	56	1	17597501	17597600	100	1	Hypermethylated	II	MGI:1934659	Pi15	peptidase inhibitor 15	1	17601901	17630939	1
mDMR	57	1	18137601	18137700	100	1	Hypermethylated	II	MGI:1925331	Crisp4	cysteine-rich secretory protein 4	1	18115191	18145902	-1
mDMR	58	1	18335801	18335900	100	1	Hypermethylated	II	MGI:5579712	Gm29006	predicted gene 29006	1	18307824	18313906	1
mDMR	58	1	18335801	18335900	100	1	Hypermethylated	II	MGI:5622483	Gm39598	predicted gene, 39598	1	18570655	18599645	1
mDMR	59	1	18769101	18769200	100	1	Hypermethylated	II	MGI:5622483	Gm39598	predicted gene, 39598	1	18570655	18599645	1
mDMR	59	1	18769101	18769200	100	1	Hypermethylated	II	MGI:5453852	Gm24075	predicted gene, 24075	1	18969762	18969833	-1
mDMR	60	1	18778101	18778200	100	1	Hypermethylated	II	MGI:5622483	Gm39598	predicted gene, 39598	1	18570655	18599645	1
mDMR	60	1	18778101	18778200	100	1	Hypermethylated	II	MGI:5453852	Gm24075	predicted gene, 24075	1	18969762	18969833	-1
mDMR	61	1	19096301	19096400	100	1	Hypermethylated	II	MGI:3801887	Gm15825	predicted gene 15825	1	19063300	19104840	-1
mDMR	62	1	19483601	19483700	100	1	Hypermethylated	II	MGI:5579046	Gm28340	predicted gene 28340	1	19242725	19243769	1
mDMR	62	1	19483601	19483700	100	1	Hypermethylated	II	MGI:5454410	Gm24633	predicted gene, 24633	1	19513855	19513919	-1
mDMR	63	1	19555001	19555100	100	1	Hypermethylated	II	MGI:5454410	Gm24633	predicted gene, 24633	1	19513855	19513919	-1
mDMR	63	1	19555001	19555100	100	1	Hypermethylated	II	MGI:5591810	Gm32651	predicted gene, 32651	1	19606089	19636734	1
mDMR	64	1	19630301	19630400	100	1	Hypomethylated	II	MGI:5591810	Gm32651	predicted gene, 32651	1	19606089	19636734	1
mDMR	65	1	20544901	20545000	100	1	Hypermethylated	II	MGI:2155808	Pkhd1	polycystic kidney and hepatic disease 1	1	20057779	20618064	-1
mDMR	66	1	20924101	20924200	100	1	Hypermethylated	II	MGI:1921479	Paqr8	progestin and adipoQ receptor family member VIII	1	20890606	20939650	1
mDMR	67	1	21014501	21014600	100	1	Hypermethylated	II	MGI:1924817	Tram2	translocating chain-associating membrane protein 2	1	20996299	21079229	-1
mDMR	68	1	21364401	21364500	100	1	Hypomethylated	II	MGI:2676610	Khdc1a	KH domain containing 1A	1	21349641	21352200	1
mDMR	68	1	21364401	21364500	100	1	Hypomethylated	II	MGI:3583007	Khdc1c	KH domain containing 1C	1	21368331	21370845	1
mDMR	69	1	21403001	21403100	100	1	Hypomethylated	II	MGI:1924937	Kcnq5	potassium voltage-gated channel, subfamily Q, member 5	1	21398403	21961942	-1
mDMR	70	1	21505701	21505800	100	1	Hypomethylated	II	MGI:1924937	Kcnq5	potassium voltage-gated channel, subfamily Q, member 5	1	21398403	21961942	-1
mDMR	71	1	21540301	21540400	100	1	Hypermethylated	II	MGI:1924937	Kcnq5	potassium voltage-gated channel, subfamily Q, member 5	1	21398403	21961942	-1
mDMR	72	1	22346501	22346600	100	1	Hypomethylated	II	MGI:2152971	Rims1	regulating synaptic membrane exocytosis 1	1	22288422	22805724	-1
mDMR	73	1	22874101	22874300	200	2	Hypomethylated	II	MGI:2152971	Rims1	regulating synaptic membrane exocytosis 1	1	22288422	22805724	-1
mDMR	73	1	22874101	22874300	200	2	Hypomethylated	II	MGI:3646486	Gm7759	predicted gene 7759	1	22898386	22905083	0
mDMR	74	1	23328801	23328900	100	1	Hypermethylated	II	MGI:5579813	Gm29107	predicted gene 29107	1	23293729	23294075	1
mDMR	74	1	23328801	23328900	100	1	Hypermethylated	II	MGI:1917405	Ogfrl1	opioid growth factor receptor-like 1	1	23366424	23397772	-1
mDMR	75	1	23909901	23910000	100	1	Hypomethylated	II	MGI:2138261	Smap1	small ArfGAP 1	1	23844846	23922317	-1
mDMR	76	1	24177801	24177900	100	1	Hypomethylated	II	MGI:88465	Col9a1	collagen, type IX, alpha 1	1	24177610	24252684	1
mDMR	77	1	24545801	24545900	100	1	Hypomethylated	II	MGI:1095415	Col19a1	collagen, type XIX, alpha 1	1	24261890	24587472	-1
mDMR	78	1	24708001	24708100	100	1	Hypomethylated	II	MGI:1915671	Lmbrd1	LMBR1 domain containing 1	1	24678630	24766301	1
mDMR	79	1	25419101	25419200	100	1	Hypermethylated	II	MGI:2441837	Adgrb3	adhesion G protein-coupled receptor B3	1	25067476	25829707	-1
mDMR	80	1	27217201	27217300	100	1	Hypomethylated	II	MGI:4422074	n-R5s209	nuclear encoded rRNA 5S 209	1	26959103	26959221	-1
mDMR	80	1	27217201	27217300	100	1	Hypomethylated	II	MGI:3646041	Gm5524	predicted gene 5524	1	27884046	27902396	1
mDMR	81	1	27311501	27311700	200	2	Hypermethylated	II	MGI:4422074	n-R5s209	nuclear encoded rRNA 5S 209	1	26959103	26959221	-1
mDMR	81	1	27311501	27311700	200	2	Hypermethylated	II	MGI:3646041	Gm5524	predicted gene 5524	1	27884046	27902396	1
mDMR	82	1	28080001	28080100	100	1	Hypomethylated	II	MGI:3646041	Gm5524	predicted gene 5524	1	27884046	27902396	1
mDMR	82	1	28080001	28080100	100	1	Hypomethylated	II	MGI:1923427	6330565B04Rik	RIKEN cDNA 6330565B04 gene	1	28569917	28571430	0
mDMR	83	1	28155301	28155400	100	1	Hypermethylated	II	MGI:3646041	Gm5524	predicted gene 5524	1	27884046	27902396	1
mDMR	83	1	28155301	28155400	100	1	Hypermethylated	II	MGI:1923427	6330565B04Rik	RIKEN cDNA 6330565B04 gene	1	28569917	28571430	0
mDMR	84	1	28453501	28453600	100	1	Hypermethylated	II	MGI:3646041	Gm5524	predicted gene 5524	1	27884046	27902396	1
mDMR	84	1	28453501	28453600	100	1	Hypermethylated	II	MGI:1923427	6330565B04Rik	RIKEN cDNA 6330565B04 gene	1	28569917	28571430	0
mDMR	85	1	28776501	28776600	100	1	Hypermethylated	II	MGI:2685443	Gm597	predicted gene 597	1	28776117	28780252	-1
mDMR	86	1	29103201	29103300	100	1	Hypermethylated	II	MGI:2685443	Gm597	predicted gene 597	1	28776117	28780252	-1
mDMR	86	1	29103201	29103300	100	1	Hypermethylated	II	MGI:5455363	Gm25586	predicted gene, 25586	1	29280964	29281075	-1
mDMR	87	1	29544101	29544200	100	1	Hypermethylated	II	MGI:5530650	Mir6342	microRNA 6342	1	29421488	29421612	1
mDMR	87	1	29544101	29544200	100	1	Hypermethylated	II	MGI:5453548	Gm23771	predicted gene, 23771	1	29985934	29986043	1
mDMR	88	1	29922001	29922200	200	2	Hypomethylated	II	MGI:5530650	Mir6342	microRNA 6342	1	29421488	29421612	1
mDMR	88	1	29922001	29922200	200	2	Hypomethylated	II	MGI:5453548	Gm23771	predicted gene, 23771	1	29985934	29986043	1
mDMR	89	1	30165601	30165900	300	3	Hypomethylated	II	MGI:5590624	Gm31465	predicted gene, 31465	1	30121013	30138442	-1
mDMR	89	1	30165601	30165900	300	3	Hypomethylated	II	MGI:5590684	Gm31525	predicted gene, 31525	1	30171744	30262611	-1
mDMR	90	1	30453101	30453200	100	1	Hypermethylated	II	MGI:5530812	Gm27430	predicted gene, 27430	1	30333291	30333397	-1
mDMR	90	1	30453101	30453200	100	1	Hypermethylated	II	MGI:5622500	Gm39615	predicted gene, 39615	1	30482932	30755682	-1
mDMR	91	1	30512001	30512100	100	1	Hypermethylated	II	MGI:5622500	Gm39615	predicted gene, 39615	1	30482932	30755682	-1
mDMR	91	1	30512001	30512100	100	1	Hypermethylated	II	MGI:5590740	Gm31581	predicted gene, 31581	1	30502305	30516611	1
mDMR	92	1	30876701	30876800	100	1	Hypermethylated	II	MGI:3643372	Gm7256	predicted gene 7256	1	30872651	30873949	0
mDMR	92	1	30876701	30876800	100	1	Hypermethylated	II	MGI:1277096	Ptp4a1	protein tyrosine phosphatase 4a1	1	30940302	30949770	-1
mDMR	93	1	31130801	31130900	100	1	Hypermethylated	II	MGI:5530744	Gm27362	predicted gene, 27362	1	31122725	31122862	-1
mDMR	93	1	31130801	31130900	100	1	Hypermethylated	II	MGI:1918238	4931428L18Rik	RIKEN cDNA 4931428L18 gene	1	31135226	31222684	-1
mDMR	94	1	31849501	31849700	200	2	Hypermethylated	II	MGI:5452809	Gm23032	predicted gene, 23032	1	31656632	31656738	-1
mDMR	94	1	31849501	31849700	200	2	Hypermethylated	II	MGI:2159649	Khdrbs2	KH domain containing, RNA binding, signal transduction associated 2	1	32172714	32658568	1
mDMR	95	1	33305501	33305600	100	1	Hypomethylated	II	MGI:5622502	Gm39617	predicted gene, 39617	1	33290823	33354602	-1
mDMR	96	1	33453501	33453600	100	1	Hypomethylated	II	MGI:5453230	Gm23453	predicted gene, 23453	1	33422733	33422838	1
mDMR	96	1	33453501	33453600	100	1	Hypomethylated	II	MGI:97758	Prim2	DNA primase, p58 subunit	1	33453810	33669795	-1
mDMR	97	1	33630801	33630900	100	1	Hypomethylated	II	MGI:97758	Prim2	DNA primase, p58 subunit	1	33453810	33669795	-1
mDMR	98	1	33716001	33716100	100	1	Hypermethylated	II	MGI:5591388	Gm32229	predicted gene, 32229	1	33714183	33721589	-1
mDMR	99	1	33854001	33854200	200	2	Hypermethylated	II	MGI:2444572	Bend6	BEN domain containing 6	1	33852052	33907816	-1
mDMR	100	1	33869101	33869300	200	2	Hypermethylated	II	MGI:2444572	Bend6	BEN domain containing 6	1	33852052	33907816	-1
mDMR	101	1	34036101	34036200	100	1	Hypomethylated	II	MGI:104627	Dst	dystonin	1	33908225	34308661	1
mDMR	102	1	34123101	34123300	200	2	Hypermethylated	II	MGI:104627	Dst	dystonin	1	33908225	34308661	1
mDMR	102	1	34123101	34123300	200	2	Hypermethylated	II	MGI:5622504	Gm39619	predicted gene, 39619	1	34122342	34135083	-1
mDMR	103	1	34289601	34289800	200	2	Hypomethylated	II	MGI:104627	Dst	dystonin	1	33908225	34308661	1
mDMR	104	1	34471501	34471700	200	2	Hypomethylated	II	MGI:108410	Ptpn18	protein tyrosine phosphatase, non-receptor type 18	1	34459762	34475733	1
mDMR	104	1	34471501	34471700	200	2	Hypomethylated	II	MGI:5579123	Gm28417	predicted gene 28417	1	34468834	34473148	-1
mDMR	105	1	34576001	34576200	200	2	Hypermethylated	II	MGI:1270857	Prss40	protease, serine 40	1	34543968	34560943	-1
mDMR	105	1	34576001	34576200	200	2	Hypermethylated	II	MGI:1920839	1700101I19Rik	RIKEN cDNA 1700101I19 gene	1	34579202	34579711	-1
mDMR	106	1	34863401	34863600	200	2	Hypomethylated	II	MGI:2385825	Plekhb2	pleckstrin homology domain containing, family B (evectins) member 2	1	34849976	34879580	1
mDMR	107	1	35125901	35126000	100	1	Hypermethylated	II	MGI:5622506	Gm39621	predicted gene, 39621	1	34878640	34881424	-1
mDMR	107	1	35125901	35126000	100	1	Hypermethylated	II	MGI:5454873	Gm25096	predicted gene, 25096	1	35178956	35179084	-1
mDMR	108	1	35524201	35524300	100	1	Hypermethylated	II	MGI:5454873	Gm25096	predicted gene, 25096	1	35178956	35179084	-1
mDMR	108	1	35524201	35524300	100	1	Hypermethylated	II	MGI:5610296	Gm37068	predicted gene, 37068	1	35625606	35651297	-1
mDMR	109	1	35551001	35551100	100	1	Hypermethylated	II	MGI:5454873	Gm25096	predicted gene, 25096	1	35178956	35179084	-1
mDMR	109	1	35551001	35551100	100	1	Hypermethylated	II	MGI:5610296	Gm37068	predicted gene, 37068	1	35625606	35651297	-1
mDMR	110	1	35765601	35765700	100	1	Hypermethylated	II	MGI:5455411	Gm25634	predicted gene, 25634	1	35761602	35761706	1
mDMR	110	1	35765601	35765700	100	1	Hypermethylated	II	MGI:5579121	Gm28415	predicted gene 28415	1	35806974	35810462	1
mDMR	111	1	35850501	35850600	100	1	Hypomethylated	II	MGI:5579121	Gm28415	predicted gene 28415	1	35806974	35810462	1
mDMR	111	1	35850501	35850600	100	1	Hypomethylated	II	MGI:1915733	1110002O04Rik	RIKEN cDNA 1110002O04 gene	1	35879844	35881118	0
mDMR	112	1	36321801	36321900	100	1	Hypomethylated	II	MGI:2443039	Arid5a	AT rich interactive domain 5A (MRF1-like)	1	36307733	36324029	1
mDMR	113	1	36363601	36363800	200	2	Hypomethylated	II	MGI:1918055	Kansl3	KAT8 regulatory NSL complex subunit 3	1	36335730	36369181	-1
mDMR	114	1	36499501	36499600	100	1	Hypomethylated	II	MGI:2151060	Cnnm4	cyclin M4	1	36471620	36508764	1
mDMR	115	1	36691801	36692000	200	2	Hypermethylated	II	MGI:88475	Cox5b	cytochrome c oxidase subunit Vb	1	36691484	36693681	1
mDMR	116	1	36747201	36747300	100	1	Hypomethylated	II	MGI:1918416	4933424G06Rik	RIKEN cDNA 4933424G06 gene	1	36710149	36757953	1
mDMR	117	1	36781001	36781100	100	1	Hypomethylated	II	MGI:99613	Zap70	zeta-chain (TCR) associated protein kinase	1	36761798	36782818	1
mDMR	118	1	36816101	36816200	100	1	Hypomethylated	II	MGI:1927110	Tmem131	transmembrane protein 131	1	36792194	36943666	-1
mDMR	119	1	36917301	36917400	100	1	Hypomethylated	II	MGI:1927110	Tmem131	transmembrane protein 131	1	36792194	36943666	-1
mDMR	120	1	37001001	37001200	200	2	Hypermethylated	II	MGI:3641781	F830112A20Rik	RIKEN cDNA F830112A20 gene	1	36922796	36926349	0
mDMR	120	1	37001001	37001200	200	2	Hypermethylated	II	MGI:4422075	n-R5s210	nuclear encoded rRNA 5S 210	1	37005439	37005557	1
mDMR	121	1	37079401	37079500	100	1	Hypomethylated	II	MGI:1918103	Vwa3b	von Willebrand factor A domain containing 3B	1	37026596	37187613	1
mDMR	122	1	37251801	37251900	100	1	Hypermethylated	II	MGI:1341818	Cnga3	cyclic nucleotide gated channel alpha 3	1	37214434	37263384	1
mDMR	123	1	37409101	37409200	100	1	Hypermethylated	II	MGI:1931123	Inpp4a	inositol polyphosphate-4-phosphatase, type I	1	37299865	37410736	1
mDMR	124	1	37928201	37928300	100	1	Hypomethylated	II	MGI:2685622	Lyg2	lysozyme G-like 2	1	37905923	37916493	-1
mDMR	124	1	37928201	37928300	100	1	Hypomethylated	II	MGI:3705190	Gm15457	predicted gene 15457	1	37933596	37954136	1
mDMR	125	1	38417201	38417300	100	1	Hypomethylated	II	MGI:106927	Aff3	AF4/FMR2 family, member 3	1	38177326	38664955	-1
mDMR	126	1	38550501	38550600	100	1	Hypomethylated	II	MGI:106927	Aff3	AF4/FMR2 family, member 3	1	38177326	38664955	-1
mDMR	127	1	38593001	38593100	100	1	Hypomethylated	II	MGI:106927	Aff3	AF4/FMR2 family, member 3	1	38177326	38664955	-1
mDMR	128	1	39046501	39046600	100	1	Hypermethylated	II	MGI:5594381	Gm35222	predicted gene, 35222	1	39026007	39027357	-1
mDMR	128	1	39046501	39046600	100	1	Hypermethylated	II	MGI:5611049	Gm37821	predicted gene, 37821	1	39048648	39057637	-1
mDMR	129	1	39146601	39146700	100	1	Hypermethylated	II	MGI:5610319	Gm37091	predicted gene, 37091	1	39081252	39083338	-1
mDMR	129	1	39146601	39146700	100	1	Hypermethylated	II	MGI:5530940	Mir6349	microRNA 6349	1	39186896	39186992	-1
mDMR	130	1	39218701	39218800	100	1	Hypomethylated	II	MGI:109232	Npas2	neuronal PAS domain protein 2	1	39193731	39363236	1
mDMR	131	1	39357701	39357800	100	1	Hypomethylated	II	MGI:109232	Npas2	neuronal PAS domain protein 2	1	39193731	39363236	1
mDMR	132	1	39400001	39400200	200	2	Hypermethylated	II	MGI:1927225	Tbc1d8	TBC1 domain family, member 8	1	39371492	39478755	-1
mDMR	133	1	39730101	39730200	100	1	Hypomethylated	II	MGI:3588206	Rfx8	regulatory factor X 8	1	39665301	39720997	-1
mDMR	133	1	39730101	39730200	100	1	Hypomethylated	II	MGI:3781822	Gm3646	predicted gene 3646	1	39804148	39805332	-1
mDMR	134	1	39856001	39856100	100	1	Hypomethylated	II	MGI:5594759	Gm35600	predicted gene, 35600	1	39852437	39864814	1
mDMR	135	1	40316301	40316400	100	1	Hypermethylated	II	MGI:96545	Il1r1	interleukin 1 receptor, type I	1	40225080	40317257	1
mDMR	136	1	40347701	40347800	100	1	Hypermethylated	II	MGI:1913107	Il1rl2	interleukin 1 receptor-like 2	1	40324610	40367562	1
mDMR	137	1	40554501	40554600	100	1	Hypermethylated	II	MGI:1338888	Il18rap	interleukin 18 receptor accessory protein	1	40515362	40551705	1
mDMR	137	1	40554501	40554600	100	1	Hypermethylated	II	MGI:5594960	Gm35801	predicted gene, 35801	1	40572188	40580662	-1
mDMR	138	1	40642401	40642500	100	1	Hypermethylated	II	MGI:5610663	Gm37435	predicted gene, 37435	1	40582895	40586841	-1
mDMR	138	1	40642401	40642500	100	1	Hypermethylated	II	MGI:105075	Slc9a2	solute carrier family 9 (sodium/hydrogen exchanger), member 2	1	40680574	40769273	1
mDMR	139	1	40737701	40737800	100	1	Hypomethylated	II	MGI:105075	Slc9a2	solute carrier family 9 (sodium/hydrogen exchanger), member 2	1	40680574	40769273	1
mDMR	140	1	40810601	40810700	100	1	Hypomethylated	II	MGI:1923725	Tmem182	transmembrane protein 182	1	40805601	40856887	1
mDMR	141	1	41473301	41473400	100	1	Hypermethylated	II	MGI:1922147	4930448I06Rik	RIKEN cDNA 4930448I06 gene	1	41167587	41181252	-1
mDMR	141	1	41473301	41473400	100	1	Hypermethylated	II	MGI:5622516	Gm39631	predicted gene, 39631	1	41495622	41533313	-1
mDMR	142	1	41804301	41804400	100	1	Hypermethylated	II	MGI:5579966	Gm29260	predicted gene 29260	1	41781808	41939560	1
mDMR	143	1	42196201	42196300	100	1	Hypomethylated	II	MGI:5622517	Gm39632	predicted gene, 39632	1	41828998	41834931	1
mDMR	143	1	42196201	42196300	100	1	Hypomethylated	II	MGI:3641924	Gm9915	predicted gene 9915	1	42229727	42231108	1
mDMR	144	1	42230901	42231000	100	1	Hypomethylated	II	MGI:3641924	Gm9915	predicted gene 9915	1	42229727	42231108	1
mDMR	145	1	42323701	42323800	100	1	Hypomethylated	II	MGI:5578881	Gm28175	predicted gene 28175	1	42261855	42262253	1
mDMR	145	1	42323701	42323800	100	1	Hypomethylated	II	MGI:5578846	Gm28140	predicted gene 28140	1	42324590	42355937	-1
mDMR	146	1	42574101	42574200	100	1	Hypermethylated	II	MGI:5595981	Gm36822	predicted gene, 36822	1	42573783	42582017	-1
mDMR	147	1	42736401	42736600	200	2	Hypermethylated	II	MGI:5313093	Gm20646	predicted gene 20646	1	42694925	42744791	1
mDMR	148	1	42901801	42901900	100	1	Hypermethylated	II	MGI:1916777	Mrps9	mitochondrial ribosomal protein S9	1	42851233	42905683	1
mDMR	149	1	43049701	43049800	100	1	Hypomethylated	II	MGI:2447427	Tgfbrap1	transforming growth factor, beta receptor associated protein 1	1	43047200	43098637	-1
mDMR	150	1	43118501	43118700	200	2	Hypomethylated	II	MGI:2138299	AI597479	expressed sequence AI597479	1	43098710	43115947	1
mDMR	150	1	43118501	43118700	200	2	Hypomethylated	II	MGI:1338762	Fhl2	four and a half LIM domains 2	1	43123074	43196984	-1
mDMR	151	1	43123501	43123600	100	1	Hypomethylated	II	MGI:1338762	Fhl2	four and a half LIM domains 2	1	43123074	43196984	-1
mDMR	152	1	43163001	43163100	100	1	Hypermethylated	II	MGI:1338762	Fhl2	four and a half LIM domains 2	1	43123074	43196984	-1
mDMR	153	1	43324901	43325000	100	1	Hypomethylated	II	MGI:5579746	Gm29040	predicted gene 29040	1	43250156	43302925	-1
mDMR	153	1	43324901	43325000	100	1	Hypomethylated	II	MGI:1306821	Nck2	non-catalytic region of tyrosine kinase adaptor protein 2	1	43444579	43570515	1
mDMR	154	1	43542701	43542800	100	1	Hypermethylated	II	MGI:1306821	Nck2	non-catalytic region of tyrosine kinase adaptor protein 2	1	43444579	43570515	1
mDMR	155	1	43569101	43569200	100	1	Hypomethylated	II	MGI:1306821	Nck2	non-catalytic region of tyrosine kinase adaptor protein 2	1	43444579	43570515	1
mDMR	156	1	43777701	43778200	500	5	Hypomethylated	II	MGI:1915133	Uxs1	UDP-glucuronate decarboxylase 1	1	43746966	43827800	-1
mDMR	157	1	43778501	43779000	500	5	Hypomethylated	II	MGI:1915133	Uxs1	UDP-glucuronate decarboxylase 1	1	43746966	43827800	-1
mDMR	158	1	43812001	43812100	100	1	Hypermethylated	II	MGI:1915133	Uxs1	UDP-glucuronate decarboxylase 1	1	43746966	43827800	-1
mDMR	159	1	43870301	43870500	200	2	Hypermethylated	II	MGI:1915133	Uxs1	UDP-glucuronate decarboxylase 1	1	43746966	43827800	-1
mDMR	159	1	43870301	43870500	200	2	Hypermethylated	II	MGI:5456129	Gm26352	predicted gene, 26352	1	43902928	43903052	1
mDMR	160	1	43934101	43934200	100	1	Hypermethylated	II	MGI:102724	Tpp2	tripeptidyl peptidase II	1	43933647	44003000	1
mDMR	161	1	44093901	44094000	100	1	Hypermethylated	II	MGI:1922873	Tex30	testis expressed 30	1	44086613	44102441	-1
mDMR	161	1	44093901	44094000	100	1	Hypermethylated	II	MGI:5579953	Gm29247	predicted gene 29247	1	44091463	44110790	-1
mDMR	162	1	44237701	44237800	100	1	Hypermethylated	II	MGI:2685837	Mettl21e	methyltransferase like 21E	1	44204070	44218961	-1
mDMR	162	1	44237701	44237800	100	1	Hypermethylated	II	MGI:5579599	Gm28893	predicted gene 28893	1	44392809	44394447	1
mDMR	163	1	45815301	45815400	100	1	Hypermethylated	II	MGI:1920924	Wdr75	WD repeat domain 75	1	45795166	45823619	1
mDMR	164	1	45911101	45911200	100	1	Hypomethylated	II	MGI:1315204	Slc40a1	solute carrier family 40 (iron-regulated transporter), member 1	1	45908068	45926523	-1
mDMR	165	1	46162801	46162900	100	1	Hypermethylated	II	MGI:2684953	Dnah7b	dynein, axonemal, heavy chain 7B	1	46066315	46373546	1
mDMR	166	1	46294201	46294300	100	1	Hypomethylated	II	MGI:2684953	Dnah7b	dynein, axonemal, heavy chain 7B	1	46066315	46373546	1
mDMR	167	1	46635101	46635200	100	1	Hypermethylated	II	MGI:3639762	Dnah7c	dynein, axonemal, heavy chain 7C	1	46425592	46807476	1
mDMR	168	1	46902401	46902500	100	1	Hypermethylated	II	MGI:5610621	Gm37393	predicted gene, 37393	1	46877203	46881072	-1
mDMR	168	1	46902401	46902500	100	1	Hypermethylated	II	MGI:5579532	Gm28826	predicted gene 28826	1	47153461	47189071	1
mDMR	169	1	46915401	46915500	100	1	Hypermethylated	II	MGI:5610621	Gm37393	predicted gene, 37393	1	46877203	46881072	-1
mDMR	169	1	46915401	46915500	100	1	Hypermethylated	II	MGI:5579532	Gm28826	predicted gene 28826	1	47153461	47189071	1
mDMR	170	1	47473801	47473900	100	1	Hypermethylated	II	MGI:5531340	Mir6350	microRNA 6350	1	47467021	47467125	-1
mDMR	170	1	47473801	47473900	100	1	Hypermethylated	II	MGI:5610424	Gm37196	predicted gene, 37196	1	47605996	47606901	1
mDMR	171	1	47557901	47558000	100	1	Hypomethylated	II	MGI:5531340	Mir6350	microRNA 6350	1	47467021	47467125	-1
mDMR	171	1	47557901	47558000	100	1	Hypomethylated	II	MGI:5610424	Gm37196	predicted gene, 37196	1	47605996	47606901	1
mDMR	172	1	47721301	47721500	200	2	Hypomethylated	II	MGI:5610424	Gm37196	predicted gene, 37196	1	47605996	47606901	1
mDMR	172	1	47721301	47721500	200	2	Hypomethylated	II	MGI:5452196	Gm22419	predicted gene, 22419	1	47749279	47749399	-1
mDMR	173	1	48462701	48462800	100	1	Hypermethylated	II	MGI:5453017	Gm23240	predicted gene, 23240	1	48462173	48462293	-1
mDMR	173	1	48462701	48462800	100	1	Hypermethylated	II	MGI:5452470	Gm22693	predicted gene, 22693	1	49095444	49095885	1
mDMR	174	1	48607201	48607300	100	1	Hypermethylated	II	MGI:5453017	Gm23240	predicted gene, 23240	1	48462173	48462293	-1
mDMR	174	1	48607201	48607300	100	1	Hypermethylated	II	MGI:5452470	Gm22693	predicted gene, 22693	1	49095444	49095885	1
mDMR	175	1	48913301	48913400	100	1	Hypomethylated	II	MGI:5453017	Gm23240	predicted gene, 23240	1	48462173	48462293	-1
mDMR	175	1	48913301	48913400	100	1	Hypomethylated	II	MGI:5452470	Gm22693	predicted gene, 22693	1	49095444	49095885	1
mDMR	176	1	49247701	49247900	200	2	Hypermethylated	II	MGI:3045370	C230029F24Rik	RIKEN cDNA C230029F24 gene	1	49244616	49340443	1
mDMR	177	1	49321901	49322000	100	1	Hypomethylated	II	MGI:3045370	C230029F24Rik	RIKEN cDNA C230029F24 gene	1	49244616	49340443	1
mDMR	178	1	49681301	49681400	100	1	Hypermethylated	II	MGI:3045370	C230029F24Rik	RIKEN cDNA C230029F24 gene	1	49244616	49340443	1
mDMR	178	1	49681301	49681400	100	1	Hypermethylated	II	MGI:1918431	4933411E06Rik	RIKEN cDNA 4933411E06 gene	1	50107471	50108961	0
mDMR	179	1	49977501	49977600	100	1	Hypermethylated	II	MGI:3045370	C230029F24Rik	RIKEN cDNA C230029F24 gene	1	49244616	49340443	1
mDMR	179	1	49977501	49977600	100	1	Hypermethylated	II	MGI:1918431	4933411E06Rik	RIKEN cDNA 4933411E06 gene	1	50107471	50108961	0
mDMR	180	1	50003301	50003400	100	1	Hypermethylated	II	MGI:3045370	C230029F24Rik	RIKEN cDNA C230029F24 gene	1	49244616	49340443	1
mDMR	180	1	50003301	50003400	100	1	Hypermethylated	II	MGI:1918431	4933411E06Rik	RIKEN cDNA 4933411E06 gene	1	50107471	50108961	0
mDMR	181	1	50160001	50160100	100	1	Hypomethylated	II	MGI:1918431	4933411E06Rik	RIKEN cDNA 4933411E06 gene	1	50107471	50108961	0
mDMR	181	1	50160001	50160100	100	1	Hypomethylated	II	MGI:5530712	Gm27330	predicted gene, 27330	1	50222389	50222520	-1
mDMR	182	1	50249101	50249300	200	2	Hypermethylated	II	MGI:5530712	Gm27330	predicted gene, 27330	1	50222389	50222520	-1
mDMR	182	1	50249101	50249300	200	2	Hypermethylated	II	MGI:5622525	Gm39640	predicted gene, 39640	1	50297902	50322048	-1
mDMR	183	1	50249401	50249600	200	2	Hypermethylated	II	MGI:5530712	Gm27330	predicted gene, 27330	1	50222389	50222520	-1
mDMR	183	1	50249401	50249600	200	2	Hypermethylated	II	MGI:5622525	Gm39640	predicted gene, 39640	1	50297902	50322048	-1
mDMR	184	1	50428201	50428300	100	1	Hypermethylated	II	MGI:5580371	Gm29665	predicted gene 29665	1	50397552	50398079	-1
mDMR	184	1	50428201	50428300	100	1	Hypermethylated	II	MGI:5455620	Gm25843	predicted gene, 25843	1	50559762	50560075	1
mDMR	185	1	51304501	51304800	300	3	Hypermethylated	II	MGI:3045285	9330175M20Rik	RIKEN cDNA 9330175M20 gene	1	51218386	51333779	-1
mDMR	186	1	51447801	51447900	100	1	Hypermethylated	II	MGI:99513	Sdpr	serum deprivation response	1	51289126	51302960	1
mDMR	186	1	51447801	51447900	100	1	Hypermethylated	II	MGI:1920746	1700072G22Rik	RIKEN cDNA 1700072G22 gene	1	51457933	51458930	0
mDMR	187	1	51539201	51539300	100	1	Hypomethylated	II	MGI:5009931	Gm17767	predicted gene, 17767	1	51507086	51596718	-1
mDMR	188	1	52388101	52388300	200	2	Hypermethylated	II	MGI:5591114	Gm31955	predicted gene, 31955	1	52305615	52367667	1
mDMR	188	1	52388101	52388300	200	2	Hypermethylated	II	MGI:5453237	Gm23460	predicted gene, 23460	1	52444436	52444544	-1
mDMR	189	1	52491101	52491200	100	1	Hypermethylated	II	MGI:107564	Nab1	Ngfi-A binding protein 1	1	52457294	52500679	-1
mDMR	190	1	52562601	52562700	100	1	Hypermethylated	II	MGI:2685399	Gm553	predicted gene 553	1	52522898	52582678	0
mDMR	191	1	52743401	52743600	200	2	Hypermethylated	II	MGI:5580376	Gm29670	predicted gene 29670	1	52702272	52704762	-1
mDMR	191	1	52743401	52743600	200	2	Hypermethylated	II	MGI:104848	Inpp1	inositol polyphosphate-1-phosphatase	1	52785427	52817688	-1
mDMR	192	1	52949001	52949100	100	1	Hypermethylated	II	MGI:1914330	1700019D03Rik	RIKEN cDNA 1700019D03 gene	1	52922324	53020179	-1
mDMR	193	1	53014701	53014800	100	1	Hypermethylated	II	MGI:1914330	1700019D03Rik	RIKEN cDNA 1700019D03 gene	1	52922324	53020179	-1
mDMR	194	1	53517101	53517200	100	1	Hypomethylated	II	MGI:2685838	Dnah7a	dynein, axonemal, heavy chain 7A	1	53397006	53706784	-1
mDMR	195	1	53668201	53668300	100	1	Hypermethylated	II	MGI:2685838	Dnah7a	dynein, axonemal, heavy chain 7A	1	53397006	53706784	-1
mDMR	196	1	53743101	53743300	200	2	Hypermethylated	II	MGI:5591470	Gm32311	predicted gene, 32311	1	53704477	53760971	1
mDMR	197	1	54128401	54128500	100	1	Hypomethylated	II	MGI:2685817	Hecw2	HECT, C2 and WW domain containing E3 ubiquitin protein ligase 2	1	53806876	54195168	-1
mDMR	198	1	54339401	54339500	100	1	Hypermethylated	II	MGI:1925266	Ccdc150	coiled-coil domain containing 150	1	54250683	54368727	1
mDMR	199	1	54400501	54400700	200	2	Hypermethylated	II	MGI:2138383	Gtf3c3	general transcription factor IIIC, polypeptide 3	1	54396004	54438971	-1
mDMR	200	1	54834601	54834800	200	2	Hypermethylated	II	MGI:3045243	Ankrd44	ankyrin repeat domain 44	1	54645340	54926387	-1
mDMR	201	1	55357901	55358000	100	1	Hypomethylated	II	MGI:1922638	Boll	bol, boule-like (Drosophila)	1	55248658	55363469	-1
mDMR	202	1	55589401	55589500	100	1	Hypermethylated	II	MGI:3036262	Plcl1	phospholipase C-like 1	1	55405921	55754285	1
mDMR	203	1	55629201	55629300	100	1	Hypermethylated	II	MGI:3036262	Plcl1	phospholipase C-like 1	1	55405921	55754285	1
mDMR	204	1	56090401	56090500	100	1	Hypermethylated	II	MGI:1916606	1700003I22Rik	RIKEN cDNA 1700003I22 gene	1	56018977	56020202	0
mDMR	204	1	56090401	56090500	100	1	Hypermethylated	II	MGI:5578946	Gm28240	predicted gene 28240	1	56531824	56533876	1
mDMR	205	1	56098701	56098900	200	2	Hypomethylated	II	MGI:1916606	1700003I22Rik	RIKEN cDNA 1700003I22 gene	1	56018977	56020202	0
mDMR	205	1	56098701	56098900	200	2	Hypomethylated	II	MGI:5578946	Gm28240	predicted gene 28240	1	56531824	56533876	1
mDMR	206	1	57301401	57301600	200	2	Hypermethylated	II	MGI:3039597	BC055402	cDNA sequence BC055402	1	57200645	57214993	-1
mDMR	206	1	57301401	57301600	200	2	Hypermethylated	II	MGI:1922573	4930558J18Rik	RIKEN cDNA 4930558J18 gene	1	57359222	57377544	-1
mDMR	207	1	57340801	57340900	100	1	Hypomethylated	II	MGI:3039597	BC055402	cDNA sequence BC055402	1	57200645	57214993	-1
mDMR	207	1	57340801	57340900	100	1	Hypomethylated	II	MGI:1922573	4930558J18Rik	RIKEN cDNA 4930558J18 gene	1	57359222	57377544	-1
mDMR	208	1	57576101	57576200	100	1	Hypermethylated	II	MGI:5610601	Gm37373	predicted gene, 37373	1	57520831	57523642	-1
mDMR	208	1	57576101	57576200	100	1	Hypermethylated	II	MGI:1914448	Spats2l	spermatogenesis associated, serine-rich 2-like	1	57774162	57948394	1
mDMR	209	1	57775001	57775100	100	1	Hypermethylated	II	MGI:1914448	Spats2l	spermatogenesis associated, serine-rich 2-like	1	57774162	57948394	1
mDMR	210	1	57901501	57901600	100	1	Hypermethylated	II	MGI:1914448	Spats2l	spermatogenesis associated, serine-rich 2-like	1	57774162	57948394	1
mDMR	211	1	57911001	57911100	100	1	Hypomethylated	II	MGI:1914448	Spats2l	spermatogenesis associated, serine-rich 2-like	1	57774162	57948394	1
mDMR	211	1	57911001	57911100	100	1	Hypomethylated	II	MGI:4938061	Gm17234	predicted gene 17234	1	57909835	57917111	-1
mDMR	212	1	57927501	57927600	100	1	Hypomethylated	II	MGI:1914448	Spats2l	spermatogenesis associated, serine-rich 2-like	1	57774162	57948394	1
mDMR	213	1	58152601	58152700	100	1	Hypomethylated	II	MGI:1918974	Aox3	aldehyde oxidase 3	1	58113130	58200698	1
mDMR	214	1	58427401	58427500	100	1	Hypermethylated	II	MGI:107403	Clk1	CDC-like kinase 1	1	58410189	58424066	-1
mDMR	214	1	58427401	58427500	100	1	Hypermethylated	II	MGI:1917475	Ppil3	peptidylprolyl isomerase (cyclophilin)-like 3	1	58430994	58445486	-1
mDMR	215	1	58511101	58511300	200	2	Hypermethylated	II	MGI:3802168	Gm15834	predicted gene 15834	1	58505148	58523230	1
mDMR	216	1	58652901	58653000	100	1	Hypomethylated	II	MGI:1918359	Als2cr12	amyotrophic lateral sclerosis 2 (juvenile) chromosome region, candidate 12 (human)	1	58646903	58695989	-1
mDMR	217	1	59420001	59420100	100	1	Hypomethylated	II	MGI:5592883	Gm33724	predicted gene, 33724	1	59393246	59418927	-1
mDMR	217	1	59420001	59420100	100	1	Hypomethylated	II	MGI:5610965	Gm37737	predicted gene, 37737	1	59447865	59449502	-1
mDMR	218	1	59509401	59509500	100	1	Hypermethylated	II	MGI:5477307	Gm26813	predicted gene, 26813	1	59488480	59492605	-1
mDMR	218	1	59509401	59509500	100	1	Hypermethylated	II	MGI:1917525	2310061L18Rik	RIKEN cDNA 2310061L18 gene	1	59515795	59516630	0
mDMR	219	1	59509601	59509700	100	1	Hypermethylated	II	MGI:5477307	Gm26813	predicted gene, 26813	1	59488480	59492605	-1
mDMR	219	1	59509601	59509700	100	1	Hypermethylated	II	MGI:1917525	2310061L18Rik	RIKEN cDNA 2310061L18 gene	1	59515795	59516630	0
mDMR	220	1	59606201	59606300	100	1	Hypomethylated	II	MGI:2685819	Gm973	predicted gene 973	1	59516264	59636417	1
mDMR	220	1	59606201	59606300	100	1	Hypomethylated	II	MGI:1197010	Sumo1	small ubiquitin-like modifier 1	1	59586558	59670834	-1
mDMR	221	1	59671501	59671600	100	1	Hypermethylated	II	MGI:3026994	D430013B06Rik	RIKEN cDNA D430013B06 gene	1	59646199	59646866	0
mDMR	221	1	59671501	59671600	100	1	Hypermethylated	II	MGI:1933184	Nop58	NOP58 ribonucleoprotein	1	59684971	59719044	1
mDMR	222	1	59936101	59936200	100	1	Hypermethylated	II	MGI:1920000	Fam117b	family with sequence similarity 117, member B	1	59913006	59985346	1
mDMR	223	1	59946501	59946600	100	1	Hypomethylated	II	MGI:1920000	Fam117b	family with sequence similarity 117, member B	1	59913006	59985346	1
mDMR	224	1	59989801	59989900	100	1	Hypomethylated	II	MGI:1917625	Ica1l	islet cell autoantigen 1-like	1	59982490	60043184	-1
mDMR	225	1	60489001	60489200	200	2	Hypomethylated	II	MGI:1924550	Raph1	Ras association (RalGDS/AF-6) and pleckstrin homology domains 1	1	60482292	60567104	-1
mDMR	226	1	60962101	60962300	200	2	Hypomethylated	II	MGI:5593808	Gm34649	predicted gene, 34649	1	60921232	60945057	1
mDMR	226	1	60962101	60962300	200	2	Hypomethylated	II	MGI:1858745	Icos	inducible T cell co-stimulator	1	60977927	61000320	1
mDMR	227	1	61126001	61126100	100	1	Hypomethylated	II	MGI:5610267	Gm37039	predicted gene, 37039	1	60989479	60991963	1
mDMR	227	1	61126001	61126100	100	1	Hypomethylated	II	MGI:5578789	Gm28083	predicted gene 28083	1	61265291	61271514	-1
mDMR	228	1	61139301	61139400	100	1	Hypermethylated	II	MGI:5610267	Gm37039	predicted gene, 37039	1	60989479	60991963	1
mDMR	228	1	61139301	61139400	100	1	Hypermethylated	II	MGI:5578789	Gm28083	predicted gene 28083	1	61265291	61271514	-1
mDMR	229	1	61569101	61569200	100	1	Hypomethylated	II	MGI:5610171	Gm36943	predicted gene, 36943	1	61545882	61546163	1
mDMR	229	1	61569101	61569200	100	1	Hypomethylated	II	MGI:1923146	4930587A21Rik	RIKEN cDNA 4930587A21 gene	1	61616943	61621149	-1
mDMR	230	1	61714701	61714800	100	1	Hypomethylated	II	MGI:1919301	Pard3b	par-3 family cell polarity regulator beta	1	61638824	62642284	1
mDMR	231	1	61940001	61940100	100	1	Hypomethylated	II	MGI:1919301	Pard3b	par-3 family cell polarity regulator beta	1	61638824	62642284	1
mDMR	232	1	62548801	62548900	100	1	Hypermethylated	II	MGI:1919301	Pard3b	par-3 family cell polarity regulator beta	1	61638824	62642284	1
mDMR	233	1	62562301	62562400	100	1	Hypomethylated	II	MGI:1919301	Pard3b	par-3 family cell polarity regulator beta	1	61638824	62642284	1
mDMR	234	1	62630001	62630100	100	1	Hypermethylated	II	MGI:1919301	Pard3b	par-3 family cell polarity regulator beta	1	61638824	62642284	1
mDMR	235	1	62774901	62775000	100	1	Hypomethylated	II	MGI:1100492	Nrp2	neuropilin 2	1	62703285	62818695	1
mDMR	236	1	63176301	63176400	100	1	Hypermethylated	II	MGI:2443241	Ndufs1	NADH dehydrogenase (ubiquinone) Fe-S protein 1	1	63143596	63176833	-1
mDMR	237	1	63176501	63176700	200	2	Hypermethylated	II	MGI:2443241	Ndufs1	NADH dehydrogenase (ubiquinone) Fe-S protein 1	1	63143596	63176833	-1
mDMR	238	1	63264901	63265000	100	1	Hypomethylated	II	MGI:1920596	1700039I01Rik	RIKEN cDNA 1700039I01 gene	1	63248020	63257671	0
mDMR	238	1	63264901	63265000	100	1	Hypomethylated	II	MGI:3651337	Gm11608	predicted gene 11608	1	63266848	63273120	-1
mDMR	239	1	63456701	63457000	300	3	Hypomethylated	II	MGI:1345162	Adam23	a disintegrin and metallopeptidase domain 23	1	63445891	63596276	1
mDMR	240	1	63545201	63545300	100	1	Hypomethylated	II	MGI:1345162	Adam23	a disintegrin and metallopeptidase domain 23	1	63445891	63596276	1
mDMR	241	1	63935501	63935600	100	1	Hypermethylated	II	MGI:1921676	4933402D24Rik	RIKEN cDNA 4933402D24 gene	1	63754907	63769267	-1
mDMR	241	1	63935501	63935600	100	1	Hypermethylated	II	MGI:3649721	Gm13749	predicted gene 13749	1	63964727	63968999	1
mDMR	242	1	63992201	63992400	200	2	Hypermethylated	II	MGI:3649721	Gm13749	predicted gene 13749	1	63964727	63968999	1
mDMR	242	1	63992201	63992400	200	2	Hypermethylated	II	MGI:1935151	Klf7	Kruppel-like factor 7 (ubiquitous)	1	64029447	64122282	-1
mDMR	243	1	64496301	64496400	100	1	Hypermethylated	II	MGI:5455525	Gm25748	predicted gene, 25748	1	64396334	64396403	1
mDMR	243	1	64496301	64496400	100	1	Hypermethylated	II	MGI:5595307	Gm36148	predicted gene, 36148	1	64516797	64521354	1
mDMR	244	1	64644201	64644300	100	1	Hypermethylated	II	MGI:2652857	BC019684	cDNA sequence BC019684	1	64620524	64622772	0
mDMR	244	1	64644201	64644300	100	1	Hypermethylated	II	MGI:5579858	Gm29152	predicted gene 29152	1	64649935	64652756	1
mDMR	245	1	64704201	64704300	100	1	Hypermethylated	II	MGI:2138614	Ccnyl1	cyclin Y-like 1	1	64690455	64725644	1
mDMR	246	1	64782501	64782600	100	1	Hypermethylated	II	MGI:5611286	Gm38058	predicted gene, 38058	1	64736240	64740607	1
mDMR	246	1	64782501	64782600	100	1	Hypermethylated	II	MGI:2443627	Plekhm3	pleckstrin homology domain containing, family M, member 3	1	64785983	64956824	-1
mDMR	247	1	64821101	64821200	100	1	Hypomethylated	II	MGI:2443627	Plekhm3	pleckstrin homology domain containing, family M, member 3	1	64785983	64956824	-1
mDMR	248	1	65024101	65024200	100	1	Hypermethylated	II	MGI:1918111	Akr1cl	aldo-keto reductase family 1, member C-like	1	65012689	65032759	-1
mDMR	249	1	65127101	65127200	100	1	Hypomethylated	II	MGI:5595517	Gm36358	predicted gene, 36358	1	65111753	65119014	1
mDMR	249	1	65127101	65127200	100	1	Hypomethylated	II	MGI:96413	Idh1	isocitrate dehydrogenase 1 (NADP+), soluble	1	65158616	65186500	-1
mDMR	250	1	65634101	65634200	100	1	Hypermethylated	II	MGI:2180917	Pth2r	parathyroid hormone 2 receptor	1	65282056	65389244	1
mDMR	250	1	65634101	65634200	100	1	Hypermethylated	II	MGI:88526	Crygf	crystallin, gamma F	1	65926520	65928307	1
mDMR	251	1	65822501	65822600	100	1	Hypermethylated	II	MGI:2180917	Pth2r	parathyroid hormone 2 receptor	1	65282056	65389244	1
mDMR	251	1	65822501	65822600	100	1	Hypermethylated	II	MGI:88526	Crygf	crystallin, gamma F	1	65926520	65928307	1
mDMR	252	1	65864901	65865000	100	1	Hypermethylated	II	MGI:2180917	Pth2r	parathyroid hormone 2 receptor	1	65282056	65389244	1
mDMR	252	1	65864901	65865000	100	1	Hypermethylated	II	MGI:88526	Crygf	crystallin, gamma F	1	65926520	65928307	1
mDMR	253	1	65926701	65926800	100	1	Hypomethylated	II	MGI:88526	Crygf	crystallin, gamma F	1	65926520	65928307	1
mDMR	254	1	66024601	66024700	100	1	Hypomethylated	II	MGI:88526	Crygf	crystallin, gamma F	1	65926520	65928307	1
mDMR	254	1	66024601	66024700	100	1	Hypomethylated	II	MGI:97175	Map2	microtubule-associated protein 2	1	66175273	66442583	1
mDMR	255	1	66139801	66139900	100	1	Hypermethylated	II	MGI:88526	Crygf	crystallin, gamma F	1	65926520	65928307	1
mDMR	255	1	66139801	66139900	100	1	Hypermethylated	II	MGI:97175	Map2	microtubule-associated protein 2	1	66175273	66442583	1
mDMR	256	1	66407701	66407800	100	1	Hypomethylated	II	MGI:97175	Map2	microtubule-associated protein 2	1	66175273	66442583	1
mDMR	257	1	66455201	66455400	200	2	Hypermethylated	II	MGI:5455188	Gm25411	predicted gene, 25411	1	66436082	66436232	1
mDMR	257	1	66455201	66455400	200	2	Hypermethylated	II	MGI:2652882	Unc80	unc-80, NALCN activator	1	66468367	66699866	1
mDMR	258	1	66614101	66614200	100	1	Hypermethylated	II	MGI:2652882	Unc80	unc-80, NALCN activator	1	66468367	66699866	1
mDMR	259	1	66844201	66844400	200	2	Hypermethylated	II	MGI:87866	Acadl	acyl-Coenzyme A dehydrogenase, long-chain	1	66830839	66863277	-1
mDMR	260	1	66936101	66936200	100	1	Hypomethylated	II	MGI:97269	Myl1	myosin, light polypeptide 1	1	66924295	66945404	-1
mDMR	261	1	67193401	67193600	200	2	Hypermethylated	II	MGI:891996	Cps1	carbamoyl-phosphate synthetase 1	1	67123026	67231259	1
mDMR	262	1	67226001	67226100	100	1	Hypermethylated	II	MGI:891996	Cps1	carbamoyl-phosphate synthetase 1	1	67123026	67231259	1
mDMR	263	1	67605001	67605100	100	1	Hypermethylated	II	MGI:5622543	Gm39658	predicted gene, 39658	1	67345246	67367949	-1
mDMR	263	1	67605001	67605100	100	1	Hypermethylated	II	MGI:5452325	Gm22548	predicted gene, 22548	1	67616975	67617052	1
mDMR	264	1	67776501	67776600	100	1	Hypermethylated	II	MGI:5452325	Gm22548	predicted gene, 22548	1	67616975	67617052	1
mDMR	264	1	67776501	67776600	100	1	Hypermethylated	II	MGI:3783111	Gm15669	predicted gene 15669	1	67792481	67805324	1
mDMR	265	1	67778601	67778700	100	1	Hypermethylated	II	MGI:5452325	Gm22548	predicted gene, 22548	1	67616975	67617052	1
mDMR	265	1	67778601	67778700	100	1	Hypermethylated	II	MGI:3783111	Gm15669	predicted gene 15669	1	67792481	67805324	1
mDMR	266	1	67920501	67920600	100	1	Hypomethylated	II	MGI:5611185	Gm37957	predicted gene, 37957	1	67903230	67905532	1
mDMR	266	1	67920501	67920600	100	1	Hypomethylated	II	MGI:5452966	Gm23189	predicted gene, 23189	1	67973676	67973777	1
mDMR	267	1	68405001	68405100	100	1	Hypermethylated	II	MGI:104771	Erbb4	erb-b2 receptor tyrosine kinase 4	1	68032186	69108059	-1
mDMR	268	1	68611301	68611400	100	1	Hypomethylated	II	MGI:104771	Erbb4	erb-b2 receptor tyrosine kinase 4	1	68032186	69108059	-1
mDMR	269	1	68645601	68645700	100	1	Hypermethylated	II	MGI:104771	Erbb4	erb-b2 receptor tyrosine kinase 4	1	68032186	69108059	-1
mDMR	270	1	69453201	69453300	100	1	Hypermethylated	II	MGI:5579203	Gm28497	predicted gene 28497	1	69441056	69444084	1
mDMR	270	1	69453201	69453300	100	1	Hypermethylated	II	MGI:5579819	Gm29113	predicted gene 29113	1	69490357	69493788	-1
mDMR	271	1	69492301	69492500	200	2	Hypomethylated	II	MGI:5579819	Gm29113	predicted gene 29113	1	69490357	69493788	-1
mDMR	272	1	69515301	69515500	200	2	Hypomethylated	II	MGI:5579820	Gm29114	predicted gene 29114	1	69513932	69547707	1
mDMR	273	1	69683001	69683100	100	1	Hypomethylated	II	MGI:1342541	Ikzf2	IKAROS family zinc finger 2	1	69531214	69687245	-1
mDMR	274	1	70105601	70105700	100	1	Hypermethylated	II	MGI:1913972	Spag16	sperm associated antigen 16	1	69826970	70725132	1
mDMR	275	1	70152801	70152900	100	1	Hypermethylated	II	MGI:1913972	Spag16	sperm associated antigen 16	1	69826970	70725132	1
mDMR	276	1	70153101	70153200	100	1	Hypermethylated	II	MGI:1913972	Spag16	sperm associated antigen 16	1	69826970	70725132	1
mDMR	277	1	70270001	70270100	100	1	Hypermethylated	II	MGI:1913972	Spag16	sperm associated antigen 16	1	69826970	70725132	1
mDMR	278	1	70938601	70938900	300	3	Hypermethylated	II	MGI:5589065	Gm29906	predicted gene, 29906	1	70851015	70918626	-1
mDMR	278	1	70938601	70938900	300	3	Hypermethylated	II	MGI:1328361	Bard1	BRCA1 associated RING domain 1	1	71027498	71103146	-1
mDMR	279	1	71305601	71305700	100	1	Hypermethylated	II	MGI:2676312	Abca12	ATP-binding cassette, sub-family A (ABC1), member 12	1	71242276	71414910	-1
mDMR	280	1	71491301	71491400	100	1	Hypermethylated	II	MGI:2676312	Abca12	ATP-binding cassette, sub-family A (ABC1), member 12	1	71242276	71414910	-1
mDMR	280	1	71491301	71491400	100	1	Hypermethylated	II	MGI:1351352	Atic	5-aminoimidazole-4-carboxamide ribonucleotide formyltransferase/IMP cyclohydrolase	1	71557150	71579631	1
mDMR	281	1	71508101	71508200	100	1	Hypomethylated	II	MGI:2676312	Abca12	ATP-binding cassette, sub-family A (ABC1), member 12	1	71242276	71414910	-1
mDMR	281	1	71508101	71508200	100	1	Hypomethylated	II	MGI:1351352	Atic	5-aminoimidazole-4-carboxamide ribonucleotide formyltransferase/IMP cyclohydrolase	1	71557150	71579631	1
mDMR	282	1	71957401	71957500	100	1	Hypermethylated	II	MGI:5579524	Gm28818	predicted gene 28818	1	71894068	71917125	-1
mDMR	282	1	71957401	71957500	100	1	Hypermethylated	II	MGI:1918384	4933417E11Rik	RIKEN cDNA 4933417E11 gene	1	71958998	72005195	-1
mDMR	283	1	72105601	72105700	100	1	Hypermethylated	II	MGI:1925457	4930556G22Rik	RIKEN cDNA 4930556G22 gene	1	71983680	72038728	0
mDMR	283	1	72105601	72105700	100	1	Hypermethylated	II	MGI:3782500	Gm4319	predicted gene 4319	1	72107154	72122000	0
mDMR	284	1	72259601	72259700	100	1	Hypermethylated	II	MGI:2445071	D230017M19Rik	RIKEN cDNA D230017M19 gene	1	72243992	72274868	0
mDMR	284	1	72259601	72259700	100	1	Hypermethylated	II	MGI:2148199	Pecr	peroxisomal trans-2-enoyl-CoA reductase	1	72259167	72284314	-1
mDMR	285	1	72454001	72454200	200	2	Hypermethylated	II	MGI:2683550	March4	membrane-associated ring finger (C3HC4) 4	1	72427112	72536930	-1
mDMR	286	1	72503701	72503800	100	1	Hypermethylated	II	MGI:2683550	March4	membrane-associated ring finger (C3HC4) 4	1	72427112	72536930	-1
mDMR	287	1	72960201	72960300	100	1	Hypomethylated	II	MGI:5590206	Gm31047	predicted gene, 31047	1	72936864	72952744	1
mDMR	287	1	72960201	72960300	100	1	Hypomethylated	II	MGI:5590296	Gm31137	predicted gene, 31137	1	72984841	73006028	1
mDMR	288	1	73496301	73496400	100	1	Hypermethylated	II	MGI:1925968	D530049I02Rik	RIKEN cDNA D530049I02 gene	1	73398968	73430790	1
mDMR	288	1	73496301	73496400	100	1	Hypermethylated	II	MGI:2441914	C530043A13Rik	RIKEN cDNA C530043A13 gene	1	73522087	73525459	0
mDMR	289	1	73783701	73783900	200	2	Hypermethylated	II	MGI:1924410	6030407O03Rik	RIKEN cDNA 6030407O03 gene	1	73618088	73864466	-1
mDMR	289	1	73783701	73783900	200	2	Hypermethylated	II	MGI:5579889	Gm29183	predicted gene 29183	1	73750321	73841917	-1
mDMR	290	1	73792901	73793000	100	1	Hypermethylated	II	MGI:1924410	6030407O03Rik	RIKEN cDNA 6030407O03 gene	1	73618088	73864466	-1
mDMR	290	1	73792901	73793000	100	1	Hypermethylated	II	MGI:5579889	Gm29183	predicted gene 29183	1	73750321	73841917	-1
mDMR	291	1	74192501	74192600	100	1	Hypomethylated	II	MGI:2448715	Cxcr1	chemokine (C-X-C motif) receptor 1	1	74191785	74194631	-1
mDMR	292	1	74268101	74268200	100	1	Hypomethylated	II	MGI:1923959	Arpc2	actin related protein 2/3 complex, subunit 2	1	74236084	74268209	1
mDMR	293	1	74328101	74328200	100	1	Hypermethylated	II	MGI:1930773	Pnkd	paroxysmal nonkinesiogenic dyskinesia	1	74284930	74353694	1
mDMR	294	1	75210301	75210400	100	1	Hypermethylated	II	MGI:1921827	Glb1l	galactosidase, beta 1-like	1	75198236	75210813	-1
mDMR	295	1	75385601	75385700	100	1	Hypomethylated	II	MGI:109282	Speg	SPEG complex locus	1	75375297	75432320	1
mDMR	296	1	75500201	75500300	100	1	Hypermethylated	II	MGI:2138628	Obsl1	obscurin-like 1	1	75479310	75506452	-1
mDMR	297	1	75596701	75596800	100	1	Hypomethylated	II	MGI:109350	Slc4a3	solute carrier family 4 (anion exchanger), member 3	1	75546266	75562172	1
mDMR	297	1	75596701	75596800	100	1	Hypomethylated	II	MGI:5591781	Gm32622	predicted gene, 32622	1	75936719	76039154	1
mDMR	298	1	75751401	75751700	300	3	Hypomethylated	II	MGI:109350	Slc4a3	solute carrier family 4 (anion exchanger), member 3	1	75546266	75562172	1
mDMR	298	1	75751401	75751700	300	3	Hypomethylated	II	MGI:5591781	Gm32622	predicted gene, 32622	1	75936719	76039154	1
mDMR	299	1	76433301	76433500	200	2	Hypomethylated	II	MGI:5579775	Gm29069	predicted gene 29069	1	76420692	76528422	1
mDMR	300	1	77201801	77201900	100	1	Hypermethylated	II	MGI:5455751	Gm25974	predicted gene, 25974	1	77144753	77144846	1
mDMR	300	1	77201801	77201900	100	1	Hypermethylated	II	MGI:98277	Epha4	Eph receptor A4	1	77367189	77515088	-1
mDMR	301	1	77315301	77315400	100	1	Hypomethylated	II	MGI:5455751	Gm25974	predicted gene, 25974	1	77144753	77144846	1
mDMR	301	1	77315301	77315400	100	1	Hypomethylated	II	MGI:98277	Epha4	Eph receptor A4	1	77367189	77515088	-1
mDMR	302	1	77366501	77366600	100	1	Hypermethylated	II	MGI:5455751	Gm25974	predicted gene, 25974	1	77144753	77144846	1
mDMR	302	1	77366501	77366600	100	1	Hypermethylated	II	MGI:98277	Epha4	Eph receptor A4	1	77367189	77515088	-1
mDMR	303	1	77448301	77448400	100	1	Hypermethylated	II	MGI:98277	Epha4	Eph receptor A4	1	77367189	77515088	-1
mDMR	304	1	77534301	77534400	100	1	Hypomethylated	II	MGI:5591952	Gm32793	predicted gene, 32793	1	77522190	77602382	1
mDMR	305	1	77665301	77665400	100	1	Hypermethylated	II	MGI:5592133	Gm32974	predicted gene, 32974	1	77604423	77642338	1
mDMR	305	1	77665301	77665400	100	1	Hypermethylated	II	MGI:5592242	Gm33083	predicted gene, 33083	1	77770548	77896298	-1
mDMR	306	1	77821701	77821800	100	1	Hypomethylated	II	MGI:5592242	Gm33083	predicted gene, 33083	1	77770548	77896298	-1
mDMR	306	1	77821701	77821800	100	1	Hypomethylated	II	MGI:5592189	Gm33030	predicted gene, 33030	1	77813643	77915486	1
mDMR	307	1	78025501	78025700	200	2	Hypermethylated	II	MGI:5579093	Gm28387	predicted gene 28387	1	77942966	77972376	-1
mDMR	307	1	78025501	78025700	200	2	Hypermethylated	II	MGI:97487	Pax3	paired box 3	1	78101267	78197134	-1
mDMR	308	1	78057601	78057700	100	1	Hypermethylated	II	MGI:5579093	Gm28387	predicted gene 28387	1	77942966	77972376	-1
mDMR	308	1	78057601	78057700	100	1	Hypermethylated	II	MGI:97487	Pax3	paired box 3	1	78101267	78197134	-1
mDMR	309	1	78331701	78331800	100	1	Hypermethylated	II	MGI:3589109	Sgpp2	sphingosine-1-phosphate phosphotase 2	1	78310345	78420289	1
mDMR	309	1	78331701	78331800	100	1	Hypermethylated	II	MGI:5579116	Gm28410	predicted gene 28410	1	78325628	78340106	-1
mDMR	310	1	78348501	78348600	100	1	Hypomethylated	II	MGI:3589109	Sgpp2	sphingosine-1-phosphate phosphotase 2	1	78310345	78420289	1
mDMR	311	1	78487601	78487700	100	1	Hypermethylated	II	MGI:1346035	Farsb	phenylalanyl-tRNA synthetase, beta subunit	1	78417975	78488897	-1
mDMR	312	1	78500801	78501100	300	3	Hypomethylated	II	MGI:2652858	BC035947	cDNA sequence BC035947	1	78497026	78512158	-1
mDMR	313	1	78529701	78529800	100	1	Hypomethylated	II	MGI:1915643	Mogat1	monoacylglycerol O-acyltransferase 1	1	78510991	78538173	1
mDMR	314	1	78535301	78535600	300	3	Hypomethylated	II	MGI:1915643	Mogat1	monoacylglycerol O-acyltransferase 1	1	78510991	78538173	1
mDMR	315	1	79114701	79114800	100	1	Hypermethylated	II	MGI:5580242	Gm29536	predicted gene 29536	1	78791623	79224511	-1
mDMR	316	1	79200101	79200200	100	1	Hypomethylated	II	MGI:5580242	Gm29536	predicted gene 29536	1	78791623	79224511	-1
mDMR	317	1	79521901	79522100	200	2	Hypermethylated	II	MGI:5453937	Gm24160	predicted gene, 24160	1	79513739	79513864	-1
mDMR	317	1	79521901	79522100	200	2	Hypermethylated	II	MGI:1891304	Ap1s3	adaptor-related protein complex AP-1, sigma 3	1	79606876	79671972	-1
mDMR	318	1	79589601	79589700	100	1	Hypomethylated	II	MGI:5453937	Gm24160	predicted gene, 24160	1	79513739	79513864	-1
mDMR	318	1	79589601	79589700	100	1	Hypomethylated	II	MGI:1891304	Ap1s3	adaptor-related protein complex AP-1, sigma 3	1	79606876	79671972	-1
mDMR	319	1	79679501	79679700	200	2	Hypomethylated	II	MGI:5611114	Gm37886	predicted gene, 37886	1	79619522	79621034	-1
mDMR	319	1	79679501	79679700	200	2	Hypomethylated	II	MGI:1916618	Wdfy1	WD repeat and FYVE domain containing 1	1	79702262	79776143	-1
mDMR	320	1	79698001	79698100	100	1	Hypomethylated	II	MGI:5611114	Gm37886	predicted gene, 37886	1	79619522	79621034	-1
mDMR	320	1	79698001	79698100	100	1	Hypomethylated	II	MGI:1916618	Wdfy1	WD repeat and FYVE domain containing 1	1	79702262	79776143	-1
mDMR	321	1	80010701	80010800	100	1	Hypermethylated	II	MGI:1917795	5730433N10Rik	RIKEN cDNA 5730433N10 gene	1	79838919	79840373	0
mDMR	321	1	80010701	80010800	100	1	Hypermethylated	II	MGI:5593129	Gm33970	predicted gene, 33970	1	80037178	80038461	-1
mDMR	322	1	80464101	80464200	100	1	Hypermethylated	II	MGI:5621558	Gm38673	predicted gene, 38673	1	80428170	80498102	1
mDMR	322	1	80464101	80464200	100	1	Hypermethylated	II	MGI:1919458	1700016L21Rik	RIKEN cDNA 1700016L21 gene	1	80445932	80479867	1
mDMR	323	1	80496601	80496700	100	1	Hypermethylated	II	MGI:5621558	Gm38673	predicted gene, 38673	1	80428170	80498102	1
mDMR	324	1	80601601	80601700	100	1	Hypermethylated	II	MGI:2146320	Dock10	dedicator of cytokinesis 10	1	80501073	80758527	-1
mDMR	325	1	80679801	80679900	100	1	Hypermethylated	II	MGI:2146320	Dock10	dedicator of cytokinesis 10	1	80501073	80758527	-1
mDMR	326	1	80801001	80801100	100	1	Hypermethylated	II	MGI:2138649	A630081D01Rik	RIKEN cDNA A630081D01 gene	1	80747221	80749053	0
mDMR	326	1	80801001	80801100	100	1	Hypermethylated	II	MGI:2443135	Nyap2	neuronal tyrosine-phophorylated phosphoinositide 3-kinase adaptor 2	1	81076950	81341764	1
mDMR	327	1	80830801	80830900	100	1	Hypermethylated	II	MGI:2138649	A630081D01Rik	RIKEN cDNA A630081D01 gene	1	80747221	80749053	0
mDMR	327	1	80830801	80830900	100	1	Hypermethylated	II	MGI:2443135	Nyap2	neuronal tyrosine-phophorylated phosphoinositide 3-kinase adaptor 2	1	81076950	81341764	1
mDMR	328	1	81204601	81204700	100	1	Hypermethylated	II	MGI:2443135	Nyap2	neuronal tyrosine-phophorylated phosphoinositide 3-kinase adaptor 2	1	81076950	81341764	1
mDMR	329	1	81700201	81700300	100	1	Hypermethylated	II	MGI:5610438	Gm37210	predicted gene, 37210	1	81520338	81522341	-1
mDMR	329	1	81700201	81700300	100	1	Hypermethylated	II	MGI:5610342	Gm37114	predicted gene, 37114	1	82105180	82106983	1
mDMR	330	1	82168701	82168800	100	1	Hypermethylated	II	MGI:5531222	Mir6344	microRNA 6344	1	82131916	82132019	1
mDMR	330	1	82168701	82168800	100	1	Hypermethylated	II	MGI:99454	Irs1	insulin receptor substrate 1	1	82233101	82291416	-1
mDMR	331	1	82291601	82291700	100	1	Hypermethylated	II	MGI:3710571	Gm9747	predicted gene 9747	1	82233112	82235933	1
mDMR	331	1	82291601	82291700	100	1	Hypermethylated	II	MGI:5593386	Gm34227	predicted gene, 34227	1	82309835	82326430	-1
mDMR	332	1	82526001	82526100	100	1	Hypermethylated	II	MGI:104687	Col4a4	collagen, type IV, alpha 4	1	82448423	82586849	-1
mDMR	333	1	82775101	82775200	100	1	Hypomethylated	II	MGI:1913511	Tm4sf20	transmembrane 4 L six family member 20	1	82756649	82768461	-1
mDMR	333	1	82775101	82775200	100	1	Hypomethylated	II	MGI:5610227	Gm36999	predicted gene, 36999	1	82806423	82807468	-1
mDMR	334	1	82820301	82820400	100	1	Hypomethylated	II	MGI:5579648	Gm28942	predicted gene 28942	1	82819835	82820377	1
mDMR	335	1	83004201	83004300	100	1	Hypomethylated	II	MGI:3779750	Gm7544	predicted gene 7544	1	82955184	82956012	0
mDMR	335	1	83004201	83004300	100	1	Hypomethylated	II	MGI:1931307	Slc19a3	solute carrier family 19, member 3	1	83012523	83038448	-1
mDMR	336	1	83004401	83004500	100	1	Hypomethylated	II	MGI:3779750	Gm7544	predicted gene 7544	1	82955184	82956012	0
mDMR	336	1	83004401	83004500	100	1	Hypomethylated	II	MGI:1931307	Slc19a3	solute carrier family 19, member 3	1	83012523	83038448	-1
mDMR	337	1	83371001	83371100	100	1	Hypomethylated	II	MGI:1924879	Sphkap	SPHK1 interactor, AKAP domain containing	1	83254139	83408200	-1
mDMR	338	1	83387701	83387800	100	1	Hypermethylated	II	MGI:1924879	Sphkap	SPHK1 interactor, AKAP domain containing	1	83254139	83408200	-1
mDMR	339	1	83468301	83468400	100	1	Hypermethylated	II	MGI:5611217	Gm37989	predicted gene, 37989	1	83426596	83427398	-1
mDMR	339	1	83468301	83468400	100	1	Hypermethylated	II	MGI:1918540	4933436I20Rik	RIKEN cDNA 4933436I20 gene	1	83659549	83911643	0
mDMR	340	1	83625901	83626000	100	1	Hypermethylated	II	MGI:5611217	Gm37989	predicted gene, 37989	1	83426596	83427398	-1
mDMR	340	1	83625901	83626000	100	1	Hypermethylated	II	MGI:1918540	4933436I20Rik	RIKEN cDNA 4933436I20 gene	1	83659549	83911643	0
mDMR	341	1	83988201	83988400	200	2	Hypomethylated	II	MGI:5454332	Gm24555	predicted gene, 24555	1	83921918	83922041	1
mDMR	341	1	83988201	83988400	200	2	Hypomethylated	II	MGI:2138391	Pid1	phosphotyrosine interaction domain containing 1	1	84036296	84364180	-1
mDMR	342	1	84224101	84224200	100	1	Hypermethylated	II	MGI:2138391	Pid1	phosphotyrosine interaction domain containing 1	1	84036296	84364180	-1
mDMR	343	1	84308501	84308600	100	1	Hypermethylated	II	MGI:2138391	Pid1	phosphotyrosine interaction domain containing 1	1	84036296	84364180	-1
mDMR	344	1	84407201	84407400	200	2	Hypermethylated	II	MGI:2152889	Dner	delta/notch-like EGF repeat containing	1	84369839	84696221	-1
mDMR	345	1	84677401	84677500	100	1	Hypermethylated	II	MGI:2152889	Dner	delta/notch-like EGF repeat containing	1	84369839	84696221	-1
mDMR	346	1	84955201	84955300	100	1	Hypermethylated	II	MGI:5622554	Gm39669	predicted gene, 39669	1	84935272	84936017	1
mDMR	346	1	84955201	84955300	100	1	Hypermethylated	II	MGI:3612702	C130026I21Rik	RIKEN cDNA C130026I21 gene	1	84992690	85270566	-1
mDMR	347	1	84957501	84957700	200	2	Hypermethylated	II	MGI:5622554	Gm39669	predicted gene, 39669	1	84935272	84936017	1
mDMR	347	1	84957501	84957700	200	2	Hypermethylated	II	MGI:3612702	C130026I21Rik	RIKEN cDNA C130026I21 gene	1	84992690	85270566	-1
mDMR	348	1	84958001	84958200	200	2	Hypermethylated	II	MGI:5622554	Gm39669	predicted gene, 39669	1	84935272	84936017	1
mDMR	348	1	84958001	84958200	200	2	Hypermethylated	II	MGI:3612702	C130026I21Rik	RIKEN cDNA C130026I21 gene	1	84992690	85270566	-1
mDMR	349	1	84966301	84966400	100	1	Hypermethylated	II	MGI:5622554	Gm39669	predicted gene, 39669	1	84935272	84936017	1
mDMR	349	1	84966301	84966400	100	1	Hypermethylated	II	MGI:3612702	C130026I21Rik	RIKEN cDNA C130026I21 gene	1	84992690	85270566	-1
mDMR	350	1	84971701	84971800	100	1	Hypermethylated	II	MGI:5622554	Gm39669	predicted gene, 39669	1	84935272	84936017	1
mDMR	350	1	84971701	84971800	100	1	Hypermethylated	II	MGI:3612702	C130026I21Rik	RIKEN cDNA C130026I21 gene	1	84992690	85270566	-1
mDMR	351	1	84977601	84977700	100	1	Hypermethylated	II	MGI:5622554	Gm39669	predicted gene, 39669	1	84935272	84936017	1
mDMR	351	1	84977601	84977700	100	1	Hypermethylated	II	MGI:3612702	C130026I21Rik	RIKEN cDNA C130026I21 gene	1	84992690	85270566	-1
mDMR	352	1	84977801	84977900	100	1	Hypermethylated	II	MGI:5622554	Gm39669	predicted gene, 39669	1	84935272	84936017	1
mDMR	352	1	84977801	84977900	100	1	Hypermethylated	II	MGI:3612702	C130026I21Rik	RIKEN cDNA C130026I21 gene	1	84992690	85270566	-1
mDMR	353	1	84978701	84978800	100	1	Hypermethylated	II	MGI:5622554	Gm39669	predicted gene, 39669	1	84935272	84936017	1
mDMR	353	1	84978701	84978800	100	1	Hypermethylated	II	MGI:3612702	C130026I21Rik	RIKEN cDNA C130026I21 gene	1	84992690	85270566	-1
mDMR	354	1	84980101	84980300	200	2	Hypermethylated	II	MGI:5622554	Gm39669	predicted gene, 39669	1	84935272	84936017	1
mDMR	354	1	84980101	84980300	200	2	Hypermethylated	II	MGI:3612702	C130026I21Rik	RIKEN cDNA C130026I21 gene	1	84992690	85270566	-1
mDMR	355	1	84982801	84982900	100	1	Hypermethylated	II	MGI:5622554	Gm39669	predicted gene, 39669	1	84935272	84936017	1
mDMR	355	1	84982801	84982900	100	1	Hypermethylated	II	MGI:3612702	C130026I21Rik	RIKEN cDNA C130026I21 gene	1	84992690	85270566	-1
mDMR	356	1	84985001	84985100	100	1	Hypermethylated	II	MGI:5622554	Gm39669	predicted gene, 39669	1	84935272	84936017	1
mDMR	356	1	84985001	84985100	100	1	Hypermethylated	II	MGI:3612702	C130026I21Rik	RIKEN cDNA C130026I21 gene	1	84992690	85270566	-1
mDMR	357	1	85002001	85002100	100	1	Hypermethylated	II	MGI:3612702	C130026I21Rik	RIKEN cDNA C130026I21 gene	1	84992690	85270566	-1
mDMR	358	1	85006001	85006100	100	1	Hypermethylated	II	MGI:3612702	C130026I21Rik	RIKEN cDNA C130026I21 gene	1	84992690	85270566	-1
mDMR	359	1	85006201	85006400	200	2	Hypermethylated	II	MGI:3612702	C130026I21Rik	RIKEN cDNA C130026I21 gene	1	84992690	85270566	-1
mDMR	360	1	85008901	85009000	100	1	Hypermethylated	II	MGI:3612702	C130026I21Rik	RIKEN cDNA C130026I21 gene	1	84992690	85270566	-1
mDMR	361	1	85010601	85010700	100	1	Hypermethylated	II	MGI:3612702	C130026I21Rik	RIKEN cDNA C130026I21 gene	1	84992690	85270566	-1
mDMR	362	1	85034901	85035200	300	3	Hypermethylated	II	MGI:3612702	C130026I21Rik	RIKEN cDNA C130026I21 gene	1	84992690	85270566	-1
mDMR	363	1	85037201	85037300	100	1	Hypermethylated	II	MGI:3612702	C130026I21Rik	RIKEN cDNA C130026I21 gene	1	84992690	85270566	-1
mDMR	364	1	85048101	85048400	300	3	Hypomethylated	II	MGI:3612702	C130026I21Rik	RIKEN cDNA C130026I21 gene	1	84992690	85270566	-1
mDMR	365	1	85063401	85063500	100	1	Hypermethylated	II	MGI:3612702	C130026I21Rik	RIKEN cDNA C130026I21 gene	1	84992690	85270566	-1
mDMR	366	1	85069901	85070200	300	3	Hypermethylated	II	MGI:3612702	C130026I21Rik	RIKEN cDNA C130026I21 gene	1	84992690	85270566	-1
mDMR	367	1	85070301	85070500	200	2	Hypermethylated	II	MGI:3612702	C130026I21Rik	RIKEN cDNA C130026I21 gene	1	84992690	85270566	-1
mDMR	368	1	85088701	85088900	200	2	Hypermethylated	II	MGI:3612702	C130026I21Rik	RIKEN cDNA C130026I21 gene	1	84992690	85270566	-1
mDMR	368	1	85088701	85088900	200	2	Hypermethylated	II	MGI:3037746	A530032D15Rik	RIKEN cDNA A530032D15Rik gene	1	85083069	85109853	-1
mDMR	369	1	85089001	85089100	100	1	Hypermethylated	II	MGI:3612702	C130026I21Rik	RIKEN cDNA C130026I21 gene	1	84992690	85270566	-1
mDMR	369	1	85089001	85089100	100	1	Hypermethylated	II	MGI:3037746	A530032D15Rik	RIKEN cDNA A530032D15Rik gene	1	85083069	85109853	-1
mDMR	370	1	85089201	85089300	100	1	Hypermethylated	II	MGI:3612702	C130026I21Rik	RIKEN cDNA C130026I21 gene	1	84992690	85270566	-1
mDMR	370	1	85089201	85089300	100	1	Hypermethylated	II	MGI:3037746	A530032D15Rik	RIKEN cDNA A530032D15Rik gene	1	85083069	85109853	-1
mDMR	371	1	85090901	85091100	200	2	Hypermethylated	II	MGI:3612702	C130026I21Rik	RIKEN cDNA C130026I21 gene	1	84992690	85270566	-1
mDMR	371	1	85090901	85091100	200	2	Hypermethylated	II	MGI:3037746	A530032D15Rik	RIKEN cDNA A530032D15Rik gene	1	85083069	85109853	-1
mDMR	372	1	85094101	85094300	200	2	Hypermethylated	II	MGI:3612702	C130026I21Rik	RIKEN cDNA C130026I21 gene	1	84992690	85270566	-1
mDMR	372	1	85094101	85094300	200	2	Hypermethylated	II	MGI:3037746	A530032D15Rik	RIKEN cDNA A530032D15Rik gene	1	85083069	85109853	-1
mDMR	373	1	85103501	85103600	100	1	Hypermethylated	II	MGI:3612702	C130026I21Rik	RIKEN cDNA C130026I21 gene	1	84992690	85270566	-1
mDMR	373	1	85103501	85103600	100	1	Hypermethylated	II	MGI:3037746	A530032D15Rik	RIKEN cDNA A530032D15Rik gene	1	85083069	85109853	-1
mDMR	374	1	85120601	85120900	300	3	Hypermethylated	II	MGI:3612702	C130026I21Rik	RIKEN cDNA C130026I21 gene	1	84992690	85270566	-1
mDMR	375	1	85124901	85125000	100	1	Hypermethylated	II	MGI:3612702	C130026I21Rik	RIKEN cDNA C130026I21 gene	1	84992690	85270566	-1
mDMR	376	1	85127401	85127500	100	1	Hypermethylated	II	MGI:3612702	C130026I21Rik	RIKEN cDNA C130026I21 gene	1	84992690	85270566	-1
mDMR	377	1	85128901	85129000	100	1	Hypermethylated	II	MGI:3612702	C130026I21Rik	RIKEN cDNA C130026I21 gene	1	84992690	85270566	-1
mDMR	378	1	85131801	85131900	100	1	Hypermethylated	II	MGI:3612702	C130026I21Rik	RIKEN cDNA C130026I21 gene	1	84992690	85270566	-1
mDMR	379	1	85161301	85161500	200	2	Hypermethylated	II	MGI:3612702	C130026I21Rik	RIKEN cDNA C130026I21 gene	1	84992690	85270566	-1
mDMR	379	1	85161301	85161500	200	2	Hypermethylated	II	MGI:5621395	Gm38510	predicted gene, 38510	1	85156899	85317341	-1
mDMR	380	1	85162601	85162700	100	1	Hypermethylated	II	MGI:3612702	C130026I21Rik	RIKEN cDNA C130026I21 gene	1	84992690	85270566	-1
mDMR	380	1	85162601	85162700	100	1	Hypermethylated	II	MGI:5621395	Gm38510	predicted gene, 38510	1	85156899	85317341	-1
mDMR	381	1	85163601	85163900	300	3	Hypermethylated	II	MGI:3612702	C130026I21Rik	RIKEN cDNA C130026I21 gene	1	84992690	85270566	-1
mDMR	381	1	85163601	85163900	300	3	Hypermethylated	II	MGI:5621395	Gm38510	predicted gene, 38510	1	85156899	85317341	-1
mDMR	382	1	85165701	85165900	200	2	Hypermethylated	II	MGI:3612702	C130026I21Rik	RIKEN cDNA C130026I21 gene	1	84992690	85270566	-1
mDMR	382	1	85165701	85165900	200	2	Hypermethylated	II	MGI:5621395	Gm38510	predicted gene, 38510	1	85156899	85317341	-1
mDMR	383	1	85210601	85210700	100	1	Hypermethylated	II	MGI:3612702	C130026I21Rik	RIKEN cDNA C130026I21 gene	1	84992690	85270566	-1
mDMR	383	1	85210601	85210700	100	1	Hypermethylated	II	MGI:5621395	Gm38510	predicted gene, 38510	1	85156899	85317341	-1
mDMR	384	1	85222001	85222100	100	1	Hypomethylated	II	MGI:3612702	C130026I21Rik	RIKEN cDNA C130026I21 gene	1	84992690	85270566	-1
mDMR	384	1	85222001	85222100	100	1	Hypomethylated	II	MGI:5621395	Gm38510	predicted gene, 38510	1	85156899	85317341	-1
mDMR	385	1	85234401	85234600	200	2	Hypermethylated	II	MGI:3612702	C130026I21Rik	RIKEN cDNA C130026I21 gene	1	84992690	85270566	-1
mDMR	385	1	85234401	85234600	200	2	Hypermethylated	II	MGI:5621395	Gm38510	predicted gene, 38510	1	85156899	85317341	-1
mDMR	386	1	85235001	85235200	200	2	Hypermethylated	II	MGI:3612702	C130026I21Rik	RIKEN cDNA C130026I21 gene	1	84992690	85270566	-1
mDMR	386	1	85235001	85235200	200	2	Hypermethylated	II	MGI:5621395	Gm38510	predicted gene, 38510	1	85156899	85317341	-1
mDMR	387	1	85244401	85244500	100	1	Hypermethylated	II	MGI:3612702	C130026I21Rik	RIKEN cDNA C130026I21 gene	1	84992690	85270566	-1
mDMR	387	1	85244401	85244500	100	1	Hypermethylated	II	MGI:5621395	Gm38510	predicted gene, 38510	1	85156899	85317341	-1
mDMR	388	1	85254501	85254700	200	2	Hypermethylated	II	MGI:3612702	C130026I21Rik	RIKEN cDNA C130026I21 gene	1	84992690	85270566	-1
mDMR	388	1	85254501	85254700	200	2	Hypermethylated	II	MGI:5621395	Gm38510	predicted gene, 38510	1	85156899	85317341	-1
mDMR	388	1	85254501	85254700	200	2	Hypermethylated	II	MGI:3801982	Gm16028	predicted gene 16028	1	85246851	85255465	1
mDMR	389	1	85255601	85255900	300	3	Hypermethylated	II	MGI:3612702	C130026I21Rik	RIKEN cDNA C130026I21 gene	1	84992690	85270566	-1
mDMR	389	1	85255601	85255900	300	3	Hypermethylated	II	MGI:5621395	Gm38510	predicted gene, 38510	1	85156899	85317341	-1
mDMR	390	1	85258301	85258400	100	1	Hypermethylated	II	MGI:3612702	C130026I21Rik	RIKEN cDNA C130026I21 gene	1	84992690	85270566	-1
mDMR	390	1	85258301	85258400	100	1	Hypermethylated	II	MGI:5621395	Gm38510	predicted gene, 38510	1	85156899	85317341	-1
mDMR	391	1	85261801	85261900	100	1	Hypermethylated	II	MGI:3612702	C130026I21Rik	RIKEN cDNA C130026I21 gene	1	84992690	85270566	-1
mDMR	391	1	85261801	85261900	100	1	Hypermethylated	II	MGI:5621395	Gm38510	predicted gene, 38510	1	85156899	85317341	-1
mDMR	392	1	85263001	85263100	100	1	Hypermethylated	II	MGI:3612702	C130026I21Rik	RIKEN cDNA C130026I21 gene	1	84992690	85270566	-1
mDMR	392	1	85263001	85263100	100	1	Hypermethylated	II	MGI:5621395	Gm38510	predicted gene, 38510	1	85156899	85317341	-1
mDMR	393	1	85264801	85265000	200	2	Hypermethylated	II	MGI:3612702	C130026I21Rik	RIKEN cDNA C130026I21 gene	1	84992690	85270566	-1
mDMR	393	1	85264801	85265000	200	2	Hypermethylated	II	MGI:5621395	Gm38510	predicted gene, 38510	1	85156899	85317341	-1
mDMR	394	1	85265501	85265600	100	1	Hypermethylated	II	MGI:3612702	C130026I21Rik	RIKEN cDNA C130026I21 gene	1	84992690	85270566	-1
mDMR	394	1	85265501	85265600	100	1	Hypermethylated	II	MGI:5621395	Gm38510	predicted gene, 38510	1	85156899	85317341	-1
mDMR	395	1	85272001	85272200	200	2	Hypermethylated	II	MGI:5621395	Gm38510	predicted gene, 38510	1	85156899	85317341	-1
mDMR	396	1	85278801	85278900	100	1	Hypermethylated	II	MGI:5621395	Gm38510	predicted gene, 38510	1	85156899	85317341	-1
mDMR	397	1	85280201	85280400	200	2	Hypermethylated	II	MGI:5621395	Gm38510	predicted gene, 38510	1	85156899	85317341	-1
mDMR	398	1	85291001	85291200	200	2	Hypermethylated	II	MGI:5621395	Gm38510	predicted gene, 38510	1	85156899	85317341	-1
mDMR	399	1	85294801	85294900	100	1	Hypermethylated	II	MGI:5621395	Gm38510	predicted gene, 38510	1	85156899	85317341	-1
mDMR	400	1	85298201	85298400	200	2	Hypermethylated	II	MGI:5621395	Gm38510	predicted gene, 38510	1	85156899	85317341	-1
mDMR	401	1	85310901	85311000	100	1	Hypermethylated	II	MGI:5621395	Gm38510	predicted gene, 38510	1	85156899	85317341	-1
mDMR	402	1	85320501	85320600	100	1	Hypermethylated	II	MGI:3801982	Gm16028	predicted gene 16028	1	85246851	85255465	1
mDMR	402	1	85320501	85320600	100	1	Hypermethylated	II	MGI:3802144	Gm16025	predicted gene 16025	1	85326729	85342615	1
mDMR	403	1	85324101	85324200	100	1	Hypermethylated	II	MGI:3801982	Gm16028	predicted gene 16028	1	85246851	85255465	1
mDMR	403	1	85324101	85324200	100	1	Hypermethylated	II	MGI:3802144	Gm16025	predicted gene 16025	1	85326729	85342615	1
mDMR	404	1	85329301	85329400	100	1	Hypermethylated	II	MGI:3802144	Gm16025	predicted gene 16025	1	85326729	85342615	1
mDMR	405	1	85331801	85332000	200	2	Hypermethylated	II	MGI:3802144	Gm16025	predicted gene 16025	1	85326729	85342615	1
mDMR	406	1	85332401	85332500	100	1	Hypermethylated	II	MGI:3802144	Gm16025	predicted gene 16025	1	85326729	85342615	1
mDMR	407	1	85343001	85343100	100	1	Hypermethylated	II	MGI:3802144	Gm16025	predicted gene 16025	1	85326729	85342615	1
mDMR	407	1	85343001	85343100	100	1	Hypermethylated	II	MGI:5590642	Gm31483	predicted gene, 31483	1	85488288	85491727	1
mDMR	408	1	85343801	85344000	200	2	Hypermethylated	II	MGI:3802144	Gm16025	predicted gene 16025	1	85326729	85342615	1
mDMR	408	1	85343801	85344000	200	2	Hypermethylated	II	MGI:5590642	Gm31483	predicted gene, 31483	1	85488288	85491727	1
mDMR	409	1	85344801	85344900	100	1	Hypermethylated	II	MGI:3802144	Gm16025	predicted gene 16025	1	85326729	85342615	1
mDMR	409	1	85344801	85344900	100	1	Hypermethylated	II	MGI:5590642	Gm31483	predicted gene, 31483	1	85488288	85491727	1
mDMR	410	1	85345501	85345800	300	3	Hypermethylated	II	MGI:3802144	Gm16025	predicted gene 16025	1	85326729	85342615	1
mDMR	410	1	85345501	85345800	300	3	Hypermethylated	II	MGI:5590642	Gm31483	predicted gene, 31483	1	85488288	85491727	1
mDMR	411	1	85452201	85452400	200	2	Hypermethylated	II	MGI:3802144	Gm16025	predicted gene 16025	1	85326729	85342615	1
mDMR	411	1	85452201	85452400	200	2	Hypermethylated	II	MGI:5590642	Gm31483	predicted gene, 31483	1	85488288	85491727	1
mDMR	412	1	85489501	85489600	100	1	Hypermethylated	II	MGI:5590642	Gm31483	predicted gene, 31483	1	85488288	85491727	1
mDMR	413	1	85490001	85490100	100	1	Hypermethylated	II	MGI:5590642	Gm31483	predicted gene, 31483	1	85488288	85491727	1
mDMR	414	1	85491101	85491300	200	2	Hypermethylated	II	MGI:5590642	Gm31483	predicted gene, 31483	1	85488288	85491727	1
mDMR	415	1	85505501	85505600	100	1	Hypermethylated	II	MGI:5590642	Gm31483	predicted gene, 31483	1	85488288	85491727	1
mDMR	415	1	85505501	85505600	100	1	Hypermethylated	II	MGI:3841241	Gm16092	predicted gene 16092	1	85511133	85527161	-1
mDMR	416	1	85514801	85514900	100	1	Hypermethylated	II	MGI:3841241	Gm16092	predicted gene 16092	1	85511133	85527161	-1
mDMR	417	1	85523901	85524000	100	1	Hypermethylated	II	MGI:3841241	Gm16092	predicted gene 16092	1	85511133	85527161	-1
mDMR	418	1	85524501	85524800	300	3	Hypermethylated	II	MGI:3841241	Gm16092	predicted gene 16092	1	85511133	85527161	-1
mDMR	419	1	85540701	85540800	100	1	Hypermethylated	II	MGI:3841241	Gm16092	predicted gene 16092	1	85511133	85527161	-1
mDMR	419	1	85540701	85540800	100	1	Hypermethylated	II	MGI:3642025	G530012D18Rik	RIKEN cDNA G530012D1 gene	1	85575676	85577295	1
mDMR	420	1	85541001	85541100	100	1	Hypermethylated	II	MGI:3841241	Gm16092	predicted gene 16092	1	85511133	85527161	-1
mDMR	420	1	85541001	85541100	100	1	Hypermethylated	II	MGI:3642025	G530012D18Rik	RIKEN cDNA G530012D1 gene	1	85575676	85577295	1
mDMR	421	1	85543401	85543700	300	3	Hypermethylated	II	MGI:3841241	Gm16092	predicted gene 16092	1	85511133	85527161	-1
mDMR	421	1	85543401	85543700	300	3	Hypermethylated	II	MGI:3642025	G530012D18Rik	RIKEN cDNA G530012D1 gene	1	85575676	85577295	1
mDMR	422	1	85555801	85555900	100	1	Hypermethylated	II	MGI:3841241	Gm16092	predicted gene 16092	1	85511133	85527161	-1
mDMR	422	1	85555801	85555900	100	1	Hypermethylated	II	MGI:3642025	G530012D18Rik	RIKEN cDNA G530012D1 gene	1	85575676	85577295	1
mDMR	423	1	85560601	85560800	200	2	Hypomethylated	II	MGI:3841241	Gm16092	predicted gene 16092	1	85511133	85527161	-1
mDMR	423	1	85560601	85560800	200	2	Hypomethylated	II	MGI:3642025	G530012D18Rik	RIKEN cDNA G530012D1 gene	1	85575676	85577295	1
mDMR	424	1	85563601	85564000	400	4	Hypermethylated	II	MGI:3841241	Gm16092	predicted gene 16092	1	85511133	85527161	-1
mDMR	424	1	85563601	85564000	400	4	Hypermethylated	II	MGI:3642025	G530012D18Rik	RIKEN cDNA G530012D1 gene	1	85575676	85577295	1
mDMR	425	1	85564401	85564500	100	1	Hypermethylated	II	MGI:3841241	Gm16092	predicted gene 16092	1	85511133	85527161	-1
mDMR	425	1	85564401	85564500	100	1	Hypermethylated	II	MGI:3642025	G530012D18Rik	RIKEN cDNA G530012D1 gene	1	85575676	85577295	1
mDMR	426	1	85565101	85565500	400	4	Hypermethylated	II	MGI:3841241	Gm16092	predicted gene 16092	1	85511133	85527161	-1
mDMR	426	1	85565101	85565500	400	4	Hypermethylated	II	MGI:3642025	G530012D18Rik	RIKEN cDNA G530012D1 gene	1	85575676	85577295	1
mDMR	427	1	85569401	85569600	200	2	Hypermethylated	II	MGI:3841241	Gm16092	predicted gene 16092	1	85511133	85527161	-1
mDMR	427	1	85569401	85569600	200	2	Hypermethylated	II	MGI:3642025	G530012D18Rik	RIKEN cDNA G530012D1 gene	1	85575676	85577295	1
mDMR	428	1	85587901	85588000	100	1	Hypermethylated	II	MGI:1923364	Sp110	Sp110 nuclear body protein	1	85576899	85598817	-1
mDMR	429	1	85590101	85590300	200	2	Hypermethylated	II	MGI:1923364	Sp110	Sp110 nuclear body protein	1	85576899	85598817	-1
mDMR	430	1	85597901	85598000	100	1	Hypermethylated	II	MGI:1923364	Sp110	Sp110 nuclear body protein	1	85576899	85598817	-1
mDMR	431	1	85612301	85612400	100	1	Hypermethylated	II	MGI:3702467	Sp140	Sp140 nuclear body protein	1	85600378	85645037	1
mDMR	432	1	85613501	85613600	100	1	Hypermethylated	II	MGI:3702467	Sp140	Sp140 nuclear body protein	1	85600378	85645037	1
mDMR	433	1	85614801	85614900	100	1	Hypermethylated	II	MGI:3702467	Sp140	Sp140 nuclear body protein	1	85600378	85645037	1
mDMR	434	1	85619701	85619900	200	2	Hypermethylated	II	MGI:3702467	Sp140	Sp140 nuclear body protein	1	85600378	85645037	1
mDMR	435	1	85620901	85621000	100	1	Hypermethylated	II	MGI:3702467	Sp140	Sp140 nuclear body protein	1	85600378	85645037	1
mDMR	436	1	85622401	85622600	200	2	Hypermethylated	II	MGI:3702467	Sp140	Sp140 nuclear body protein	1	85600378	85645037	1
mDMR	437	1	85640201	85640300	100	1	Hypermethylated	II	MGI:3702467	Sp140	Sp140 nuclear body protein	1	85600378	85645037	1
mDMR	438	1	85644901	85645000	100	1	Hypermethylated	II	MGI:3702467	Sp140	Sp140 nuclear body protein	1	85600378	85645037	1
mDMR	438	1	85644901	85645000	100	1	Hypermethylated	II	MGI:4820558	Gm17017	predicted gene 17017	1	85641222	85650585	-1
mDMR	439	1	85648001	85648100	100	1	Hypermethylated	II	MGI:4820558	Gm17017	predicted gene 17017	1	85641222	85650585	-1
mDMR	440	1	85653001	85653400	400	4	Hypermethylated	II	MGI:109561	Sp100	nuclear antigen Sp100	1	85649988	85709998	1
mDMR	441	1	85657701	85657800	100	1	Hypermethylated	II	MGI:109561	Sp100	nuclear antigen Sp100	1	85649988	85709998	1
mDMR	442	1	85807501	85807600	100	1	Hypermethylated	II	MGI:107438	Cab39	calcium binding protein 39	1	85793441	85851576	1
mDMR	443	1	85833701	85833800	100	1	Hypermethylated	II	MGI:107438	Cab39	calcium binding protein 39	1	85793441	85851576	1
mDMR	444	1	85893801	85893900	100	1	Hypomethylated	II	MGI:107438	Cab39	calcium binding protein 39	1	85793441	85851576	1
mDMR	444	1	85893801	85893900	100	1	Hypomethylated	II	MGI:1927594	Itm2c	integral membrane protein 2C	1	85894281	85908675	1
mDMR	445	1	86137301	86137400	100	1	Hypomethylated	II	MGI:1917497	Psmd1	proteasome (prosome, macropain) 26S subunit, non-ATPase, 1	1	86064387	86139151	1
mDMR	445	1	86137301	86137400	100	1	Hypomethylated	II	MGI:5439441	Gm21972	predicted gene 21972	1	86133637	86162788	1
mDMR	446	1	86168901	86169100	200	2	Hypermethylated	II	MGI:1926045	Armc9	armadillo repeat containing 9	1	86154780	86278284	1
mDMR	447	1	86285501	86285700	200	2	Hypomethylated	II	MGI:3840137	Gm16341	predicted gene 16341	1	86275509	86301375	-1
mDMR	448	1	86375201	86375300	100	1	Hypermethylated	II	MGI:2441877	C130036L24Rik	RIKEN cDNA C130036L24 gene	1	86359574	86373791	1
mDMR	448	1	86375201	86375300	100	1	Hypermethylated	II	MGI:1341898	Nmur1	neuromedin U receptor 1	1	86386242	86388162	-1
mDMR	449	1	86560701	86560800	100	1	Hypomethylated	II	MGI:1270843	Pde6d	phosphodiesterase 6D, cGMP-specific, rod, delta	1	86542994	86582629	-1
mDMR	450	1	86599401	86599500	100	1	Hypermethylated	II	MGI:1349388	Cops7b	COP9 signalosome subunit 7B	1	86582904	86609375	1
mDMR	451	1	86635401	86635500	100	1	Hypermethylated	II	MGI:5624793	Gm41908	predicted gene, 41908	1	86627068	86644243	1
mDMR	452	1	86787601	86787700	100	1	Hypermethylated	II	MGI:2442555	Dis3l2	DIS3 like 3'-5' exoribonuclease 2	1	86703808	87050095	1
mDMR	453	1	86894501	86894600	100	1	Hypermethylated	II	MGI:2442555	Dis3l2	DIS3 like 3'-5' exoribonuclease 2	1	86703808	87050095	1
mDMR	453	1	86894501	86894600	100	1	Hypermethylated	II	MGI:5611249	Gm38021	predicted gene, 38021	1	86893573	86895132	1
mDMR	454	1	87297101	87297200	100	1	Hypomethylated	II	MGI:1921607	Efhd1	EF hand domain containing 1	1	87264363	87310839	1
mDMR	454	1	87297101	87297200	100	1	Hypomethylated	II	MGI:5624796	Gm41911	predicted gene, 41911	1	87293832	87309496	-1
mDMR	455	1	87441501	87441800	300	3	Hypomethylated	II	MGI:2138584	Gigyf2	GRB10 interacting GYF protein 2	1	87326998	87450796	1
mDMR	456	1	87764201	87764300	100	1	Hypomethylated	II	MGI:1924290	Atg16l1	autophagy related 16-like 1 (S. cerevisiae)	1	87755870	87792428	1
mDMR	457	1	87780101	87780200	100	1	Hypomethylated	II	MGI:1924290	Atg16l1	autophagy related 16-like 1 (S. cerevisiae)	1	87755870	87792428	1
mDMR	458	1	87841401	87841500	100	1	Hypomethylated	II	MGI:98227	Sag	S-antigen, retina and pineal gland (arrestin)	1	87803680	87845158	1
mDMR	459	1	88037701	88037800	100	1	Hypomethylated	II	MGI:5454975	Gm25198	predicted gene, 25198	1	88015924	88016033	1
mDMR	459	1	88037701	88037800	100	1	Hypomethylated	II	MGI:3580642	Ugt1a10	UDP glycosyltransferase 1 family, polypeptide A10	1	88055388	88219004	1
mDMR	460	1	88256401	88256500	100	1	Hypomethylated	II	MGI:3705228	Mroh2a	maestro heat-like repeat family member 2A	1	88226986	88262289	1
mDMR	461	1	88256601	88256800	200	2	Hypomethylated	II	MGI:3705228	Mroh2a	maestro heat-like repeat family member 2A	1	88226986	88262289	1
mDMR	462	1	88440901	88441000	100	1	Hypermethylated	II	MGI:1922646	Spp2	secreted phosphoprotein 2	1	88406961	88426438	1
mDMR	462	1	88440901	88441000	100	1	Hypermethylated	II	MGI:5580244	Gm29538	predicted gene 29538	1	88443969	88462608	-1
mDMR	463	1	88474701	88474800	100	1	Hypermethylated	II	MGI:5579594	Gm28888	predicted gene 28888	1	88459683	88465558	1
mDMR	463	1	88474701	88474800	100	1	Hypermethylated	II	MGI:108038	Glrp1	glutamine repeat protein 1	1	88499871	88510066	-1
mDMR	464	1	88802801	88802900	100	1	Hypomethylated	II	MGI:1925900	Platr5	pluripotency associated transcript 5	1	88754890	88755736	1
mDMR	464	1	88802801	88802900	100	1	Hypomethylated	II	MGI:5580043	Gm29337	predicted gene 29337	1	88868475	88875410	-1
mDMR	465	1	89188701	89188800	100	1	Hypomethylated	II	MGI:1917859	5730492I20Rik	RIKEN cDNA 5730492I20 gene	1	89138523	89139912	0
mDMR	465	1	89188701	89188800	100	1	Hypomethylated	II	MGI:5579048	Gm28342	predicted gene 28342	1	89302719	89358144	-1
mDMR	466	1	89261401	89261600	200	2	Hypomethylated	II	MGI:1917859	5730492I20Rik	RIKEN cDNA 5730492I20 gene	1	89138523	89139912	0
mDMR	466	1	89261401	89261600	200	2	Hypomethylated	II	MGI:5579048	Gm28342	predicted gene 28342	1	89302719	89358144	-1
mDMR	467	1	89615201	89615300	100	1	Hypomethylated	II	MGI:2653690	Agap1	ArfGAP with GTPase domain, ankyrin repeat and PH domain 1	1	89454806	89897617	1
mDMR	468	1	89665101	89665400	300	3	Hypomethylated	II	MGI:2653690	Agap1	ArfGAP with GTPase domain, ankyrin repeat and PH domain 1	1	89454806	89897617	1
mDMR	468	1	89665101	89665400	300	3	Hypomethylated	II	MGI:1921653	4933400F21Rik	RIKEN cDNA 4933400F21 gene	1	89650529	89683908	-1
mDMR	469	1	89976901	89977000	100	1	Hypomethylated	II	MGI:2655109	Asb18	ankyrin repeat and SOCS box-containing 18	1	89950220	90014577	-1
mDMR	470	1	90022701	90022800	100	1	Hypomethylated	II	MGI:5593775	Gm34616	predicted gene, 34616	1	90004228	90007361	1
mDMR	470	1	90022701	90022800	100	1	Hypomethylated	II	MGI:1922168	Iqca	IQ motif containing with AAA domain	1	90042132	90153401	-1
mDMR	471	1	90182301	90182400	100	1	Hypomethylated	II	MGI:1921223	4930434B07Rik	RIKEN cDNA 4930434B07 gene	1	90153627	90159463	0
mDMR	471	1	90182301	90182400	100	1	Hypomethylated	II	MGI:109562	Ackr3	atypical chemokine receptor 3	1	90203980	90216751	1
mDMR	472	1	90458401	90458500	100	1	Hypomethylated	II	MGI:5579428	Gm28722	predicted gene 28722	1	90453394	90454501	-1
mDMR	472	1	90458401	90458500	100	1	Hypomethylated	II	MGI:5594300	Gm35141	predicted gene, 35141	1	90518332	90539142	-1
mDMR	473	1	90611501	90611800	300	3	Hypomethylated	II	MGI:1915363	Cops8	COP9 signalosome subunit 8	1	90602981	90613341	1
mDMR	474	1	91100201	91100300	100	1	Hypermethylated	II	MGI:1342770	Lrrfip1	leucine rich repeat (in FLII) interacting protein 1	1	90998737	91128940	1
mDMR	475	1	91383301	91383400	100	1	Hypomethylated	II	MGI:1914694	Ilkap	integrin-linked kinase-associated serine/threonine phosphatase 2C	1	91373861	91398815	-1
mDMR	476	1	91442201	91442500	300	3	Hypomethylated	II	MGI:1195265	Per2	period circadian clock 2	1	91415982	91459324	-1
mDMR	477	1	91779601	91779700	100	1	Hypermethylated	II	MGI:5579086	Gm28380	predicted gene 28380	1	91611406	91624500	1
mDMR	477	1	91779601	91779700	100	1	Hypermethylated	II	MGI:5579806	Gm29100	predicted gene 29100	1	91798528	91802937	-1
mDMR	478	1	91833101	91833300	200	2	Hypomethylated	II	MGI:104685	Twist2	twist basic helix-loop-helix transcription factor 2	1	91801461	91848028	1
mDMR	479	1	92036801	92036900	100	1	Hypermethylated	II	MGI:3036234	Hdac4	histone deacetylase 4	1	91928779	92180341	-1
mDMR	480	1	92058301	92058500	200	2	Hypermethylated	II	MGI:3036234	Hdac4	histone deacetylase 4	1	91928779	92180341	-1
mDMR	481	1	92677601	92677700	100	1	Hypermethylated	II	MGI:2672814	Otos	otospiralin	1	92644218	92648841	-1
mDMR	481	1	92677601	92677700	100	1	Hypermethylated	II	MGI:5580189	Gm29483	predicted gene 29483	1	92714234	92717202	-1
mDMR	482	1	92819801	92819900	100	1	Hypermethylated	II	MGI:5580188	Gm29482	predicted gene 29482	1	92759213	92760480	-1
mDMR	482	1	92819801	92819900	100	1	Hypermethylated	II	MGI:5580187	Gm29481	predicted gene 29481	1	92820958	92837896	-1
mDMR	483	1	92893301	92893400	100	1	Hypermethylated	II	MGI:3045261	Ankmy1	ankyrin repeat and MYND domain containing 1	1	92870129	92902906	-1
mDMR	484	1	93633101	93633200	100	1	Hypomethylated	II	MGI:1891699	Stk25	serine/threonine kinase 25 (yeast)	1	93619751	93658659	-1
mDMR	485	1	93715601	93715900	300	3	Hypermethylated	II	MGI:1914276	Thap4	THAP domain containing 4	1	93701935	93754864	-1
mDMR	486	1	93748301	93748500	200	2	Hypermethylated	II	MGI:1914276	Thap4	THAP domain containing 4	1	93701935	93754864	-1
mDMR	486	1	93748301	93748500	200	2	Hypermethylated	II	MGI:3704193	Gm10550	predicted gene 10550	1	93731103	93751071	0
mDMR	487	1	93817401	93817500	100	1	Hypomethylated	II	MGI:1922816	Ing5	inhibitor of growth family, member 5	1	93803965	93822101	1
mDMR	488	1	94083001	94083100	100	1	Hypomethylated	II	MGI:104879	Pdcd1	programmed cell death 1	1	94038305	94052553	-1
mDMR	488	1	94083001	94083100	100	1	Hypomethylated	II	MGI:5453166	Gm23389	predicted gene, 23389	1	94615636	94615704	-1
mDMR	489	1	95235501	95235600	100	1	Hypermethylated	II	MGI:5452958	Gm23181	predicted gene, 23181	1	95039934	95040043	-1
mDMR	489	1	95235501	95235600	100	1	Hypermethylated	II	MGI:1914948	Fam174a	family with sequence similarity 174, member A	1	95313623	95335284	1
mDMR	490	1	95382501	95382700	200	2	Hypomethylated	II	MGI:3039612	BC055308	cDNA sequence BC055308	1	95328680	95331239	0
mDMR	490	1	95382501	95382700	200	2	Hypomethylated	II	MGI:106018	St8sia4	ST8 alpha-N-acetyl-neuraminide alpha-2,8-sialyltransferase 4	1	95587682	95667571	-1
mDMR	491	1	95803701	95803800	100	1	Hypomethylated	II	MGI:5610989	Gm37761	predicted gene, 37761	1	95738196	95740293	1
mDMR	491	1	95803701	95803800	100	1	Hypomethylated	II	MGI:5452137	Gm22360	predicted gene, 22360	1	95832129	95832235	-1
mDMR	492	1	96547201	96547300	100	1	Hypermethylated	II	MGI:5580307	Gm29601	predicted gene 29601	1	96543059	96556703	-1
mDMR	493	1	97128301	97128400	100	1	Hypomethylated	II	MGI:1921691	Slco6c1	solute carrier organic anion transporter family, member 6c1	1	97059038	97128301	-1
mDMR	494	1	97253401	97253500	100	1	Hypermethylated	II	MGI:1921691	Slco6c1	solute carrier organic anion transporter family, member 6c1	1	97059038	97128301	-1
mDMR	494	1	97253401	97253500	100	1	Hypermethylated	II	MGI:5610399	Gm37171	predicted gene, 37171	1	97544264	97545448	-1
mDMR	495	1	97508801	97508900	100	1	Hypomethylated	II	MGI:1921691	Slco6c1	solute carrier organic anion transporter family, member 6c1	1	97059038	97128301	-1
mDMR	495	1	97508801	97508900	100	1	Hypomethylated	II	MGI:5610399	Gm37171	predicted gene, 37171	1	97544264	97545448	-1
mDMR	496	1	97555501	97555600	100	1	Hypermethylated	II	MGI:5610399	Gm37171	predicted gene, 37171	1	97544264	97545448	-1
mDMR	496	1	97555501	97555600	100	1	Hypermethylated	II	MGI:1277184	D1Ertd622e	DNA segment, Chr 1, ERATO Doi 622, expressed	1	97606318	97662074	-1
mDMR	497	1	97727401	97727600	200	2	Hypomethylated	II	MGI:2142810	Ppip5k2	diphosphoinositol pentakisphosphate kinase 2	1	97706048	97770411	-1
mDMR	498	1	97927001	97927100	100	1	Hypermethylated	II	MGI:97475	Pam	peptidylglycine alpha-amidating monooxygenase	1	97795114	98095646	-1
mDMR	499	1	98412001	98412100	100	1	Hypermethylated	II	MGI:5580167	Gm29461	predicted gene 29461	1	98173648	98190698	1
mDMR	499	1	98412001	98412100	100	1	Hypermethylated	II	MGI:1918116	Slco6d1	solute carrier organic anion transporter family, member 6d1	1	98421124	98516991	1
mDMR	500	1	98435801	98435900	100	1	Hypermethylated	II	MGI:1918116	Slco6d1	solute carrier organic anion transporter family, member 6d1	1	98421124	98516991	1
mDMR	501	1	99040601	99040700	100	1	Hypermethylated	II	MGI:5453211	Gm23434	predicted gene, 23434	1	99017364	99017463	1
mDMR	501	1	99040601	99040700	100	1	Hypermethylated	II	MGI:3664583	Cntnap5b	contactin associated protein-like 5B	1	99772765	100485942	1
mDMR	502	1	99057101	99057200	100	1	Hypermethylated	II	MGI:5453211	Gm23434	predicted gene, 23434	1	99017364	99017463	1
mDMR	502	1	99057101	99057200	100	1	Hypermethylated	II	MGI:3664583	Cntnap5b	contactin associated protein-like 5B	1	99772765	100485942	1
mDMR	503	1	99137101	99137300	200	2	Hypermethylated	II	MGI:5453211	Gm23434	predicted gene, 23434	1	99017364	99017463	1
mDMR	503	1	99137101	99137300	200	2	Hypermethylated	II	MGI:3664583	Cntnap5b	contactin associated protein-like 5B	1	99772765	100485942	1
mDMR	504	1	99375401	99375500	100	1	Hypermethylated	II	MGI:5453211	Gm23434	predicted gene, 23434	1	99017364	99017463	1
mDMR	504	1	99375401	99375500	100	1	Hypermethylated	II	MGI:3664583	Cntnap5b	contactin associated protein-like 5B	1	99772765	100485942	1
mDMR	505	1	99825601	99825700	100	1	Hypermethylated	II	MGI:3664583	Cntnap5b	contactin associated protein-like 5B	1	99772765	100485942	1
mDMR	506	1	100089501	100089800	300	3	Hypermethylated	II	MGI:3664583	Cntnap5b	contactin associated protein-like 5B	1	99772765	100485942	1
mDMR	507	1	100342501	100342600	100	1	Hypermethylated	II	MGI:3664583	Cntnap5b	contactin associated protein-like 5B	1	99772765	100485942	1
mDMR	508	1	100404601	100404700	100	1	Hypermethylated	II	MGI:3664583	Cntnap5b	contactin associated protein-like 5B	1	99772765	100485942	1
mDMR	509	1	101013101	101013200	100	1	Hypermethylated	II	MGI:5455314	Gm25537	predicted gene, 25537	1	100861793	100861901	1
mDMR	509	1	101013101	101013200	100	1	Hypermethylated	II	MGI:5012453	Gm20268	predicted gene, 20268	1	101155809	101175202	1
mDMR	510	1	101118001	101118100	100	1	Hypermethylated	II	MGI:5455314	Gm25537	predicted gene, 25537	1	100861793	100861901	1
mDMR	510	1	101118001	101118100	100	1	Hypermethylated	II	MGI:5012453	Gm20268	predicted gene, 20268	1	101155809	101175202	1
mDMR	511	1	101168301	101168500	200	2	Hypermethylated	II	MGI:5012453	Gm20268	predicted gene, 20268	1	101155809	101175202	1
mDMR	512	1	102583801	102583900	100	1	Hypermethylated	II	MGI:5452813	Gm23036	predicted gene, 23036	1	102413923	102414021	-1
mDMR	512	1	102583801	102583900	100	1	Hypermethylated	II	MGI:5451811	Gm22034	predicted gene, 22034	1	102953415	102953548	-1
mDMR	513	1	103078601	103078700	100	1	Hypermethylated	II	MGI:5451811	Gm22034	predicted gene, 22034	1	102953415	102953548	-1
mDMR	513	1	103078601	103078700	100	1	Hypermethylated	II	MGI:5453742	Gm23965	predicted gene, 23965	1	103236626	103236767	-1
mDMR	514	1	103214401	103214500	100	1	Hypomethylated	II	MGI:5451811	Gm22034	predicted gene, 22034	1	102953415	102953548	-1
mDMR	514	1	103214401	103214500	100	1	Hypomethylated	II	MGI:5453742	Gm23965	predicted gene, 23965	1	103236626	103236767	-1
mDMR	515	1	103456001	103456100	100	1	Hypomethylated	II	MGI:5453742	Gm23965	predicted gene, 23965	1	103236626	103236767	-1
mDMR	515	1	103456001	103456100	100	1	Hypomethylated	II	MGI:5611017	Gm37789	predicted gene, 37789	1	103724345	103727233	1
mDMR	516	1	103518701	103518800	100	1	Hypermethylated	II	MGI:5453742	Gm23965	predicted gene, 23965	1	103236626	103236767	-1
mDMR	516	1	103518701	103518800	100	1	Hypermethylated	II	MGI:5611017	Gm37789	predicted gene, 37789	1	103724345	103727233	1
mDMR	517	1	104582701	104582800	100	1	Hypomethylated	II	MGI:5453314	Gm23537	predicted gene, 23537	1	104485957	104486286	1
mDMR	517	1	104582701	104582800	100	1	Hypomethylated	II	MGI:1346069	Cdh20	cadherin 20	1	104768529	104995481	1
mDMR	518	1	104619301	104619400	100	1	Hypermethylated	II	MGI:5453314	Gm23537	predicted gene, 23537	1	104485957	104486286	1
mDMR	518	1	104619301	104619400	100	1	Hypermethylated	II	MGI:1346069	Cdh20	cadherin 20	1	104768529	104995481	1
mDMR	519	1	104781801	104781900	100	1	Hypermethylated	II	MGI:1346069	Cdh20	cadherin 20	1	104768529	104995481	1
mDMR	520	1	104856301	104856400	100	1	Hypermethylated	II	MGI:1346069	Cdh20	cadherin 20	1	104768529	104995481	1
mDMR	521	1	104908601	104908700	100	1	Hypermethylated	II	MGI:1346069	Cdh20	cadherin 20	1	104768529	104995481	1
mDMR	521	1	104908601	104908700	100	1	Hypermethylated	II	MGI:5610197	Gm36969	predicted gene, 36969	1	104906523	104909331	1
mDMR	522	1	105051201	105051400	200	2	Hypomethylated	II	MGI:1346069	Cdh20	cadherin 20	1	104768529	104995481	1
mDMR	522	1	105051201	105051400	200	2	Hypomethylated	II	MGI:5624810	Gm41925	predicted gene, 41925	1	105114494	105123756	-1
mDMR	523	1	105212301	105212400	100	1	Hypermethylated	II	MGI:5579718	Gm29012	predicted gene 29012	1	105116454	105127366	1
mDMR	523	1	105212301	105212400	100	1	Hypermethylated	II	MGI:2443787	Rnf152	ring finger protein 152	1	105276914	105356670	-1
mDMR	524	1	105445101	105445200	100	1	Hypomethylated	II	MGI:5579109	Gm28403	predicted gene 28403	1	105382260	105569139	-1
mDMR	525	1	105764601	105764800	200	2	Hypomethylated	II	MGI:5610794	Gm37566	predicted gene, 37566	1	105708573	105712927	1
mDMR	525	1	105764601	105764800	200	2	Hypomethylated	II	MGI:1314891	Tnfrsf11a	tumor necrosis factor receptor superfamily, member 11a, NFKB activator	1	105780718	105847981	1
mDMR	526	1	106030201	106030300	100	1	Hypomethylated	II	MGI:2444114	Zcchc2	zinc finger, CCHC domain containing 2	1	105990406	106034074	1
mDMR	527	1	106052601	106052700	100	1	Hypermethylated	II	MGI:2444114	Zcchc2	zinc finger, CCHC domain containing 2	1	105990406	106034074	1
mDMR	527	1	106052601	106052700	100	1	Hypermethylated	II	MGI:5610600	Gm37372	predicted gene, 37372	1	106072584	106075894	-1
mDMR	528	1	106330201	106330300	100	1	Hypomethylated	II	MGI:2138327	Phlpp1	PH domain and leucine rich repeat protein phosphatase 1	1	106171752	106394250	1
mDMR	529	1	106372001	106372100	100	1	Hypomethylated	II	MGI:2138327	Phlpp1	PH domain and leucine rich repeat protein phosphatase 1	1	106171752	106394250	1
mDMR	530	1	106633901	106634000	100	1	Hypermethylated	II	MGI:88138	Bcl2	B cell leukemia/lymphoma 2	1	106538178	106714274	-1
mDMR	531	1	106783801	106784000	200	2	Hypomethylated	II	MGI:1100499	Vps4b	vacuolar protein sorting 4B	1	106764071	106796728	-1
mDMR	532	1	106802801	106802900	100	1	Hypomethylated	II	MGI:1100499	Vps4b	vacuolar protein sorting 4B	1	106764071	106796728	-1
mDMR	532	1	106802801	106802900	100	1	Hypomethylated	II	MGI:109579	Serpinb5	serine (or cysteine) peptidase inhibitor, clade B, member 5	1	106861173	106883348	1
mDMR	533	1	107233301	107233400	100	1	Hypomethylated	II	MGI:2683293	Serpinb3b	serine (or cysteine) peptidase inhibitor, clade B (ovalbumin), member 3B	1	107153940	107161114	-1
mDMR	533	1	107233301	107233400	100	1	Hypomethylated	II	MGI:1277952	Serpinb3c	serine (or cysteine) peptidase inhibitor, clade B, member 3C	1	107271201	107278371	-1
mDMR	534	1	107309801	107310000	200	2	Hypermethylated	II	MGI:1277952	Serpinb3c	serine (or cysteine) peptidase inhibitor, clade B, member 3C	1	107271201	107278371	-1
mDMR	534	1	107309801	107310000	200	2	Hypermethylated	II	MGI:1914207	Serpinb11	serine (or cysteine) peptidase inhibitor, clade B (ovalbumin), member 11	1	107361198	107380475	1
mDMR	535	1	107327401	107327500	100	1	Hypermethylated	II	MGI:1277952	Serpinb3c	serine (or cysteine) peptidase inhibitor, clade B, member 3C	1	107271201	107278371	-1
mDMR	535	1	107327401	107327500	100	1	Hypermethylated	II	MGI:1914207	Serpinb11	serine (or cysteine) peptidase inhibitor, clade B (ovalbumin), member 11	1	107361198	107380475	1
mDMR	536	1	107486501	107486600	100	1	Hypermethylated	II	MGI:5454330	Gm24553	predicted gene, 24553	1	107440047	107440177	-1
mDMR	536	1	107486501	107486600	100	1	Hypermethylated	II	MGI:97609	Serpinb2	serine (or cysteine) peptidase inhibitor, clade B, member 2	1	107511423	107535478	1
mDMR	537	1	107486701	107486800	100	1	Hypermethylated	II	MGI:5454330	Gm24553	predicted gene, 24553	1	107440047	107440177	-1
mDMR	537	1	107486701	107486800	100	1	Hypermethylated	II	MGI:97609	Serpinb2	serine (or cysteine) peptidase inhibitor, clade B, member 2	1	107511423	107535478	1
mDMR	538	1	107823801	107823900	100	1	Hypomethylated	II	MGI:5454044	Gm24267	predicted gene, 24267	1	107756602	107756708	-1
mDMR	538	1	107823801	107823900	100	1	Hypomethylated	II	MGI:5452215	Gm22438	predicted gene, 22438	1	107892974	107893105	1
mDMR	539	1	107900101	107900200	100	1	Hypermethylated	II	MGI:5452215	Gm22438	predicted gene, 22438	1	107892974	107893105	1
mDMR	539	1	107900101	107900200	100	1	Hypermethylated	II	MGI:2442347	D830032E09Rik	RIKEN cDNA D830032E09 gene	1	107917258	108028336	0
mDMR	540	1	109154701	109154800	100	1	Hypermethylated	II	MGI:5611440	Gm38212	predicted gene, 38212	1	108417077	108419832	1
mDMR	540	1	109154701	109154800	100	1	Hypermethylated	II	MGI:5451936	Gm22159	predicted gene, 22159	1	109623008	109623137	-1
mDMR	541	1	109730201	109730300	100	1	Hypomethylated	II	MGI:5451936	Gm22159	predicted gene, 22159	1	109623008	109623137	-1
mDMR	541	1	109730201	109730300	100	1	Hypomethylated	II	MGI:5455070	Gm25293	predicted gene, 25293	1	109804760	109805044	1
mDMR	542	1	109889701	109889800	100	1	Hypermethylated	II	MGI:5455070	Gm25293	predicted gene, 25293	1	109804760	109805044	1
mDMR	542	1	109889701	109889800	100	1	Hypermethylated	II	MGI:2442792	Cdh7	cadherin 7, type 2	1	109982431	110140157	1
mDMR	543	1	110158101	110158200	100	1	Hypermethylated	II	MGI:2442792	Cdh7	cadherin 7, type 2	1	109982431	110140157	1
mDMR	543	1	110158101	110158200	100	1	Hypermethylated	II	MGI:5624815	Gm41930	predicted gene, 41930	1	110238621	110240240	1
mDMR	544	1	112055801	112055900	100	1	Hypermethylated	II	MGI:2442948	Dsel	dermatan sulfate epimerase-like	1	111858702	111864918	-1
mDMR	544	1	112055801	112055900	100	1	Hypermethylated	II	MGI:5591969	Gm32810	predicted gene, 32810	1	112377317	112402826	-1
mDMR	545	1	112111001	112111100	100	1	Hypermethylated	II	MGI:2442948	Dsel	dermatan sulfate epimerase-like	1	111858702	111864918	-1
mDMR	545	1	112111001	112111100	100	1	Hypermethylated	II	MGI:5591969	Gm32810	predicted gene, 32810	1	112377317	112402826	-1
mDMR	546	1	112170801	112170900	100	1	Hypermethylated	II	MGI:2442948	Dsel	dermatan sulfate epimerase-like	1	111858702	111864918	-1
mDMR	546	1	112170801	112170900	100	1	Hypermethylated	II	MGI:5591969	Gm32810	predicted gene, 32810	1	112377317	112402826	-1
mDMR	547	1	112443101	112443200	100	1	Hypomethylated	II	MGI:5624816	Gm41931	predicted gene, 41931	1	112416748	112512148	1
mDMR	548	1	112493201	112493300	100	1	Hypermethylated	II	MGI:5624816	Gm41931	predicted gene, 41931	1	112416748	112512148	1
mDMR	549	1	113242201	113242400	200	2	Hypermethylated	II	MGI:5624817	Gm41932	predicted gene, 41932	1	113098219	113101918	-1
mDMR	549	1	113242201	113242400	200	2	Hypermethylated	II	MGI:5578895	Gm28189	predicted gene 28189	1	113289340	113290365	1
mDMR	550	1	113278501	113278600	100	1	Hypermethylated	II	MGI:5624817	Gm41932	predicted gene, 41932	1	113098219	113101918	-1
mDMR	550	1	113278501	113278600	100	1	Hypermethylated	II	MGI:5578895	Gm28189	predicted gene 28189	1	113289340	113290365	1
mDMR	551	1	113354601	113354700	100	1	Hypermethylated	II	MGI:5578895	Gm28189	predicted gene 28189	1	113289340	113290365	1
mDMR	551	1	113354601	113354700	100	1	Hypermethylated	II	MGI:5454714	Gm24937	predicted gene, 24937	1	113717914	113718047	-1
mDMR	552	1	113628601	113628800	200	2	Hypomethylated	II	MGI:5578895	Gm28189	predicted gene 28189	1	113289340	113290365	1
mDMR	552	1	113628601	113628800	200	2	Hypomethylated	II	MGI:5454714	Gm24937	predicted gene, 24937	1	113717914	113718047	-1
mDMR	553	1	113995701	113995900	200	2	Hypermethylated	II	MGI:5624818	Gm41933	predicted gene, 41933	1	113942790	113969982	1
mDMR	553	1	113995701	113995900	200	2	Hypermethylated	II	MGI:5592201	Gm33042	predicted gene, 33042	1	114860188	114863089	-1
mDMR	554	1	114205001	114205100	100	1	Hypomethylated	II	MGI:5624818	Gm41933	predicted gene, 41933	1	113942790	113969982	1
mDMR	554	1	114205001	114205100	100	1	Hypomethylated	II	MGI:5592201	Gm33042	predicted gene, 33042	1	114860188	114863089	-1
mDMR	555	1	114390601	114390700	100	1	Hypermethylated	II	MGI:5624818	Gm41933	predicted gene, 41933	1	113942790	113969982	1
mDMR	555	1	114390601	114390700	100	1	Hypermethylated	II	MGI:5592201	Gm33042	predicted gene, 33042	1	114860188	114863089	-1
mDMR	556	1	115063501	115063600	100	1	Hypomethylated	II	MGI:5592201	Gm33042	predicted gene, 33042	1	114860188	114863089	-1
mDMR	556	1	115063501	115063600	100	1	Hypomethylated	II	MGI:3643623	Cntnap5a	contactin associated protein-like 5A	1	115684756	116587323	1
mDMR	557	1	115466001	115466100	100	1	Hypermethylated	II	MGI:5592201	Gm33042	predicted gene, 33042	1	114860188	114863089	-1
mDMR	557	1	115466001	115466100	100	1	Hypermethylated	II	MGI:3643623	Cntnap5a	contactin associated protein-like 5A	1	115684756	116587323	1
mDMR	558	1	115932101	115932200	100	1	Hypermethylated	II	MGI:3643623	Cntnap5a	contactin associated protein-like 5A	1	115684756	116587323	1
mDMR	559	1	115966801	115966900	100	1	Hypermethylated	II	MGI:3643623	Cntnap5a	contactin associated protein-like 5A	1	115684756	116587323	1
mDMR	560	1	116025001	116025100	100	1	Hypomethylated	II	MGI:3643623	Cntnap5a	contactin associated protein-like 5A	1	115684756	116587323	1
mDMR	561	1	116861801	116862300	500	5	Hypomethylated	II	MGI:5012150	Gm19965	predicted gene, 19965	1	116802983	116823410	1
mDMR	561	1	116861801	116862300	500	5	Hypomethylated	II	MGI:5453807	Gm24030	predicted gene, 24030	1	117536301	117536464	1
mDMR	562	1	117968401	117968500	100	1	Hypermethylated	II	MGI:3588191	B020011L13Rik	RIKEN cDNA B020011L13 gene	1	117781132	118202423	0
mDMR	562	1	117968401	117968500	100	1	Hypermethylated	II	MGI:3648947	Gm7145	predicted gene 7145	1	117965939	117986884	1
mDMR	563	1	118073001	118073200	200	2	Hypomethylated	II	MGI:3588191	B020011L13Rik	RIKEN cDNA B020011L13 gene	1	117781132	118202423	0
mDMR	564	1	118451501	118451600	100	1	Hypermethylated	II	MGI:1923957	Clasp1	CLIP associating protein 1	1	118389058	118612678	1
mDMR	565	1	118538401	118538500	100	1	Hypomethylated	II	MGI:1923957	Clasp1	CLIP associating protein 1	1	118389058	118612678	1
mDMR	566	1	118814001	118814100	100	1	Hypomethylated	II	MGI:5453274	Gm23497	predicted gene, 23497	1	118681821	118681950	1
mDMR	566	1	118814001	118814100	100	1	Hypomethylated	II	MGI:95728	Gli2	GLI-Kruppel family member GLI2	1	118834132	119053619	-1
mDMR	567	1	118973301	118973500	200	2	Hypomethylated	II	MGI:95728	Gli2	GLI-Kruppel family member GLI2	1	118834132	119053619	-1
mDMR	568	1	119140301	119140400	100	1	Hypomethylated	II	MGI:5624819	Gm41934	predicted gene, 41934	1	119119086	119152898	-1
mDMR	569	1	119474201	119474600	400	4	Hypomethylated	II	MGI:1927244	Ralb	v-ral simian leukemia viral oncogene B	1	119470305	119504794	-1
mDMR	570	1	119787601	119787700	100	1	Hypomethylated	II	MGI:1099792	Ptpn4	protein tyrosine phosphatase, non-receptor type 4	1	119652467	119837613	-1
mDMR	571	1	119897701	119897800	100	1	Hypomethylated	II	MGI:1099792	Ptpn4	protein tyrosine phosphatase, non-receptor type 4	1	119652467	119837613	-1
mDMR	571	1	119897701	119897800	100	1	Hypomethylated	II	MGI:5578915	Gm28209	predicted gene 28209	1	119903130	119906897	1
mDMR	572	1	120070001	120070100	100	1	Hypomethylated	II	MGI:2157899	Tmem37	transmembrane protein 37	1	120067377	120074074	-1
mDMR	573	1	120109401	120109500	100	1	Hypomethylated	II	MGI:5624823	Gm41938	predicted gene, 41938	1	120090182	120105741	1
mDMR	573	1	120109401	120109500	100	1	Hypomethylated	II	MGI:94865	Dbi	diazepam binding inhibitor	1	120113280	120121078	-1
mDMR	574	1	120177601	120177700	100	1	Hypomethylated	II	MGI:1920353	3110009E18Rik	RIKEN cDNA 3110009E18 gene	1	120121187	120188189	1
mDMR	575	1	120177801	120177900	100	1	Hypomethylated	II	MGI:1920353	3110009E18Rik	RIKEN cDNA 3110009E18 gene	1	120121187	120188189	1
mDMR	576	1	120212201	120212300	100	1	Hypomethylated	II	MGI:1915678	Steap3	STEAP family member 3	1	120190757	120272705	-1
mDMR	577	1	121431701	121431800	100	1	Hypermethylated	II	MGI:1918079	Ccdc93	coiled-coil domain containing 93	1	121431049	121506460	1
mDMR	578	1	121433601	121433700	100	1	Hypomethylated	II	MGI:1918079	Ccdc93	coiled-coil domain containing 93	1	121431049	121506460	1
mDMR	579	1	122029701	122029800	100	1	Hypermethylated	II	MGI:5611148	Gm37920	predicted gene, 37920	1	121706515	121707263	1
mDMR	579	1	122029701	122029800	100	1	Hypermethylated	II	MGI:5456249	Gm26472	predicted gene, 26472	1	122201459	122201541	1
mDMR	580	1	122286001	122286100	100	1	Hypermethylated	II	MGI:5579296	Gm28590	predicted gene 28590	1	122205145	122252180	1
mDMR	580	1	122286001	122286100	100	1	Hypermethylated	II	MGI:5454324	Gm24547	predicted gene, 24547	1	122510549	122510697	1
mDMR	581	1	122852301	122852400	100	1	Hypomethylated	II	MGI:5455548	Gm25771	predicted gene, 25771	1	122553173	122553316	1
mDMR	581	1	122852301	122852400	100	1	Hypomethylated	II	MGI:5611198	Gm37970	predicted gene, 37970	1	122866042	122867773	1
mDMR	582	1	122953201	122953300	100	1	Hypomethylated	II	MGI:5611198	Gm37970	predicted gene, 37970	1	122866042	122867773	1
mDMR	582	1	122953201	122953300	100	1	Hypomethylated	II	MGI:2442409	Dpp10	dipeptidylpeptidase 10	1	123321471	124045559	-1
mDMR	583	1	123542601	123542700	100	1	Hypermethylated	II	MGI:2442409	Dpp10	dipeptidylpeptidase 10	1	123321471	124045559	-1
mDMR	584	1	123545901	123546000	100	1	Hypermethylated	II	MGI:2442409	Dpp10	dipeptidylpeptidase 10	1	123321471	124045559	-1
mDMR	585	1	123803801	123804000	200	2	Hypermethylated	II	MGI:2442409	Dpp10	dipeptidylpeptidase 10	1	123321471	124045559	-1
mDMR	586	1	123821601	123821700	100	1	Hypermethylated	II	MGI:2442409	Dpp10	dipeptidylpeptidase 10	1	123321471	124045559	-1
mDMR	587	1	124135001	124135200	200	2	Hypermethylated	II	MGI:5610779	Gm37551	predicted gene, 37551	1	123827299	123830159	-1
mDMR	587	1	124135001	124135200	200	2	Hypermethylated	II	MGI:5611301	Gm38073	predicted gene, 38073	1	124375578	124379242	-1
mDMR	588	1	124687001	124687100	100	1	Hypomethylated	II	MGI:5579634	Gm28928	predicted gene 28928	1	124505757	124846039	-1
mDMR	589	1	124800501	124800600	100	1	Hypermethylated	II	MGI:5579634	Gm28928	predicted gene 28928	1	124505757	124846039	-1
mDMR	590	1	124961301	124961400	100	1	Hypermethylated	II	MGI:5594514	Gm35355	predicted gene, 35355	1	124846122	124858524	1
mDMR	590	1	124961301	124961400	100	1	Hypermethylated	II	MGI:1923910	1700121L03Rik	RIKEN cDNA 1700121L03 gene	1	125190281	125197454	0
mDMR	591	1	125184301	125184400	100	1	Hypermethylated	II	MGI:5594514	Gm35355	predicted gene, 35355	1	124846122	124858524	1
mDMR	591	1	125184301	125184400	100	1	Hypermethylated	II	MGI:1923910	1700121L03Rik	RIKEN cDNA 1700121L03 gene	1	125190281	125197454	0
mDMR	592	1	125275801	125276000	200	2	Hypermethylated	II	MGI:1923910	1700121L03Rik	RIKEN cDNA 1700121L03 gene	1	125190281	125197454	0
mDMR	592	1	125275801	125276000	200	2	Hypermethylated	II	MGI:1921367	Actr3	ARP3 actin-related protein 3	1	125392906	125435727	-1
mDMR	593	1	125991501	125991600	100	1	Hypermethylated	II	MGI:2686394	Nckap5	NCK-associated protein 5	1	125913620	126830799	-1
mDMR	594	1	126370801	126370900	100	1	Hypomethylated	II	MGI:2686394	Nckap5	NCK-associated protein 5	1	125913620	126830799	-1
mDMR	595	1	126751401	126751500	100	1	Hypomethylated	II	MGI:2686394	Nckap5	NCK-associated protein 5	1	125913620	126830799	-1
mDMR	596	1	126762901	126763100	200	2	Hypermethylated	II	MGI:2686394	Nckap5	NCK-associated protein 5	1	125913620	126830799	-1
mDMR	597	1	126886101	126886200	100	1	Hypermethylated	II	MGI:1922636	4930599A14Rik	RIKEN cDNA 4930599A14 gene	1	126872202	126876588	0
mDMR	597	1	126886101	126886200	100	1	Hypermethylated	II	MGI:5624830	Gm41945	predicted gene, 41945	1	127016342	127023311	-1
mDMR	598	1	127159301	127159400	100	1	Hypermethylated	II	MGI:5624830	Gm41945	predicted gene, 41945	1	127016342	127023311	-1
mDMR	598	1	127159301	127159400	100	1	Hypermethylated	II	MGI:894701	Mgat5	mannoside acetylglucosaminyltransferase 5	1	127205015	127488336	1
mDMR	599	1	127749101	127749200	100	1	Hypomethylated	II	MGI:2386323	Acmsd	amino carboxymuconate semialdehyde decarboxylase	1	127729413	127767978	1
mDMR	600	1	127803001	127803100	100	1	Hypomethylated	II	MGI:1920199	Ccnt2	cyclin T2	1	127774164	127808061	1
mDMR	601	1	128297801	128298000	200	2	Hypomethylated	II	MGI:104576	Lct	lactase	1	128284756	128328318	-1
mDMR	602	1	128585401	128585500	100	1	Hypermethylated	II	MGI:5624835	Gm41950	predicted gene, 41950	1	128542355	128549406	1
mDMR	602	1	128585401	128585500	100	1	Hypermethylated	II	MGI:109563	Cxcr4	chemokine (C-X-C motif) receptor 4	1	128588199	128592293	-1
mDMR	603	1	128676801	128676900	100	1	Hypermethylated	II	MGI:109563	Cxcr4	chemokine (C-X-C motif) receptor 4	1	128588199	128592293	-1
mDMR	603	1	128676801	128676900	100	1	Hypermethylated	II	MGI:5477180	Gm26686	predicted gene, 26686	1	128770599	128774421	-1
mDMR	604	1	128826701	128826800	100	1	Hypomethylated	II	MGI:5477180	Gm26686	predicted gene, 26686	1	128770599	128774421	-1
mDMR	604	1	128826701	128826800	100	1	Hypomethylated	II	MGI:5452833	Gm23056	predicted gene, 23056	1	128885909	128886019	-1
mDMR	605	1	129200901	129201000	100	1	Hypermethylated	II	MGI:5452833	Gm23056	predicted gene, 23056	1	128885909	128886019	-1
mDMR	605	1	129200901	129201000	100	1	Hypermethylated	II	MGI:2443925	Thsd7b	thrombospondin, type I, domain containing 7B	1	129273302	130219278	1
mDMR	606	1	129435501	129435600	100	1	Hypermethylated	II	MGI:2443925	Thsd7b	thrombospondin, type I, domain containing 7B	1	129273302	130219278	1
mDMR	607	1	129503401	129503500	100	1	Hypermethylated	II	MGI:2443925	Thsd7b	thrombospondin, type I, domain containing 7B	1	129273302	130219278	1
mDMR	608	1	129549801	129549900	100	1	Hypermethylated	II	MGI:2443925	Thsd7b	thrombospondin, type I, domain containing 7B	1	129273302	130219278	1
mDMR	609	1	129817501	129817700	200	2	Hypermethylated	II	MGI:2443925	Thsd7b	thrombospondin, type I, domain containing 7B	1	129273302	130219278	1
mDMR	610	1	130263101	130263200	100	1	Hypomethylated	II	MGI:2443925	Thsd7b	thrombospondin, type I, domain containing 7B	1	129273302	130219278	1
mDMR	610	1	130263101	130263200	100	1	Hypomethylated	II	MGI:3801800	Gm16081	predicted gene 16081	1	130269950	130281258	-1
mDMR	611	1	130315501	130315600	100	1	Hypermethylated	II	MGI:5624836	Gm41951	predicted gene, 41951	1	130302321	130308830	1
mDMR	611	1	130315501	130315600	100	1	Hypermethylated	II	MGI:104849	Cd55b	CD55 molecule, decay accelerating factor for complement B	1	130388537	130423009	-1
mDMR	612	1	130636201	130636300	100	1	Hypermethylated	II	MGI:88229	C4bp	complement component 4 binding protein	1	130634773	130661632	-1
mDMR	613	1	130636401	130636500	100	1	Hypermethylated	II	MGI:88229	C4bp	complement component 4 binding protein	1	130634773	130661632	-1
mDMR	614	1	130761601	130761700	100	1	Hypomethylated	II	MGI:5579563	Gm28857	predicted gene 28857	1	130740162	130741327	-1
mDMR	614	1	130761601	130761700	100	1	Hypomethylated	II	MGI:5579562	Gm28856	predicted gene 28856	1	130766384	130784433	1
mDMR	615	1	131129901	131130100	200	2	Hypomethylated	II	MGI:1330300	Dyrk3	dual-specificity tyrosine-(Y)-phosphorylation regulated kinase 3	1	131127455	131138340	-1
mDMR	616	1	131179401	131179600	200	2	Hypomethylated	II	MGI:109342	Eif2d	eukaryotic translation initiation factor 2D	1	131153181	131187658	1
mDMR	616	1	131179401	131179600	200	2	Hypomethylated	II	MGI:1926375	Rassf5	Ras association (RalGDS/AF-6) domain family member 5	1	131176410	131245258	-1
mDMR	617	1	131270101	131270200	100	1	Hypomethylated	II	MGI:1929612	Ikbke	inhibitor of kappaB kinase epsilon	1	131254343	131279606	-1
mDMR	618	1	131673001	131673100	100	1	Hypermethylated	II	MGI:107361	Ctse	cathepsin E	1	131638306	131675505	1
mDMR	619	1	131747301	131747400	100	1	Hypomethylated	II	MGI:2444594	Slc26a9	solute carrier family 26, member 9	1	131744022	131771504	1
mDMR	620	1	132129401	132129500	100	1	Hypomethylated	II	MGI:97518	Cdk18	cyclin-dependent kinase 18	1	132112237	132139684	-1
mDMR	621	1	132204201	132204300	100	1	Hypomethylated	II	MGI:5588854	Gm29695	predicted gene, 29695	1	132188213	132209547	1
mDMR	621	1	132204201	132204300	100	1	Hypomethylated	II	MGI:1922403	Lemd1	LEM domain containing 1	1	132191431	132259227	1
mDMR	622	1	132245901	132246000	100	1	Hypermethylated	II	MGI:1922403	Lemd1	LEM domain containing 1	1	132191431	132259227	1
mDMR	623	1	132290901	132291000	100	1	Hypomethylated	II	MGI:5621331	Gm38446	predicted gene, 38446	1	132278515	132291366	-1
mDMR	624	1	132421701	132422000	300	3	Hypermethylated	II	MGI:1925064	Dstyk	dual serine/threonine and tyrosine protein kinase	1	132417555	132466958	1
mDMR	625	1	132650401	132650500	100	1	Hypomethylated	II	MGI:104753	Nfasc	neurofascin	1	132564690	132741797	-1
mDMR	626	1	133044301	133044500	200	2	Hypermethylated	II	MGI:4413972	n-TKctt25	nuclear encoded tRNA lysine 25 (anticodon TTT)	1	133034327	133034399	-1
mDMR	626	1	133044301	133044500	200	2	Hypermethylated	II	MGI:2685045	Pik3c2b	phosphoinositide-3-kinase, class 2, beta polypeptide	1	133045667	133108687	1
mDMR	627	1	133359801	133359900	100	1	Hypomethylated	II	MGI:97898	Ren1	renin 1 structural	1	133350510	133360325	1
mDMR	628	1	133716001	133716100	100	1	Hypomethylated	II	MGI:88111	Atp2b4	ATPase, Ca++ transporting, plasma membrane 4	1	133699457	133801041	-1
mDMR	629	1	134220201	134220300	100	1	Hypomethylated	II	MGI:99401	Adora1	adenosine A1 receptor	1	134199225	134235431	-1
mDMR	630	1	134234101	134234200	100	1	Hypomethylated	II	MGI:99401	Adora1	adenosine A1 receptor	1	134199225	134235431	-1
mDMR	631	1	134735101	134735300	200	2	Hypermethylated	II	MGI:99666	Syt2	synaptotagmin II	1	134646677	134762593	1
mDMR	632	1	134993801	134993900	100	1	Hypomethylated	II	MGI:2441805	Lgr6	leucine-rich repeat-containing G protein-coupled receptor 6	1	134983301	135105276	-1
mDMR	633	1	135228601	135228700	100	1	Hypomethylated	II	MGI:5624840	Gm41955	predicted gene, 41955	1	135190594	135204339	-1
mDMR	633	1	135228601	135228700	100	1	Hypomethylated	II	MGI:5477136	Gm26642	predicted gene, 26642	1	135248561	135266443	1
mDMR	634	1	135580701	135580800	100	1	Hypomethylated	II	MGI:2183683	Nav1	neuron navigator 1	1	135434580	135607295	-1
mDMR	635	1	135665601	135665700	100	1	Hypomethylated	II	MGI:5620007	Gm38399	predicted gene, 38399	1	135606447	135688105	-1
mDMR	636	1	136151901	136152100	200	2	Hypomethylated	II	MGI:109234	Kif21b	kinesin family member 21B	1	136131389	136177998	1
mDMR	637	1	136172701	136172800	100	1	Hypomethylated	II	MGI:109234	Kif21b	kinesin family member 21B	1	136131389	136177998	1
mDMR	638	1	136287701	136287800	100	1	Hypomethylated	II	MGI:1922434	Camsap2	calmodulin regulated spectrin-associated protein family, member 2	1	136268252	136346090	-1
mDMR	639	1	136615001	136615100	100	1	Hypomethylated	II	MGI:1918334	4933409D19Rik	RIKEN cDNA 4933409D19 gene	1	136603033	136605468	-1
mDMR	639	1	136615001	136615100	100	1	Hypomethylated	II	MGI:5477092	Platr23	pluripotency associated transcript 23	1	136622098	136624650	-1
mDMR	640	1	136819501	136819600	100	1	Hypermethylated	II	MGI:5451909	Gm22132	predicted gene, 22132	1	136757510	136757609	-1
mDMR	640	1	136819501	136819600	100	1	Hypermethylated	II	MGI:1346834	Nr5a2	nuclear receptor subfamily 5, group A, member 2	1	136842571	136960448	-1
mDMR	641	1	137043501	137043600	100	1	Hypermethylated	II	MGI:5453540	Gm23763	predicted gene, 23763	1	136990211	136990270	-1
mDMR	641	1	137043501	137043600	100	1	Hypermethylated	II	MGI:5455386	Gm25609	predicted gene, 25609	1	137215544	137215647	-1
mDMR	642	1	137168501	137168600	100	1	Hypomethylated	II	MGI:5453540	Gm23763	predicted gene, 23763	1	136990211	136990270	-1
mDMR	642	1	137168501	137168600	100	1	Hypomethylated	II	MGI:5455386	Gm25609	predicted gene, 25609	1	137215544	137215647	-1
mDMR	643	1	137323901	137324000	100	1	Hypermethylated	II	MGI:5610285	Gm37057	predicted gene, 37057	1	137252142	137254057	1
mDMR	643	1	137323901	137324000	100	1	Hypermethylated	II	MGI:1925628	1700006P03Rik	RIKEN cDNA 1700006P03 gene	1	137325433	137325841	0
mDMR	644	1	137511601	137511800	200	2	Hypermethylated	II	MGI:5453311	Gm23534	predicted gene, 23534	1	137367151	137367247	-1
mDMR	644	1	137511601	137511800	200	2	Hypermethylated	II	MGI:5611131	Gm37903	predicted gene, 37903	1	137528850	137531230	-1
mDMR	645	1	137546301	137546400	100	1	Hypomethylated	II	MGI:5611131	Gm37903	predicted gene, 37903	1	137528850	137531230	-1
mDMR	645	1	137546301	137546400	100	1	Hypomethylated	II	MGI:5452504	Gm22727	predicted gene, 22727	1	137734318	137734433	1
mDMR	646	1	137683101	137683200	100	1	Hypermethylated	II	MGI:5611131	Gm37903	predicted gene, 37903	1	137528850	137531230	-1
mDMR	646	1	137683101	137683200	100	1	Hypermethylated	II	MGI:5452504	Gm22727	predicted gene, 22727	1	137734318	137734433	1
mDMR	647	1	137688101	137688200	100	1	Hypermethylated	II	MGI:5611131	Gm37903	predicted gene, 37903	1	137528850	137531230	-1
mDMR	647	1	137688101	137688200	100	1	Hypermethylated	II	MGI:5452504	Gm22727	predicted gene, 22727	1	137734318	137734433	1
mDMR	648	1	137822501	137822600	100	1	Hypermethylated	II	MGI:5610521	Gm37293	predicted gene, 37293	1	137811849	137812143	1
mDMR	648	1	137822501	137822600	100	1	Hypermethylated	II	MGI:2444909	A630083H20Rik	RIKEN cDNA A630083H20 gene	1	137898594	137899728	0
mDMR	649	1	138297401	138297500	100	1	Hypermethylated	II	MGI:2450548	Atp6v1g3	ATPase, H+ transporting, lysosomal V1 subunit G3	1	138273738	138289462	1
mDMR	649	1	138297401	138297500	100	1	Hypermethylated	II	MGI:1890645	Nek7	NIMA (never in mitosis gene a)-related expressed kinase 7	1	138482875	138620141	-1
mDMR	650	1	138719101	138719300	200	2	Hypomethylated	II	MGI:3779530	Gm5833	predicted gene 5833	1	138640095	138682077	-1
mDMR	650	1	138719101	138719300	200	2	Hypomethylated	II	MGI:1316721	Lhx9	LIM homeobox protein 9	1	138825186	138848577	-1
mDMR	651	1	138872901	138873000	100	1	Hypermethylated	II	MGI:1916799	2310009B15Rik	RIKEN cDNA 2310009B15 gene	1	138851983	138856852	-1
mDMR	651	1	138872901	138873000	100	1	Hypermethylated	II	MGI:1922796	1700019P21Rik	RIKEN cDNA 1700019P21 gene	1	138876272	138876951	-1
mDMR	652	1	138937301	138937400	100	1	Hypermethylated	II	MGI:4422082	n-R5s217	nuclear encoded rRNA 5S 217	1	138878262	138878377	-1
mDMR	652	1	138937301	138937400	100	1	Hypermethylated	II	MGI:5610273	Gm37045	predicted gene, 37045	1	138960441	138962903	-1
mDMR	653	1	139006701	139006900	200	2	Hypomethylated	II	MGI:2447812	Dennd1b	DENN/MADD domain containing 1B	1	138963435	139178960	1
mDMR	654	1	139801701	139801800	100	1	Hypomethylated	II	MGI:5455396	Gm25619	predicted gene, 25619	1	139786983	139787086	1
mDMR	654	1	139801701	139801800	100	1	Hypomethylated	II	MGI:5624848	Gm41963	predicted gene, 41963	1	139804165	139806699	-1
mDMR	655	1	140165901	140166000	100	1	Hypomethylated	II	MGI:88385	Cfh	complement component factor h	1	140084708	140183764	-1
mDMR	656	1	140207101	140207200	100	1	Hypermethylated	II	MGI:88385	Cfh	complement component factor h	1	140084708	140183764	-1
mDMR	656	1	140207101	140207200	100	1	Hypermethylated	II	MGI:3036273	Kcnt2	potassium channel, subfamily T, member 2	1	140246158	140612067	1
mDMR	657	1	140619901	140620000	100	1	Hypermethylated	II	MGI:1923160	4930590L20Rik	RIKEN cDNA 4930590L20 gene	1	140570176	140656404	-1
mDMR	658	1	140620101	140620200	100	1	Hypermethylated	II	MGI:1923160	4930590L20Rik	RIKEN cDNA 4930590L20 gene	1	140570176	140656404	-1
mDMR	659	1	140881901	140882000	100	1	Hypermethylated	II	MGI:5610599	Gm37371	predicted gene, 37371	1	140823327	140823718	1
mDMR	659	1	140881901	140882000	100	1	Hypermethylated	II	MGI:5455234	Gm25457	predicted gene, 25457	1	141298100	141298206	1
mDMR	660	1	140965201	140965500	300	3	Hypomethylated	II	MGI:5610599	Gm37371	predicted gene, 37371	1	140823327	140823718	1
mDMR	660	1	140965201	140965500	300	3	Hypomethylated	II	MGI:5455234	Gm25457	predicted gene, 25457	1	141298100	141298206	1
mDMR	661	1	141924601	141924700	100	1	Hypomethylated	II	MGI:5610832	Gm37604	predicted gene, 37604	1	141546206	141547477	1
mDMR	661	1	141924601	141924700	100	1	Hypomethylated	II	MGI:5611024	Gm37796	predicted gene, 37796	1	142755193	142755326	1
mDMR	662	1	141946501	141946600	100	1	Hypomethylated	II	MGI:5610832	Gm37604	predicted gene, 37604	1	141546206	141547477	1
mDMR	662	1	141946501	141946600	100	1	Hypomethylated	II	MGI:5611024	Gm37796	predicted gene, 37796	1	142755193	142755326	1
mDMR	663	1	142823201	142823400	200	2	Hypomethylated	II	MGI:5611024	Gm37796	predicted gene, 37796	1	142755193	142755326	1
mDMR	663	1	142823201	142823400	200	2	Hypomethylated	II	MGI:5594403	Gm35244	predicted gene, 35244	1	143317855	143344574	-1
mDMR	664	1	142931101	142931300	200	2	Hypermethylated	II	MGI:5611024	Gm37796	predicted gene, 37796	1	142755193	142755326	1
mDMR	664	1	142931101	142931300	200	2	Hypermethylated	II	MGI:5594403	Gm35244	predicted gene, 35244	1	143317855	143344574	-1
mDMR	665	1	142983201	142983300	100	1	Hypermethylated	II	MGI:5611024	Gm37796	predicted gene, 37796	1	142755193	142755326	1
mDMR	665	1	142983201	142983300	100	1	Hypermethylated	II	MGI:5594403	Gm35244	predicted gene, 35244	1	143317855	143344574	-1
mDMR	666	1	143837601	143837800	200	2	Hypermethylated	II	MGI:5455440	Gm25663	predicted gene, 25663	1	143778928	143779062	1
mDMR	666	1	143837601	143837800	200	2	Hypermethylated	II	MGI:5624849	Gm41964	predicted gene, 41964	1	143938609	143998781	1
mDMR	667	1	143931801	143931900	100	1	Hypomethylated	II	MGI:5455440	Gm25663	predicted gene, 25663	1	143778928	143779062	1
mDMR	667	1	143931801	143931900	100	1	Hypomethylated	II	MGI:5624849	Gm41964	predicted gene, 41964	1	143938609	143998781	1
mDMR	668	1	143981201	143981300	100	1	Hypermethylated	II	MGI:5624849	Gm41964	predicted gene, 41964	1	143938609	143998781	1
mDMR	669	1	144329301	144329400	100	1	Hypermethylated	II	MGI:1354694	Rgs1	regulator of G-protein signaling 1	1	144242296	144249242	-1
mDMR	669	1	144329301	144329400	100	1	Hypermethylated	II	MGI:3645243	Rgs21	regulator of G-protein signalling 21	1	144516648	144567667	-1
mDMR	670	1	144611501	144611600	100	1	Hypermethylated	II	MGI:5453449	Gm23672	predicted gene, 23672	1	144609004	144609110	-1
mDMR	670	1	144611501	144611600	100	1	Hypermethylated	II	MGI:1927498	Rgs18	regulator of G-protein signaling 18	1	144752683	144775435	-1
mDMR	671	1	144830901	144831000	100	1	Hypermethylated	II	MGI:1927498	Rgs18	regulator of G-protein signaling 18	1	144752683	144775435	-1
mDMR	671	1	144830901	144831000	100	1	Hypermethylated	II	MGI:5452458	Gm22681	predicted gene, 22681	1	144960734	144960839	-1
mDMR	672	1	144873301	144873400	100	1	Hypermethylated	II	MGI:1927498	Rgs18	regulator of G-protein signaling 18	1	144752683	144775435	-1
mDMR	672	1	144873301	144873400	100	1	Hypermethylated	II	MGI:5452458	Gm22681	predicted gene, 22681	1	144960734	144960839	-1
mDMR	673	1	144980301	144980500	200	2	Hypermethylated	II	MGI:5455485	Gm25708	predicted gene, 25708	1	144979484	144979585	-1
mDMR	673	1	144980301	144980500	200	2	Hypermethylated	II	MGI:5455237	Gm25460	predicted gene, 25460	1	145291354	145291480	-1
mDMR	674	1	145311901	145312000	100	1	Hypermethylated	II	MGI:5455237	Gm25460	predicted gene, 25460	1	145291354	145291480	-1
mDMR	674	1	145311901	145312000	100	1	Hypermethylated	II	MGI:5611497	Gm38269	predicted gene, 38269	1	145323394	145326691	-1
mDMR	675	1	145527801	145527900	100	1	Hypomethylated	II	MGI:5611497	Gm38269	predicted gene, 38269	1	145323394	145326691	-1
mDMR	675	1	145527801	145527900	100	1	Hypomethylated	II	MGI:5624850	Gm41965	predicted gene, 41965	1	146308481	146313226	-1
mDMR	676	1	145638701	145638800	100	1	Hypermethylated	II	MGI:5611497	Gm38269	predicted gene, 38269	1	145323394	145326691	-1
mDMR	676	1	145638701	145638800	100	1	Hypermethylated	II	MGI:5624850	Gm41965	predicted gene, 41965	1	146308481	146313226	-1
mDMR	677	1	146106701	146106800	100	1	Hypomethylated	II	MGI:5611497	Gm38269	predicted gene, 38269	1	145323394	145326691	-1
mDMR	677	1	146106701	146106800	100	1	Hypomethylated	II	MGI:5624850	Gm41965	predicted gene, 41965	1	146308481	146313226	-1
mDMR	678	1	147300701	147300800	100	1	Hypomethylated	II	MGI:3642402	Gm9931	predicted gene 9931	1	147280758	147281942	-1
mDMR	678	1	147300701	147300800	100	1	Hypomethylated	II	MGI:5611512	Gm38284	predicted gene, 38284	1	147515726	147520264	1
mDMR	679	1	147381501	147381600	100	1	Hypermethylated	II	MGI:3642402	Gm9931	predicted gene 9931	1	147280758	147281942	-1
mDMR	679	1	147381501	147381600	100	1	Hypermethylated	II	MGI:5611512	Gm38284	predicted gene, 38284	1	147515726	147520264	1
mDMR	680	1	147632301	147632500	200	2	Hypermethylated	II	MGI:5611512	Gm38284	predicted gene, 38284	1	147515726	147520264	1
mDMR	680	1	147632301	147632500	200	2	Hypermethylated	II	MGI:5580221	Gm29515	predicted gene 29515	1	148234517	148248378	-1
mDMR	681	1	148081401	148081500	100	1	Hypomethylated	II	MGI:5611512	Gm38284	predicted gene, 38284	1	147515726	147520264	1
mDMR	681	1	148081401	148081500	100	1	Hypomethylated	II	MGI:5580221	Gm29515	predicted gene 29515	1	148234517	148248378	-1
mDMR	682	1	148095101	148095200	100	1	Hypermethylated	II	MGI:5611512	Gm38284	predicted gene, 38284	1	147515726	147520264	1
mDMR	682	1	148095101	148095200	100	1	Hypermethylated	II	MGI:5580221	Gm29515	predicted gene 29515	1	148234517	148248378	-1
mDMR	683	1	148422001	148422100	100	1	Hypermethylated	II	MGI:5452743	Gm22966	predicted gene, 22966	1	148326980	148327108	-1
mDMR	683	1	148422001	148422100	100	1	Hypermethylated	II	MGI:5624851	Gm41966	predicted gene, 41966	1	148712771	148716753	1
mDMR	684	1	148716801	148716900	100	1	Hypermethylated	II	MGI:5624851	Gm41966	predicted gene, 41966	1	148712771	148716753	1
mDMR	684	1	148716801	148716900	100	1	Hypermethylated	II	MGI:5579726	Gm29020	predicted gene 29020	1	149106115	149127320	1
mDMR	685	1	149040901	149041000	100	1	Hypermethylated	II	MGI:5624851	Gm41966	predicted gene, 41966	1	148712771	148716753	1
mDMR	685	1	149040901	149041000	100	1	Hypermethylated	II	MGI:5579726	Gm29020	predicted gene 29020	1	149106115	149127320	1
mDMR	686	1	149544901	149545000	100	1	Hypomethylated	II	MGI:5611003	Gm37775	predicted gene, 37775	1	149435015	149437327	-1
mDMR	686	1	149544901	149545000	100	1	Hypomethylated	II	MGI:5453312	Gm23535	predicted gene, 23535	1	149707377	149707482	-1
mDMR	687	1	150245101	150245200	100	1	Hypermethylated	II	MGI:5477181	Ptgs2os2	prostaglandin-endoperoxide synthase 2, opposite strand 2	1	150159043	150164948	-1
mDMR	687	1	150245101	150245200	100	1	Hypermethylated	II	MGI:98090	Pdc	phosducin	1	150319417	150333906	1
mDMR	688	1	151183101	151183200	100	1	Hypomethylated	II	MGI:3028040	C730036E19Rik	RIKEN cDNA C730036E19 gene	1	151138034	151142345	1
mDMR	688	1	151183101	151183200	100	1	Hypomethylated	II	MGI:3648958	Gm8947	predicted gene 8947	1	151192373	151194053	0
mDMR	689	1	151199701	151200000	300	3	Hypomethylated	II	MGI:3648958	Gm8947	predicted gene 8947	1	151192373	151194053	0
mDMR	689	1	151199701	151200000	300	3	Hypomethylated	II	MGI:1920426	3110040M04Rik	RIKEN cDNA 3110040M04 gene	1	151204085	151205797	1
mDMR	690	1	151204701	151204800	100	1	Hypomethylated	II	MGI:1920426	3110040M04Rik	RIKEN cDNA 3110040M04 gene	1	151204085	151205797	1
mDMR	691	1	151205501	151205600	100	1	Hypomethylated	II	MGI:1920426	3110040M04Rik	RIKEN cDNA 3110040M04 gene	1	151204085	151205797	1
mDMR	692	1	151210601	151210800	200	2	Hypomethylated	II	MGI:1920426	3110040M04Rik	RIKEN cDNA 3110040M04 gene	1	151204085	151205797	1
mDMR	692	1	151210601	151210800	200	2	Hypomethylated	II	MGI:5454179	Gm24402	predicted gene, 24402	1	151260824	151260914	-1
mDMR	693	1	151556501	151556600	100	1	Hypermethylated	II	MGI:5578887	Gm28181	predicted gene 28181	1	151549245	151550943	-1
mDMR	693	1	151556501	151556600	100	1	Hypermethylated	II	MGI:2137237	Fam129a	family with sequence similarity 129, member A	1	151571186	151721939	1
mDMR	694	1	151764301	151764400	100	1	Hypomethylated	II	MGI:1914217	Edem3	ER degradation enhancer, mannosidase alpha-like 3	1	151755371	151822051	1
mDMR	695	1	152151701	152151800	100	1	Hypermethylated	II	MGI:1916649	1700025G04Rik	RIKEN cDNA 1700025G04 gene	1	151852403	152090125	-1
mDMR	695	1	152151701	152151800	100	1	Hypermethylated	II	MGI:5596079	Gm36920	predicted gene, 36920	1	152214308	152324510	-1
mDMR	696	1	152516401	152516600	200	2	Hypomethylated	II	MGI:2138232	Colgalt2	collagen beta(1-O)galactosyltransferase 2	1	152399830	152510695	1
mDMR	696	1	152516401	152516600	200	2	Hypomethylated	II	MGI:107484	Rgl1	ral guanine nucleotide dissociation stimulator,-like 1	1	152516760	152766351	-1
mDMR	697	1	152591401	152591500	100	1	Hypomethylated	II	MGI:107484	Rgl1	ral guanine nucleotide dissociation stimulator,-like 1	1	152516760	152766351	-1
mDMR	698	1	152971901	152972000	100	1	Hypermethylated	II	MGI:2444155	Nmnat2	nicotinamide nucleotide adenylyltransferase 2	1	152954993	153119261	1
mDMR	699	1	152973701	152973900	200	2	Hypermethylated	II	MGI:2444155	Nmnat2	nicotinamide nucleotide adenylyltransferase 2	1	152954993	153119261	1
mDMR	700	1	153304201	153304300	100	1	Hypomethylated	II	MGI:99914	Lamc1	laminin, gamma 1	1	153218922	153332786	-1
mDMR	701	1	153543501	153543600	100	1	Hypermethylated	II	MGI:1921341	Npl	N-acetylneuraminate pyruvate lyase	1	153503015	153550045	-1
mDMR	702	1	153628801	153628900	100	1	Hypomethylated	II	MGI:1921341	Npl	N-acetylneuraminate pyruvate lyase	1	153503015	153550045	-1
mDMR	702	1	153628801	153628900	100	1	Hypomethylated	II	MGI:108408	Rgs8	regulator of G-protein signaling 8	1	153653025	153700323	1
mDMR	703	1	153746401	153746700	300	3	Hypomethylated	II	MGI:5579219	Gm28513	predicted gene 28513	1	153743552	153749324	-1
mDMR	704	1	154336601	154336700	100	1	Hypomethylated	II	MGI:4422085	n-R5s220	nuclear encoded rRNA 5S 220	1	154311408	154311527	-1
mDMR	704	1	154336601	154336700	100	1	Hypomethylated	II	MGI:106217	Cacna1e	calcium channel, voltage-dependent, R type, alpha 1E subunit	1	154390731	154884501	-1
mDMR	705	1	154462501	154462600	100	1	Hypermethylated	II	MGI:106217	Cacna1e	calcium channel, voltage-dependent, R type, alpha 1E subunit	1	154390731	154884501	-1
mDMR	706	1	154462701	154462800	100	1	Hypermethylated	II	MGI:106217	Cacna1e	calcium channel, voltage-dependent, R type, alpha 1E subunit	1	154390731	154884501	-1
mDMR	707	1	154835301	154835400	100	1	Hypermethylated	II	MGI:106217	Cacna1e	calcium channel, voltage-dependent, R type, alpha 1E subunit	1	154390731	154884501	-1
mDMR	708	1	154865401	154865500	100	1	Hypermethylated	II	MGI:106217	Cacna1e	calcium channel, voltage-dependent, R type, alpha 1E subunit	1	154390731	154884501	-1
mDMR	709	1	155119501	155119600	100	1	Hypermethylated	II	MGI:5624866	Gm41981	predicted gene, 41981	1	155112307	155119199	-1
mDMR	709	1	155119501	155119600	100	1	Hypermethylated	II	MGI:5590081	Gm30922	predicted gene, 30922	1	155122382	155130614	1
mDMR	710	1	155155601	155155700	100	1	Hypomethylated	II	MGI:1195463	Mr1	major histocompatibility complex, class I-related	1	155127277	155146814	-1
mDMR	710	1	155155601	155155700	100	1	Hypomethylated	II	MGI:1926235	Stx6	syntaxin 6	1	155158715	155208256	1
mDMR	711	1	155247901	155248000	100	1	Hypomethylated	II	MGI:5590261	Gm31102	predicted gene, 31102	1	155243076	155256868	1
mDMR	712	1	155281401	155281500	100	1	Hypermethylated	II	MGI:97932	Xpr1	xenotropic and polytropic retrovirus receptor 1	1	155275701	155417415	-1
mDMR	713	1	155395201	155395300	100	1	Hypermethylated	II	MGI:97932	Xpr1	xenotropic and polytropic retrovirus receptor 1	1	155275701	155417415	-1
mDMR	714	1	155407801	155408000	200	2	Hypomethylated	II	MGI:97932	Xpr1	xenotropic and polytropic retrovirus receptor 1	1	155275701	155417415	-1
mDMR	715	1	155864501	155864600	100	1	Hypermethylated	II	MGI:1921331	Cep350	centrosomal protein 350	1	155844964	155973255	-1
mDMR	716	1	156406601	156406700	100	1	Hypomethylated	II	MGI:1924602	Axdnd1	axonemal dynein light chain domain containing 1	1	156323509	156421159	-1
mDMR	717	1	156606201	156606300	100	1	Hypermethylated	II	MGI:87860	Abl2	v-abl Abelson murine leukemia viral oncogene 2 (arg, Abelson-related gene)	1	156558786	156649568	1
mDMR	718	1	156826501	156826600	100	1	Hypomethylated	II	MGI:1925505	Ralgps2	Ral GEF with PH domain and SH3 binding motif 2	1	156804166	156939626	-1
mDMR	719	1	156866401	156866500	100	1	Hypomethylated	II	MGI:1925505	Ralgps2	Ral GEF with PH domain and SH3 binding motif 2	1	156804166	156939626	-1
mDMR	720	1	157134701	157134800	100	1	Hypomethylated	II	MGI:5589853	Gm30694	predicted gene, 30694	1	157124720	157128226	1
mDMR	720	1	157134701	157134800	100	1	Hypomethylated	II	MGI:2443881	Rasal2	RAS protein activator like 2	1	157135182	157412595	-1
mDMR	721	1	157475201	157475300	100	1	Hypomethylated	II	MGI:2448516	BC026585	cDNA sequence BC026585	1	157458577	157492638	1
mDMR	722	1	157568201	157568300	100	1	Hypomethylated	II	MGI:2148802	Sec16b	SEC16 homolog B (S. cerevisiae)	1	157506728	157568425	1
mDMR	723	1	157612101	157612200	100	1	Hypermethylated	II	MGI:5590062	Gm30903	predicted gene, 30903	1	157589795	157594707	-1
mDMR	723	1	157612101	157612200	100	1	Hypermethylated	II	MGI:5611484	Gm38256	predicted gene, 38256	1	157940385	158141318	1
mDMR	724	1	157648001	157648200	200	2	Hypermethylated	II	MGI:5590062	Gm30903	predicted gene, 30903	1	157589795	157594707	-1
mDMR	724	1	157648001	157648200	200	2	Hypermethylated	II	MGI:5611484	Gm38256	predicted gene, 38256	1	157940385	158141318	1
mDMR	725	1	157672401	157672500	100	1	Hypermethylated	II	MGI:5590062	Gm30903	predicted gene, 30903	1	157589795	157594707	-1
mDMR	725	1	157672401	157672500	100	1	Hypermethylated	II	MGI:5611484	Gm38256	predicted gene, 38256	1	157940385	158141318	1
mDMR	726	1	157774901	157775000	100	1	Hypomethylated	II	MGI:5590062	Gm30903	predicted gene, 30903	1	157589795	157594707	-1
mDMR	726	1	157774901	157775000	100	1	Hypomethylated	II	MGI:5611484	Gm38256	predicted gene, 38256	1	157940385	158141318	1
mDMR	727	1	158172701	158172800	100	1	Hypermethylated	II	MGI:5622571	Gm39686	predicted gene, 39686	1	158147695	158225277	1
mDMR	728	1	158588401	158588500	100	1	Hypomethylated	II	MGI:1098567	Astn1	astrotactin 1	1	158362273	158691781	1
mDMR	729	1	159515701	159515800	100	1	Hypermethylated	II	MGI:4950384	Mir1843b	microRNA 1843b	1	159340358	159340423	1
mDMR	729	1	159515701	159515800	100	1	Hypermethylated	II	MGI:99516	Tnr	tenascin R	1	159523769	159931729	1
mDMR	730	1	159524201	159524600	400	4	Hypermethylated	II	MGI:99516	Tnr	tenascin R	1	159523769	159931729	1
mDMR	731	1	159612801	159612900	100	1	Hypermethylated	II	MGI:99516	Tnr	tenascin R	1	159523769	159931729	1
mDMR	732	1	159686201	159686300	100	1	Hypermethylated	II	MGI:99516	Tnr	tenascin R	1	159523769	159931729	1
mDMR	733	1	159738401	159738500	100	1	Hypermethylated	II	MGI:99516	Tnr	tenascin R	1	159523769	159931729	1
mDMR	734	1	160228001	160228100	100	1	Hypermethylated	II	MGI:1352507	Rabgap1l	RAB GTPase activating protein 1-like	1	160219174	160793211	-1
mDMR	735	1	160776801	160776900	100	1	Hypermethylated	II	MGI:1352507	Rabgap1l	RAB GTPase activating protein 1-like	1	160219174	160793211	-1
mDMR	736	1	161034301	161034400	100	1	Hypermethylated	II	MGI:2444467	Zbtb37	zinc finger and BTB domain containing 37	1	161002922	161034849	-1
mDMR	737	1	161394601	161394700	100	1	Hypermethylated	II	MGI:894320	Prdx6	peroxiredoxin 6	1	161240112	161251219	-1
mDMR	737	1	161394601	161394700	100	1	Hypermethylated	II	MGI:104511	Tnfsf4	tumor necrosis factor (ligand) superfamily, member 4	1	161395409	161418410	1
mDMR	738	1	161532201	161532300	100	1	Hypomethylated	II	MGI:5590974	Gm31815	predicted gene, 31815	1	161517219	161591458	-1
mDMR	739	1	161534101	161534200	100	1	Hypomethylated	II	MGI:5590974	Gm31815	predicted gene, 31815	1	161517219	161591458	-1
mDMR	740	1	161535801	161535900	100	1	Hypomethylated	II	MGI:5590974	Gm31815	predicted gene, 31815	1	161517219	161591458	-1
mDMR	741	1	161655401	161655500	100	1	Hypermethylated	II	MGI:5590974	Gm31815	predicted gene, 31815	1	161517219	161591458	-1
mDMR	741	1	161655401	161655500	100	1	Hypermethylated	II	MGI:5610866	Gm37638	predicted gene, 37638	1	161713705	161714827	1
mDMR	742	1	161810901	161811000	100	1	Hypermethylated	II	MGI:99255	Fasl	Fas ligand (TNF superfamily, member 6)	1	161780689	161788495	-1
mDMR	742	1	161810901	161811000	100	1	Hypermethylated	II	MGI:5610585	Gm37357	predicted gene, 37357	1	161811045	161814167	-1
mDMR	743	1	161837401	161837500	100	1	Hypermethylated	II	MGI:2138346	Suco	SUN domain containing ossification factor	1	161816114	161876682	-1
mDMR	744	1	162134501	162134600	100	1	Hypermethylated	II	MGI:1341299	Dnm3	dynamin 3	1	161982453	162478034	-1
mDMR	745	1	162420601	162420700	100	1	Hypomethylated	II	MGI:1341299	Dnm3	dynamin 3	1	161982453	162478034	-1
mDMR	746	1	162502801	162502900	100	1	Hypomethylated	II	MGI:3704199	Gm10176	predicted gene 10176	1	162477680	162479943	1
mDMR	746	1	162502801	162502900	100	1	Hypomethylated	II	MGI:1918699	Mettl13	methyltransferase like 13	1	162532127	162548551	-1
mDMR	747	1	162820301	162820500	200	2	Hypomethylated	II	MGI:2429497	Fmo4	flavin containing monooxygenase 4	1	162793188	162813972	-1
mDMR	747	1	162820301	162820500	200	2	Hypomethylated	II	MGI:1310002	Fmo1	flavin containing monooxygenase 1	1	162829561	162866610	-1
mDMR	748	1	162835001	162835100	100	1	Hypermethylated	II	MGI:1310002	Fmo1	flavin containing monooxygenase 1	1	162829561	162866610	-1
mDMR	749	1	162880701	162880800	100	1	Hypomethylated	II	MGI:1916776	Fmo2	flavin containing monooxygenase 2	1	162874317	162898726	-1
mDMR	750	1	162953101	162953200	100	1	Hypermethylated	II	MGI:5591438	Gm32279	predicted gene, 32279	1	162933618	162937060	1
mDMR	750	1	162953101	162953200	100	1	Hypermethylated	II	MGI:1100496	Fmo3	flavin containing monooxygenase 3	1	162953800	162984528	-1
mDMR	751	1	163237801	163238000	200	2	Hypomethylated	II	MGI:5452211	Gm22434	predicted gene, 22434	1	163118227	163118348	1
mDMR	751	1	163237801	163238000	200	2	Hypomethylated	II	MGI:97712	Prrx1	paired related homeobox 1	1	163245119	163313710	-1
mDMR	752	1	163344401	163344500	100	1	Hypomethylated	II	MGI:5610872	Gm37644	predicted gene, 37644	1	163306798	163309067	-1
mDMR	752	1	163344401	163344500	100	1	Hypomethylated	II	MGI:2138271	Gorab	golgin, RAB6-interacting	1	163384908	163403669	-1
mDMR	753	1	163411601	163411700	100	1	Hypermethylated	II	MGI:5454717	Gm24940	predicted gene, 24940	1	163402283	163402390	1
mDMR	753	1	163411601	163411700	100	1	Hypermethylated	II	MGI:5591492	Gm32333	predicted gene, 32333	1	163537734	163617907	-1
mDMR	754	1	164003801	164003900	100	1	Hypomethylated	II	MGI:1917212	Mettl18	methyltransferase like 18	1	163994889	163997243	1
mDMR	754	1	164003801	164003900	100	1	Hypomethylated	II	MGI:98278	Sele	selectin, endothelial cell	1	164048234	164057677	1
mDMR	755	1	164226801	164226900	100	1	Hypomethylated	II	MGI:88382	F5	coagulation factor V	1	164151838	164220277	1
mDMR	755	1	164226801	164226900	100	1	Hypomethylated	II	MGI:1928761	Slc19a2	solute carrier family 19 (thiamine transporter), member 2	1	164249046	164265385	1
mDMR	756	1	164576501	164576600	100	1	Hypomethylated	II	MGI:2444249	D630023O14Rik	RIKEN cDNA D630023O14 gene	1	164575454	164578552	0
mDMR	757	1	164779401	164779500	100	1	Hypomethylated	II	MGI:5610173	Gm36945	predicted gene, 36945	1	164705419	164712541	-1
mDMR	757	1	164779401	164779500	100	1	Hypomethylated	II	MGI:1928392	Dpt	dermatopontin	1	164796644	164824266	1
mDMR	758	1	164818301	164818600	300	3	Hypermethylated	II	MGI:1928392	Dpt	dermatopontin	1	164796644	164824266	1
mDMR	758	1	164818301	164818600	300	3	Hypermethylated	II	MGI:5591728	Gm32569	predicted gene, 32569	1	164803969	164899591	-1
mDMR	759	1	165321601	165321700	100	1	Hypomethylated	II	MGI:2685054	Gpr161	G protein-coupled receptor 161	1	165295789	165326745	1
mDMR	760	1	165334701	165334800	100	1	Hypermethylated	II	MGI:1921356	Dcaf6	DDB1 and CUL4 associated factor 6	1	165328698	165460475	-1
mDMR	761	1	165456901	165457100	200	2	Hypermethylated	II	MGI:1921356	Dcaf6	DDB1 and CUL4 associated factor 6	1	165328698	165460475	-1
mDMR	762	1	165654101	165654200	100	1	Hypermethylated	II	MGI:2676394	Rcsd1	RCSD domain containing 1	1	165646516	165709757	-1
mDMR	763	1	166115101	166115200	100	1	Hypermethylated	II	MGI:2685055	Dusp27	dual specificity phosphatase 27 (putative)	1	166098148	166127922	-1
mDMR	764	1	166160701	166160800	100	1	Hypermethylated	II	MGI:1891703	Gpa33	glycoprotein A33 (transmembrane)	1	166130238	166166510	1
mDMR	765	1	166165701	166165800	100	1	Hypomethylated	II	MGI:1891703	Gpa33	glycoprotein A33 (transmembrane)	1	166130238	166166510	1
mDMR	766	1	166356701	166356800	100	1	Hypomethylated	II	MGI:2685831	5330438I03Rik	RIKEN cDNA 5330438I03 gene	1	166306741	166309585	-1
mDMR	766	1	166356701	166356800	100	1	Hypomethylated	II	MGI:1196415	Tada1	transcriptional adaptor 1	1	166379097	166393621	1
mDMR	767	1	166912901	166913000	100	1	Hypomethylated	II	MGI:5592563	Gm33404	predicted gene, 33404	1	166855120	166868091	1
mDMR	767	1	166912901	166913000	100	1	Hypomethylated	II	MGI:4439625	Gm16701	predicted gene, 16701	1	166974023	166999730	-1
mDMR	768	1	167308001	167308200	200	2	Hypomethylated	II	MGI:5531245	Mir6347	microRNA 6347	1	167290125	167290225	1
mDMR	768	1	167308001	167308200	200	2	Hypomethylated	II	MGI:1921173	Tmco1	transmembrane and coiled-coil domains 1	1	167308378	167333978	1
mDMR	769	1	167535001	167535100	100	1	Hypermethylated	II	MGI:1924118	Lrrc52	leucine rich repeat containing 52	1	167445669	167466780	-1
mDMR	769	1	167535001	167535100	100	1	Hypermethylated	II	MGI:98216	Rxrg	retinoid X receptor gamma	1	167598384	167639623	1
mDMR	770	1	167688301	167688400	100	1	Hypermethylated	II	MGI:98216	Rxrg	retinoid X receptor gamma	1	167598384	167639623	1
mDMR	770	1	167688301	167688400	100	1	Hypermethylated	II	MGI:1888519	Lmx1a	LIM homeobox transcription factor 1 alpha	1	167689237	167848741	1
mDMR	771	1	167729201	167729400	200	2	Hypomethylated	II	MGI:1888519	Lmx1a	LIM homeobox transcription factor 1 alpha	1	167689237	167848741	1
mDMR	772	1	167864701	167864800	100	1	Hypomethylated	II	MGI:1888519	Lmx1a	LIM homeobox transcription factor 1 alpha	1	167689237	167848741	1
mDMR	772	1	167864701	167864800	100	1	Hypomethylated	II	MGI:5313158	Gm20711	predicted gene 20711	1	168004139	168122465	1
mDMR	773	1	168345001	168345100	100	1	Hypomethylated	II	MGI:97495	Pbx1	pre B cell leukemia homeobox 1	1	168119364	168432270	-1
mDMR	774	1	168535101	168535200	100	1	Hypermethylated	II	MGI:5530794	Mir6348	microRNA 6348	1	168490643	168490762	1
mDMR	774	1	168535101	168535200	100	1	Hypermethylated	II	MGI:5593479	Gm34320	predicted gene, 34320	1	168661495	168731546	-1
mDMR	775	1	169199401	169199500	100	1	Hypermethylated	II	MGI:5622582	Gm39697	predicted gene, 39697	1	169128222	169172873	-1
mDMR	775	1	169199401	169199500	100	1	Hypermethylated	II	MGI:5593580	Gm34421	predicted gene, 34421	1	169254610	169260876	1
mDMR	776	1	169474401	169474500	100	1	Hypomethylated	II	MGI:5593694	Gm34535	predicted gene, 34535	1	169462966	169470755	1
mDMR	776	1	169474401	169474500	100	1	Hypomethylated	II	MGI:1914227	Nuf2	NUF2, NDC80 kinetochore complex component	1	169497934	169531464	-1
mDMR	777	1	169804801	169804900	100	1	Hypermethylated	II	MGI:5451891	Gm22114	predicted gene, 22114	1	169799450	169799556	-1
mDMR	777	1	169804801	169804900	100	1	Hypermethylated	II	MGI:5622584	Gm39699	predicted gene, 39699	1	169926029	169928588	1
mDMR	778	1	170006001	170006100	100	1	Hypomethylated	II	MGI:1345277	Ddr2	discoidin domain receptor family, member 2	1	169972307	170110762	-1
mDMR	779	1	170193301	170193400	100	1	Hypomethylated	II	MGI:5610730	Gm37502	predicted gene, 37502	1	170175382	170177772	-1
mDMR	779	1	170193301	170193400	100	1	Hypomethylated	II	MGI:1341908	Uhmk1	U2AF homology motif (UHM) kinase 1	1	170193420	170215397	-1
mDMR	780	1	170637001	170637100	100	1	Hypomethylated	II	MGI:1917979	Nos1ap	nitric oxide synthase 1 (neuronal) adaptor protein	1	170302668	170589861	-1
mDMR	780	1	170637001	170637100	100	1	Hypomethylated	II	MGI:2443310	Olfml2b	olfactomedin-like 2B	1	170644532	170682789	1
mDMR	781	1	170646001	170646100	100	1	Hypomethylated	II	MGI:2443310	Olfml2b	olfactomedin-like 2B	1	170644532	170682789	1
mDMR	782	1	170724601	170724700	100	1	Hypermethylated	II	MGI:1926157	Atf6	activating transcription factor 6	1	170704674	170867771	-1
mDMR	783	1	170859301	170859400	100	1	Hypermethylated	II	MGI:1926157	Atf6	activating transcription factor 6	1	170704674	170867771	-1
mDMR	784	1	170899601	170899700	100	1	Hypomethylated	II	MGI:5477114	Gm26620	predicted gene, 26620	1	170885065	170885881	1
mDMR	784	1	170899601	170899700	100	1	Hypomethylated	II	MGI:3576487	Fcrlb	Fc receptor-like B	1	170907273	170912941	-1
mDMR	785	1	171020301	171020400	100	1	Hypomethylated	II	MGI:2179523	Fcgr4	Fc receptor, IgG, low affinity IV	1	171018920	171029761	1
mDMR	786	1	171105501	171105600	100	1	Hypermethylated	II	MGI:4413846	n-TEctc6	nuclear encoded tRNA glutamic acid 6 (anticodon CTC)	1	171103043	171103114	1
mDMR	786	1	171105501	171105600	100	1	Hypermethylated	II	MGI:4414097	n-TVcac6	nuclear encoded tRNA valine 6 (anticodon CAC)	1	171111443	171111515	1
mDMR	787	1	171233201	171233300	100	1	Hypermethylated	II	MGI:95496	Fcer1g	Fc receptor, IgE, high affinity I, gamma polypeptide	1	171229572	171234365	-1
mDMR	788	1	171246201	171246300	100	1	Hypermethylated	II	MGI:2385112	Ndufs2	NADH dehydrogenase (ubiquinone) Fe-S protein 2	1	171234853	171251388	-1
mDMR	789	1	171509201	171509400	200	2	Hypomethylated	II	MGI:1913144	Alyref2	Aly/REF export factor 2	1	171503478	171504750	1
mDMR	789	1	171509201	171509400	200	2	Hypomethylated	II	MGI:1333831	Itln1	intelectin 1 (galactofuranose binding)	1	171518122	171535294	-1
mDMR	790	1	171731301	171731400	100	1	Hypermethylated	II	MGI:5610238	Gm37010	predicted gene, 37010	1	171688311	171690014	1
mDMR	790	1	171731301	171731400	100	1	Hypermethylated	II	MGI:5456189	Gm26412	predicted gene, 26412	1	171732060	171732114	-1
mDMR	791	1	172070101	172070200	100	1	Hypomethylated	II	MGI:1891700	Ncstn	nicastrin	1	172066013	172082795	-1
mDMR	792	1	172323701	172323800	100	1	Hypomethylated	II	MGI:108007	Kcnj9	potassium inwardly-rectifying channel, subfamily J, member 9	1	172320501	172329318	-1
mDMR	793	1	172391301	172391500	200	2	Hypomethylated	II	MGI:5610373	Gm37145	predicted gene, 37145	1	172388234	172390989	-1
mDMR	793	1	172391301	172391500	200	2	Hypomethylated	II	MGI:5594632	Gm35473	predicted gene, 35473	1	172473234	172475173	-1
mDMR	794	1	172516301	172516400	100	1	Hypermethylated	II	MGI:5610353	Gm37125	predicted gene, 37125	1	172513249	172514807	1
mDMR	794	1	172516301	172516400	100	1	Hypermethylated	II	MGI:1919120	Cfap45	cilia and flagella associated protein 45	1	172520801	172545870	1
mDMR	795	1	172764401	172764500	100	1	Hypermethylated	II	MGI:88512	Crp	C-reactive protein, pentraxin-related	1	172698055	172833031	1
mDMR	796	1	172807801	172808000	200	2	Hypomethylated	II	MGI:88512	Crp	C-reactive protein, pentraxin-related	1	172698055	172833031	1
mDMR	797	1	172840201	172840300	100	1	Hypermethylated	II	MGI:88512	Crp	C-reactive protein, pentraxin-related	1	172698055	172833031	1
mDMR	797	1	172840201	172840300	100	1	Hypermethylated	II	MGI:5454594	Gm24817	predicted gene, 24817	1	172843534	172843638	-1
mDMR	798	1	173242901	173243000	100	1	Hypermethylated	II	MGI:95494	Fcer1a	Fc receptor, IgE, high affinity I, alpha polypeptide	1	173221284	173227214	-1
mDMR	798	1	173242901	173243000	100	1	Hypermethylated	II	MGI:3030252	Olfr418	olfactory receptor 418	1	173270147	173271137	1
mDMR	799	1	173342701	173342800	100	1	Hypermethylated	II	MGI:2137858	Cadm3	cell adhesion molecule 3	1	173333258	173367695	-1
mDMR	800	1	173786101	173786200	100	1	Hypomethylated	II	MGI:96429	Ifi204	interferon activated gene 204	1	173747293	173766943	-1
mDMR	800	1	173786101	173786200	100	1	Hypomethylated	II	MGI:3648011	Gm7897	predicted gene 7897	1	173829799	173832254	-1
mDMR	801	1	173811401	173811500	100	1	Hypermethylated	II	MGI:96429	Ifi204	interferon activated gene 204	1	173747293	173766943	-1
mDMR	801	1	173811401	173811500	100	1	Hypermethylated	II	MGI:3648011	Gm7897	predicted gene 7897	1	173829799	173832254	-1
mDMR	802	1	174645901	174646100	200	2	Hypermethylated	II	MGI:1859252	Fmn2	formin 2	1	174501825	174822729	1
mDMR	803	1	174870901	174871000	100	1	Hypomethylated	II	MGI:1344367	Grem2	gremlin 2, DAN family BMP antagonist	1	174833785	174921819	-1
mDMR	804	1	175110301	175110400	100	1	Hypermethylated	II	MGI:1346089	Rgs7	regulator of G protein signaling 7	1	175059087	175492500	-1
mDMR	805	1	175117301	175117400	100	1	Hypermethylated	II	MGI:1346089	Rgs7	regulator of G protein signaling 7	1	175059087	175492500	-1
mDMR	806	1	175440701	175441000	300	3	Hypermethylated	II	MGI:1346089	Rgs7	regulator of G protein signaling 7	1	175059087	175492500	-1
mDMR	807	1	175473201	175473300	100	1	Hypermethylated	II	MGI:1346089	Rgs7	regulator of G protein signaling 7	1	175059087	175492500	-1
mDMR	808	1	175510401	175510500	100	1	Hypomethylated	II	MGI:1346089	Rgs7	regulator of G protein signaling 7	1	175059087	175492500	-1
mDMR	808	1	175510401	175510500	100	1	Hypomethylated	II	MGI:5595466	Gm36307	predicted gene, 36307	1	175574309	175578425	1
mDMR	809	1	176092701	176092800	100	1	Hypermethylated	II	MGI:2442056	Pld5	phospholipase D family, member 5	1	175962306	176275312	-1
mDMR	810	1	176124701	176124900	200	2	Hypomethylated	II	MGI:2442056	Pld5	phospholipase D family, member 5	1	175962306	176275312	-1
mDMR	811	1	176198601	176198700	100	1	Hypomethylated	II	MGI:2442056	Pld5	phospholipase D family, member 5	1	175962306	176275312	-1
mDMR	812	1	176354801	176354900	100	1	Hypermethylated	II	MGI:5611329	Gm38101	predicted gene, 38101	1	176276213	176279769	1
mDMR	812	1	176354801	176354900	100	1	Hypermethylated	II	MGI:5611380	Gm38152	predicted gene, 38152	1	176370155	176373720	-1
mDMR	813	1	176528701	176528800	100	1	Hypomethylated	II	MGI:5595695	Gm36536	predicted gene, 36536	1	176430111	176527273	-1
mDMR	813	1	176528701	176528800	100	1	Hypomethylated	II	MGI:5595745	Gm36586	predicted gene, 36586	1	176597509	176614764	-1
mDMR	814	1	176659201	176659300	100	1	Hypermethylated	II	MGI:5595745	Gm36586	predicted gene, 36586	1	176597509	176614764	-1
mDMR	814	1	176659201	176659300	100	1	Hypermethylated	II	MGI:5455881	Gm26104	predicted gene, 26104	1	176700617	176700724	1
mDMR	815	1	176977901	176978000	100	1	Hypermethylated	II	MGI:1924066	Sdccag8	serologically defined colon cancer antigen 8	1	176814660	177020437	1
mDMR	816	1	176998401	176998500	100	1	Hypomethylated	II	MGI:1924066	Sdccag8	serologically defined colon cancer antigen 8	1	176814660	177020437	1
mDMR	817	1	177261001	177261100	100	1	Hypermethylated	II	MGI:5610691	Gm37463	predicted gene, 37463	1	177229891	177230686	-1
mDMR	817	1	177261001	177261100	100	1	Hypermethylated	II	MGI:5596063	Gm36904	predicted gene, 36904	1	177272006	177370748	1
mDMR	818	1	177757801	177757900	100	1	Hypomethylated	II	MGI:1916678	1700016C15Rik	RIKEN cDNA 1700016C15 gene	1	177729814	177753324	1
mDMR	818	1	177757801	177757900	100	1	Hypomethylated	II	MGI:87948	Adss	adenylosuccinate synthetase, non muscle	1	177762962	177796511	-1
mDMR	819	1	177940301	177940400	100	1	Hypermethylated	II	MGI:3647531	Gm7068	predicted gene 7068	1	177808550	177962233	1
mDMR	820	1	178661801	178661900	100	1	Hypermethylated	II	MGI:2447076	Kif26b	kinesin family member 26B	1	178529125	178939200	1
mDMR	821	1	178741601	178741700	100	1	Hypomethylated	II	MGI:2447076	Kif26b	kinesin family member 26B	1	178529125	178939200	1
mDMR	822	1	178747101	178747400	300	3	Hypomethylated	II	MGI:2447076	Kif26b	kinesin family member 26B	1	178529125	178939200	1
mDMR	823	1	179158801	179159000	200	2	Hypomethylated	II	MGI:1916976	Smyd3	SET and MYND domain containing 3	1	178951960	179518041	-1
mDMR	824	1	179258401	179258500	100	1	Hypomethylated	II	MGI:1916976	Smyd3	SET and MYND domain containing 3	1	178951960	179518041	-1
mDMR	825	1	179258601	179258700	100	1	Hypomethylated	II	MGI:1916976	Smyd3	SET and MYND domain containing 3	1	178951960	179518041	-1
mDMR	826	1	179313701	179313800	100	1	Hypermethylated	II	MGI:1916976	Smyd3	SET and MYND domain containing 3	1	178951960	179518041	-1
mDMR	827	1	179318801	179318900	100	1	Hypermethylated	II	MGI:1916976	Smyd3	SET and MYND domain containing 3	1	178951960	179518041	-1
mDMR	828	1	179345801	179345900	100	1	Hypermethylated	II	MGI:1916976	Smyd3	SET and MYND domain containing 3	1	178951960	179518041	-1
mDMR	829	1	179788901	179789000	100	1	Hypermethylated	II	MGI:1915033	Ahctf1	AT hook containing transcription factor 1	1	179744894	179803680	-1
mDMR	830	1	179975401	179975600	200	2	Hypermethylated	II	MGI:2441841	Cdc42bpa	CDC42 binding protein kinase alpha	1	179960472	180165603	1
mDMR	831	1	180009201	180009300	100	1	Hypermethylated	II	MGI:2441841	Cdc42bpa	CDC42 binding protein kinase alpha	1	179960472	180165603	1
mDMR	832	1	180123501	180123600	100	1	Hypermethylated	II	MGI:2441841	Cdc42bpa	CDC42 binding protein kinase alpha	1	179960472	180165603	1
mDMR	833	1	180542801	180543000	200	2	Hypomethylated	II	MGI:5591145	Gm31986	predicted gene, 31986	1	180531425	180568795	-1
mDMR	834	1	180543901	180544000	100	1	Hypermethylated	II	MGI:5591145	Gm31986	predicted gene, 31986	1	180531425	180568795	-1
mDMR	835	1	180696401	180696500	100	1	Hypermethylated	II	MGI:1351322	Mixl1	Mix1 homeobox-like 1 (Xenopus laevis)	1	180693043	180697034	-1
mDMR	836	1	180944701	180944800	100	1	Hypermethylated	II	MGI:2384789	Tmem63a	transmembrane protein 63a	1	180942344	180975112	1
mDMR	837	1	181615901	181616000	100	1	Hypomethylated	II	MGI:2444525	Dnah14	dynein, axonemal, heavy chain 14	1	181576559	181815774	1
mDMR	838	1	181669001	181669100	100	1	Hypermethylated	II	MGI:2444525	Dnah14	dynein, axonemal, heavy chain 14	1	181576559	181815774	1
mDMR	839	1	181673501	181673600	100	1	Hypomethylated	II	MGI:2444525	Dnah14	dynein, axonemal, heavy chain 14	1	181576559	181815774	1
mDMR	840	1	181817601	181817700	100	1	Hypomethylated	II	MGI:2138281	Lbr	lamin B receptor	1	181815335	181843046	-1
mDMR	841	1	181820201	181820300	100	1	Hypomethylated	II	MGI:2138281	Lbr	lamin B receptor	1	181815335	181843046	-1
mDMR	842	1	181961301	181961400	100	1	Hypomethylated	II	MGI:108360	Enah	enabled homolog (Drosophila)	1	181896384	182019990	-1
mDMR	843	1	182685001	182685200	200	2	Hypomethylated	II	MGI:5610744	Gm37516	predicted gene, 37516	1	182679939	182681892	1
mDMR	843	1	182685001	182685200	200	2	Hypomethylated	II	MGI:5610446	Gm37218	predicted gene, 37218	1	182687730	182688228	1
mDMR	844	1	182703101	182703300	200	2	Hypomethylated	II	MGI:5610446	Gm37218	predicted gene, 37218	1	182687730	182688228	1
mDMR	844	1	182703101	182703300	200	2	Hypomethylated	II	MGI:3618292	Ccdc185	coiled-coil domain containing 185	1	182747126	182749180	-1
mDMR	845	1	183184201	183184500	300	3	Hypomethylated	II	MGI:1916147	Disp1	dispatched homolog 1 (Drosophila)	1	183086266	183221522	-1
mDMR	846	1	183937501	183937900	400	4	Hypomethylated	II	MGI:5593289	Gm34130	predicted gene, 34130	1	183937309	183945805	1
mDMR	847	1	183967601	183967700	100	1	Hypermethylated	II	MGI:5593289	Gm34130	predicted gene, 34130	1	183937309	183945805	1
mDMR	847	1	183967601	183967700	100	1	Hypermethylated	II	MGI:1927070	Dusp10	dual specificity phosphatase 10	1	184013302	184075636	1
mDMR	848	1	183983001	183983200	200	2	Hypermethylated	II	MGI:5593289	Gm34130	predicted gene, 34130	1	183937309	183945805	1
mDMR	848	1	183983001	183983200	200	2	Hypermethylated	II	MGI:1927070	Dusp10	dual specificity phosphatase 10	1	184013302	184075636	1
mDMR	849	1	184140601	184140700	100	1	Hypermethylated	II	MGI:1920613	1700056E22Rik	RIKEN cDNA 1700056E22 gene	1	184033030	184034301	-1
mDMR	849	1	184140601	184140700	100	1	Hypermethylated	II	MGI:5593336	Gm34177	predicted gene, 34177	1	184315136	184329389	-1
mDMR	850	1	184168701	184168800	100	1	Hypermethylated	II	MGI:1920613	1700056E22Rik	RIKEN cDNA 1700056E22 gene	1	184033030	184034301	-1
mDMR	850	1	184168701	184168800	100	1	Hypermethylated	II	MGI:5593336	Gm34177	predicted gene, 34177	1	184315136	184329389	-1
mDMR	851	1	184526701	184526900	200	2	Hypermethylated	II	MGI:1920315	2900092O11Rik	RIKEN cDNA 2900092O11 gene	1	184442979	184443733	0
mDMR	851	1	184526701	184526900	200	2	Hypermethylated	II	MGI:1920840	1700112H15Rik	RIKEN cDNA 1700112H15 gene	1	184527841	184557691	-1
mDMR	852	1	184598301	184598400	100	1	Hypomethylated	II	MGI:5453126	Gm23349	predicted gene, 23349	1	184580109	184580206	-1
mDMR	852	1	184598301	184598400	100	1	Hypomethylated	II	MGI:5611028	Gm37800	predicted gene, 37800	1	184610280	184629473	-1
mDMR	853	1	184796901	184797000	100	1	Hypermethylated	II	MGI:1913362	Marc1	mitochondrial amidoxime reducing component 1	1	184786767	184811197	-1
mDMR	854	1	184853601	184853700	100	1	Hypermethylated	II	MGI:5593610	Gm34451	predicted gene, 34451	1	184845976	184854483	1
mDMR	855	1	185067301	185067400	100	1	Hypomethylated	II	MGI:5622613	Gm39728	predicted gene, 39728	1	184999666	185025266	1
mDMR	855	1	185067301	185067400	100	1	Hypomethylated	II	MGI:5593891	Gm34732	predicted gene, 34732	1	185082738	185085964	-1
mDMR	856	1	185319001	185319100	100	1	Hypomethylated	II	MGI:1919586	Iars2	isoleucine-tRNA synthetase 2, mitochondrial	1	185284726	185329396	-1
mDMR	857	1	185353601	185353700	100	1	Hypomethylated	II	MGI:1338800	Bpnt1	bisphosphate 3'-nucleotidase 1	1	185332149	185357777	1
mDMR	858	1	185384301	185384400	100	1	Hypermethylated	II	MGI:97838	Eprs	glutamyl-prolyl-tRNA synthetase	1	185363044	185428360	1
mDMR	859	1	185496101	185496200	100	1	Hypermethylated	II	MGI:5594128	Gm34969	predicted gene, 34969	1	185484801	185502904	1
mDMR	860	1	185753701	185753800	100	1	Hypomethylated	II	MGI:5611321	Gm38093	predicted gene, 38093	1	185744803	185757772	1
mDMR	861	1	185753901	185754000	100	1	Hypomethylated	II	MGI:5611321	Gm38093	predicted gene, 38093	1	185744803	185757772	1
mDMR	862	1	185792301	185792500	200	2	Hypermethylated	II	MGI:5611321	Gm38093	predicted gene, 38093	1	185744803	185757772	1
mDMR	862	1	185792301	185792500	200	2	Hypermethylated	II	MGI:5622614	Gm39729	predicted gene, 39729	1	186031081	186048136	-1
mDMR	863	1	185826801	185826900	100	1	Hypermethylated	II	MGI:5611321	Gm38093	predicted gene, 38093	1	185744803	185757772	1
mDMR	863	1	185826801	185826900	100	1	Hypermethylated	II	MGI:5622614	Gm39729	predicted gene, 39729	1	186031081	186048136	-1
mDMR	864	1	186392401	186392500	100	1	Hypermethylated	II	MGI:5610719	Gm37491	predicted gene, 37491	1	186347315	186348425	1
mDMR	864	1	186392401	186392500	100	1	Hypermethylated	II	MGI:5594500	Gm35341	predicted gene, 35341	1	186407824	186420512	1
mDMR	865	1	186429001	186429100	100	1	Hypomethylated	II	MGI:5622615	Gm39730	predicted gene, 39730	1	186424986	186432564	1
mDMR	866	1	187202401	187202500	100	1	Hypermethylated	II	MGI:1921967	Spata17	spermatogenesis associated 17	1	187044648	187215465	-1
mDMR	867	1	187217501	187217600	100	1	Hypomethylated	II	MGI:1915019	Gpatch2	G patch domain containing 2	1	187215508	187351704	1
mDMR	868	1	187259101	187259200	100	1	Hypomethylated	II	MGI:1915019	Gpatch2	G patch domain containing 2	1	187215508	187351704	1
mDMR	869	1	187677801	187677900	100	1	Hypermethylated	II	MGI:1347056	Esrrg	estrogen-related receptor gamma	1	187608791	188214885	1
mDMR	870	1	187798901	187799000	100	1	Hypomethylated	II	MGI:1347056	Esrrg	estrogen-related receptor gamma	1	187608791	188214885	1
mDMR	870	1	187798901	187799000	100	1	Hypomethylated	II	MGI:5622618	Gm39733	predicted gene, 39733	1	187795183	187804879	-1
mDMR	871	1	188018801	188018900	100	1	Hypermethylated	II	MGI:1347056	Esrrg	estrogen-related receptor gamma	1	187608791	188214885	1
mDMR	872	1	188069701	188069800	100	1	Hypomethylated	II	MGI:1347056	Esrrg	estrogen-related receptor gamma	1	187608791	188214885	1
mDMR	873	1	188287501	188287700	200	2	Hypermethylated	II	MGI:1341292	Ush2a	Usher syndrome 2A	1	188262023	188965041	1
mDMR	874	1	188452901	188453000	100	1	Hypermethylated	II	MGI:1341292	Ush2a	Usher syndrome 2A	1	188262023	188965041	1
mDMR	875	1	188816201	188816300	100	1	Hypomethylated	II	MGI:1341292	Ush2a	Usher syndrome 2A	1	188262023	188965041	1
mDMR	876	1	189437201	189437300	100	1	Hypermethylated	II	MGI:5453869	Gm24092	predicted gene, 24092	1	189393350	189393470	1
mDMR	876	1	189437201	189437300	100	1	Hypermethylated	II	MGI:5589247	Gm30088	predicted gene, 30088	1	189618174	189619692	-1
mDMR	877	1	189461401	189461600	200	2	Hypermethylated	II	MGI:5453869	Gm24092	predicted gene, 24092	1	189393350	189393470	1
mDMR	877	1	189461401	189461600	200	2	Hypermethylated	II	MGI:5589247	Gm30088	predicted gene, 30088	1	189618174	189619692	-1
mDMR	878	1	189522801	189522900	100	1	Hypomethylated	II	MGI:5453869	Gm24092	predicted gene, 24092	1	189393350	189393470	1
mDMR	878	1	189522801	189522900	100	1	Hypomethylated	II	MGI:5589247	Gm30088	predicted gene, 30088	1	189618174	189619692	-1
mDMR	879	1	189644501	189644600	100	1	Hypermethylated	II	MGI:1313302	Cenpf	centromere protein F	1	189640606	189688086	-1
mDMR	880	1	189796701	189796800	100	1	Hypomethylated	II	MGI:102467	Ptpn14	protein tyrosine phosphatase, non-receptor type 14	1	189728268	189876695	1
mDMR	881	1	189898301	189898400	100	1	Hypomethylated	II	MGI:1915889	Smyd2	SET and MYND domain containing 2	1	189880492	189922363	-1
mDMR	882	1	189949401	189949500	100	1	Hypomethylated	II	MGI:5611473	Gm38245	predicted gene, 38245	1	189913339	189915959	-1
mDMR	882	1	189949401	189949500	100	1	Hypomethylated	II	MGI:5622621	Gm39736	predicted gene, 39736	1	190039479	190045149	-1
mDMR	883	1	190048901	190049000	100	1	Hypermethylated	II	MGI:5589605	Gm30446	predicted gene, 30446	1	190048724	190091303	1
mDMR	884	1	190160701	190160800	100	1	Hypomethylated	II	MGI:97772	Prox1	prospero homeobox 1	1	190118035	190170714	-1
mDMR	885	1	190289101	190289200	100	1	Hypomethylated	II	MGI:4937200	Prox1os	prospero homeobox 1, opposite strand	1	190170296	190217276	1
mDMR	885	1	190289101	190289200	100	1	Hypomethylated	II	MGI:5622622	Gm39737	predicted gene, 39737	1	190391763	190398524	-1
mDMR	886	1	190306101	190306200	100	1	Hypermethylated	II	MGI:4937200	Prox1os	prospero homeobox 1, opposite strand	1	190170296	190217276	1
mDMR	886	1	190306101	190306200	100	1	Hypermethylated	II	MGI:5622622	Gm39737	predicted gene, 39737	1	190391763	190398524	-1
mDMR	887	1	190498001	190498200	200	2	Hypomethylated	II	MGI:5452930	Gm23153	predicted gene, 23153	1	190482845	190483157	-1
mDMR	887	1	190498001	190498200	200	2	Hypomethylated	II	MGI:5590091	Gm30932	predicted gene, 30932	1	190594326	190604548	1
mDMR	888	1	190675101	190675200	100	1	Hypermethylated	II	MGI:5590091	Gm30932	predicted gene, 30932	1	190594326	190604548	1
mDMR	888	1	190675101	190675200	100	1	Hypermethylated	II	MGI:2443419	Rps6kc1	ribosomal protein S6 kinase polypeptide 1	1	190700202	190911770	-1
mDMR	889	1	190783801	190783900	100	1	Hypomethylated	II	MGI:2443419	Rps6kc1	ribosomal protein S6 kinase polypeptide 1	1	190700202	190911770	-1
mDMR	890	1	191432501	191432600	100	1	Hypomethylated	II	MGI:5591146	Gm31987	predicted gene, 31987	1	191420158	191432888	-1
mDMR	891	1	191896401	191896500	100	1	Hypomethylated	II	MGI:1921515	1700034H15Rik	RIKEN cDNA 1700034H15 gene	1	191886130	191907527	-1
mDMR	892	1	191961001	191961300	300	3	Hypermethylated	II	MGI:5622628	Gm39743	predicted gene, 39743	1	191937883	191941050	1
mDMR	892	1	191961001	191961300	300	3	Hypermethylated	II	MGI:1921273	Rd3	retinal degeneration 3	1	191977370	191988283	1
mDMR	893	1	192073001	192073100	100	1	Hypermethylated	II	MGI:4950389	Mir3473c	microRNA 3473c	1	191998554	191998634	-1
mDMR	893	1	192073001	192073100	100	1	Hypermethylated	II	MGI:3782108	Gm3934	predicted gene 3934	1	192073820	192074450	-1
mDMR	894	1	192255401	192255500	100	1	Hypermethylated	II	MGI:1341721	Kcnh1	potassium voltage-gated channel, subfamily H (eag-related), member 1	1	192190774	192510159	1
mDMR	895	1	192520201	192520300	100	1	Hypermethylated	II	MGI:2444681	Hhat	hedgehog acyltransferase	1	192496711	192771223	-1
mDMR	895	1	192520201	192520300	100	1	Hypermethylated	II	MGI:5590170	Gm31011	predicted gene, 31011	1	192514824	192520709	1
mDMR	896	1	192685401	192685500	100	1	Hypomethylated	II	MGI:2444681	Hhat	hedgehog acyltransferase	1	192496711	192771223	-1
mDMR	897	1	193386201	193386300	100	1	Hypermethylated	II	MGI:5611170	Gm37942	predicted gene, 37942	1	193366840	193367467	1
mDMR	897	1	193386201	193386300	100	1	Hypermethylated	II	MGI:5590912	Gm31753	predicted gene, 31753	1	193478803	193485017	1
mDMR	898	1	193427101	193427200	100	1	Hypomethylated	II	MGI:5611170	Gm37942	predicted gene, 37942	1	193366840	193367467	1
mDMR	898	1	193427101	193427200	100	1	Hypomethylated	II	MGI:5590912	Gm31753	predicted gene, 31753	1	193478803	193485017	1
mDMR	899	1	193881201	193881300	100	1	Hypermethylated	II	MGI:5591029	Gm31870	predicted gene, 31870	1	193576265	193784049	1
mDMR	899	1	193881201	193881300	100	1	Hypermethylated	II	MGI:1922192	4930503O07Rik	RIKEN cDNA 4930503O07 gene	1	194212187	194222759	-1
mDMR	900	1	193916501	193916700	200	2	Hypermethylated	II	MGI:5591029	Gm31870	predicted gene, 31870	1	193576265	193784049	1
mDMR	900	1	193916501	193916700	200	2	Hypermethylated	II	MGI:1922192	4930503O07Rik	RIKEN cDNA 4930503O07 gene	1	194212187	194222759	-1
mDMR	901	1	194101901	194102000	100	1	Hypermethylated	II	MGI:5591029	Gm31870	predicted gene, 31870	1	193576265	193784049	1
mDMR	901	1	194101901	194102000	100	1	Hypermethylated	II	MGI:1922192	4930503O07Rik	RIKEN cDNA 4930503O07 gene	1	194212187	194222759	-1
mDMR	902	1	194334201	194334300	100	1	Hypermethylated	II	MGI:5591147	Gm31988	predicted gene, 31988	1	194255234	194262683	1
mDMR	902	1	194334201	194334300	100	1	Hypermethylated	II	MGI:3648997	Gm6403	predicted gene 6403	1	194618217	194620869	0
mDMR	903	1	194392701	194392900	200	2	Hypermethylated	II	MGI:5591147	Gm31988	predicted gene, 31988	1	194255234	194262683	1
mDMR	903	1	194392701	194392900	200	2	Hypermethylated	II	MGI:3648997	Gm6403	predicted gene 6403	1	194618217	194620869	0
mDMR	904	1	194697801	194697900	100	1	Hypermethylated	II	MGI:107684	Plxna2	plexin A2	1	194618218	194816869	1
mDMR	905	1	195261901	195262000	100	1	Hypomethylated	II	MGI:5611274	Gm38046	predicted gene, 38046	1	195259299	195259848	-1
mDMR	905	1	195261901	195262000	100	1	Hypomethylated	II	MGI:5611422	Gm38194	predicted gene, 38194	1	195321283	195323493	1
mDMR	906	1	195307801	195308000	200	2	Hypermethylated	II	MGI:5611274	Gm38046	predicted gene, 38046	1	195259299	195259848	-1
mDMR	906	1	195307801	195308000	200	2	Hypermethylated	II	MGI:5611422	Gm38194	predicted gene, 38194	1	195321283	195323493	1
mDMR	907	2	3114901	3115000	100	1	Hypermethylated	II	MGI:2442917	Fam171a1	family with sequence similarity 171, member A1	2	3114224	3227806	1
mDMR	908	2	3250901	3251000	100	1	Hypermethylated	II	MGI:2442917	Fam171a1	family with sequence similarity 171, member A1	2	3114224	3227806	1
mDMR	908	2	3250901	3251000	100	1	Hypermethylated	II	MGI:1202298	Nmt2	N-myristoyltransferase 2	2	3284212	3328877	1
mDMR	909	2	3430001	3430100	100	1	Hypermethylated	II	MGI:2441769	Dclre1c	DNA cross-link repair 1C	2	3424131	3464130	1
mDMR	910	2	3505901	3506000	100	1	Hypomethylated	II	MGI:1354164	Hspa14	heat shock protein 14	2	3488850	3512814	-1
mDMR	911	2	3761201	3761300	100	1	Hypermethylated	II	MGI:1913790	Fam107b	family with sequence similarity 107, member B	2	3613758	3782142	1
mDMR	912	2	3793001	3793100	100	1	Hypomethylated	II	MGI:3651411	Gm13185	predicted gene 13185	2	3752986	3755177	-1
mDMR	912	2	3793001	3793100	100	1	Hypomethylated	II	MGI:5595190	Gm36031	predicted gene, 36031	2	3807845	3824328	1
mDMR	913	2	4050901	4051000	100	1	Hypermethylated	II	MGI:1919850	Frmd4a	FERM domain containing 4A	2	4017717	4614043	1
mDMR	914	2	4146501	4146600	100	1	Hypermethylated	II	MGI:1919850	Frmd4a	FERM domain containing 4A	2	4017717	4614043	1
mDMR	915	2	4468201	4468300	100	1	Hypermethylated	II	MGI:1919850	Frmd4a	FERM domain containing 4A	2	4017717	4614043	1
mDMR	916	2	5146801	5146900	100	1	Hypermethylated	II	MGI:5477270	Gm26776	predicted gene, 26776	2	5137749	5230864	-1
mDMR	916	2	5146801	5146900	100	1	Hypermethylated	II	MGI:1921436	Ccdc3	coiled-coil domain containing 3	2	5137776	5230878	1
mDMR	917	2	5185201	5185300	100	1	Hypermethylated	II	MGI:5477270	Gm26776	predicted gene, 26776	2	5137749	5230864	-1
mDMR	917	2	5185201	5185300	100	1	Hypermethylated	II	MGI:1921436	Ccdc3	coiled-coil domain containing 3	2	5137776	5230878	1
mDMR	918	2	5327201	5327300	100	1	Hypermethylated	II	MGI:2442190	Camk1d	calcium/calmodulin-dependent protein kinase ID	2	5293457	5714515	-1
mDMR	919	2	6194801	6194900	100	1	Hypomethylated	II	MGI:1915106	Echdc3	enoyl Coenzyme A hydratase domain containing 3	2	6188465	6213033	-1
mDMR	919	2	6194801	6194900	100	1	Hypomethylated	II	MGI:2443444	A230108P19Rik	RIKEN cDNA A230108P19 gene	2	6193251	6321611	1
mDMR	920	2	6487901	6488000	100	1	Hypermethylated	II	MGI:5611614	Gm38386	predicted gene, 38386	2	6479690	6483110	1
mDMR	920	2	6487901	6488000	100	1	Hypermethylated	II	MGI:1338822	Celf2	CUGBP, Elav-like family member 2	2	6539694	7509563	-1
mDMR	921	2	6968501	6968700	200	2	Hypermethylated	II	MGI:1338822	Celf2	CUGBP, Elav-like family member 2	2	6539694	7509563	-1
mDMR	922	2	7426601	7426800	200	2	Hypermethylated	II	MGI:1338822	Celf2	CUGBP, Elav-like family member 2	2	6539694	7509563	-1
mDMR	923	2	8159301	8159400	100	1	Hypermethylated	II	MGI:3651019	Gm13211	predicted gene 13211	2	7716151	7781408	-1
mDMR	923	2	8159301	8159400	100	1	Hypermethylated	II	MGI:5590063	Gm30904	predicted gene, 30904	2	8337550	8345328	-1
mDMR	924	2	8397801	8397900	100	1	Hypermethylated	II	MGI:5590063	Gm30904	predicted gene, 30904	2	8337550	8345328	-1
mDMR	924	2	8397801	8397900	100	1	Hypermethylated	II	MGI:5454311	Gm24534	predicted gene, 24534	2	8472094	8472384	-1
mDMR	925	2	9191201	9191300	100	1	Hypermethylated	II	MGI:1920688	1700061F12Rik	RIKEN cDNA 1700061F12 gene	2	9189515	9197477	1
mDMR	926	2	9318801	9319000	200	2	Hypomethylated	II	MGI:5453740	Gm23963	predicted gene, 23963	2	9240756	9240832	-1
mDMR	926	2	9318801	9319000	200	2	Hypomethylated	II	MGI:3651678	Gm13219	predicted gene 13219	2	9352431	9447676	1
mDMR	927	2	9398901	9399000	100	1	Hypermethylated	II	MGI:3651678	Gm13219	predicted gene 13219	2	9352431	9447676	1
mDMR	928	2	9730501	9730700	200	2	Hypomethylated	II	MGI:5611094	Gm37866	predicted gene, 37866	2	9630646	9631341	-1
mDMR	928	2	9730501	9730700	200	2	Hypomethylated	II	MGI:1922500	4930554D03Rik	RIKEN cDNA 4930554D03 gene	2	9830297	9831242	0
mDMR	929	2	9890401	9890500	100	1	Hypermethylated	II	MGI:1924932	9230102O04Rik	RIKEN cDNA 9230102O04 gene	2	9883041	9889540	-1
mDMR	929	2	9890401	9890500	100	1	Hypermethylated	II	MGI:3703165	Gm13262	predicted gene 13262	2	9906178	9914678	1
mDMR	930	2	9975801	9975900	100	1	Hypomethylated	II	MGI:2388097	Taf3	TATA-box binding protein associated factor 3	2	9914552	10048596	-1
mDMR	931	2	10203901	10204000	100	1	Hypermethylated	II	MGI:1925751	Itih5	inter-alpha (globulin) inhibitor H5	2	10153571	10256529	1
mDMR	932	2	10473101	10473300	200	2	Hypermethylated	II	MGI:2447794	Sfmbt2	Scm-like with four mbt domains 2	2	10370510	10595253	1
mDMR	933	2	10714601	10714700	100	1	Hypermethylated	II	MGI:3783386	Mir669h	microRNA 669h	2	10518155	10518279	1
mDMR	933	2	10714601	10714700	100	1	Hypermethylated	II	MGI:3641823	Gm10852	predicted gene 10852	2	10715025	10717670	0
mDMR	934	2	10810501	10810600	100	1	Hypomethylated	II	MGI:3641823	Gm10852	predicted gene 10852	2	10715025	10717670	0
mDMR	934	2	10810501	10810600	100	1	Hypomethylated	II	MGI:5590888	Gm31729	predicted gene, 31729	2	10825745	10828322	1
mDMR	935	2	10915601	10915700	100	1	Hypermethylated	II	MGI:5590888	Gm31729	predicted gene, 31729	2	10825745	10828322	1
mDMR	935	2	10915601	10915700	100	1	Hypermethylated	II	MGI:5610571	Gm37343	predicted gene, 37343	2	11013808	11013918	-1
mDMR	936	2	11149201	11149300	100	1	Hypermethylated	II	MGI:5456255	Gm26478	predicted gene, 26478	2	11087781	11087913	-1
mDMR	936	2	11149201	11149300	100	1	Hypermethylated	II	MGI:97601	Prkcq	protein kinase C, theta	2	11172108	11301222	1
mDMR	937	2	11903301	11903400	100	1	Hypermethylated	II	MGI:5593927	Gm34768	predicted gene, 34768	2	11900082	11910310	1
mDMR	938	2	11912601	11912800	200	2	Hypermethylated	II	MGI:5593927	Gm34768	predicted gene, 34768	2	11900082	11910310	1
mDMR	938	2	11912601	11912800	200	2	Hypermethylated	II	MGI:5591363	Gm32204	predicted gene, 32204	2	11925843	11927868	1
mDMR	939	2	12149601	12149700	100	1	Hypermethylated	II	MGI:109442	Itga8	integrin alpha 8	2	12106632	12301922	-1
mDMR	940	2	12301501	12301600	100	1	Hypermethylated	II	MGI:109442	Itga8	integrin alpha 8	2	12106632	12301922	-1
mDMR	940	2	12301501	12301600	100	1	Hypermethylated	II	MGI:2443735	E030013I19Rik	RIKEN cDNA E030013I19 gene	2	12300946	12312315	1
mDMR	941	2	13225201	13225300	100	1	Hypomethylated	II	MGI:103040	Rsu1	Ras suppressor protein 1	2	13076821	13271415	-1
mDMR	942	2	13683601	13683700	100	1	Hypermethylated	II	MGI:2386797	St8sia6	ST8 alpha-N-acetyl-neuraminide alpha-2,8-sialyltransferase 6	2	13651021	13794064	-1
mDMR	943	2	13684501	13684600	100	1	Hypomethylated	II	MGI:2386797	St8sia6	ST8 alpha-N-acetyl-neuraminide alpha-2,8-sialyltransferase 6	2	13651021	13794064	-1
mDMR	944	2	14017201	14017300	100	1	Hypermethylated	II	MGI:1353592	Hacd1	3-hydroxyacyl-CoA dehydratase 1	2	13850282	14056036	-1
mDMR	944	2	14017201	14017300	100	1	Hypermethylated	II	MGI:2442341	D930036K23Rik	RIKEN cDNA D930036K23 gene	2	14016085	14020048	0
mDMR	945	2	14191701	14191800	100	1	Hypomethylated	II	MGI:1919309	Tmem236	transmembrane protein 236	2	14174523	14221993	1
mDMR	946	2	14204901	14205000	100	1	Hypermethylated	II	MGI:1919309	Tmem236	transmembrane protein 236	2	14174523	14221993	1
mDMR	947	2	14250001	14250100	100	1	Hypermethylated	II	MGI:97142	Mrc1	mannose receptor, C type 1	2	14229392	14332057	1
mDMR	948	2	14309301	14309400	100	1	Hypomethylated	II	MGI:97142	Mrc1	mannose receptor, C type 1	2	14229392	14332057	1
mDMR	949	2	14326401	14326500	100	1	Hypomethylated	II	MGI:97142	Mrc1	mannose receptor, C type 1	2	14229392	14332057	1
mDMR	950	2	14369501	14369700	200	2	Hypermethylated	II	MGI:5610925	Gm37697	predicted gene, 37697	2	14345677	14347520	1
mDMR	950	2	14369501	14369700	200	2	Hypermethylated	II	MGI:2139274	Slc39a12	solute carrier family 39 (zinc transporter), member 12	2	14388316	14494977	1
mDMR	951	2	15312001	15312100	100	1	Hypermethylated	II	MGI:5611485	Gm38257	predicted gene, 38257	2	15056713	15059473	1
mDMR	951	2	15312001	15312100	100	1	Hypermethylated	II	MGI:1928271	Malrd1	MAM and LDL receptor class A domain containing 1	2	15526479	16255555	1
mDMR	952	2	15597801	15598000	200	2	Hypermethylated	II	MGI:1928271	Malrd1	MAM and LDL receptor class A domain containing 1	2	15526479	16255555	1
mDMR	953	2	16202101	16202200	100	1	Hypermethylated	II	MGI:1928271	Malrd1	MAM and LDL receptor class A domain containing 1	2	15526479	16255555	1
mDMR	954	2	16696901	16697000	100	1	Hypermethylated	II	MGI:1914698	Plxdc2	plexin domain containing 2	2	16356304	16755839	1
mDMR	955	2	17092301	17092400	100	1	Hypermethylated	II	MGI:5592161	Gm33002	predicted gene, 33002	2	17061614	17166869	-1
mDMR	956	2	18303701	18303800	100	1	Hypermethylated	II	MGI:103268	Dnajc1	DnaJ heat shock protein family (Hsp40) member C1	2	18195654	18392830	-1
mDMR	957	2	18632501	18632700	200	2	Hypomethylated	II	MGI:4413746	n-TNgtt9	nuclear encoded tRNA asparagine 9 (anticodon GTT)	2	18587044	18587117	-1
mDMR	957	2	18632501	18632700	200	2	Hypomethylated	II	MGI:5592514	Gm33355	predicted gene, 33355	2	18668574	18672401	-1
mDMR	958	2	18855401	18855600	200	2	Hypomethylated	II	MGI:1298206	Pip4k2a	phosphatidylinositol-5-phosphate 4-kinase, type II, alpha	2	18842255	18998126	-1
mDMR	959	2	18874501	18874700	200	2	Hypomethylated	II	MGI:1298206	Pip4k2a	phosphatidylinositol-5-phosphate 4-kinase, type II, alpha	2	18842255	18998126	-1
mDMR	959	2	18874501	18874700	200	2	Hypomethylated	II	MGI:5592693	Gm33534	predicted gene, 33534	2	18873384	18875174	-1
mDMR	960	2	18946401	18946500	100	1	Hypomethylated	II	MGI:1298206	Pip4k2a	phosphatidylinositol-5-phosphate 4-kinase, type II, alpha	2	18842255	18998126	-1
mDMR	961	2	19173301	19173400	100	1	Hypermethylated	II	MGI:5592751	Gm33592	predicted gene, 33592	2	19006817	19016919	1
mDMR	961	2	19173301	19173400	100	1	Hypermethylated	II	MGI:1918132	Armc3	armadillo repeat containing 3	2	19199302	19310241	1
mDMR	962	2	19356201	19356400	200	2	Hypomethylated	II	MGI:1918902	4930447M23Rik	RIKEN cDNA 4930447M23 gene	2	19344317	19351050	1
mDMR	962	2	19356201	19356400	200	2	Hypomethylated	II	MGI:1923717	Msrb2	methionine sulfoxide reductase B2	2	19371440	19394976	1
mDMR	963	2	20014401	20014500	100	1	Hypermethylated	II	MGI:95454	Etl4	enhancer trap locus 4	2	19909780	20810713	1
mDMR	964	2	20033001	20033100	100	1	Hypermethylated	II	MGI:95454	Etl4	enhancer trap locus 4	2	19909780	20810713	1
mDMR	965	2	20687001	20687100	100	1	Hypomethylated	II	MGI:95454	Etl4	enhancer trap locus 4	2	19909780	20810713	1
mDMR	966	2	20710901	20711100	200	2	Hypermethylated	II	MGI:95454	Etl4	enhancer trap locus 4	2	19909780	20810713	1
mDMR	966	2	20710901	20711100	200	2	Hypermethylated	II	MGI:3652150	Gm13362	predicted gene 13362	2	20709375	20713234	-1
mDMR	967	2	21011901	21012000	100	1	Hypomethylated	II	MGI:3649913	Gm13375	predicted gene 13375	2	20969054	20969997	1
mDMR	967	2	21011901	21012000	100	1	Hypomethylated	II	MGI:3649912	Gm13376	predicted gene 13376	2	21097099	21120659	1
mDMR	968	2	21027801	21027900	100	1	Hypermethylated	II	MGI:3649913	Gm13375	predicted gene 13375	2	20969054	20969997	1
mDMR	968	2	21027801	21027900	100	1	Hypermethylated	II	MGI:3649912	Gm13376	predicted gene 13376	2	21097099	21120659	1
mDMR	969	2	21625201	21625400	200	2	Hypomethylated	II	MGI:2441697	Gpr158	G protein-coupled receptor 158	2	21367542	21830547	1
mDMR	970	2	21645601	21645700	100	1	Hypermethylated	II	MGI:2441697	Gpr158	G protein-coupled receptor 158	2	21367542	21830547	1
mDMR	971	2	24000201	24000300	100	1	Hypermethylated	II	MGI:5456100	Gm26323	predicted gene, 26323	2	23823053	23823227	1
mDMR	971	2	24000201	24000300	100	1	Hypermethylated	II	MGI:2153181	Hnmt	histamine N-methyltransferase	2	24002910	24049394	-1
mDMR	972	2	24094901	24095000	100	1	Hypomethylated	II	MGI:2684058	Tbpl2	TATA box binding protein like 2	2	24071721	24096595	-1
mDMR	973	2	24154601	24154700	100	1	Hypermethylated	II	MGI:1916927	Il1f8	interleukin 1 family, member 8	2	24153161	24160519	1
mDMR	974	2	24294001	24294100	100	1	Hypermethylated	II	MGI:2652548	Il1f10	interleukin 1 family, member 10	2	24291196	24293820	1
mDMR	974	2	24294001	24294100	100	1	Hypermethylated	II	MGI:3651013	Gm13411	predicted gene 13411	2	24322424	24322956	1
mDMR	975	2	24385401	24385500	100	1	Hypomethylated	II	MGI:2674093	Psd4	pleckstrin and Sec7 domain containing 4	2	24367580	24414954	1
mDMR	976	2	24475201	24475300	100	1	Hypomethylated	II	MGI:97492	Pax8	paired box 8	2	24420560	24475599	-1
mDMR	976	2	24475201	24475300	100	1	Hypomethylated	II	MGI:3651241	Gm13415	predicted gene 13415	2	24440418	24486855	1
mDMR	977	2	24519801	24519900	100	1	Hypermethylated	II	MGI:3651241	Gm13415	predicted gene 13415	2	24440418	24486855	1
mDMR	977	2	24519801	24519900	100	1	Hypermethylated	II	MGI:5622654	Gm39769	predicted gene, 39769	2	24522235	24585544	1
mDMR	978	2	24751701	24751800	100	1	Hypomethylated	II	MGI:88296	Cacna1b	calcium channel, voltage-dependent, N type, alpha 1B subunit	2	24603887	24763152	-1
mDMR	979	2	24855601	24855700	100	1	Hypomethylated	II	MGI:1924933	Ehmt1	euchromatic histone methyltransferase 1	2	24789928	24919614	-1
mDMR	980	2	24933101	24933300	200	2	Hypomethylated	II	MGI:2446136	Arrdc1	arrestin domain containing 1	2	24925352	24935252	-1
mDMR	981	2	25060501	25060600	100	1	Hypomethylated	II	MGI:1861755	Nsmf	NMDA receptor synaptonuclear signaling and neuronal migration factor	2	25054355	25062881	1
mDMR	982	2	25185801	25185900	100	1	Hypermethylated	II	MGI:5611515	Gm38287	predicted gene, 38287	2	25180781	25183339	-1
mDMR	982	2	25185801	25185900	100	1	Hypermethylated	II	MGI:2442720	Tor4a	torsin family 4, member A	2	25192966	25196886	-1
mDMR	983	2	25255001	25255100	100	1	Hypermethylated	II	MGI:1926047	Ndor1	NADPH dependent diflavin oxidoreductase 1	2	25244821	25256022	-1
mDMR	984	2	25276101	25276200	100	1	Hypomethylated	II	MGI:2139135	Anapc2	anaphase promoting complex subunit 2	2	25272478	25285915	1
mDMR	985	2	25425501	25425700	200	2	Hypomethylated	II	MGI:107692	Fut7	fucosyltransferase 7	2	25423267	25426374	1
mDMR	986	2	25447301	25447400	100	1	Hypomethylated	II	MGI:99606	Abca2	ATP-binding cassette, sub-family A (ABC1), member 2	2	25428703	25448540	1
mDMR	987	2	25490301	25490400	100	1	Hypomethylated	II	MGI:5594446	Gm35287	predicted gene, 35287	2	25475303	25478552	-1
mDMR	987	2	25490301	25490400	100	1	Hypomethylated	II	MGI:1924951	Lcn12	lipocalin 12	2	25490845	25493911	-1
mDMR	988	2	25578601	25578700	100	1	Hypomethylated	II	MGI:2685842	Gm996	predicted gene 996	2	25575416	25581757	-1
mDMR	988	2	25578601	25578700	100	1	Hypomethylated	II	MGI:5477196	Gm26702	predicted gene, 26702	2	25575431	25580099	1
mDMR	989	2	25938901	25939000	100	1	Hypomethylated	II	MGI:3036242	Camsap1	calmodulin regulated spectrin-associated protein 1	2	25926838	25983282	-1
mDMR	990	2	25977701	25977800	100	1	Hypermethylated	II	MGI:3036242	Camsap1	calmodulin regulated spectrin-associated protein 1	2	25926838	25983282	-1
mDMR	991	2	26136301	26136400	100	1	Hypermethylated	II	MGI:3650406	Gm13554	predicted gene 13554	2	26059010	26060275	1
mDMR	991	2	26136301	26136400	100	1	Hypermethylated	II	MGI:1924939	C330006A16Rik	RIKEN cDNA C330006A16 gene	2	26136814	26140521	-1
mDMR	992	2	26169501	26169600	100	1	Hypermethylated	II	MGI:1916345	1810012K08Rik	RIKEN cDNA 1810012K08 gene	2	26138546	26139543	1
mDMR	992	2	26169501	26169600	100	1	Hypermethylated	II	MGI:5594904	Gm35745	predicted gene, 35745	2	26174761	26178580	-1
mDMR	993	2	26340801	26340900	100	1	Hypermethylated	II	MGI:1915089	Gpsm1	G-protein signalling modulator 1 (AGS3-like, C. elegans)	2	26315515	26348237	1
mDMR	994	2	26662401	26662500	100	1	Hypomethylated	II	MGI:3780410	Gm2240	predicted gene 2240	2	26648328	26652042	1
mDMR	994	2	26662401	26662500	100	1	Hypomethylated	II	MGI:102668	Lcn4	lipocalin 4	2	26667674	26671282	-1
mDMR	995	2	26842301	26842400	100	1	Hypomethylated	II	MGI:5622659	Gm39774	predicted gene, 39774	2	26776919	26787257	-1
mDMR	995	2	26842301	26842400	100	1	Hypomethylated	II	MGI:2135738	Abo	ABO blood group (transferase A, alpha 1-3-N-acetylgalactosaminyltransferase, transferase B, alpha 1-3-galactosyltransferase)	2	26842503	26864979	-1
mDMR	996	2	27198901	27199000	100	1	Hypomethylated	II	MGI:2183102	Sardh	sarcosine dehydrogenase	2	27188393	27248337	-1
mDMR	996	2	27198901	27199000	100	1	Hypomethylated	II	MGI:4937898	Sardhos	sarcosine dehydrogenase, opposite strand	2	27189382	27234710	1
mDMR	997	2	27301001	27301200	200	2	Hypomethylated	II	MGI:102718	Vav2	vav 2 oncogene	2	27262104	27427033	-1
mDMR	998	2	27623801	27623900	100	1	Hypomethylated	II	MGI:5622661	Gm39776	predicted gene, 39776	2	27577654	27578897	1
mDMR	998	2	27623801	27623900	100	1	Hypomethylated	II	MGI:98214	Rxra	retinoid X receptor alpha	2	27676440	27762957	1
mDMR	999	2	27656101	27656200	100	1	Hypermethylated	II	MGI:5622661	Gm39776	predicted gene, 39776	2	27577654	27578897	1
mDMR	999	2	27656101	27656200	100	1	Hypermethylated	II	MGI:98214	Rxra	retinoid X receptor alpha	2	27676440	27762957	1
mDMR	1000	2	27829301	27829400	100	1	Hypomethylated	II	MGI:98214	Rxra	retinoid X receptor alpha	2	27676440	27762957	1
mDMR	1000	2	27829301	27829400	100	1	Hypomethylated	II	MGI:5622662	Gm39777	predicted gene, 39777	2	27832598	27838405	-1
mDMR	1001	2	28457901	28458000	100	1	Hypermethylated	II	MGI:2685193	Ppp1r26	protein phosphatase 1, regulatory subunit 26	2	28446800	28455508	1
mDMR	1001	2	28457901	28458000	100	1	Hypermethylated	II	MGI:1916577	1700007K13Rik	RIKEN cDNA 1700007K13 gene	2	28462001	28466332	-1
mDMR	1002	2	28700001	28700300	300	3	Hypermethylated	II	MGI:1916120	Ak8	adenylate kinase 8	2	28700164	28813165	1
mDMR	1003	2	28812601	28812700	100	1	Hypomethylated	II	MGI:1916120	Ak8	adenylate kinase 8	2	28700164	28813165	1
mDMR	1004	2	28954901	28955000	100	1	Hypomethylated	II	MGI:2685669	Cfap77	cilia and flagella associated protein 77	2	28926949	29055066	-1
mDMR	1005	2	29061901	29062000	100	1	Hypermethylated	II	MGI:105044	Ttf1	transcription termination factor, RNA polymerase I	2	29060262	29087656	1
mDMR	1006	2	29088401	29088500	100	1	Hypomethylated	II	MGI:105044	Ttf1	transcription termination factor, RNA polymerase I	2	29060262	29087656	1
mDMR	1006	2	29088401	29088500	100	1	Hypomethylated	II	MGI:3649783	Gm13393	predicted gene 13393	2	29088666	29094501	1
mDMR	1007	2	29157201	29157300	100	1	Hypomethylated	II	MGI:2443480	Setx	senataxin	2	29124181	29182471	1
mDMR	1008	2	29333301	29333400	100	1	Hypomethylated	II	MGI:1923470	6530402F18Rik	RIKEN cDNA 6530402F18 gene	2	29245107	29253006	-1
mDMR	1008	2	29333301	29333400	100	1	Hypomethylated	II	MGI:1916225	Med27	mediator complex subunit 27	2	29346819	29524793	1
mDMR	1009	2	30018401	30018500	100	1	Hypomethylated	II	MGI:98386	Sptan1	spectrin alpha, non-erythrocytic 1	2	29965560	30031451	1
mDMR	1010	2	30230601	30230700	100	1	Hypomethylated	II	MGI:5590360	Gm31201	predicted gene, 31201	2	30205901	30209507	1
mDMR	1010	2	30230601	30230700	100	1	Hypomethylated	II	MGI:1914600	1700084E18Rik	RIKEN cDNA 1700084E18 gene	2	30236795	30238223	-1
mDMR	1011	2	30255301	30255400	100	1	Hypomethylated	II	MGI:2652847	Lrrc8a	leucine rich repeat containing 8A	2	30237715	30263790	1
mDMR	1011	2	30255301	30255400	100	1	Hypomethylated	II	MGI:5547771	Gm28035	predicted gene, 28035	2	30240567	30282148	1
mDMR	1012	2	30270301	30270500	200	2	Hypermethylated	II	MGI:5547771	Gm28035	predicted gene, 28035	2	30240567	30282148	1
mDMR	1012	2	30270301	30270500	200	2	Hypermethylated	II	MGI:3612860	Phyhd1	phytanoyl-CoA dioxygenase domain containing 1	2	30266203	30282148	1
mDMR	1013	2	30317001	30317100	100	1	Hypomethylated	II	MGI:2446190	Nup188	nucleoporin 188	2	30286397	30344266	1
mDMR	1013	2	30317001	30317100	100	1	Hypomethylated	II	MGI:3650368	Gm14471	predicted gene 14471	2	30306067	30323986	-1
mDMR	1014	2	30674401	30674600	200	2	Hypomethylated	II	MGI:1924766	9330198N18Rik	RIKEN cDNA 9330198N18 gene	2	30629655	30689210	1
mDMR	1014	2	30674401	30674600	200	2	Hypomethylated	II	MGI:3649723	Gm14486	predicted gene 14486	2	30658468	30678011	-1
mDMR	1015	2	30707101	30707200	100	1	Hypermethylated	II	MGI:5621343	Gm38458	predicted gene, 38458	2	30686752	30689043	1
mDMR	1015	2	30707101	30707200	100	1	Hypermethylated	II	MGI:3649725	Gm14488	predicted gene 14488	2	30713147	30720057	-1
mDMR	1016	2	30900201	30900300	100	1	Hypomethylated	II	MGI:1927593	Ptges	prostaglandin E synthase	2	30889471	30929863	-1
mDMR	1017	2	31458201	31458400	200	2	Hypomethylated	II	MGI:2677838	Hmcn2	hemicentin 2	2	31314415	31460738	1
mDMR	1018	2	31634201	31634300	100	1	Hypermethylated	II	MGI:3649915	Gm13425	predicted gene 13425	2	31633453	31640589	-1
mDMR	1019	2	32031001	32031100	100	1	Hypermethylated	II	MGI:1095411	Nup214	nucleoporin 214	2	31974436	32053975	1
mDMR	1020	2	32213301	32213400	100	1	Hypomethylated	II	MGI:1923304	Prrc2b	proline-rich coiled-coil 2B	2	32151082	32234537	1
mDMR	1021	2	32213501	32213600	100	1	Hypomethylated	II	MGI:1923304	Prrc2b	proline-rich coiled-coil 2B	2	32151082	32234537	1
mDMR	1022	2	32248201	32248300	100	1	Hypermethylated	II	MGI:2138994	Pomt1	protein-O-mannosyltransferase 1	2	32236590	32255005	1
mDMR	1023	2	32507801	32507900	100	1	Hypomethylated	II	MGI:5610397	Gm37169	predicted gene, 37169	2	32487988	32492148	1
mDMR	1023	2	32507801	32507900	100	1	Hypomethylated	II	MGI:3650612	Gm13412	predicted gene 13412	2	32525031	32527990	1
mDMR	1024	2	32556201	32556400	200	2	Hypomethylated	II	MGI:2138935	Fam102a	family with sequence similarity 102, member A	2	32535332	32569756	1
mDMR	1025	2	32607201	32607500	300	3	Hypermethylated	II	MGI:5622673	Gm39788	predicted gene, 39788	2	32592947	32608035	-1
mDMR	1025	2	32607201	32607500	300	3	Hypermethylated	II	MGI:1355316	St6galnac6	ST6 (alpha-N-acetyl-neuraminyl-2,3-beta-galactosyl-1,3)-N-acetylgalactosaminide alpha-2,6-sialyltransferase 6	2	32599709	32620806	1
mDMR	1026	2	32615001	32615100	100	1	Hypomethylated	II	MGI:1355316	St6galnac6	ST6 (alpha-N-acetyl-neuraminyl-2,3-beta-galactosyl-1,3)-N-acetylgalactosaminide alpha-2,6-sialyltransferase 6	2	32599709	32620806	1
mDMR	1027	2	32630601	32630700	100	1	Hypomethylated	II	MGI:87977	Ak1	adenylate kinase 1	2	32621758	32635058	1
mDMR	1028	2	32662201	32662300	100	1	Hypomethylated	II	MGI:95392	Eng	endoglin	2	32646595	32682669	1
mDMR	1029	2	32772901	32773000	100	1	Hypomethylated	II	MGI:2443048	Ttc16	tetratricopeptide repeat domain 16	2	32757026	32775633	-1
mDMR	1030	2	32923501	32923700	200	2	Hypomethylated	II	MGI:2442910	Fam129b	family with sequence similarity 129, member B	2	32876114	32925254	1
mDMR	1031	2	32947301	32947400	100	1	Hypomethylated	II	MGI:2684789	Lrsam1	leucine rich repeat and sterile alpha motif containing 1	2	32925220	32961614	-1
mDMR	1032	2	33077401	33077500	100	1	Hypermethylated	II	MGI:2139309	Garnl3	GTPase activating RANGAP domain-like 3	2	32986224	33131654	-1
mDMR	1033	2	33169401	33169500	100	1	Hypomethylated	II	MGI:1922008	Ralgps1	Ral GEF with PH domain and SH3 binding motif 1	2	33133417	33371486	-1
mDMR	1034	2	33192401	33192500	100	1	Hypomethylated	II	MGI:1922008	Ralgps1	Ral GEF with PH domain and SH3 binding motif 1	2	33133417	33371486	-1
mDMR	1035	2	33512201	33512300	100	1	Hypermethylated	II	MGI:5592801	Gm33642	predicted gene, 33642	2	33512290	33544499	-1
mDMR	1036	2	33798901	33799000	100	1	Hypomethylated	II	MGI:1919793	Mvb12b	multivesicular body subunit 12B	2	33729953	33887946	-1
mDMR	1036	2	33798901	33799000	100	1	Hypomethylated	II	MGI:5593015	Gm33856	predicted gene, 33856	2	33787576	33799322	1
mDMR	1037	2	33859001	33859100	100	1	Hypomethylated	II	MGI:1919793	Mvb12b	multivesicular body subunit 12B	2	33729953	33887946	-1
mDMR	1038	2	33921401	33921500	100	1	Hypermethylated	II	MGI:5622677	Gm39792	predicted gene, 39792	2	33898117	33908399	-1
mDMR	1038	2	33921401	33921500	100	1	Hypermethylated	II	MGI:5622678	Gm39793	predicted gene, 39793	2	33928640	33962519	-1
mDMR	1039	2	33947701	33947800	100	1	Hypomethylated	II	MGI:5622678	Gm39793	predicted gene, 39793	2	33928640	33962519	-1
mDMR	1040	2	33959101	33959300	200	2	Hypermethylated	II	MGI:5622678	Gm39793	predicted gene, 39793	2	33928640	33962519	-1
mDMR	1041	2	34413401	34413500	100	1	Hypomethylated	II	MGI:2444554	Mapkap1	mitogen-activated protein kinase associated protein 1	2	34406771	34624949	1
mDMR	1042	2	34641801	34642000	200	2	Hypomethylated	II	MGI:5593531	Gm34372	predicted gene, 34372	2	34639008	34651199	1
mDMR	1043	2	35379501	35379600	100	1	Hypomethylated	II	MGI:1922104	4930402F06Rik	RIKEN cDNA 4930402F06 gene	2	35375562	35397175	-1
mDMR	1043	2	35379501	35379600	100	1	Hypomethylated	II	MGI:5622682	Gm39797	predicted gene, 39797	2	35376280	35387791	1
mDMR	1044	2	35591101	35591200	100	1	Hypermethylated	II	MGI:1916851	Dab2ip	disabled 2 interacting protein	2	35558266	35730994	1
mDMR	1045	2	35714101	35714300	200	2	Hypermethylated	II	MGI:1916851	Dab2ip	disabled 2 interacting protein	2	35558266	35730994	1
mDMR	1046	2	35720801	35721000	200	2	Hypomethylated	II	MGI:1916851	Dab2ip	disabled 2 interacting protein	2	35558266	35730994	1
mDMR	1047	2	35728401	35728500	100	1	Hypomethylated	II	MGI:1916851	Dab2ip	disabled 2 interacting protein	2	35558266	35730994	1
mDMR	1048	2	35910201	35910300	100	1	Hypermethylated	II	MGI:1921660	Ttll11	tubulin tyrosine ligase-like family, member 11	2	35751241	35979913	-1
mDMR	1048	2	35910201	35910300	100	1	Hypermethylated	II	MGI:5594555	Gm35396	predicted gene, 35396	2	35889331	35930556	1
mDMR	1049	2	36164601	36164700	100	1	Hypermethylated	II	MGI:1915121	Mrrf	mitochondrial ribosome recycling factor	2	36136389	36190647	1
mDMR	1050	2	36268201	36268300	100	1	Hypermethylated	II	MGI:5663758	Gm43621	predicted gene 43621	2	36248709	36250730	-1
mDMR	1050	2	36268201	36268300	100	1	Hypermethylated	II	MGI:3030172	Olfr338	olfactory receptor 338	2	36376778	36377698	1
mDMR	1051	2	36299901	36300200	300	3	Hypomethylated	II	MGI:5663758	Gm43621	predicted gene 43621	2	36248709	36250730	-1
mDMR	1051	2	36299901	36300200	300	3	Hypomethylated	II	MGI:3030172	Olfr338	olfactory receptor 338	2	36376778	36377698	1
mDMR	1052	2	36405501	36405700	200	2	Hypermethylated	II	MGI:3030172	Olfr338	olfactory receptor 338	2	36376778	36377698	1
mDMR	1052	2	36405501	36405700	200	2	Hypermethylated	II	MGI:3030173	Olfr339	olfactory receptor 339	2	36421400	36422329	1
mDMR	1053	2	36710501	36710600	100	1	Hypermethylated	II	MGI:3030180	Olfr346	olfactory receptor 346	2	36688004	36688933	1
mDMR	1053	2	36710501	36710600	100	1	Hypermethylated	II	MGI:3030181	Olfr347	olfactory receptor 347	2	36734323	36735261	1
mDMR	1054	2	37150101	37150200	100	1	Hypermethylated	II	MGI:3030196	Olfr362	olfactory receptor 362	2	37104695	37105648	-1
mDMR	1054	2	37150101	37150200	100	1	Hypermethylated	II	MGI:3030199	Olfr365	olfactory receptor 365	2	37201243	37202181	1
mDMR	1055	2	37250401	37250500	100	1	Hypomethylated	II	MGI:3030200	Olfr366	olfactory receptor 366	2	37219491	37220420	1
mDMR	1055	2	37250401	37250500	100	1	Hypomethylated	II	MGI:5452083	Gm22306	predicted gene, 22306	2	37282051	37282157	1
mDMR	1056	2	37363201	37363300	100	1	Hypomethylated	II	MGI:1914716	Pdcl	phosducin-like	2	37350074	37359332	-1
mDMR	1056	2	37363201	37363300	100	1	Hypomethylated	II	MGI:2442789	Rc3h2	ring finger and CCCH-type zinc finger domains 2	2	37370069	37422903	-1
mDMR	1057	2	37779001	37779500	500	5	Hypomethylated	II	MGI:2679260	Crb2	crumbs family member 2	2	37776249	37799103	1
mDMR	1058	2	38462401	38462500	100	1	Hypomethylated	II	MGI:5622685	Gm39800	predicted gene, 39800	2	38460585	38494917	1
mDMR	1059	2	38551401	38551500	100	1	Hypermethylated	II	MGI:1891638	Nek6	NIMA (never in mitosis gene a)-related expressed kinase 6	2	38511643	38594606	1
mDMR	1060	2	38656801	38656900	100	1	Hypomethylated	II	MGI:5531016	Gm27634	predicted gene, 27634	2	38637018	38637143	-1
mDMR	1060	2	38656801	38656900	100	1	Hypomethylated	II	MGI:5595903	Gm36744	predicted gene, 36744	2	38669475	38670922	-1
mDMR	1061	2	38973301	38973400	100	1	Hypermethylated	II	MGI:2444741	Olfml2a	olfactomedin-like 2A	2	38931978	38963753	1
mDMR	1061	2	38973301	38973400	100	1	Hypermethylated	II	MGI:5622686	Gm39801	predicted gene, 39801	2	38979373	38981646	1
mDMR	1062	2	39921801	39921900	100	1	Hypermethylated	II	MGI:5690362	Gm43970	predicted gene, 43970	2	39723995	39727599	1
mDMR	1062	2	39921801	39921900	100	1	Hypermethylated	II	MGI:5622687	Gm39802	predicted gene, 39802	2	40168047	40182364	1
mDMR	1063	2	40179801	40180000	200	2	Hypermethylated	II	MGI:5622687	Gm39802	predicted gene, 39802	2	40168047	40182364	1
mDMR	1064	2	40547901	40548000	100	1	Hypermethylated	II	MGI:5454244	Gm24467	predicted gene, 24467	2	40298517	40298642	1
mDMR	1064	2	40547901	40548000	100	1	Hypermethylated	II	MGI:2151136	Lrp1b	low density lipoprotein-related protein 1B (deleted in tumors)	2	40595246	42653624	-1
mDMR	1065	2	41218601	41218800	200	2	Hypomethylated	II	MGI:2151136	Lrp1b	low density lipoprotein-related protein 1B (deleted in tumors)	2	40595246	42653624	-1
mDMR	1066	2	41405001	41405100	100	1	Hypermethylated	II	MGI:2151136	Lrp1b	low density lipoprotein-related protein 1B (deleted in tumors)	2	40595246	42653624	-1
mDMR	1067	2	41569901	41570000	100	1	Hypermethylated	II	MGI:2151136	Lrp1b	low density lipoprotein-related protein 1B (deleted in tumors)	2	40595246	42653624	-1
mDMR	1068	2	41647601	41647800	200	2	Hypermethylated	II	MGI:2151136	Lrp1b	low density lipoprotein-related protein 1B (deleted in tumors)	2	40595246	42653624	-1
mDMR	1069	2	42056501	42056600	100	1	Hypomethylated	II	MGI:2151136	Lrp1b	low density lipoprotein-related protein 1B (deleted in tumors)	2	40595246	42653624	-1
mDMR	1070	2	42097001	42097100	100	1	Hypermethylated	II	MGI:2151136	Lrp1b	low density lipoprotein-related protein 1B (deleted in tumors)	2	40595246	42653624	-1
mDMR	1071	2	42147601	42147700	100	1	Hypomethylated	II	MGI:2151136	Lrp1b	low density lipoprotein-related protein 1B (deleted in tumors)	2	40595246	42653624	-1
[truncated: 46,517 more rows]
