# Supplementary material for: Ancestral perinatal obesogen exposure results in a transgenerational thrifty phenotype in mice
Source: Nat Commun. 2017 Dec 8;8:2012. doi: 10.1038/s41467-017-01944-z (PMC5722856; doi:10.1038/s41467-017-01944-z)
Supplement: Supplementary file 7 — Supplementary Data 4 [file 41467_2017_1944_MOESM7_ESM.xlsx]

## Sheet: Supp. Data 4
Supplementary Data 4. iso-Differentially Methylated Blocks (isoDMBs) defined using TBT-dependent DNA methylome variation for F4 male gonadal adipose tissue.
isoDMB1 identifier	Chromosome	Start	Stop	Length [bp]	Number of DMRs1 per isoDMB	Direction of change2
1	1	3023201	3558200	535000	4	Hypermethylated
2	1	4611101	4611200	100	1	Hypomethylated
3	1	5016301	5252600	236300	5	Hypermethylated
4	1	5277001	5277400	400	4	Hypomethylated
5	1	5802101	5802200	100	1	Hypermethylated
6	1	6606801	6606900	100	1	Hypomethylated
7	1	6897501	6993900	96400	3	Hypermethylated
8	1	7563901	7564000	100	1	Hypomethylated
9	1	8051201	8051400	200	2	Hypermethylated
10	1	8128101	8128200	100	1	Hypomethylated
11	1	8271401	8271500	100	1	Hypermethylated
12	1	8304601	8304900	300	3	Hypomethylated
13	1	8563101	10393800	1830700	6	Hypermethylated
14	1	10805301	10835100	29800	3	Hypomethylated
15	1	11055101	12165800	1110700	2	Hypermethylated
16	1	12468501	12644600	176100	3	Hypomethylated
17	1	12768701	12768800	100	1	Hypermethylated
18	1	12783201	12783300	100	1	Hypomethylated
19	1	12864501	13369700	505200	3	Hypermethylated
20	1	13418801	13418900	100	1	Hypomethylated
21	1	13612801	13612900	100	1	Hypermethylated
22	1	13621801	13621900	100	1	Hypomethylated
23	1	14187201	14187300	100	1	Hypermethylated
24	1	14747501	14747800	300	2	Hypomethylated
25	1	14820601	15797300	976700	4	Hypermethylated
26	1	15837101	15837500	400	4	Hypomethylated
27	1	16050401	16083200	32800	3	Hypermethylated
28	1	16163801	16163900	100	1	Hypomethylated
29	1	17128801	17377100	248300	3	Hypermethylated
30	1	17400701	17524500	123800	2	Hypomethylated
31	1	17597501	19555100	1957600	8	Hypermethylated
32	1	19630301	19630400	100	1	Hypomethylated
33	1	20544901	21014600	469700	3	Hypermethylated
34	1	21364401	21505800	141400	3	Hypomethylated
35	1	21540301	21540400	100	1	Hypermethylated
36	1	22346501	22874300	527800	3	Hypomethylated
37	1	23328801	23328900	100	1	Hypermethylated
38	1	23909901	24708100	798200	4	Hypomethylated
39	1	25419101	25419200	100	1	Hypermethylated
40	1	27217201	27217300	100	1	Hypomethylated
41	1	27311501	27311700	200	2	Hypermethylated
42	1	28080001	28080100	100	1	Hypomethylated
43	1	28155301	29544200	1388900	5	Hypermethylated
44	1	29922001	30165900	243900	5	Hypomethylated
45	1	30453101	31849700	1396600	6	Hypermethylated
46	1	33305501	33630900	325400	3	Hypomethylated
47	1	33716001	33869300	153300	5	Hypermethylated
48	1	34036101	34036200	100	1	Hypomethylated
49	1	34123101	34123300	200	2	Hypermethylated
50	1	34289601	34471700	182100	4	Hypomethylated
51	1	34576001	34576200	200	2	Hypermethylated
52	1	34863401	34863600	200	2	Hypomethylated
53	1	35125901	35765700	639800	4	Hypermethylated
54	1	35850501	36499600	649100	5	Hypomethylated
55	1	36691801	36692000	200	2	Hypermethylated
56	1	36747201	36917400	170200	4	Hypomethylated
57	1	37001001	37001200	200	2	Hypermethylated
58	1	37079401	37079500	100	1	Hypomethylated
59	1	37251801	37409200	157400	2	Hypermethylated
60	1	37928201	38593100	664900	4	Hypomethylated
61	1	39046501	39146700	100200	2	Hypermethylated
62	1	39218701	39357800	139100	2	Hypomethylated
63	1	39400001	39400200	200	2	Hypermethylated
64	1	39730101	39856100	126000	2	Hypomethylated
65	1	40316301	40642500	326200	4	Hypermethylated
66	1	40737701	40810700	73000	2	Hypomethylated
67	1	41473301	41804400	331100	2	Hypermethylated
68	1	42196201	42323800	127600	3	Hypomethylated
69	1	42574101	42901900	327800	4	Hypermethylated
70	1	43049701	43123600	73900	4	Hypomethylated
71	1	43163001	43163100	100	1	Hypermethylated
72	1	43324901	43325000	100	1	Hypomethylated
73	1	43542701	43542800	100	1	Hypermethylated
74	1	43569101	43779000	209900	11	Hypomethylated
75	1	43812001	45815400	2003400	7	Hypermethylated
76	1	45911101	45911200	100	1	Hypomethylated
77	1	46162801	46162900	100	1	Hypermethylated
78	1	46294201	46294300	100	1	Hypomethylated
79	1	46635101	47473900	838800	4	Hypermethylated
80	1	47557901	47721500	163600	3	Hypomethylated
81	1	48462701	48607300	144600	2	Hypermethylated
82	1	48913301	48913400	100	1	Hypomethylated
83	1	49247701	49247900	200	2	Hypermethylated
84	1	49321901	49322000	100	1	Hypomethylated
85	1	49681301	50003400	322100	3	Hypermethylated
86	1	50160001	50160100	100	1	Hypomethylated
87	1	50249101	51447900	1198800	9	Hypermethylated
88	1	51539201	51539300	100	1	Hypomethylated
89	1	52388101	53014800	626700	8	Hypermethylated
90	1	53517101	53517200	100	1	Hypomethylated
91	1	53668201	53743300	75100	3	Hypermethylated
92	1	54128401	54128500	100	1	Hypomethylated
93	1	54339401	54834800	495400	5	Hypermethylated
94	1	55357901	55358000	100	1	Hypomethylated
95	1	55589401	56090500	501100	3	Hypermethylated
96	1	56098701	56098900	200	2	Hypomethylated
97	1	57301401	57301600	200	2	Hypermethylated
98	1	57340801	57340900	100	1	Hypomethylated
99	1	57576101	57901600	325500	3	Hypermethylated
100	1	57911001	58152700	241700	3	Hypomethylated
101	1	58427401	58511300	83900	3	Hypermethylated
102	1	58652901	59420100	767200	2	Hypomethylated
103	1	59509401	59509700	300	2	Hypermethylated
104	1	59606201	59606300	100	1	Hypomethylated
105	1	59671501	59936200	264700	2	Hypermethylated
106	1	59946501	61126100	1179600	7	Hypomethylated
107	1	61139301	61139400	100	1	Hypermethylated
108	1	61569101	61940100	371000	3	Hypomethylated
109	1	62548801	62548900	100	1	Hypermethylated
110	1	62562301	62562400	100	1	Hypomethylated
111	1	62630001	62630100	100	1	Hypermethylated
112	1	62774901	62775000	100	1	Hypomethylated
113	1	63176301	63176700	400	3	Hypermethylated
114	1	63264901	63545300	280400	5	Hypomethylated
115	1	63935501	64782600	847100	7	Hypermethylated
116	1	64821101	64821200	100	1	Hypomethylated
117	1	65024101	65024200	100	1	Hypermethylated
118	1	65127101	65127200	100	1	Hypomethylated
119	1	65634101	65865000	230900	3	Hypermethylated
120	1	65926701	66024700	98000	2	Hypomethylated
121	1	66139801	66139900	100	1	Hypermethylated
122	1	66407701	66407800	100	1	Hypomethylated
123	1	66455201	66844400	389200	5	Hypermethylated
124	1	66936101	66936200	100	1	Hypomethylated
125	1	67193401	67778700	585300	6	Hypermethylated
126	1	67920501	67920600	100	1	Hypomethylated
127	1	68405001	68405100	100	1	Hypermethylated
128	1	68611301	68611400	100	1	Hypomethylated
129	1	68645601	69453300	807700	2	Hypermethylated
130	1	69492301	69683100	190800	5	Hypomethylated
131	1	70105601	71491400	1385800	9	Hypermethylated
132	1	71508101	71508200	100	1	Hypomethylated
133	1	71957401	72503800	546400	6	Hypermethylated
134	1	72960201	72960300	100	1	Hypomethylated
135	1	73496301	73793000	296700	4	Hypermethylated
136	1	74192501	74268200	75700	2	Hypomethylated
137	1	74328101	75210400	882300	2	Hypermethylated
138	1	75385601	75385700	100	1	Hypomethylated
139	1	75500201	75500300	100	1	Hypermethylated
140	1	75596701	76433500	836800	6	Hypomethylated
141	1	77201801	77201900	100	1	Hypermethylated
142	1	77315301	77315400	100	1	Hypomethylated
143	1	77366501	77448400	81900	2	Hypermethylated
144	1	77534301	77534400	100	1	Hypomethylated
145	1	77665301	77665400	100	1	Hypermethylated
146	1	77821701	77821800	100	1	Hypomethylated
147	1	78025501	78331800	306300	4	Hypermethylated
148	1	78348501	78348600	100	1	Hypomethylated
149	1	78487601	78487700	100	1	Hypermethylated
150	1	78500801	78535600	34800	7	Hypomethylated
151	1	79114701	79114800	100	1	Hypermethylated
152	1	79200101	79200200	100	1	Hypomethylated
153	1	79521901	79522100	200	2	Hypermethylated
154	1	79589601	79698100	108500	4	Hypomethylated
155	1	80010701	82526100	2515400	12	Hypermethylated
156	1	82775101	83371100	596000	5	Hypomethylated
157	1	83387701	83626000	238300	3	Hypermethylated
158	1	83988201	83988400	200	2	Hypomethylated
159	1	84224101	85037300	813200	29	Hypermethylated
160	1	85048101	85048400	300	3	Hypomethylated
161	1	85063401	85210700	147300	31	Hypermethylated
162	1	85222001	85222100	100	1	Hypomethylated
163	1	85234401	85555900	321500	58	Hypermethylated
164	1	85560601	85560800	200	2	Hypomethylated
165	1	85563601	85833800	270200	33	Hypermethylated
166	1	85893801	86137400	243600	2	Hypomethylated
167	1	86168901	86169100	200	2	Hypermethylated
168	1	86285501	86285700	200	2	Hypomethylated
169	1	86375201	86375300	100	1	Hypermethylated
170	1	86560701	86560800	100	1	Hypomethylated
171	1	86599401	86894600	295200	4	Hypermethylated
172	1	87297101	88256800	959700	11	Hypomethylated
173	1	88440901	88474800	33900	2	Hypermethylated
174	1	88802801	90611800	1809000	15	Hypomethylated
175	1	91100201	91100300	100	1	Hypermethylated
176	1	91383301	91442500	59200	4	Hypomethylated
177	1	91779601	91779700	100	1	Hypermethylated
178	1	91833101	91833300	200	2	Hypomethylated
179	1	92036801	92893400	856600	6	Hypermethylated
180	1	93633101	93633200	100	1	Hypomethylated
181	1	93715601	93748500	32900	5	Hypermethylated
182	1	93817401	94083100	265700	2	Hypomethylated
183	1	95235501	95235600	100	1	Hypermethylated
184	1	95382501	95803800	421300	3	Hypomethylated
185	1	96547201	96547300	100	1	Hypermethylated
186	1	97128301	97128400	100	1	Hypomethylated
187	1	97253401	97253500	100	1	Hypermethylated
188	1	97508801	97508900	100	1	Hypomethylated
189	1	97555501	97555600	100	1	Hypermethylated
190	1	97727401	97727600	200	2	Hypomethylated
191	1	97927001	103078700	5151700	20	Hypermethylated
192	1	103214401	103456100	241700	2	Hypomethylated
193	1	103518701	103518800	100	1	Hypermethylated
194	1	104582701	104582800	100	1	Hypomethylated
195	1	104619301	104908700	289400	4	Hypermethylated
196	1	105051201	105051400	200	2	Hypomethylated
197	1	105212301	105212400	100	1	Hypermethylated
198	1	105445101	106030300	585200	4	Hypomethylated
199	1	106052601	106052700	100	1	Hypermethylated
200	1	106330201	106372100	41900	2	Hypomethylated
201	1	106633901	106634000	100	1	Hypermethylated
202	1	106783801	107233400	449600	4	Hypomethylated
203	1	107309801	107486800	177000	5	Hypermethylated
204	1	107823801	107823900	100	1	Hypomethylated
205	1	107900101	109154800	1254700	2	Hypermethylated
206	1	109730201	109730300	100	1	Hypomethylated
207	1	109889701	112170900	2281200	5	Hypermethylated
208	1	112443101	112443200	100	1	Hypomethylated
209	1	112493201	113354700	861500	5	Hypermethylated
210	1	113628601	113628800	200	2	Hypomethylated
211	1	113995701	113995900	200	2	Hypermethylated
212	1	114205001	114205100	100	1	Hypomethylated
213	1	114390601	114390700	100	1	Hypermethylated
214	1	115063501	115063600	100	1	Hypomethylated
215	1	115466001	115966900	500900	3	Hypermethylated
216	1	116025001	116862300	837300	6	Hypomethylated
217	1	117968401	117968500	100	1	Hypermethylated
218	1	118073001	118073200	200	2	Hypomethylated
219	1	118451501	118451600	100	1	Hypermethylated
220	1	118538401	120212300	1673900	16	Hypomethylated
221	1	121431701	121431800	100	1	Hypermethylated
222	1	121433601	121433700	100	1	Hypomethylated
223	1	122029701	122286100	256400	2	Hypermethylated
224	1	122852301	122953300	101000	2	Hypomethylated
225	1	123542601	124135200	592600	7	Hypermethylated
226	1	124687001	124687100	100	1	Hypomethylated
227	1	124800501	125991600	1191100	6	Hypermethylated
228	1	126370801	126751500	380700	2	Hypomethylated
229	1	126762901	127159400	396500	4	Hypermethylated
230	1	127749101	128298000	548900	4	Hypomethylated
231	1	128585401	128676900	91500	2	Hypermethylated
232	1	128826701	128826800	100	1	Hypomethylated
233	1	129200901	129817700	616800	6	Hypermethylated
234	1	130263101	130263200	100	1	Hypomethylated
235	1	130315501	130636500	321000	3	Hypermethylated
236	1	130761601	131270200	508600	6	Hypomethylated
237	1	131673001	131673100	100	1	Hypermethylated
238	1	131747301	132204300	457000	3	Hypomethylated
239	1	132245901	132246000	100	1	Hypermethylated
240	1	132290901	132291000	100	1	Hypomethylated
241	1	132421701	132422000	300	3	Hypermethylated
242	1	132650401	132650500	100	1	Hypomethylated
243	1	133044301	133044500	200	2	Hypermethylated
244	1	133359801	134234200	874400	4	Hypomethylated
245	1	134735101	134735300	200	2	Hypermethylated
246	1	134993801	136615100	1621300	9	Hypomethylated
247	1	136819501	137043600	224100	2	Hypermethylated
248	1	137168501	137168600	100	1	Hypomethylated
249	1	137323901	137511800	187900	3	Hypermethylated
250	1	137546301	137546400	100	1	Hypomethylated
251	1	137683101	138297500	614400	4	Hypermethylated
252	1	138719101	138719300	200	2	Hypomethylated
253	1	138872901	138937400	64500	2	Hypermethylated
254	1	139006701	140166000	1159300	4	Hypomethylated
255	1	140207101	140882000	674900	4	Hypermethylated
256	1	140965201	142823400	1858200	7	Hypomethylated
257	1	142931101	143837800	906700	5	Hypermethylated
258	1	143931801	143931900	100	1	Hypomethylated
259	1	143981201	145312000	1330800	8	Hypermethylated
260	1	145527801	145527900	100	1	Hypomethylated
261	1	145638701	145638800	100	1	Hypermethylated
262	1	146106701	147300800	1194100	2	Hypomethylated
263	1	147381501	147632500	251000	3	Hypermethylated
264	1	148081401	148081500	100	1	Hypomethylated
265	1	148095101	149041000	945900	4	Hypermethylated
266	1	149544901	149545000	100	1	Hypomethylated
267	1	150245101	150245200	100	1	Hypermethylated
268	1	151183101	151210800	27700	8	Hypomethylated
269	1	151556501	151556600	100	1	Hypermethylated
270	1	151764301	151764400	100	1	Hypomethylated
271	1	152151701	152151800	100	1	Hypermethylated
272	1	152516401	152591500	75100	3	Hypomethylated
273	1	152971901	152973900	2000	3	Hypermethylated
274	1	153304201	153304300	100	1	Hypomethylated
275	1	153543501	153543600	100	1	Hypermethylated
276	1	153628801	154336700	707900	5	Hypomethylated
277	1	154462501	155119600	657100	5	Hypermethylated
278	1	155155601	155248000	92400	2	Hypomethylated
279	1	155281401	155395300	113900	2	Hypermethylated
280	1	155407801	155408000	200	2	Hypomethylated
281	1	155864501	155864600	100	1	Hypermethylated
282	1	156406601	156406700	100	1	Hypomethylated
283	1	156606201	156606300	100	1	Hypermethylated
284	1	156826501	157568300	741800	5	Hypomethylated
285	1	157612101	157672500	60400	4	Hypermethylated
286	1	157774901	157775000	100	1	Hypomethylated
287	1	158172701	158172800	100	1	Hypermethylated
288	1	158588401	158588500	100	1	Hypomethylated
289	1	159515701	161394700	1879000	12	Hypermethylated
290	1	161532201	161535900	3700	3	Hypomethylated
291	1	161655401	162134600	479200	4	Hypermethylated
292	1	162420601	162820500	399900	4	Hypomethylated
293	1	162835001	162835100	100	1	Hypermethylated
294	1	162880701	162880800	100	1	Hypomethylated
295	1	162953101	162953200	100	1	Hypermethylated
296	1	163237801	163344500	106700	3	Hypomethylated
297	1	163411601	163411700	100	1	Hypermethylated
298	1	164003801	164779500	775700	4	Hypomethylated
299	1	164818301	164818600	300	3	Hypermethylated
300	1	165321601	165321700	100	1	Hypomethylated
301	1	165334701	166160800	826100	6	Hypermethylated
302	1	166165701	167308200	1142500	5	Hypomethylated
303	1	167535001	167688400	153400	2	Hypermethylated
304	1	167729201	168345100	615900	4	Hypomethylated
305	1	168535101	169199500	664400	2	Hypermethylated
306	1	169474401	169474500	100	1	Hypomethylated
307	1	169804801	169804900	100	1	Hypermethylated
308	1	170006001	170646100	640100	4	Hypomethylated
309	1	170724601	170859400	134800	2	Hypermethylated
310	1	170899601	171020400	120800	2	Hypomethylated
311	1	171105501	171246300	140800	3	Hypermethylated
312	1	171509201	171509400	200	2	Hypomethylated
313	1	171731301	171731400	100	1	Hypermethylated
314	1	172070101	172391500	321400	4	Hypomethylated
315	1	172516301	172764500	248200	2	Hypermethylated
316	1	172807801	172808000	200	2	Hypomethylated
317	1	172840201	173342800	502600	3	Hypermethylated
318	1	173786101	173786200	100	1	Hypomethylated
319	1	173811401	174646100	834700	3	Hypermethylated
320	1	174870901	174871000	100	1	Hypomethylated
321	1	175110301	175473300	363000	6	Hypermethylated
322	1	175510401	175510500	100	1	Hypomethylated
323	1	176092701	176092800	100	1	Hypermethylated
324	1	176124701	176198700	74000	3	Hypomethylated
325	1	176354801	176354900	100	1	Hypermethylated
326	1	176528701	176528800	100	1	Hypomethylated
327	1	176659201	176978000	318800	2	Hypermethylated
328	1	176998401	176998500	100	1	Hypomethylated
329	1	177261001	177261100	100	1	Hypermethylated
330	1	177757801	177757900	100	1	Hypomethylated
331	1	177940301	178661900	721600	2	Hypermethylated
332	1	178741601	179258700	517100	8	Hypomethylated
333	1	179313701	180123600	809900	8	Hypermethylated
334	1	180542801	180543000	200	2	Hypomethylated
335	1	180543901	180944800	400900	3	Hypermethylated
336	1	181615901	181616000	100	1	Hypomethylated
337	1	181669001	181669100	100	1	Hypermethylated
338	1	181673501	183937900	2264400	15	Hypomethylated
339	1	183967601	184526900	559300	7	Hypermethylated
340	1	184598301	184598400	100	1	Hypomethylated
341	1	184796901	184853700	56800	2	Hypermethylated
342	1	185067301	185353700	286400	3	Hypomethylated
343	1	185384301	185496200	111900	2	Hypermethylated
344	1	185753701	185754000	300	2	Hypomethylated
345	1	185792301	186392500	600200	4	Hypermethylated
346	1	186429001	186429100	100	1	Hypomethylated
347	1	187202401	187202500	100	1	Hypermethylated
348	1	187217501	187259200	41700	2	Hypomethylated
349	1	187677801	187677900	100	1	Hypermethylated
350	1	187798901	187799000	100	1	Hypomethylated
351	1	188018801	188018900	100	1	Hypermethylated
352	1	188069701	188069800	100	1	Hypomethylated
353	1	188287501	188453000	165500	3	Hypermethylated
354	1	188816201	188816300	100	1	Hypomethylated
355	1	189437201	189461600	24400	3	Hypermethylated
356	1	189522801	189522900	100	1	Hypomethylated
357	1	189644501	189644600	100	1	Hypermethylated
358	1	189796701	189949500	152800	3	Hypomethylated
359	1	190048901	190049000	100	1	Hypermethylated
360	1	190160701	190289200	128500	2	Hypomethylated
361	1	190306101	190306200	100	1	Hypermethylated
362	1	190498001	190498200	200	2	Hypomethylated
363	1	190675101	190675200	100	1	Hypermethylated
364	1	190783801	191896500	1112700	3	Hypomethylated
365	1	191961001	192520300	559300	6	Hypermethylated
366	1	192685401	192685500	100	1	Hypomethylated
367	1	193386201	193386300	100	1	Hypermethylated
368	1	193427101	193427200	100	1	Hypomethylated
369	1	193881201	194697900	816700	8	Hypermethylated
370	1	195261901	195262000	100	1	Hypomethylated
371	1	195307801	195308000	200	2	Hypermethylated
372	2	3114901	3430100	315200	3	Hypermethylated
373	2	3505901	3506000	100	1	Hypomethylated
374	2	3761201	3761300	100	1	Hypermethylated
375	2	3793001	3793100	100	1	Hypomethylated
376	2	4050901	5327300	1276400	6	Hypermethylated
377	2	6194801	6194900	100	1	Hypomethylated
378	2	6487901	9191300	2703400	8	Hypermethylated
379	2	9318801	9319000	200	2	Hypomethylated
380	2	9398901	9399000	100	1	Hypermethylated
381	2	9730501	9730700	200	2	Hypomethylated
382	2	9890401	9890500	100	1	Hypermethylated
383	2	9975801	9975900	100	1	Hypomethylated
384	2	10203901	10714700	510800	4	Hypermethylated
385	2	10810501	10810600	100	1	Hypomethylated
386	2	10915601	12301600	1386000	7	Hypermethylated
387	2	13225201	13225300	100	1	Hypomethylated
388	2	13683601	13683700	100	1	Hypermethylated
389	2	13684501	13684600	100	1	Hypomethylated
390	2	14017201	14017300	100	1	Hypermethylated
391	2	14191701	14191800	100	1	Hypomethylated
392	2	14204901	14250100	45200	2	Hypermethylated
393	2	14309301	14326500	17200	2	Hypomethylated
394	2	14369501	18303800	3934300	9	Hypermethylated
395	2	18632501	18946500	314000	7	Hypomethylated
396	2	19173301	19173400	100	1	Hypermethylated
397	2	19356201	19356400	200	2	Hypomethylated
398	2	20014401	20033100	18700	2	Hypermethylated
399	2	20687001	20687100	100	1	Hypomethylated
400	2	20710901	20711100	200	2	Hypermethylated
401	2	21011901	21012000	100	1	Hypomethylated
402	2	21027801	21027900	100	1	Hypermethylated
403	2	21625201	21625400	200	2	Hypomethylated
404	2	21645601	24000300	2354700	2	Hypermethylated
405	2	24094901	24095000	100	1	Hypomethylated
406	2	24154601	24294100	139500	2	Hypermethylated
407	2	24385401	24475300	89900	2	Hypomethylated
408	2	24519801	24519900	100	1	Hypermethylated
409	2	24751701	25060600	308900	5	Hypomethylated
410	2	25185801	25255100	69300	2	Hypermethylated
411	2	25276101	25939000	662900	7	Hypomethylated
412	2	25977701	26340900	363200	4	Hypermethylated
413	2	26662401	27623900	961500	6	Hypomethylated
414	2	27656101	27656200	100	1	Hypermethylated
415	2	27829301	27829400	100	1	Hypomethylated
416	2	28457901	28700300	242400	4	Hypermethylated
417	2	28812601	28955000	142400	2	Hypomethylated
418	2	29061901	29062000	100	1	Hypermethylated
419	2	29088401	30255400	1167000	6	Hypomethylated
420	2	30270301	30270500	200	2	Hypermethylated
421	2	30317001	30674600	357600	3	Hypomethylated
422	2	30707101	30707200	100	1	Hypermethylated
423	2	30900201	31458400	558200	3	Hypomethylated
424	2	31634201	32031100	396900	2	Hypermethylated
425	2	32213301	32213600	300	2	Hypomethylated
426	2	32248201	32248300	100	1	Hypermethylated
427	2	32507801	32556400	48600	3	Hypomethylated
428	2	32607201	32607500	300	3	Hypermethylated
429	2	32615001	32947400	332400	7	Hypomethylated
430	2	33077401	33077500	100	1	Hypermethylated
431	2	33169401	33192500	23100	2	Hypomethylated
432	2	33512201	33512300	100	1	Hypermethylated
433	2	33798901	33859100	60200	2	Hypomethylated
434	2	33921401	33921500	100	1	Hypermethylated
435	2	33947701	33947800	100	1	Hypomethylated
436	2	33959101	33959300	200	2	Hypermethylated
437	2	34413401	35379600	966200	4	Hypomethylated
438	2	35591101	35714300	123200	3	Hypermethylated
439	2	35720801	35728500	7700	3	Hypomethylated
440	2	35910201	36268300	358100	3	Hypermethylated
441	2	36299901	36300200	300	3	Hypomethylated
442	2	36405501	37150200	744700	4	Hypermethylated
443	2	37250401	38462500	1212100	8	Hypomethylated
444	2	38551401	38551500	100	1	Hypermethylated
445	2	38656801	38656900	100	1	Hypomethylated
446	2	38973301	40548000	1574700	5	Hypermethylated
447	2	41218601	41218800	200	2	Hypomethylated
448	2	41405001	41647800	242800	4	Hypermethylated
449	2	42056501	42056600	100	1	Hypomethylated
450	2	42097001	42097100	100	1	Hypermethylated
451	2	42147601	42245500	97900	2	Hypomethylated
452	2	42921401	42921500	100	1	Hypermethylated
453	2	43387201	43656300	269100	2	Hypomethylated
454	2	43921101	45212600	1291500	4	Hypermethylated
455	2	45516201	45733600	217400	2	Hypomethylated
456	2	46210301	46285200	74900	3	Hypermethylated
457	2	46841301	46841400	100	1	Hypomethylated
458	2	47018101	47137800	119700	3	Hypermethylated
459	2	47551601	47574100	22500	2	Hypomethylated
460	2	47592501	48674600	1082100	2	Hypermethylated
461	2	49121701	49486900	365200	3	Hypomethylated
462	2	50155301	50269000	113700	3	Hypermethylated
463	2	50832801	50832900	100	1	Hypomethylated
464	2	50902001	51212500	310500	5	Hypermethylated
465	2	51652801	51652900	100	1	Hypomethylated
466	2	51815501	51815600	100	1	Hypermethylated
467	2	51876501	51876600	100	1	Hypomethylated
468	2	52477301	52623600	146300	2	Hypermethylated
469	2	52626801	52627000	200	2	Hypomethylated
470	2	52668701	54339000	1670300	8	Hypermethylated
471	2	55192001	55192100	100	1	Hypomethylated
472	2	55499901	57248000	1748100	8	Hypermethylated
473	2	59829901	59830000	100	1	Hypomethylated
474	2	60395401	61949700	1554300	6	Hypermethylated
475	2	62667501	62667600	100	1	Hypomethylated
476	2	62722801	62960300	237500	2	Hypermethylated
477	2	63332701	63332800	100	1	Hypomethylated
478	2	63521701	63537800	16100	2	Hypermethylated
479	2	63606901	64075600	468700	7	Hypomethylated
480	2	64349501	64349600	100	1	Hypermethylated
481	2	64506601	64506700	100	1	Hypomethylated
482	2	64696101	64696400	300	2	Hypermethylated
483	2	64736901	64882900	146000	3	Hypomethylated
484	2	64894901	64895000	100	1	Hypermethylated
485	2	65401001	67301800	1900800	7	Hypomethylated
486	2	67376201	67376300	100	1	Hypermethylated
487	2	67483801	67483900	100	1	Hypomethylated
488	2	67862001	67995600	133600	2	Hypermethylated
489	2	68095701	68095900	200	2	Hypomethylated
490	2	69009601	69035500	25900	3	Hypermethylated
491	2	69246001	69246100	100	1	Hypomethylated
492	2	69256201	69279100	22900	3	Hypermethylated
493	2	69631001	70421800	790800	4	Hypomethylated
494	2	70428201	70428300	100	1	Hypermethylated
495	2	71036801	71276100	239300	3	Hypomethylated
496	2	71590301	71590400	100	1	Hypermethylated
497	2	71638801	71639000	200	2	Hypomethylated
498	2	71703001	71873900	170900	3	Hypermethylated
499	2	72015801	72283100	267300	4	Hypomethylated
500	2	72305401	72305600	200	2	Hypermethylated
501	2	72492001	72492100	100	1	Hypomethylated
502	2	72532301	72670900	138600	3	Hypermethylated
503	2	72874401	73213500	339100	5	Hypomethylated
504	2	73658101	73658200	100	1	Hypermethylated
505	2	73766601	74049000	282400	2	Hypomethylated
506	2	74164601	74933400	768800	4	Hypermethylated
507	2	75110801	75110900	100	1	Hypomethylated
508	2	75193201	75370600	177400	3	Hypermethylated
509	2	75459701	76592100	1132400	8	Hypomethylated
510	2	76647701	77251500	603800	2	Hypermethylated
511	2	77411801	77411900	100	1	Hypomethylated
512	2	77844601	77844700	100	1	Hypermethylated
513	2	77929401	78056100	126700	3	Hypomethylated
514	2	78571201	78712600	141400	2	Hypermethylated
515	2	78794301	78794400	100	1	Hypomethylated
516	2	79088701	79659300	570600	5	Hypermethylated
517	2	80318001	80936600	618600	3	Hypomethylated
518	2	80987801	80987900	100	1	Hypermethylated
519	2	81707001	82330300	623300	4	Hypomethylated
520	2	82785501	82785700	200	2	Hypermethylated
521	2	83232501	83232700	200	2	Hypomethylated
522	2	83402501	83408800	6300	2	Hypermethylated
523	2	83413701	83557200	143500	2	Hypomethylated
524	2	83679701	83717700	38000	3	Hypermethylated
525	2	83957901	84815200	857300	6	Hypomethylated
526	2	84943401	85019000	75600	2	Hypermethylated
527	2	85043201	85043300	100	1	Hypomethylated
528	2	85114701	85114800	100	1	Hypermethylated
529	2	85266601	85266800	200	2	Hypomethylated
530	2	85279901	87992500	2712600	9	Hypermethylated
531	2	88302001	88302100	100	1	Hypomethylated
532	2	88631901	88882000	250100	2	Hypermethylated
533	2	89086701	89100800	14100	3	Hypomethylated
534	2	89184901	90105400	920500	8	Hypermethylated
535	2	90979401	90979600	200	2	Hypomethylated
536	2	91381101	91381200	100	1	Hypermethylated
537	2	91478401	91478500	100	1	Hypomethylated
538	2	91601001	91601100	100	1	Hypermethylated
539	2	91824501	92823100	998600	8	Hypomethylated
540	2	92905001	92905100	100	1	Hypermethylated
541	2	92975601	92975700	100	1	Hypomethylated
542	2	93492501	93492700	200	2	Hypermethylated
543	2	93587401	93893600	306200	2	Hypomethylated
544	2	94159501	94159600	100	1	Hypermethylated
545	2	94311201	94311400	200	2	Hypomethylated
546	2	94483401	94483500	100	1	Hypermethylated
547	2	94501601	94501700	100	1	Hypomethylated
548	2	94933701	95815900	882200	4	Hypermethylated
549	2	95841201	95841300	100	1	Hypomethylated
550	2	97058801	97059000	200	2	Hypermethylated
551	2	98239101	98239400	300	3	Hypomethylated
552	2	98583101	98583200	100	1	Hypermethylated
553	2	98751701	98751800	100	1	Hypomethylated
554	2	98876801	99322500	445700	4	Hypermethylated
555	2	99555501	99555600	100	1	Hypomethylated
556	2	99603601	99869000	265400	2	Hypermethylated
557	2	99889101	99889200	100	1	Hypomethylated
558	2	100181501	100618700	437200	3	Hypermethylated
559	2	101885501	102430400	544900	4	Hypomethylated
560	2	102662501	103238000	575500	3	Hypermethylated
561	2	103464501	103464700	200	2	Hypomethylated
562	2	103577601	104036700	459100	6	Hypermethylated
563	2	104168101	104218000	49900	3	Hypomethylated
564	2	104227301	104874400	647100	4	Hypermethylated
565	2	105014101	105618600	604500	4	Hypomethylated
566	2	106208601	106208700	100	1	Hypermethylated
567	2	106320401	106320500	100	1	Hypomethylated
568	2	106460901	106755300	294400	2	Hypermethylated
569	2	107295101	107295300	200	2	Hypomethylated
570	2	107868601	107868700	100	1	Hypermethylated
571	2	108396201	108396300	100	1	Hypomethylated
572	2	108417501	108417600	100	1	Hypermethylated
573	2	108421201	108421300	100	1	Hypomethylated
574	2	108765301	109884400	1119100	5	Hypermethylated
575	2	109991201	109991300	100	1	Hypomethylated
576	2	110182801	111978000	1795200	5	Hypermethylated
577	2	112653401	113833000	1179600	8	Hypomethylated
578	2	113939801	114769900	830100	3	Hypermethylated
579	2	115278201	115730600	452400	3	Hypomethylated
580	2	115780601	118021900	2241300	7	Hypermethylated
581	2	118064601	118144500	79900	2	Hypomethylated
582	2	118187201	118334500	147300	3	Hypermethylated
583	2	118412901	118413000	100	1	Hypomethylated
584	2	118926501	118926700	200	2	Hypermethylated
585	2	119148201	120030100	881900	5	Hypomethylated
586	2	120137501	120743100	605600	2	Hypermethylated
587	2	120946801	121948600	1001800	7	Hypomethylated
588	2	122050201	122050500	300	3	Hypermethylated
589	2	122054101	122660000	605900	4	Hypomethylated
590	2	122672801	122761900	89100	2	Hypermethylated
591	2	122776401	122830000	53600	2	Hypomethylated
592	2	122972701	123321500	348800	4	Hypermethylated
593	2	123712501	123813200	100700	2	Hypomethylated
594	2	124048901	124439400	390500	3	Hypermethylated
595	2	125535001	125535100	100	1	Hypomethylated
596	2	125746601	125746700	100	1	Hypermethylated
597	2	126095301	126095500	200	2	Hypomethylated
598	2	126511901	126576700	64800	4	Hypermethylated
599	2	126611001	126611100	100	1	Hypomethylated
600	2	126723901	126724000	100	1	Hypermethylated
601	2	126876901	126877000	100	1	Hypomethylated
602	2	127025501	127025600	100	1	Hypermethylated
603	2	127166801	127217300	50500	2	Hypomethylated
604	2	127258701	127359300	100600	2	Hypermethylated
605	2	127508801	127868900	360100	4	Hypomethylated
606	2	127895601	128143300	247700	4	Hypermethylated
607	2	128345701	128404000	58300	2	Hypomethylated
608	2	128614701	128614800	100	1	Hypermethylated
609	2	128641701	128641800	100	1	Hypomethylated
610	2	128763601	128840300	76700	2	Hypermethylated
611	2	128894901	128909700	14800	3	Hypomethylated
612	2	128984101	128984200	100	1	Hypermethylated
613	2	129021501	129021600	100	1	Hypomethylated
614	2	129255401	130386200	1130800	6	Hypermethylated
615	2	130637801	130885100	247300	3	Hypomethylated
616	2	131141401	131542000	400600	5	Hypermethylated
617	2	131796301	132072300	276000	3	Hypomethylated
618	2	132218401	132218500	100	1	Hypermethylated
619	2	132295801	132295900	100	1	Hypomethylated
620	2	132353001	132465800	112800	2	Hypermethylated
621	2	132519301	132519400	100	1	Hypomethylated
622	2	132788601	132788700	100	1	Hypermethylated
623	2	132793201	132817100	23900	2	Hypomethylated
624	2	133020501	133020600	100	1	Hypermethylated
625	2	133183101	133513500	330400	2	Hypomethylated
626	2	133945801	133945900	100	1	Hypermethylated
627	2	135938001	135938100	100	1	Hypomethylated
628	2	135942101	138355700	2413600	11	Hypermethylated
629	2	138500501	138500600	100	1	Hypomethylated
630	2	138547801	138547900	100	1	Hypermethylated
631	2	138570101	138570200	100	1	Hypomethylated
632	2	138629901	140783800	2153900	10	Hypermethylated
633	2	140915201	141037500	122300	2	Hypomethylated
634	2	141120501	141120800	300	3	Hypermethylated
635	2	141156801	141156900	100	1	Hypomethylated
636	2	141331801	142610000	1278200	8	Hypermethylated
637	2	142829501	142829600	100	1	Hypomethylated
638	2	143024801	143024900	100	1	Hypermethylated
639	2	143144801	143766000	621200	4	Hypomethylated
640	2	143828201	143828300	100	1	Hypermethylated
641	2	143864401	144478300	613900	3	Hypomethylated
642	2	144512601	145881100	1368500	3	Hypermethylated
643	2	146307001	146307100	100	1	Hypomethylated
644	2	146408001	146852200	444200	3	Hypermethylated
645	2	146996401	146996500	100	1	Hypomethylated
646	2	147251301	148360500	1109200	5	Hypermethylated
647	2	148442001	148442100	100	1	Hypomethylated
648	2	148687201	149101400	414200	2	Hypermethylated
649	2	149180801	149180900	100	1	Hypomethylated
650	2	149331101	151961700	2630600	12	Hypermethylated
651	2	151997701	152458400	460700	3	Hypomethylated
652	2	152965301	152965400	100	1	Hypermethylated
653	2	153072901	153228100	155200	2	Hypomethylated
654	2	153281001	153435600	154600	3	Hypermethylated
655	2	153496201	153496300	100	1	Hypomethylated
656	2	153553801	153553900	100	1	Hypermethylated
657	2	153618901	153619000	100	1	Hypomethylated
658	2	153632401	153632500	100	1	Hypermethylated
659	2	153889301	154509400	620100	6	Hypomethylated
660	2	154521601	154521700	100	1	Hypermethylated
661	2	154626701	154783000	156300	3	Hypomethylated
662	2	154871601	154871700	100	1	Hypermethylated
663	2	154899101	155069100	170000	5	Hypomethylated
664	2	155222901	155223000	100	1	Hypermethylated
665	2	155741501	155862300	120800	2	Hypomethylated
666	2	156005501	156197300	191800	3	Hypermethylated
667	2	156226501	156337300	110800	4	Hypomethylated
668	2	156348901	156349000	100	1	Hypermethylated
669	2	156352301	156555800	203500	5	Hypomethylated
670	2	156579501	156579600	100	1	Hypermethylated
671	2	156598201	156648800	50600	3	Hypomethylated
672	2	157044001	157258700	214700	2	Hypermethylated
673	2	157496601	158319800	823200	4	Hypomethylated
674	2	158481201	158481300	100	1	Hypermethylated
675	2	158543601	159012900	469300	11	Hypomethylated
676	2	159313801	159327600	13800	2	Hypermethylated
677	2	159439201	159439300	100	1	Hypomethylated
678	2	159495001	159495100	100	1	Hypermethylated
679	2	159603901	160897600	1293700	3	Hypomethylated
680	2	161367901	161464800	96900	2	Hypermethylated
681	2	161515101	161515200	100	1	Hypomethylated
682	2	161988701	162208800	220100	8	Hypermethylated
683	2	162372601	162372700	100	1	Hypomethylated
684	2	162787301	163055200	267900	2	Hypermethylated
685	2	163068401	163582400	514000	5	Hypomethylated
686	2	163642401	163642500	100	1	Hypermethylated
687	2	163655501	163655600	100	1	Hypomethylated
688	2	163763201	163763300	100	1	Hypermethylated
689	2	163981001	163981100	100	1	Hypomethylated
690	2	164070301	164070400	100	1	Hypermethylated
691	2	164077001	164986700	909700	6	Hypomethylated
692	2	165113701	165113900	200	2	Hypermethylated
693	2	165199901	165200000	100	1	Hypomethylated
694	2	165216201	165361100	144900	3	Hypermethylated
695	2	165780301	165780400	100	1	Hypomethylated
696	2	165820201	165820300	100	1	Hypermethylated
697	2	166250901	166251000	100	1	Hypomethylated
698	2	166326801	166326900	100	1	Hypermethylated
699	2	166393301	166885500	492200	8	Hypomethylated
700	2	167154201	167154300	100	1	Hypermethylated
701	2	167160701	167611600	450900	4	Hypomethylated
702	2	167634601	167634700	100	1	Hypermethylated
703	2	167929101	169028700	1099600	7	Hypomethylated
704	2	169052201	169052400	200	2	Hypermethylated
705	2	169366701	170858600	1491900	14	Hypomethylated
706	2	170911401	170911800	400	4	Hypermethylated
707	2	171221001	172910400	1689400	14	Hypomethylated
708	2	172956601	172956700	100	1	Hypermethylated
709	2	172994801	173106200	111400	2	Hypomethylated
710	2	173491001	174050000	559000	2	Hypermethylated
711	2	174109501	174109600	100	1	Hypomethylated
712	2	174253301	174257100	3800	2	Hypermethylated
713	2	174621501	175169800	548300	11	Hypomethylated
714	2	175242401	175242500	100	1	Hypermethylated
715	2	175271701	175804500	532800	3	Hypomethylated
716	2	175906801	175906900	100	1	Hypermethylated
717	2	176420201	176420300	100	1	Hypomethylated
718	2	176848201	177046300	198100	2	Hypermethylated
719	2	177068901	177085600	16700	2	Hypomethylated
720	2	177249901	178272200	1022300	5	Hypermethylated
721	2	178407701	178407800	100	1	Hypomethylated
722	2	178481501	178481600	100	1	Hypermethylated
723	2	178520901	178521000	100	1	Hypomethylated
724	2	178665101	178665400	300	3	Hypermethylated
725	2	179145601	179145800	200	2	Hypomethylated
726	2	179255801	179543000	287200	3	Hypermethylated
727	2	179599101	180843900	1244800	6	Hypomethylated
728	2	180855701	180930000	74300	2	Hypermethylated
729	2	180982001	180982100	100	1	Hypomethylated
730	2	181234901	181281600	46700	3	Hypermethylated
731	2	181288001	181650200	362200	3	Hypomethylated
732	3	3017201	3017400	200	2	Hypomethylated
733	3	3234001	3603400	369400	4	Hypermethylated
734	3	4159001	4310500	151500	2	Hypomethylated
735	3	4347101	6311700	1964600	12	Hypermethylated
736	3	6377901	7400100	1022200	4	Hypomethylated
737	3	7465401	8254100	788700	3	Hypermethylated
738	3	8560601	8560800	200	2	Hypomethylated
739	3	8599501	9926600	1327100	4	Hypermethylated
740	3	10055701	10276300	220600	4	Hypomethylated
741	3	10646901	11418600	771700	6	Hypermethylated
742	3	11524401	11524600	200	2	Hypomethylated
743	3	11932601	12743600	811000	8	Hypermethylated
744	3	12892601	13596600	704000	6	Hypomethylated
745	3	13986301	14449000	462700	5	Hypermethylated
746	3	14459701	15159200	699500	5	Hypomethylated
747	3	15190901	15956100	765200	8	Hypermethylated
748	3	16181301	16994200	812900	6	Hypomethylated
749	3	17623801	18952400	1328600	9	Hypermethylated
750	3	19056801	19224300	167500	2	Hypomethylated
751	3	19499701	19499800	100	1	Hypermethylated
752	3	19667301	19815000	147700	2	Hypomethylated
753	3	20019501	20500000	480500	4	Hypermethylated
754	3	20563801	21090000	526200	2	Hypomethylated
755	3	21199101	21334200	135100	3	Hypermethylated
756	3	21638001	21638100	100	1	Hypomethylated
757	3	21741201	21741300	100	1	Hypermethylated
758	3	21924301	22265900	341600	3	Hypomethylated
759	3	22302301	22302400	100	1	Hypermethylated
760	3	22404601	22621700	217100	2	Hypomethylated
761	3	22960001	22960200	200	2	Hypermethylated
762	3	23258101	23258200	100	1	Hypomethylated
763	3	23895101	23963300	68200	2	Hypermethylated
764	3	24691901	25278800	586900	3	Hypomethylated
765	3	25427601	26988400	1560800	10	Hypermethylated
766	3	27082601	27498700	416100	3	Hypomethylated
767	3	27611701	28377600	765900	5	Hypermethylated
768	3	29106201	29106300	100	1	Hypomethylated
769	3	29234301	30666200	1431900	7	Hypermethylated
770	3	30943201	31185900	242700	4	Hypomethylated
771	3	31386101	31486600	100500	2	Hypermethylated
772	3	31541401	31541500	100	1	Hypomethylated
773	3	31678901	31679000	100	1	Hypermethylated
774	3	32062001	32062100	100	1	Hypomethylated
775	3	32184901	32668100	483200	6	Hypermethylated
776	3	32764701	32764800	100	1	Hypomethylated
777	3	33316401	33683700	367300	3	Hypermethylated
778	3	34002501	34002600	100	1	Hypomethylated
779	3	34194901	34233500	38600	5	Hypermethylated
780	3	34454001	34454300	300	3	Hypomethylated
781	3	34541101	34541300	200	2	Hypermethylated
782	3	34614601	35329700	715100	7	Hypomethylated
783	3	35883901	35884000	100	1	Hypermethylated
784	3	36427401	36427600	200	2	Hypomethylated
785	3	36467701	36467800	100	1	Hypermethylated
786	3	36624201	36624500	300	3	Hypomethylated
787	3	37115601	37115700	100	1	Hypermethylated
788	3	37577201	37745300	168100	3	Hypomethylated
789	3	37969801	38309800	340000	2	Hypermethylated
790	3	38571201	38571300	100	1	Hypomethylated
791	3	38748101	38748200	100	1	Hypermethylated
792	3	38792601	38792900	300	2	Hypomethylated
793	3	38893001	38893100	100	1	Hypermethylated
794	3	38903401	40666200	1762800	5	Hypomethylated
795	3	40965501	40965600	100	1	Hypermethylated
796	3	41066001	41287100	221100	3	Hypomethylated
797	3	41463201	41463300	100	1	Hypermethylated
798	3	41898301	42116900	218600	2	Hypomethylated
799	3	42353001	43535000	1182000	4	Hypermethylated
800	3	44492901	44565600	72700	2	Hypomethylated
801	3	45740601	48976900	3236300	10	Hypermethylated
802	3	49491601	49491700	100	1	Hypomethylated
803	3	50155801	50155900	100	1	Hypermethylated
804	3	50631701	50631800	100	1	Hypomethylated
805	3	50761801	50840100	78300	4	Hypermethylated
806	3	51089101	51534600	445500	3	Hypomethylated
807	3	51593601	51593700	100	1	Hypermethylated
808	3	51784101	52009000	224900	3	Hypomethylated
809	3	52019901	52020200	300	3	Hypermethylated
810	3	52213301	52230300	17000	3	Hypomethylated
811	3	52333701	52767400	433700	2	Hypermethylated
812	3	52771301	53014700	243400	3	Hypomethylated
813	3	53624201	53624300	100	1	Hypermethylated
814	3	54317601	54317700	100	1	Hypomethylated
815	3	54396001	54396100	100	1	Hypermethylated
816	3	54633501	55256200	622700	5	Hypomethylated
817	3	55383301	55398700	15400	2	Hypermethylated
818	3	55496701	55496900	200	2	Hypomethylated
819	3	56474401	58680500	2206100	3	Hypermethylated
820	3	59625901	59626000	100	1	Hypomethylated
821	3	59690201	62216600	2526400	7	Hypermethylated
822	3	62455501	62455600	100	1	Hypomethylated
823	3	63055501	65166500	2111000	17	Hypermethylated
824	3	65456001	65996500	540500	2	Hypomethylated
825	3	65997101	65997200	100	1	Hypermethylated
826	3	66721101	66763700	42600	2	Hypomethylated
827	3	67044601	67044700	100	1	Hypermethylated
828	3	67584601	67596700	12100	2	Hypomethylated
829	3	67959401	68603400	644000	3	Hypermethylated
830	3	68753101	69085800	332700	3	Hypomethylated
831	3	69205701	69205800	100	1	Hypermethylated
832	3	69246901	69247000	100	1	Hypomethylated
833	3	69258101	70426000	1167900	10	Hypermethylated
834	3	71024601	71024700	100	1	Hypomethylated
835	3	71570801	72845900	1275100	9	Hypermethylated
836	3	73143201	73209400	66200	3	Hypomethylated
837	3	73551801	73897700	345900	2	Hypermethylated
838	3	74054701	74054800	100	1	Hypomethylated
839	3	74125901	75106000	980100	8	Hypermethylated
840	3	75420101	75748200	328100	3	Hypomethylated
841	3	76325701	77417400	1091700	2	Hypermethylated
842	3	79265901	80435900	1170000	5	Hypomethylated
843	3	81037001	81037100	100	1	Hypermethylated
844	3	81367201	81449300	82100	2	Hypomethylated
845	3	81757101	82304500	547400	3	Hypermethylated
846	3	82664801	82665000	200	2	Hypomethylated
847	3	83460501	83529100	68600	3	Hypermethylated
848	3	83835301	85363000	1527700	8	Hypomethylated
849	3	85448001	85543600	95600	2	Hypermethylated
850	3	85654801	85654900	100	1	Hypomethylated
851	3	85818801	85818900	100	1	Hypermethylated
852	3	86880001	86880100	100	1	Hypomethylated
853	3	86905101	88036000	1130900	4	Hypermethylated
854	3	88059601	88059700	100	1	Hypomethylated
855	3	88508101	89114600	606500	4	Hypermethylated
856	3	89119301	89498700	379400	4	Hypomethylated
857	3	89681201	89907900	226700	3	Hypermethylated
858	3	89916101	89991500	75400	2	Hypomethylated
859	3	90763001	91046200	283200	2	Hypermethylated
860	3	91346401	91562900	216500	3	Hypomethylated
861	3	92222501	92222600	100	1	Hypermethylated
862	3	92228401	92228600	200	2	Hypomethylated
863	3	92257301	92257400	100	1	Hypermethylated
864	3	92263201	92263400	200	2	Hypomethylated
865	3	92467001	92642600	175600	3	Hypermethylated
866	3	92905601	92905700	100	1	Hypomethylated
867	3	92972901	93118000	145100	2	Hypermethylated
868	3	93281001	93405500	124500	3	Hypomethylated
869	3	93526701	93769000	242300	5	Hypermethylated
870	3	93794101	93794200	100	1	Hypomethylated
871	3	94120801	94223200	102400	3	Hypermethylated
872	3	94362601	95119200	756600	7	Hypomethylated
873	3	95375001	95375100	100	1	Hypermethylated
874	3	95477201	95477300	100	1	Hypomethylated
875	3	95528901	96375600	846700	5	Hypermethylated
876	3	96822501	96822600	100	1	Hypomethylated
877	3	96843001	97615400	772400	2	Hypermethylated
878	3	97684601	97715500	30900	3	Hypomethylated
879	3	97781801	98558500	776700	5	Hypermethylated
880	3	98594101	98595100	1000	2	Hypomethylated
881	3	98681101	98970500	289400	6	Hypermethylated
882	3	99308501	99308600	100	1	Hypomethylated
883	3	99460001	99460100	100	1	Hypermethylated
884	3	99479001	99936000	457000	3	Hypomethylated
885	3	100229401	100229500	100	1	Hypermethylated
886	3	100258401	100513000	254600	5	Hypomethylated
887	3	100582301	100582400	100	1	Hypermethylated
888	3	101402401	101556800	154400	2	Hypomethylated
889	3	101559401	102575600	1016200	7	Hypermethylated
890	3	102762001	102954500	192500	2	Hypomethylated
891	3	103221901	103222000	100	1	Hypermethylated
892	3	103631201	104382500	751300	3	Hypomethylated
893	3	104550501	104818500	268000	3	Hypermethylated
894	3	105197101	105725100	528000	5	Hypomethylated
895	3	105831301	105898100	66800	2	Hypermethylated
896	3	105908301	105908400	100	1	Hypomethylated
897	3	106134001	107102300	968300	7	Hypermethylated
898	3	107586601	108936700	1350100	16	Hypomethylated
899	3	109355101	109355200	100	1	Hypermethylated
900	3	109628001	109628200	200	2	Hypomethylated
901	3	109890901	110574100	683200	3	Hypermethylated
902	3	110683001	110683200	200	2	Hypomethylated
903	3	110700301	111575400	875100	4	Hypermethylated
904	3	111586801	112584500	997700	4	Hypomethylated
905	3	112589101	112977600	388500	6	Hypermethylated
906	3	113654501	114472600	818100	4	Hypomethylated
907	3	115051101	115477100	426000	4	Hypermethylated
908	3	115554601	115554800	200	2	Hypomethylated
909	3	115573301	115573400	100	1	Hypermethylated
910	3	115657501	116768900	1111400	10	Hypomethylated
911	3	117233101	117233400	300	3	Hypermethylated
912	3	117625801	117626000	200	2	Hypomethylated
913	3	118095701	118490500	394800	2	Hypermethylated
914	3	118504201	118504300	100	1	Hypomethylated
915	3	118923501	119120700	197200	2	Hypermethylated
916	3	119578301	119578400	100	1	Hypomethylated
917	3	119876101	119876200	100	1	Hypermethylated
918	3	119946001	119952400	6400	2	Hypomethylated
919	3	119987401	120419200	431800	4	Hypermethylated
920	3	120535701	120535800	100	1	Hypomethylated
921	3	120679901	121310200	630300	2	Hypermethylated
922	3	121453401	121604000	150600	4	Hypomethylated
923	3	121712401	122236000	523600	2	Hypermethylated
924	3	122309601	122309700	100	1	Hypomethylated
925	3	122668501	122668600	100	1	Hypermethylated
926	3	122743101	122988500	245400	2	Hypomethylated
927	3	123486101	123584400	98300	3	Hypermethylated
928	3	123590901	123591000	100	1	Hypomethylated
929	3	123678301	123678400	100	1	Hypermethylated
930	3	123698501	123698700	200	2	Hypomethylated
931	3	123791801	124601200	809400	5	Hypermethylated
932	3	124945101	124945200	100	1	Hypomethylated
933	3	125043001	126201700	1158700	4	Hypermethylated
934	3	126444101	126882800	438700	6	Hypomethylated
935	3	126904601	126904700	100	1	Hypermethylated
936	3	127363601	127476400	112800	4	Hypomethylated
937	3	127496601	127496700	100	1	Hypermethylated
938	3	127840501	127840600	100	1	Hypomethylated
939	3	127914601	128244700	330100	2	Hypermethylated
940	3	128508201	128508400	200	2	Hypomethylated
941	3	128705401	128705500	100	1	Hypermethylated
942	3	128966401	129559000	592600	5	Hypomethylated
943	3	130187801	130757000	569200	4	Hypermethylated
944	3	131218201	131588400	370200	2	Hypomethylated
945	3	131653101	131653200	100	1	Hypermethylated
946	3	132427101	132427200	100	1	Hypomethylated
947	3	132633901	132634000	100	1	Hypermethylated
948	3	132686201	132686300	100	1	Hypomethylated
949	3	132761701	135228400	2466700	12	Hypermethylated
950	3	135526201	135526600	400	4	Hypomethylated
951	3	135621701	135945400	323700	4	Hypermethylated
952	3	136157001	136325200	168200	4	Hypomethylated
953	3	136417501	136417600	100	1	Hypermethylated
954	3	136560801	136561000	200	2	Hypomethylated
955	3	136961201	136961300	100	1	Hypermethylated
956	3	137077401	137406600	329200	2	Hypomethylated
957	3	137591001	138522200	931200	5	Hypermethylated
958	3	138904501	139947200	1042700	4	Hypomethylated
959	3	140131501	140433400	301900	2	Hypermethylated
960	3	140512701	140513100	400	4	Hypomethylated
961	3	140589101	140826900	237800	3	Hypermethylated
962	3	140864101	140907400	43300	2	Hypomethylated
963	3	141017901	141619400	601500	4	Hypermethylated
964	3	141891701	143454300	1562600	9	Hypomethylated
965	3	143644001	143644200	200	2	Hypermethylated
966	3	143645801	143646000	200	2	Hypomethylated
967	3	144112101	144112200	100	1	Hypermethylated
968	3	144399001	144399100	100	1	Hypomethylated
969	3	144517201	144669400	152200	2	Hypermethylated
970	3	144729001	145317900	588900	2	Hypomethylated
971	3	145377201	145377300	100	1	Hypermethylated
972	3	145512101	145983600	471500	4	Hypomethylated
973	3	145996001	145996100	100	1	Hypermethylated
974	3	146090201	146090300	100	1	Hypomethylated
975	3	146256901	146257000	100	1	Hypermethylated
976	3	146391801	146419200	27400	4	Hypomethylated
977	3	146493201	146819900	326700	3	Hypermethylated
978	3	146931501	146931800	300	3	Hypomethylated
979	3	147273701	148333400	1059700	5	Hypermethylated
980	3	148639901	149303500	663600	8	Hypomethylated
981	3	149725301	151399500	1674200	6	Hypermethylated
982	3	151461501	151461600	100	1	Hypomethylated
983	3	151516601	151516800	200	2	Hypermethylated
984	3	151550701	151854800	304100	4	Hypomethylated
985	3	151932701	152399000	466300	2	Hypermethylated
986	3	152419901	153739100	1319200	20	Hypomethylated
987	3	154156201	154216700	60500	2	Hypermethylated
988	3	154391301	154614800	223500	2	Hypomethylated
989	3	154656201	154656300	100	1	Hypermethylated
990	3	154851001	154851200	200	2	Hypomethylated
991	3	155676201	155676300	100	1	Hypermethylated
992	3	155833401	155833600	200	2	Hypomethylated
993	3	156216701	156216900	200	2	Hypermethylated
994	3	156266601	156674400	407800	6	Hypomethylated
995	3	156696101	157253500	557400	2	Hypermethylated
996	3	157448501	157448600	100	1	Hypomethylated
997	3	158128701	159235700	1107000	3	Hypermethylated
998	4	3059701	3059800	100	1	Hypomethylated
999	4	3132801	4348500	1215700	9	Hypermethylated
1000	4	4745001	4745400	400	4	Hypomethylated
1001	4	5177801	6597000	1419200	10	Hypermethylated
1002	4	6768401	6768700	300	3	Hypomethylated
1003	4	6950701	8618400	1667700	8	Hypermethylated
1004	4	8815501	8815600	100	1	Hypomethylated
1005	4	8850101	8850200	100	1	Hypermethylated
1006	4	9039101	9039200	100	1	Hypomethylated
1007	4	9828401	10079100	250700	3	Hypermethylated
1008	4	10488001	10488100	100	1	Hypomethylated
1009	4	10601701	10824800	223100	4	Hypermethylated
1010	4	10853701	10853800	100	1	Hypomethylated
1011	4	10884101	10895500	11400	2	Hypermethylated
1012	4	11346101	11611200	265100	8	Hypomethylated
1013	4	11734501	11822500	88000	4	Hypermethylated
1014	4	12115501	12115700	200	2	Hypomethylated
1015	4	12544301	14857500	2313200	10	Hypermethylated
1016	4	14912401	14912500	100	1	Hypomethylated
1017	4	15213401	16170500	957100	5	Hypermethylated
1018	4	17217301	17217500	200	2	Hypomethylated
1019	4	17752501	18451600	699100	3	Hypermethylated
1020	4	18922301	18922500	200	2	Hypomethylated
1021	4	19105701	21460600	2354900	9	Hypermethylated
1022	4	21563701	21563800	100	1	Hypomethylated
1023	4	22940501	23187600	247100	2	Hypermethylated
1024	4	23549001	23657200	108200	2	Hypomethylated
1025	4	23779301	24346900	567600	3	Hypermethylated
1026	4	24532901	24641800	108900	2	Hypomethylated
1027	4	25567701	25567800	100	1	Hypermethylated
1028	4	26063701	26063800	100	1	Hypomethylated
1029	4	26276101	26580100	304000	4	Hypermethylated
1030	4	26954801	26954900	100	1	Hypomethylated
1031	4	27157801	27182000	24200	2	Hypermethylated
1032	4	27243001	27899000	656000	4	Hypomethylated
1033	4	28232801	28232900	100	1	Hypermethylated
1034	4	28417401	28461800	44400	2	Hypomethylated
1035	4	28486901	31423100	2936200	8	Hypermethylated
1036	4	31686001	32363200	677200	4	Hypomethylated
1037	4	32492701	32492900	200	2	Hypermethylated
1038	4	32864501	33176700	312200	7	Hypomethylated
1039	4	33327801	33742000	414200	2	Hypermethylated
1040	4	33785001	33785100	100	1	Hypomethylated
1041	4	34305801	34608300	302500	4	Hypermethylated
1042	4	34893101	35420700	527600	7	Hypomethylated
1043	4	35502901	37482800	1979900	5	Hypermethylated
1044	4	37500901	37501000	100	1	Hypomethylated
1045	4	37831201	37831400	200	2	Hypermethylated
1046	4	37896001	37896100	100	1	Hypomethylated
1047	4	38337501	39607600	1270100	9	Hypermethylated
1048	4	40211501	40211600	100	1	Hypomethylated
1049	4	40459701	40459800	100	1	Hypermethylated
1050	4	40753201	40753300	100	1	Hypomethylated
1051	4	41294101	41294200	100	1	Hypermethylated
1052	4	41522001	41522200	200	2	Hypomethylated
1053	4	41694401	42057100	362700	10	Hypermethylated
1054	4	42142301	42142400	100	1	Hypomethylated
1055	4	42151501	44013300	1861800	27	Hypermethylated
1056	4	44127401	44127500	100	1	Hypomethylated
1057	4	44192101	44439700	247600	2	Hypermethylated
1058	4	44504301	44528100	23800	2	Hypomethylated
1059	4	44791701	44791800	100	1	Hypermethylated
1060	4	44926501	45450400	523900	4	Hypomethylated
1061	4	45581601	45581700	100	1	Hypermethylated
1062	4	45750301	45750500	200	2	Hypomethylated
1063	4	45824801	46024300	199500	5	Hypermethylated
1064	4	46143101	46321500	178400	3	Hypomethylated
1065	4	46441901	46442000	100	1	Hypermethylated
1066	4	46550501	47590300	1039800	6	Hypomethylated
1067	4	47602001	47874900	272900	3	Hypermethylated
1068	4	48677101	48677300	200	2	Hypomethylated
1069	4	48846801	49698700	851900	2	Hypermethylated
1070	4	49926701	49926800	100	1	Hypomethylated
1071	4	49947401	52001500	2054100	6	Hypermethylated
1072	4	52230801	52563300	332500	2	Hypomethylated
1073	4	53236701	53258300	21600	3	Hypermethylated
1074	4	53806801	53806900	100	1	Hypomethylated
1075	4	54175401	54946100	770700	4	Hypermethylated
1076	4	55103301	55103400	100	1	Hypomethylated
1077	4	55140101	55918000	777900	2	Hypermethylated
1078	4	56420901	56421000	100	1	Hypomethylated
1079	4	56544201	56544300	100	1	Hypermethylated
1080	4	57029301	57296900	267600	4	Hypomethylated
1081	4	57542901	57692800	149900	5	Hypermethylated
1082	4	58353101	58353200	100	1	Hypomethylated
1083	4	58385101	58385200	100	1	Hypermethylated
1084	4	58534001	59389100	855100	4	Hypomethylated
1085	4	59516601	60094500	577900	2	Hypermethylated
1086	4	60109901	60110000	100	1	Hypomethylated
1087	4	60142301	60728600	586300	9	Hypermethylated
1088	4	60806701	60806800	100	1	Hypomethylated
1089	4	60837101	61505000	667900	2	Hypermethylated
1090	4	61580801	61580900	100	1	Hypomethylated
1091	4	61659601	61659700	100	1	Hypermethylated
1092	4	61735901	61817000	81100	2	Hypomethylated
1093	4	61843901	62049100	205200	3	Hypermethylated
1094	4	62303601	62632000	328400	2	Hypomethylated
1095	4	62823501	62823700	200	2	Hypermethylated
1096	4	63235801	63235900	100	1	Hypomethylated
1097	4	63355801	63356000	200	2	Hypermethylated
1098	4	63566601	63566700	100	1	Hypomethylated
1099	4	63740701	65810000	2069300	16	Hypermethylated
1100	4	66637701	67363200	725500	3	Hypomethylated
1101	4	67492801	67492900	100	1	Hypermethylated
1102	4	67930901	67931000	100	1	Hypomethylated
1103	4	68384701	69195300	810600	5	Hypermethylated
1104	4	69728701	69728800	100	1	Hypomethylated
1105	4	70030601	70415500	384900	3	Hypermethylated
1106	4	70731601	70731700	100	1	Hypomethylated
1107	4	70824901	72329800	1504900	7	Hypermethylated
1108	4	72851201	72851300	100	1	Hypomethylated
1109	4	72867001	72867100	100	1	Hypermethylated
1110	4	73230701	73230900	200	2	Hypomethylated
1111	4	73373501	73931900	558400	6	Hypermethylated
1112	4	74044401	74044500	100	1	Hypomethylated
1113	4	74182701	76849100	2666400	11	Hypermethylated
1114	4	77373601	77373800	200	2	Hypomethylated
1115	4	78424301	80819500	2395200	6	Hypermethylated
1116	4	80855201	80855300	100	1	Hypomethylated
1117	4	80899301	80899400	100	1	Hypermethylated
1118	4	81206701	81206800	100	1	Hypomethylated
1119	4	81208601	81208700	100	1	Hypermethylated
1120	4	81266101	81951900	685800	7	Hypomethylated
1121	4	82223001	83379300	1156300	4	Hypermethylated
1122	4	83496801	83497000	200	2	Hypomethylated
1123	4	83606301	83606500	200	2	Hypermethylated
1124	4	83634801	84590000	955200	2	Hypomethylated
1125	4	85060601	85259500	198900	2	Hypermethylated
1126	4	85282701	85282800	100	1	Hypomethylated
1127	4	85366001	86217900	851900	4	Hypermethylated
1128	4	86267101	87070900	803800	3	Hypomethylated
1129	4	87147901	87339400	191500	6	Hypermethylated
1130	4	87353601	87353800	200	2	Hypomethylated
1131	4	87818201	88587300	769100	4	Hypermethylated
1132	4	88876201	88935000	58800	2	Hypomethylated
1133	4	88956801	89432400	475600	6	Hypermethylated
1134	4	89574901	89575000	100	1	Hypomethylated
1135	4	89688801	90367000	678200	3	Hypermethylated
1136	4	90601901	90922100	320200	3	Hypomethylated
1137	4	91125401	91125500	100	1	Hypermethylated
1138	4	91245001	91245200	200	2	Hypomethylated
1139	4	91440001	92898200	1458200	8	Hypermethylated
1140	4	93782501	93904000	121500	2	Hypomethylated
1141	4	93913901	94335800	421900	7	Hypermethylated
1142	4	94709801	94709900	100	1	Hypomethylated
1143	4	94830401	97591300	2760900	9	Hypermethylated
1144	4	97701101	97701300	200	2	Hypomethylated
1145	4	98002801	98502500	499700	4	Hypermethylated
1146	4	99252901	99253000	100	1	Hypomethylated
1147	4	99467501	99467600	100	1	Hypermethylated
1148	4	99962101	100005100	43000	2	Hypomethylated
1149	4	100099301	100683800	584500	3	Hypermethylated
1150	4	100949701	100949800	100	1	Hypomethylated
1151	4	101195001	101660600	465600	3	Hypermethylated
1152	4	101758701	101954900	196200	2	Hypomethylated
1153	4	102547501	102547600	100	1	Hypermethylated
1154	4	102965801	102965900	100	1	Hypomethylated
1155	4	103147601	105932100	2784500	12	Hypermethylated
1156	4	106410401	107034900	624500	9	Hypomethylated
1157	4	107053201	107053300	100	1	Hypermethylated
1158	4	107126401	107476900	350500	3	Hypomethylated
1159	4	107538801	107538900	100	1	Hypermethylated
1160	4	107793001	107796900	3900	6	Hypomethylated
1161	4	108201701	108859300	657600	2	Hypermethylated
1162	4	108925401	108937800	12400	3	Hypomethylated
1163	4	109324301	109324400	100	1	Hypermethylated
1164	4	109433301	109591700	158400	4	Hypomethylated
1165	4	109789701	109789800	100	1	Hypermethylated
1166	4	110046701	110046800	100	1	Hypomethylated
1167	4	110810201	112913000	2102800	3	Hypermethylated
1168	4	112923501	112923600	100	1	Hypomethylated
1169	4	113053401	113053500	100	1	Hypermethylated
1170	4	113664101	113664200	100	1	Hypomethylated
1171	4	113765601	114618700	853100	3	Hypermethylated
1172	4	114664101	114664200	100	1	Hypomethylated
1173	4	114675801	114772800	97000	2	Hypermethylated
1174	4	114839201	114839300	100	1	Hypomethylated
1175	4	114859401	115704700	845300	6	Hypermethylated
1176	4	115764001	115811900	47900	2	Hypomethylated
1177	4	115821901	115822000	100	1	Hypermethylated
1178	4	115831501	115831600	100	1	Hypomethylated
1179	4	116017501	116017600	100	1	Hypermethylated
1180	4	116105001	116105100	100	1	Hypomethylated
1181	4	116122101	116584900	462800	4	Hypermethylated
1182	4	116831201	116831300	100	1	Hypomethylated
1183	4	116933401	116936100	2700	2	Hypermethylated
1184	4	116949401	117489600	540200	7	Hypomethylated
1185	4	117547701	117577900	30200	5	Hypermethylated
1186	4	118132601	118224700	92100	2	Hypomethylated
1187	4	118253001	118253100	100	1	Hypermethylated
1188	4	118270401	118344600	74200	3	Hypomethylated
1189	4	118859101	119099000	239900	4	Hypermethylated
1190	4	119351301	119379800	28500	2	Hypomethylated
1191	4	119676301	119824400	148100	3	Hypermethylated
1192	4	119928901	119929000	100	1	Hypomethylated
1193	4	120022601	120022700	100	1	Hypermethylated
1194	4	120133501	120143400	9900	3	Hypomethylated
1195	4	120210401	120212200	1800	2	Hypermethylated
1196	4	120218301	120234700	16400	2	Hypomethylated
1197	4	121447601	122278100	830500	8	Hypermethylated
1198	4	122826401	123465100	638700	3	Hypomethylated
1199	4	123611501	123704200	92700	2	Hypermethylated
1200	4	123981601	124417100	435500	6	Hypomethylated
1201	4	124489501	124575600	86100	2	Hypermethylated
1202	4	124784001	124938800	154800	2	Hypomethylated
1203	4	125078301	125078400	100	1	Hypermethylated
1204	4	125137501	126098300	960800	13	Hypomethylated
1205	4	126135201	126259100	123900	3	Hypermethylated
1206	4	126650001	126650100	100	1	Hypomethylated
1207	4	126967401	127317400	350000	3	Hypermethylated
1208	4	127427401	127493900	66500	4	Hypomethylated
1209	4	127509001	127767000	258000	3	Hypermethylated
1210	4	128085001	128085100	100	1	Hypomethylated
1211	4	128166001	128166100	100	1	Hypermethylated
1212	4	128251401	128602800	351400	7	Hypomethylated
1213	4	128653001	128653100	100	1	Hypermethylated
1214	4	128802501	129040700	238200	3	Hypomethylated
1215	4	129262501	129262600	100	1	Hypermethylated
1216	4	129379301	129570400	191100	5	Hypomethylated
1217	4	129600701	129600800	100	1	Hypermethylated
1218	4	129634101	129875300	241200	6	Hypomethylated
1219	4	129958701	129958800	100	1	Hypermethylated
1220	4	130143601	130697700	554100	6	Hypomethylated
1221	4	130751201	130751300	100	1	Hypermethylated
1222	4	130818901	131018700	199800	3	Hypomethylated
1223	4	131501801	133054800	1553000	3	Hypermethylated
1224	4	133064001	133245900	181900	2	Hypomethylated
1225	4	133266001	133266100	100	1	Hypermethylated
1226	4	133318401	133889700	571300	4	Hypomethylated
1227	4	134017501	134017900	400	4	Hypermethylated
1228	4	134205601	134205700	100	1	Hypomethylated
1229	4	134235601	134235700	100	1	Hypermethylated
1230	4	134436901	134437000	100	1	Hypomethylated
1231	4	134701201	134701300	100	1	Hypermethylated
1232	4	134755901	135635700	879800	5	Hypomethylated
1233	4	135644001	135655000	11000	2	Hypermethylated
1234	4	135717301	136694100	976800	6	Hypomethylated
1235	4	137123401	137123500	100	1	Hypermethylated
1236	4	137126701	137854900	728200	10	Hypomethylated
1237	4	137863901	137864000	100	1	Hypermethylated
1238	4	137882201	138019000	136800	5	Hypomethylated
1239	4	138043501	138044200	700	5	Hypermethylated
1240	4	138533601	138533700	100	1	Hypomethylated
1241	4	138778901	138779000	100	1	Hypermethylated
1242	4	138941901	139074300	132400	2	Hypomethylated
1243	4	139092701	139433000	340300	4	Hypermethylated
1244	4	139712901	140252800	539900	7	Hypomethylated
1245	4	140275001	140275100	100	1	Hypermethylated
1246	4	140301801	140966600	664800	6	Hypomethylated
1247	4	140983601	140983700	100	1	Hypermethylated
1248	4	141006601	141940700	934100	9	Hypomethylated
1249	4	142173301	142173400	100	1	Hypermethylated
1250	4	142218401	142404200	185800	3	Hypomethylated
1251	4	142407801	142407900	100	1	Hypermethylated
1252	4	142591401	142591500	100	1	Hypomethylated
1253	4	143089501	143089600	100	1	Hypermethylated
1254	4	143393901	143394100	200	2	Hypomethylated
1255	4	143554901	143555000	100	1	Hypermethylated
1256	4	143642501	143642600	100	1	Hypomethylated
1257	4	143790401	143790500	100	1	Hypermethylated
1258	4	143824701	143825000	300	3	Hypomethylated
1259	4	143854001	144452000	598000	7	Hypermethylated
1260	4	144777401	144777500	100	1	Hypomethylated
1261	4	145026201	145026300	100	1	Hypermethylated
1262	4	145168501	145168700	200	2	Hypomethylated
1263	4	145614701	145614800	100	1	Hypermethylated
1264	4	145682201	145772700	90500	4	Hypomethylated
1265	4	145797801	145798000	200	2	Hypermethylated
1266	4	146261501	146261600	100	1	Hypomethylated
1267	4	146464601	146464800	200	2	Hypermethylated
1268	4	146476001	146508800	32800	2	Hypomethylated
1269	4	146627601	146627700	100	1	Hypermethylated
1270	4	147061501	147061600	100	1	Hypomethylated
1271	4	147160501	147347000	186500	2	Hypermethylated
1272	4	147368501	147635300	266800	8	Hypomethylated
1273	4	147849901	147850000	100	1	Hypermethylated
1274	4	148197101	149056900	859800	7	Hypomethylated
1275	4	149087101	149087300	200	2	Hypermethylated
1276	4	149157901	149502700	344800	4	Hypomethylated
1277	4	149705301	149705400	100	1	Hypermethylated
1278	4	149744701	150027500	282800	3	Hypomethylated
1279	4	150401301	150401400	100	1	Hypermethylated
1280	4	150476401	150476600	200	2	Hypomethylated
1281	4	150646501	150646600	100	1	Hypermethylated
1282	4	150774501	151236900	462400	7	Hypomethylated
1283	4	151496801	151496900	100	1	Hypermethylated
1284	4	151549101	151549300	200	2	Hypomethylated
1285	4	151668101	151668200	100	1	Hypermethylated
1286	4	151789801	153029700	1239900	17	Hypomethylated
1287	4	153093601	153093700	100	1	Hypermethylated
1288	4	153239301	153239400	100	1	Hypomethylated
1289	4	153567801	153568000	200	2	Hypermethylated
1290	4	153764401	154015200	250800	3	Hypomethylated
1291	4	154428201	154428300	100	1	Hypermethylated
1292	4	154505401	154957500	452100	3	Hypomethylated
1293	4	155207901	155208100	200	2	Hypermethylated
1294	4	155631801	155632100	300	3	Hypomethylated
1295	4	155758401	155758500	100	1	Hypermethylated
1296	4	155772901	156212400	439500	3	Hypomethylated
1297	5	3065101	3065200	100	1	Hypomethylated
1298	5	3088801	3088900	100	1	Hypermethylated
1299	5	3226501	3418600	192100	3	Hypomethylated
1300	5	3605301	3647800	42500	5	Hypermethylated
1301	5	4070901	4089300	18400	2	Hypomethylated
1302	5	4363401	5555500	1192100	10	Hypermethylated
1303	5	5713801	5784900	71100	2	Hypomethylated
1304	5	5788001	6603400	815400	4	Hypermethylated
1305	5	6618601	7431800	813200	3	Hypomethylated
1306	5	7747501	7747600	100	1	Hypermethylated
1307	5	7903001	9330800	1427800	6	Hypomethylated
1308	5	9593401	9944700	351300	3	Hypermethylated
1309	5	10164301	11192900	1028600	4	Hypomethylated
1310	5	11242701	13847600	2604900	6	Hypermethylated
1311	5	14099801	14100100	300	3	Hypomethylated
1312	5	14185501	15649700	1464200	4	Hypermethylated
1313	5	15683401	15683500	100	1	Hypomethylated
1314	5	15706801	15706900	100	1	Hypermethylated
1315	5	15805301	15805400	100	1	Hypomethylated
1316	5	15859901	16708200	848300	3	Hypermethylated
1317	5	18545201	18545300	100	1	Hypomethylated
1318	5	19225201	19225400	200	2	Hypermethylated
1319	5	19312801	19312900	100	1	Hypomethylated
1320	5	19316701	19615800	299100	2	Hypermethylated
1321	5	19663901	19664100	200	2	Hypomethylated
1322	5	19925901	20328600	402700	2	Hypermethylated
1323	5	21357501	21357800	300	3	Hypomethylated
1324	5	21510001	21694400	184400	2	Hypermethylated
1325	5	21793301	21793400	100	1	Hypomethylated
1326	5	22081401	22592400	511000	4	Hypermethylated
1327	5	22725401	22725500	100	1	Hypomethylated
1328	5	22772501	22772600	100	1	Hypermethylated
1329	5	22820401	22820600	200	2	Hypomethylated
1330	5	22882901	23089600	206700	2	Hypermethylated
1331	5	23181101	23751200	570100	8	Hypomethylated
1332	5	23806001	24002900	196900	2	Hypermethylated
1333	5	24186301	24186400	100	1	Hypomethylated
1334	5	24389801	24389900	100	1	Hypermethylated
1335	5	24573601	24573700	100	1	Hypomethylated
1336	5	24587301	24587500	200	2	Hypermethylated
1337	5	24863601	24863700	100	1	Hypomethylated
1338	5	24879501	24898600	19100	3	Hypermethylated
1339	5	25080301	25080400	100	1	Hypomethylated
1340	5	25212101	25212200	100	1	Hypermethylated
1341	5	25423201	25423300	100	1	Hypomethylated
1342	5	25541101	27498900	1957800	14	Hypermethylated
1343	5	27612001	27612100	100	1	Hypomethylated
1344	5	27630001	28885300	1255300	5	Hypermethylated
1345	5	29105401	29229500	124100	2	Hypomethylated
1346	5	29572501	29926600	354100	3	Hypermethylated
1347	5	30049601	30049800	200	2	Hypomethylated
1348	5	30399701	30399800	100	1	Hypermethylated
1349	5	30918401	30922700	4300	2	Hypomethylated
1350	5	31255601	31255700	100	1	Hypermethylated
1351	5	31314901	31344700	29800	2	Hypomethylated
1352	5	31350601	31350800	200	2	Hypermethylated
1353	5	31517001	31517100	100	1	Hypomethylated
1354	5	31570401	31570500	100	1	Hypermethylated
1355	5	32153001	32153100	100	1	Hypomethylated
1356	5	32305001	32305100	100	1	Hypermethylated
1357	5	32649201	32649400	200	2	Hypomethylated
1358	5	32833101	32973800	140700	3	Hypermethylated
1359	5	33396901	33397200	300	3	Hypomethylated
1360	5	33609201	33609300	100	1	Hypermethylated
1361	5	33764401	33764600	200	2	Hypomethylated
1362	5	33928601	33928700	100	1	Hypermethylated
1363	5	34218001	34442800	224800	4	Hypomethylated
1364	5	34696801	34893800	197000	2	Hypermethylated
1365	5	34925701	36238900	1313200	6	Hypomethylated
1366	5	36281001	36629800	348800	5	Hypermethylated
1367	5	36934901	37036800	101900	3	Hypomethylated
1368	5	37243701	37243800	100	1	Hypermethylated
1369	5	37360801	37360900	100	1	Hypomethylated
1370	5	37428801	37428900	100	1	Hypermethylated
1371	5	37431901	37432000	100	1	Hypomethylated
1372	5	37536901	41446100	3909200	11	Hypermethylated
1373	5	41762501	41762600	100	1	Hypomethylated
1374	5	41766201	41949800	183600	4	Hypermethylated
1375	5	44134801	44143200	8400	3	Hypomethylated
1376	5	44190701	45288200	1097500	4	Hypermethylated
1377	5	45570901	45571000	100	1	Hypomethylated
1378	5	45864601	45864700	100	1	Hypermethylated
1379	5	46055601	46055700	100	1	Hypomethylated
1380	5	46205801	47637100	1431300	10	Hypermethylated
1381	5	47793501	48442000	648500	3	Hypomethylated
1382	5	48744701	49106900	362200	4	Hypermethylated
1383	5	49196101	49196200	100	1	Hypomethylated
1384	5	49617101	52201800	2584700	8	Hypermethylated
1385	5	52368301	53145800	777500	4	Hypomethylated
1386	5	53154201	53409100	254900	3	Hypermethylated
1387	5	53584201	53584300	100	1	Hypomethylated
1388	5	53721601	53721800	200	2	Hypermethylated
1389	5	53736801	53736900	100	1	Hypomethylated
1390	5	53742401	54114800	372400	2	Hypermethylated
1391	5	54192801	54192900	100	1	Hypomethylated
1392	5	55116401	56064400	948000	7	Hypermethylated
1393	5	56471701	57627300	1155600	4	Hypomethylated
1394	5	58174501	58174600	100	1	Hypermethylated
1395	5	58245301	58245400	100	1	Hypomethylated
1396	5	58306901	58307000	100	1	Hypermethylated
1397	5	58325301	58325400	100	1	Hypomethylated
1398	5	58530601	59372900	842300	2	Hypermethylated
1399	5	60230401	60230500	100	1	Hypomethylated
1400	5	60526101	60684100	158000	3	Hypermethylated
1401	5	61095001	61095100	100	1	Hypomethylated
1402	5	61839101	64076800	2237700	9	Hypermethylated
1403	5	64147701	64147800	100	1	Hypomethylated
1404	5	64195201	64494800	299600	2	Hypermethylated
1405	5	64517301	64677200	159900	2	Hypomethylated
1406	5	64921601	64921700	100	1	Hypermethylated
1407	5	64957701	64957800	100	1	Hypomethylated
1408	5	65000401	65000500	100	1	Hypermethylated
1409	5	65036801	65036900	100	1	Hypomethylated
1410	5	65331501	65492100	160600	2	Hypermethylated
1411	5	65868601	66044300	175700	2	Hypomethylated
1412	5	66157601	66157800	200	2	Hypermethylated
1413	5	66168201	66589700	421500	8	Hypomethylated
1414	5	67018201	67405800	387600	2	Hypermethylated
1415	5	67435401	67700100	264700	3	Hypomethylated
1416	5	67780701	68715800	935100	8	Hypermethylated
1417	5	68888001	68888100	100	1	Hypomethylated
1418	5	69605401	69673400	68000	2	Hypermethylated
1419	5	71342601	71342700	100	1	Hypomethylated
1420	5	72090601	72172800	82200	2	Hypermethylated
1421	5	72363701	72783700	420000	4	Hypomethylated
1422	5	72787901	72965000	177100	3	Hypermethylated
1423	5	72985501	73154400	168900	4	Hypomethylated
1424	5	73345201	73345500	300	3	Hypermethylated
1425	5	73372001	73507300	135300	2	Hypomethylated
1426	5	73676101	73676200	100	1	Hypermethylated
1427	5	74248001	74248100	100	1	Hypomethylated
1428	5	74261201	74261300	100	1	Hypermethylated
1429	5	74604501	74604600	100	1	Hypomethylated
1430	5	74635501	74635600	100	1	Hypermethylated
1431	5	74788301	75770000	981700	9	Hypomethylated
1432	5	75827701	75827800	100	1	Hypermethylated
1433	5	76004201	76004300	100	1	Hypomethylated
1434	5	76054201	76054300	100	1	Hypermethylated
1435	5	76228301	76228400	100	1	Hypomethylated
1436	5	76319601	76839100	519500	2	Hypermethylated
1437	5	76872001	76872100	100	1	Hypomethylated
1438	5	76947401	77091500	144100	2	Hypermethylated
1439	5	77268101	79159300	1891200	3	Hypomethylated
1440	5	79758601	80952400	1193800	8	Hypermethylated
1441	5	81157301	81157400	100	1	Hypomethylated
1442	5	81444601	81464300	19700	2	Hypermethylated
1443	5	81556301	81556400	100	1	Hypomethylated
1444	5	81670301	82510700	840400	5	Hypermethylated
1445	5	82614001	82841400	227400	2	Hypomethylated
1446	5	83322301	83826100	503800	5	Hypermethylated
1447	5	85644101	85644200	100	1	Hypomethylated
1448	5	86231701	86843200	611500	4	Hypermethylated
1449	5	86882101	86882200	100	1	Hypomethylated
1450	5	86974301	88720300	1746000	11	Hypermethylated
1451	5	88835701	89379800	544100	4	Hypomethylated
1452	5	89403001	89952400	549400	2	Hypermethylated
1453	5	90389901	91329900	940000	3	Hypomethylated
1454	5	91524101	91549100	25000	2	Hypermethylated
1455	5	91627101	91740900	113800	5	Hypomethylated
1456	5	91765801	91765900	100	1	Hypermethylated
1457	5	91918801	91918900	100	1	Hypomethylated
1458	5	92330601	92605400	274800	3	Hypermethylated
1459	5	92904201	92987500	83300	5	Hypomethylated
1460	5	93483101	93713800	230700	5	Hypermethylated
1461	5	93815001	93815100	100	1	Hypomethylated
1462	5	93854101	94038800	184700	6	Hypermethylated
1463	5	94055201	94055300	100	1	Hypomethylated
1464	5	94163201	94479100	315900	11	Hypermethylated
1465	5	94492001	94492100	100	1	Hypomethylated
1466	5	94508801	94709400	200600	7	Hypermethylated
1467	5	94715301	94715400	100	1	Hypomethylated
1468	5	94912701	95049600	136900	3	Hypermethylated
1469	5	95055601	95055700	100	1	Hypomethylated
1470	5	95193001	95336900	143900	4	Hypermethylated
1471	5	95373001	95373100	100	1	Hypomethylated
1472	5	95445001	95778900	333900	7	Hypermethylated
1473	5	95927201	95927500	300	3	Hypomethylated
1474	5	96199401	97663400	1464000	8	Hypermethylated
1475	5	98447301	99467400	1020100	5	Hypomethylated
1476	5	99505301	99505400	100	1	Hypermethylated
1477	5	99595401	99595600	200	2	Hypomethylated
1478	5	99659501	99831700	172200	4	Hypermethylated
1479	5	100013101	100048400	35300	2	Hypomethylated
1480	5	100490301	100871600	381300	4	Hypermethylated
1481	5	101081801	101082000	200	2	Hypomethylated
1482	5	101353501	101353600	100	1	Hypermethylated
1483	5	101507201	101636200	129000	7	Hypomethylated
1484	5	101719401	101719500	100	1	Hypermethylated
1485	5	101775901	102093300	317400	7	Hypomethylated
1486	5	102301701	102301800	100	1	Hypermethylated
1487	5	102716201	102913300	197100	7	Hypomethylated
1488	5	103240101	103240200	100	1	Hypermethylated
1489	5	103565001	103972600	407600	11	Hypomethylated
1490	5	104614901	104665500	50600	2	Hypermethylated
1491	5	104695201	104695300	100	1	Hypomethylated
1492	5	104703701	105254100	550400	3	Hypermethylated
1493	5	105808501	105860200	51700	2	Hypomethylated
1494	5	106221101	107546900	1325800	5	Hypermethylated
1495	5	107638701	107638800	100	1	Hypomethylated
1496	5	108055701	108585600	529900	5	Hypermethylated
1497	5	108705901	108881000	175100	2	Hypomethylated
1498	5	109232801	109491400	258600	3	Hypermethylated
1499	5	109787901	110144500	356600	5	Hypomethylated
1500	5	110243701	110336700	93000	5	Hypermethylated
1501	5	110418901	110484500	65600	2	Hypomethylated
1502	5	110549201	110549300	100	1	Hypermethylated
1503	5	110620801	110703400	82600	2	Hypomethylated
1504	5	111044801	111044900	100	1	Hypermethylated
1505	5	111177601	111955200	777600	5	Hypomethylated
1506	5	112119101	112119200	100	1	Hypermethylated
1507	5	112351901	112868300	516400	6	Hypomethylated
1508	5	112892901	112893100	200	2	Hypermethylated
1509	5	112954201	112979400	25200	3	Hypomethylated
1510	5	113598901	113599200	300	3	Hypermethylated
1511	5	113744301	115552200	1807900	22	Hypomethylated
1512	5	115560301	115560400	100	1	Hypermethylated
1513	5	115938501	118007400	2068900	24	Hypomethylated
1514	5	118082101	118082200	100	1	Hypermethylated
1515	5	118258701	118906600	647900	7	Hypomethylated
1516	5	118993901	118994100	200	2	Hypermethylated
1517	5	119111901	119112000	100	1	Hypomethylated
1518	5	119213101	119213200	100	1	Hypermethylated
1519	5	119728801	119728900	100	1	Hypomethylated
1520	5	119737601	119737700	100	1	Hypermethylated
1521	5	119785801	120176500	390700	8	Hypomethylated
1522	5	120381401	120381500	100	1	Hypermethylated
1523	5	120675601	124143600	3468000	34	Hypomethylated
1524	5	124234201	124533400	299200	2	Hypermethylated
1525	5	124716901	125752000	1035100	8	Hypomethylated
1526	5	125806801	125806900	100	1	Hypermethylated
1527	5	125857201	125857300	100	1	Hypomethylated
1528	5	126156101	126508200	352100	4	Hypermethylated
1529	5	126961101	126961200	100	1	Hypomethylated
1530	5	126991101	127123800	132700	2	Hypermethylated
1531	5	127359701	127359800	100	1	Hypomethylated
1532	5	127398001	127418600	20600	2	Hypermethylated
1533	5	127476001	127673800	197800	5	Hypomethylated
1534	5	127735501	127938100	202600	3	Hypermethylated
1535	5	128153501	128153600	100	1	Hypomethylated
1536	5	128424701	128578700	154000	2	Hypermethylated
1537	5	128924601	129344000	419400	3	Hypomethylated
1538	5	129455401	129455500	100	1	Hypermethylated
1539	5	129874201	130451500	577300	5	Hypomethylated
1540	5	130783801	131173600	389800	6	Hypermethylated
1541	5	131487701	131487800	100	1	Hypomethylated
1542	5	131700401	132275200	574800	3	Hypermethylated
1543	5	132722301	132722400	100	1	Hypomethylated
1544	5	132790101	133353000	562900	5	Hypermethylated
1545	5	133468801	133468900	100	1	Hypomethylated
1546	5	133476501	133742500	266000	3	Hypermethylated
1547	5	133855601	134022700	167100	3	Hypomethylated
1548	5	134129801	134141200	11400	2	Hypermethylated
1549	5	134165601	136322100	2156500	16	Hypomethylated
1550	5	136445501	136551400	105900	2	Hypermethylated
1551	5	136604201	137264400	660200	3	Hypomethylated
1552	5	137281701	137553100	271400	2	Hypermethylated
1553	5	137554601	137815600	261000	6	Hypomethylated
1554	5	137954101	138309500	355400	4	Hypermethylated
1555	5	138978401	138978500	100	1	Hypomethylated
1556	5	139405001	139405100	100	1	Hypermethylated
1557	5	139671801	139671900	100	1	Hypomethylated
1558	5	140373201	140373300	100	1	Hypermethylated
1559	5	140384201	140384300	100	1	Hypomethylated
1560	5	140494401	140494500	100	1	Hypermethylated
1561	5	140688201	141975500	1287300	10	Hypomethylated
1562	5	142052401	142210700	158300	2	Hypermethylated
1563	5	142470301	142763300	293000	2	Hypomethylated
1564	5	142822901	142823000	100	1	Hypermethylated
1565	5	142918501	143148900	230400	2	Hypomethylated
1566	5	143293201	143293300	100	1	Hypermethylated
1567	5	143480101	144264900	784800	7	Hypomethylated
1568	5	144369901	144728800	358900	2	Hypermethylated
1569	5	144822301	145074100	251800	4	Hypomethylated
1570	5	145114601	145114700	100	1	Hypermethylated
1571	5	145260701	145260800	100	1	Hypomethylated
1572	5	145581301	145581400	100	1	Hypermethylated
1573	5	145635401	145635500	100	1	Hypomethylated
1574	5	145642001	145983400	341400	4	Hypermethylated
1575	5	146208801	146208900	100	1	Hypomethylated
1576	5	146218601	146497900	279300	2	Hypermethylated
1577	5	146598401	146598500	100	1	Hypomethylated
1578	5	146772401	147301300	528900	2	Hypermethylated
1579	5	147340001	147903800	563800	5	Hypomethylated
1580	5	147917601	147954100	36500	2	Hypermethylated
1581	5	148001901	148146700	144800	2	Hypomethylated
1582	5	148156201	148156300	100	1	Hypermethylated
1583	5	148291201	149237700	946500	14	Hypomethylated
1584	5	149427701	149777000	349300	2	Hypermethylated
1585	5	150033201	151562100	1528900	12	Hypomethylated
1586	5	151612301	151612700	400	4	Hypermethylated
1587	6	3119101	3558200	439100	5	Hypermethylated
1588	6	4124901	4261100	136200	2	Hypomethylated
1589	6	4379801	4379900	100	1	Hypermethylated
1590	6	4399801	4400000	200	2	Hypomethylated
1591	6	5255701	5255800	100	1	Hypermethylated
1592	6	5411701	5411800	100	1	Hypomethylated
1593	6	5437401	5720700	283300	3	Hypermethylated
1594	6	5966501	5966600	100	1	Hypomethylated
1595	6	5988201	5988300	100	1	Hypermethylated
1596	6	6173501	6173600	100	1	Hypomethylated
1597	6	6850401	6976700	126300	3	Hypermethylated
1598	6	7006901	8764500	1757600	5	Hypomethylated
1599	6	8813101	8813300	200	2	Hypermethylated
1600	6	8932301	10313800	1381500	3	Hypomethylated
1601	6	10335001	11890000	1555000	7	Hypermethylated
1602	6	12001001	12352200	351200	3	Hypomethylated
1603	6	12911201	12911300	100	1	Hypermethylated
1604	6	13195801	13196000	200	2	Hypomethylated
1605	6	13577301	13911700	334400	4	Hypermethylated
1606	6	14250901	14251000	100	1	Hypomethylated
1607	6	14270501	14309700	39200	3	Hypermethylated
1608	6	14783601	14783800	200	2	Hypomethylated
1609	6	15234201	15908400	674200	2	Hypermethylated
1610	6	16107401	16107500	100	1	Hypomethylated
1611	6	16479101	17189200	710100	4	Hypermethylated
1612	6	17975001	18139100	164100	3	Hypomethylated
1613	6	18346401	18346500	100	1	Hypermethylated
1614	6	18420601	18420800	200	2	Hypomethylated
1615	6	19384401	19473800	89400	2	Hypermethylated
1616	6	19589101	19589200	100	1	Hypomethylated
1617	6	20214901	21488700	1273800	4	Hypermethylated
1618	6	21864401	21966100	101700	3	Hypomethylated
1619	6	22081701	22081800	100	1	Hypermethylated
1620	6	22404901	23128000	723100	2	Hypomethylated
1621	6	23132801	23608500	475700	7	Hypermethylated
1622	6	24344301	24344600	300	3	Hypomethylated
1623	6	24549301	27346400	2797100	12	Hypermethylated
1624	6	27626301	27626400	100	1	Hypomethylated
1625	6	27636701	27907700	271000	4	Hypermethylated
1626	6	28971601	29446900	475300	2	Hypomethylated
1627	6	29641401	29641500	100	1	Hypermethylated
1628	6	29944001	30147900	203900	3	Hypomethylated
1629	6	30301601	30301700	100	1	Hypermethylated
1630	6	30356201	30356300	100	1	Hypomethylated
1631	6	30535801	30535900	100	1	Hypermethylated
1632	6	30727401	30832000	104600	2	Hypomethylated
1633	6	32003201	32554600	551400	6	Hypermethylated
1634	6	32798001	32798100	100	1	Hypomethylated
1635	6	32899101	32899200	100	1	Hypermethylated
1636	6	33122501	33473700	351200	2	Hypomethylated
1637	6	33871901	33872000	100	1	Hypermethylated
1638	6	34263001	34263100	100	1	Hypomethylated
1639	6	34564101	34610700	46600	2	Hypermethylated
1640	6	34879401	35440200	560800	6	Hypomethylated
1641	6	35696401	36330200	633800	3	Hypermethylated
1642	6	36389501	36389700	200	2	Hypomethylated
1643	6	36979601	36979700	100	1	Hypermethylated
1644	6	37010701	37010900	200	2	Hypomethylated
1645	6	37015401	37015500	100	1	Hypermethylated
1646	6	37035901	37036100	200	2	Hypomethylated
1647	6	37118801	37118900	100	1	Hypermethylated
1648	6	37137601	37193700	56100	3	Hypomethylated
1649	6	37256701	37985500	728800	5	Hypermethylated
1650	6	38272901	38273000	100	1	Hypomethylated
1651	6	38309601	38309700	100	1	Hypermethylated
1652	6	38603501	38603600	100	1	Hypomethylated
1653	6	38899401	39117800	218400	4	Hypermethylated
1654	6	39465601	39465700	100	1	Hypomethylated
1655	6	39557201	41893600	2336400	11	Hypermethylated
1656	6	41946201	41946300	100	1	Hypomethylated
1657	6	42013301	42013400	100	1	Hypermethylated
1658	6	42174401	42174500	100	1	Hypomethylated
1659	6	42472101	42968300	496200	2	Hypermethylated
1660	6	43320801	43320900	100	1	Hypomethylated
1661	6	43522401	43553800	31400	4	Hypermethylated
1662	6	43913801	43962600	48800	2	Hypomethylated
1663	6	44007101	44007400	300	3	Hypermethylated
1664	6	44124101	44650600	526500	6	Hypomethylated
1665	6	44994601	46749700	1755100	6	Hypermethylated
1666	6	46814501	46814600	100	1	Hypomethylated
1667	6	47283001	47488400	205400	3	Hypermethylated
1668	6	47751501	48024800	273300	3	Hypomethylated
1669	6	48154301	48443700	289400	3	Hypermethylated
1670	6	48490901	48491100	200	2	Hypomethylated
1671	6	48564201	48564300	100	1	Hypermethylated
1672	6	48585501	48665500	80000	3	Hypomethylated
1673	6	48681801	48970100	288300	3	Hypermethylated
1674	6	49334201	49688000	353800	3	Hypomethylated
1675	6	50208801	50208900	100	1	Hypermethylated
1676	6	50308301	51003400	695100	6	Hypomethylated
1677	6	51050601	51050700	100	1	Hypermethylated
1678	6	51176001	51422500	246500	3	Hypomethylated
1679	6	51513401	51513600	200	2	Hypermethylated
1680	6	51654901	52169200	514300	4	Hypomethylated
1681	6	52371201	52371300	100	1	Hypermethylated
1682	6	52819401	52819600	200	2	Hypomethylated
1683	6	53286801	53767200	480400	3	Hypermethylated
1684	6	53901601	53925600	24000	2	Hypomethylated
1685	6	54119101	54119200	100	1	Hypermethylated
1686	6	54310601	54358400	47800	2	Hypomethylated
1687	6	54376001	54376100	100	1	Hypermethylated
1688	6	54436501	54436600	100	1	Hypomethylated
1689	6	54573201	54573300	100	1	Hypermethylated
1690	6	54976501	55460800	484300	7	Hypomethylated
1691	6	55901101	55901200	100	1	Hypermethylated
1692	6	56459501	57200300	740800	2	Hypomethylated
1693	6	57644101	57644200	100	1	Hypermethylated
1694	6	57775201	57775300	100	1	Hypomethylated
1695	6	58399201	59552600	1153400	7	Hypermethylated
1696	6	60968501	60968600	100	1	Hypomethylated
1697	6	61501401	64386600	2885200	7	Hypermethylated
1698	6	64674501	64674600	100	1	Hypomethylated
1699	6	65142601	65415500	272900	4	Hypermethylated
1700	6	65441201	65441300	100	1	Hypomethylated
1701	6	65772701	65848700	76000	3	Hypermethylated
1702	6	65897601	66055100	157500	2	Hypomethylated
1703	6	67412701	69486600	2073900	7	Hypermethylated
1704	6	69540201	69540300	100	1	Hypomethylated
1705	6	69541601	69541700	100	1	Hypermethylated
1706	6	70186301	70186400	100	1	Hypomethylated
1707	6	70539601	70540700	1100	3	Hypermethylated
1708	6	70758801	70881600	122800	4	Hypomethylated
1709	6	71170701	71178100	7400	3	Hypermethylated
1710	6	71209401	71209600	200	2	Hypomethylated
1711	6	71702001	71806800	104800	3	Hypermethylated
1712	6	71910301	71910400	100	1	Hypomethylated
1713	6	71979101	71979200	100	1	Hypermethylated
1714	6	72306701	72779600	472900	8	Hypomethylated
1715	6	72788701	72993500	204800	4	Hypermethylated
1716	6	73425701	73425800	100	1	Hypomethylated
1717	6	73527001	74272000	745000	3	Hypermethylated
1718	6	74511001	75736400	1225400	3	Hypomethylated
1719	6	76346301	79145400	2799100	10	Hypermethylated
1720	6	79284701	79284800	100	1	Hypomethylated
1721	6	79763101	80362500	599400	4	Hypermethylated
1722	6	81035901	81036000	100	1	Hypomethylated
1723	6	81949301	81949400	100	1	Hypermethylated
1724	6	82644201	82644300	100	1	Hypomethylated
1725	6	82773801	82774000	200	2	Hypermethylated
1726	6	82913001	82913100	100	1	Hypomethylated
1727	6	82989401	82989500	100	1	Hypermethylated
1728	6	83196501	84096500	900000	5	Hypomethylated
1729	6	84287101	85513400	1226300	8	Hypermethylated
1730	6	86246101	86717000	470900	4	Hypomethylated
1731	6	87702401	88144900	442500	3	Hypermethylated
1732	6	88188301	88214800	26500	2	Hypomethylated
1733	6	88236501	88236600	100	1	Hypermethylated
1734	6	88292801	88504900	212100	2	Hypomethylated
1735	6	88724501	88923600	199100	4	Hypermethylated
1736	6	89089101	89112800	23700	2	Hypomethylated
1737	6	89123801	89123900	100	1	Hypermethylated
1738	6	89172301	89312300	140000	2	Hypomethylated
1739	6	90161001	90161100	100	1	Hypermethylated
1740	6	90474001	91331800	857800	4	Hypomethylated
1741	6	91611601	91611700	100	1	Hypermethylated
1742	6	91649801	91969500	319700	2	Hypomethylated
1743	6	92253001	92332200	79200	2	Hypermethylated
1744	6	92410801	92411400	600	6	Hypomethylated
1745	6	92507101	92507200	100	1	Hypermethylated
1746	6	92778901	92779000	100	1	Hypomethylated
1747	6	92974701	93190600	215900	3	Hypermethylated
1748	6	93275601	93275700	100	1	Hypomethylated
1749	6	93419101	93763400	344300	3	Hypermethylated
1750	6	94277501	94524500	247000	4	Hypomethylated
1751	6	94771801	95427100	655300	5	Hypermethylated
1752	6	95514601	96011700	497100	2	Hypomethylated
1753	6	96116301	98832700	2716400	12	Hypermethylated
1754	6	99198301	99664900	466600	6	Hypomethylated
1755	6	99730901	100084500	353600	2	Hypermethylated
1756	6	100304901	101340400	1035500	8	Hypomethylated
1757	6	101383301	102598000	1214700	5	Hypermethylated
1758	6	103631201	103676900	45700	2	Hypomethylated
1759	6	103739201	103739300	100	1	Hypermethylated
1760	6	103805801	103805900	100	1	Hypomethylated
1761	6	103947601	103947700	100	1	Hypermethylated
1762	6	104649301	104649400	100	1	Hypomethylated
1763	6	105036901	105037100	200	2	Hypermethylated
1764	6	105424101	105424200	100	1	Hypomethylated
1765	6	106472501	107739500	1267000	6	Hypermethylated
1766	6	107922901	107923000	100	1	Hypomethylated
1767	6	108064901	108341900	277000	4	Hypermethylated
1768	6	108456401	108456600	200	2	Hypomethylated
1769	6	108472501	108637100	164600	3	Hypermethylated
1770	6	108751401	108847300	95900	5	Hypomethylated
1771	6	108893001	109026200	133200	2	Hypermethylated
1772	6	109047201	109221900	174700	5	Hypomethylated
1773	6	110501001	112226400	1725400	13	Hypermethylated
1774	6	112480701	112891700	411000	3	Hypomethylated
1775	6	113327101	113327200	100	1	Hypermethylated
1776	6	113558101	113558200	100	1	Hypomethylated
1777	6	114076701	114812000	735300	7	Hypermethylated
1778	6	114846301	114915500	69200	3	Hypomethylated
1779	6	114978901	114979100	200	2	Hypermethylated
1780	6	115056201	115114300	58100	2	Hypomethylated
1781	6	115271401	115893700	622300	7	Hypermethylated
1782	6	115963801	115963900	100	1	Hypomethylated
1783	6	116001601	116152300	150700	2	Hypermethylated
1784	6	116248101	116528900	280800	8	Hypomethylated
1785	6	116593301	116593400	100	1	Hypermethylated
1786	6	116720501	116720700	200	2	Hypomethylated
1787	6	116758101	117549200	791100	3	Hypermethylated
1788	6	117574501	117574600	100	1	Hypomethylated
1789	6	117702601	117702700	100	1	Hypermethylated
1790	6	117833201	117840500	7300	2	Hypomethylated
1791	6	118100901	118101000	100	1	Hypermethylated
1792	6	118415801	118415900	100	1	Hypomethylated
1793	6	118521501	118521600	100	1	Hypermethylated
1794	6	118527501	119435800	908300	8	Hypomethylated
1795	6	119474301	119474600	300	3	Hypermethylated
1796	6	119856001	120302900	446900	2	Hypomethylated
1797	6	120376601	120376800	200	2	Hypermethylated
1798	6	120626401	121503200	876800	5	Hypomethylated
1799	6	121687901	122649700	961800	9	Hypermethylated
1800	6	122897201	122897300	100	1	Hypomethylated
1801	6	123124001	124741300	1617300	8	Hypermethylated
1802	6	124747801	125457700	709900	5	Hypomethylated
1803	6	125706701	125706800	100	1	Hypermethylated
1804	6	125853001	126456600	603600	3	Hypomethylated
1805	6	126675701	127209900	534200	4	Hypermethylated
1806	6	127493701	127806200	312500	3	Hypomethylated
1807	6	127853901	127920800	66900	2	Hypermethylated
1808	6	127995001	128224400	229400	5	Hypomethylated
1809	6	128264301	128264400	100	1	Hypermethylated
1810	6	128348901	128349000	100	1	Hypomethylated
1811	6	128721201	128721300	100	1	Hypermethylated
1812	6	128922401	128922600	200	2	Hypomethylated
1813	6	129048101	129277400	229300	3	Hypermethylated
1814	6	129673201	129810100	136900	5	Hypomethylated
1815	6	129968401	130826200	857800	6	Hypermethylated
1816	6	130859001	130859100	100	1	Hypomethylated
1817	6	131176601	131507000	330400	2	Hypermethylated
1818	6	131642901	131643000	100	1	Hypomethylated
1819	6	131707901	132536200	828300	6	Hypermethylated
1820	6	132599801	132600000	200	2	Hypomethylated
1821	6	132615501	133033100	417600	4	Hypermethylated
1822	6	133090901	133091000	100	1	Hypomethylated
1823	6	133129601	133187100	57500	2	Hypermethylated
1824	6	134154701	134154800	100	1	Hypomethylated
1825	6	134349201	135868600	1519400	7	Hypermethylated
1826	6	136344601	136406000	61400	6	Hypomethylated
1827	6	136454101	136467400	13300	2	Hypermethylated
1828	6	136616501	136616600	100	1	Hypomethylated
1829	6	136935001	136935100	100	1	Hypermethylated
1830	6	137118401	137118500	100	1	Hypomethylated
1831	6	137537401	137537600	200	2	Hypermethylated
1832	6	138379301	138874500	495200	4	Hypomethylated
1833	6	139012101	139779100	767000	6	Hypermethylated
1834	6	139924101	140219300	295200	9	Hypomethylated
1835	6	140340701	140340900	200	2	Hypermethylated
1836	6	140421601	140532400	110800	5	Hypomethylated
1837	6	140958501	142084300	1125800	8	Hypermethylated
1838	6	142155801	143452100	1296300	10	Hypomethylated
1839	6	143453701	143808400	354700	4	Hypermethylated
1840	6	143967101	144116600	149500	3	Hypomethylated
1841	6	144164501	144193900	29400	2	Hypermethylated
1842	6	144293301	144567800	274500	4	Hypomethylated
1843	6	144594101	144716900	122800	2	Hypermethylated
1844	6	144943301	145272900	329600	6	Hypomethylated
1845	6	145967001	146747100	780100	3	Hypermethylated
1846	6	147262201	147262300	100	1	Hypomethylated
1847	6	147264301	147697800	433500	3	Hypermethylated
1848	6	148173901	148174000	100	1	Hypomethylated
1849	6	148186501	148186800	300	3	Hypermethylated
1850	6	148408401	148408500	100	1	Hypomethylated
1851	6	148548401	149082500	534100	4	Hypermethylated
1852	6	149359801	149550500	190700	2	Hypomethylated
1853	7	3002401	3002500	100	1	Hypomethylated
1854	7	3411301	4223000	811700	3	Hypermethylated
1855	7	4669801	4704800	35000	2	Hypomethylated
1856	7	4777201	4813100	35900	2	Hypermethylated
1857	7	4823001	4823100	100	1	Hypomethylated
1858	7	4852501	4852800	300	3	Hypermethylated
1859	7	4920801	5068300	147500	3	Hypomethylated
1860	7	5080501	5080600	100	1	Hypermethylated
1861	7	5117501	5117700	200	2	Hypomethylated
1862	7	5183701	5794300	610600	5	Hypermethylated
1863	7	5870101	6069100	199000	3	Hypomethylated
1864	7	6283901	6875400	591500	3	Hypermethylated
1865	7	7066301	7066400	100	1	Hypomethylated
1866	7	7332301	7604900	272600	3	Hypermethylated
1867	7	7624101	7624400	300	3	Hypomethylated
1868	7	7676301	7717000	40700	3	Hypermethylated
1869	7	7930401	7930600	200	2	Hypomethylated
1870	7	8004901	8232700	227800	6	Hypermethylated
1871	7	8243101	8243200	100	1	Hypomethylated
1872	7	8378301	8378400	100	1	Hypermethylated
1873	7	8450601	8450800	200	2	Hypomethylated
1874	7	8490601	8560200	69600	2	Hypermethylated
1875	7	8721101	8721200	100	1	Hypomethylated
1876	7	8892901	9002400	109500	3	Hypermethylated
1877	7	9012901	9013000	100	1	Hypomethylated
1878	7	9139401	9139600	200	2	Hypermethylated
1879	7	9460901	9730000	269100	2	Hypomethylated
1880	7	9907001	9907100	100	1	Hypermethylated
1881	7	9912101	9912200	100	1	Hypomethylated
1882	7	10024801	10029200	4400	2	Hypermethylated
1883	7	10035701	10035800	100	1	Hypomethylated
1884	7	10886001	11184200	298200	3	Hypermethylated
1885	7	11198001	11198100	100	1	Hypomethylated
1886	7	11310801	12618300	1307500	14	Hypermethylated
1887	7	12753701	12753900	200	2	Hypomethylated
1888	7	13050001	13050100	100	1	Hypermethylated
1889	7	13179201	14405900	1226700	3	Hypomethylated
1890	7	14861301	15933000	1071700	15	Hypermethylated
1891	7	15998701	16179000	180300	7	Hypomethylated
1892	7	16362601	16639100	276500	2	Hypermethylated
1893	7	16810601	16810700	100	1	Hypomethylated
1894	7	16866801	17321800	455000	4	Hypermethylated
1895	7	17800301	17800400	100	1	Hypomethylated
1896	7	18005501	18243700	238200	7	Hypermethylated
1897	7	18465301	18465500	200	2	Hypomethylated
1898	7	18688201	19179400	491200	3	Hypermethylated
1899	7	19589701	19906000	316300	4	Hypomethylated
1900	7	19929201	20510800	581600	5	Hypermethylated
1901	7	20521701	20521800	100	1	Hypomethylated
1902	7	20524401	20524500	100	1	Hypermethylated
1903	7	20780601	20780900	300	2	Hypomethylated
1904	7	20900401	20952000	51600	3	Hypermethylated
1905	7	20981101	21076400	95300	6	Hypomethylated
1906	7	21158801	21295000	136200	2	Hypermethylated
1907	7	21412801	21412900	100	1	Hypomethylated
1908	7	21492001	21495200	3200	3	Hypermethylated
1909	7	21730301	21730600	300	3	Hypomethylated
1910	7	21791801	22412700	620900	11	Hypermethylated
1911	7	22510901	22953800	442900	4	Hypomethylated
1912	7	23201301	23756600	555300	6	Hypermethylated
1913	7	24083801	24311800	228000	4	Hypomethylated
1914	7	24344501	24381500	37000	2	Hypermethylated
1915	7	24390401	24390500	100	1	Hypomethylated
1916	7	24509001	24509100	100	1	Hypermethylated
1917	7	24769301	25131900	362600	11	Hypomethylated
1918	7	25178001	25178100	100	1	Hypermethylated
1919	7	25271301	25500600	229300	4	Hypomethylated
1920	7	25759901	25940400	180500	3	Hypermethylated
1921	7	25941301	25941400	100	1	Hypomethylated
1922	7	26023601	26628300	604700	3	Hypermethylated
1923	7	26960301	26960400	100	1	Hypomethylated
1924	7	26980001	26980200	200	2	Hypermethylated
1925	7	27343201	27343300	100	1	Hypomethylated
1926	7	27377401	27377800	400	4	Hypermethylated
1927	7	27533301	27721600	188300	4	Hypomethylated
1928	7	27873701	28170500	296800	3	Hypermethylated
1929	7	28266801	29198100	931300	13	Hypomethylated
1930	7	29478201	29478300	100	1	Hypermethylated
1931	7	29484501	29587600	103100	2	Hypomethylated
1932	7	29690201	29690300	100	1	Hypermethylated
1933	7	29733201	30967500	1234300	12	Hypomethylated
1934	7	31005101	31005400	300	3	Hypermethylated
1935	7	31067201	31103900	36700	7	Hypomethylated
1936	7	31204201	32010800	806600	6	Hypermethylated
1937	7	32087701	32087900	200	2	Hypomethylated
1938	7	32348701	32710300	361600	3	Hypermethylated
1939	7	32823401	32823500	100	1	Hypomethylated
1940	7	32886101	32937200	51100	2	Hypermethylated
1941	7	33050301	33094900	44600	2	Hypomethylated
1942	7	33172001	33963800	791800	5	Hypermethylated
1943	7	35039901	35040000	100	1	Hypomethylated
1944	7	35055501	35083900	28400	2	Hypermethylated
1945	7	35270201	35854600	584400	6	Hypomethylated
1946	7	36114401	36438800	324400	2	Hypermethylated
1947	7	36728401	36785600	57200	5	Hypomethylated
1948	7	36980701	36980800	100	1	Hypermethylated
1949	7	37160801	37161000	200	2	Hypomethylated
1950	7	38049901	38737900	688000	8	Hypermethylated
1951	7	38817801	38954100	136300	2	Hypomethylated
1952	7	39105101	39318800	213700	3	Hypermethylated
1953	7	39362701	39362800	100	1	Hypomethylated
1954	7	39368401	40052800	684400	5	Hypermethylated
1955	7	40294301	40294400	100	1	Hypomethylated
1956	7	40582101	41662200	1080100	10	Hypermethylated
1957	7	43014901	43015000	100	1	Hypomethylated
1958	7	43516601	43563400	46800	2	Hypermethylated
1959	7	43589801	43780700	190900	2	Hypomethylated
1960	7	43951201	43951500	300	3	Hypermethylated
1961	7	44308301	44980700	672400	9	Hypomethylated
1962	7	45067801	45198400	130600	4	Hypermethylated
1963	7	45289201	45374700	85500	6	Hypomethylated
1964	7	45581601	45581700	100	1	Hypermethylated
1965	7	45787101	46239500	452400	4	Hypomethylated
1966	7	46326501	46326600	100	1	Hypermethylated
1967	7	46452401	46510100	57700	6	Hypomethylated
1968	7	46610501	46893600	283100	2	Hypermethylated
1969	7	47010701	47010800	100	1	Hypomethylated
1970	7	47012801	47012900	100	1	Hypermethylated
1971	7	47157301	47157400	100	1	Hypomethylated
1972	7	47196501	48096500	900000	12	Hypermethylated
1973	7	48149401	48149500	100	1	Hypomethylated
1974	7	48209101	48770700	561600	7	Hypermethylated
1975	7	48797001	48797100	100	1	Hypomethylated
1976	7	48869701	48869800	100	1	Hypermethylated
1977	7	49217301	49611400	394100	5	Hypomethylated
1978	7	50016201	52238400	2222200	11	Hypermethylated
1979	7	52340901	52341000	100	1	Hypomethylated
1980	7	52425001	55911600	3486600	6	Hypermethylated
1981	7	55919501	55919600	100	1	Hypomethylated
1982	7	56534201	58723600	2189400	9	Hypermethylated
1983	7	58837501	58837600	100	1	Hypomethylated
1984	7	59045801	59268000	222200	4	Hypermethylated
1985	7	60527301	60527400	100	1	Hypomethylated
1986	7	60792001	62521500	1729500	4	Hypermethylated
1987	7	62662701	62662800	100	1	Hypomethylated
1988	7	62695301	63271900	576600	3	Hypermethylated
1989	7	63291201	63291300	100	1	Hypomethylated
1990	7	63385901	63628500	242600	2	Hypermethylated
1991	7	63761501	63761600	100	1	Hypomethylated
1992	7	63780301	63780400	100	1	Hypermethylated
1993	7	64042701	64271000	228300	3	Hypomethylated
1994	7	64467401	65251400	784000	3	Hypermethylated
1995	7	65577101	66341900	764800	12	Hypomethylated
1996	7	66486201	66486300	100	1	Hypermethylated
1997	7	66615801	66616200	400	4	Hypomethylated
1998	7	66689901	66771600	81700	3	Hypermethylated
[truncated: 2,852 more rows]
