# Supplementary material for: Ancestral perinatal obesogen exposure results in a transgenerational thrifty phenotype in mice
Source: Nat Commun. 2017 Dec 8;8:2012. doi: 10.1038/s41467-017-01944-z (PMC5722856; doi:10.1038/s41467-017-01944-z)
Supplement: Supplementary file 8 — Supplementary Data 5 [file 41467_2017_1944_MOESM8_ESM.xlsx]

## Sheet: Supp. Data 5
Supplementary Data 5. Results from Monte Carlo-Wilcoxon matched-pairs signed-ranks tests to study the coordination between TBT-dependent DNA methylome and transcriptome variation in F4 male gonadal adipose tissue.
					Gene expression bias index4					Statistical significance
DMR structure-gene association subset1	DMR direction of change2	Transcript abundance measure	Total number of genes3	Number of DMR structure-associated genes	Observed	Expected [minimum]	Expected [5th percentile]	Expected [95th percentile]	Expected [maximum]	pupper value5	plower value5
I	Hypomethylated	Mean	17610	45	0.0705314	-0.55942	-0.186473	0.371981	0.692754	0.561	0.4433
II	Hypomethylated	Mean	17610	2857	0.0769767	-0.00657195	0.0466274	0.110524	0.159813	0.5391	0.4609
III	Hypomethylated	Mean	17610	6339	0.152484	0.0538619	0.0747796	0.111968	0.133253	0	1
I	Hypermethylated	Mean	17610	140	0.0970618	-0.272138	-0.104772	0.211763	0.391489	0.3318	0.6689
II	Hypermethylated	Mean	17610	2543	-0.0254132	-0.0127709	0.0309612	0.0995524	0.15511	1	<0.0001
III	Hypermethylated	Mean	17610	4967	-0.0208633	0.00888375	0.0406934	0.0851664	0.120346	1	<0.0001
I	Hypomethylated	CV	17610	45	-0.0164251	-0.5343	-0.176908	0.381643	0.715942	0.7601	0.2432
II	Hypomethylated	CV	17610	2857	0.124997	0.0345151	0.0680616	0.132874	0.175617	0.1054	0.8946
III	Hypomethylated	CV	17610	6339	0.104985	0.0506626	0.078451	0.115711	0.137815	0.2473	0.7528
I	Hypermethylated	CV	17610	140	-0.0269504	-0.283283	-0.0531003	0.265664	0.440729	0.9163	0.0839
II	Hypermethylated	CV	17610	2543	0.157738	0.0262498	0.0722371	0.141362	0.183	0.008	0.992
III	Hypermethylated	CV	17610	4967	0.138015	0.0575406	0.0843617	0.129208	0.167248	0.0111	0.9889
1, Genes were assigned to DMR structures using the tool "Genomic Regions Search" from MouseMine. DMR structure-gene association Subset I encompasses genes with at least one DMR in the close vicinity of their transcription start site (TSS). DMR structure-gene association Subset II encompasses genes that overlap or flank at least one DMR regardless of DMR distance to the gene TSS. DMR structure-gen…
2, Hypermethylated DMR structures are supported by DMRs for which MBD-seq read coverage is significantly higher in TBT than in DMSO samples. Hypomethylated DMR structures are supported by DMRs for which MBD-seq read coverage is significantly lower in TBT than in DMSO samples.
3, Number of genes for which no more than in one biological replicate 0 RNA-seq reads were detected in DMSO samples, and no more than in one biological replicate 0 RNA-seq reads were detected in TBT samples.
4, For each subset and DMR direction of change, genes were ranked increasingly using the absolute values for the subtraction of transcript abundance measures for DMSO samples from TBT samples, and each gene rank was signed depending on the sign of the same subtractions. Observed gene expression bias index was calculated as the sum of signed ranks normalized by the maximum absolute value this sum …
3, pupper and plower values were calculated as the number of random permutations that resulted in larger or equal, and lower or equal indexes than observed ones, respectively.
