# Supplementary material for: Ancestral perinatal obesogen exposure results in a transgenerational thrifty phenotype in mice
Source: Nat Commun. 2017 Dec 8;8:2012. doi: 10.1038/s41467-017-01944-z (PMC5722856; doi:10.1038/s41467-017-01944-z)
Supplement: Supplementary file 9 — Supplementary Data 6 [file 41467_2017_1944_MOESM9_ESM.xlsx]

## Sheet: Supp. Data 6
Supplementary Data 6. Results from Monte Carlo tests for the enrichment of groups of at least two TBT-dependent differentially expressed genes (DEGs) within iso-Differentially Methylated Blocks (isoDMBs) for F4 male gonadal adipose tissue.
			Fraction of isoDMBs with at least two DEGs3					Statistical significance
isoDMB direction of change1	DEGs direction of change2	Number of DEGs	Observed	Expected [minimum]	Expected [5th percentile]	Expected [95th percentile]	Expected [maximum]	pupper value4	plower value4
Hypermethylated and Hypomethylated	Overexpressed and Underexpressed	1401	0.035376	0.0239554	0.0275766	0.0337047	0.0381616	0.0083	0.9946
Hypermethylated	Overexpressed	767	0.00278552	0	0.00139276	0.00389972	0.00557103	0.4062	0.7187
Hypermethylated	Underexpressed	634	0.00612813	0.000557103	0.00222841	0.00529248	0.00779944	0.0138	0.9922
Hypomethylated	Overexpressed	767	0.00529248	0.000557103	0.00167131	0.00445682	0.00640669	0.0064	0.9976
Hypomethylated	Underexpressed	634	0.00362117	0.000835655	0.00250696	0.00557103	0.00779944	0.6715	0.4377
1, Hypermethylated isoDMBs are supported by DMRs for which MBD-seq read coverage is significantly higher in TBT than in DMSO samples. Hypomethylated isoDMBs are supported by DMRs for which MBD-seq read coverage is significantly lower in TBT than in DMSO samples.
2, Overexpressed DEGs represent cases for which RNA-seq read coverage is significantly higher in TBT than in DMSO samples. Underexpressed DEGs represent cases for which RNA-seq read coverage is significantly lower in TBT than in DMSO samples.
3, Observed fractions of isoDMBs containing at least two DEGs were calculated as the number of isoDMBs with at least two DEGs divided by the total number of isoDMBs. Expected fractions of isoDMBs containing at least two DEGs were calculated in the same way after randomly rearranging DEGs labels 10,000 times respecting their chromosome assortment.
3, pupper and plower values were calculated as the number of random permutations that resulted in larger or equal, and lower or equal fractions than observed ones, respectively.
