# Supplementary material for: Ancestral perinatal obesogen exposure results in a transgenerational thrifty phenotype in mice
Source: Nat Commun. 2017 Dec 8;8:2012. doi: 10.1038/s41467-017-01944-z (PMC5722856; doi:10.1038/s41467-017-01944-z)
Supplement: Supplementary file 10 — Supplementary Data 7 [file 41467_2017_1944_MOESM10_ESM.xlsx]

## Sheet: Supp. Data 7
Supplementary Data 7. Results from Monte Carlo simulations for the overlap of F4 male gonadal adipose tissue isoDMBs and mouse genes and isochores.
		Jaccard index for isoDMBs overlaps with mouse genes and isochores3			Statistical significance
Genomic feature1	isoDMB direction of change2	Observed	Expected [mean]	Expected [standard deviation]	pupper value4	plower value4
Genes	Hypermethylated	0.205716	0.22493	0.00213654	1	<0.0001
L1 isochores	Hypermethylated	0.102273	0.0773997	0.00553173	<0.0001	1
L2 isochores	Hypermethylated	0.31669	0.241768	0.00481116	<0.0001	1
H1 isochores	Hypermethylated	0.13942	0.170462	0.00400026	1	<0.0001
H2 isochores	Hypermethylated	0.041915	0.0996895	0.00355306	1	<0.0001
H3 isochores	Hypermethylated	0.00128646	0.00308447	0.000749786	0.9997	<0.0001
Genes	Hypomethylated	0.187412	0.159548	0.00205728	<0.0001	1
L1 isochores	Hypomethylated	0.0417593	0.0604702	0.00617331	0.9997	0.0006
L2 isochores	Hypomethylated	0.0853444	0.139466	0.00396595	1	<0.0001
H1 isochores	Hypomethylated	0.162727	0.138224	0.00438496	<0.0001	1
H2 isochores	Hypomethylated	0.207112	0.105932	0.0050196	0	1
H3 isochores	Hypomethylated	0.00681143	0.00364662	0.00105595	0.0065	0.9943
1, Mouse genes coordinates were obtained from the Mouse Genome Database (MGD). Mouse isochore coordinates were obtained from IsoFinder.
2, Hypermethylated isoDMBs are supported by DMRs for which MBD-seq read coverage is significantly higher in TBT than in DMSO samples. Hypomethylated isoDMBs are supported by DMRs for which MBD-seq read coverage is significantly lower in TBT than in DMSO samples.
3, Genomic regions overlap was inspected using HyperBrowser. Observed Jaccard indexes were calculated as the sum of all bp overlapping between the two elements in each comparison divided by the extent of the genome in bp covered by both elements in each comparison. Expected Jaccard indexes were calculated in the same way after randomly rearranging the F4 adipose isoDMBs 10,000 times respecting th…
3, pupper and plower values were calculated as the number of random permutations that resulted in larger or equal, and lower or equal indexes than observed ones, respectively.
