# Supplementary material for: Ancestral perinatal obesogen exposure results in a transgenerational thrifty phenotype in mice
Source: Nat Commun. 2017 Dec 8;8:2012. doi: 10.1038/s41467-017-01944-z (PMC5722856; doi:10.1038/s41467-017-01944-z)
Supplement: Supplementary file 11 — Supplementary Data 8 [file 41467_2017_1944_MOESM11_ESM.xlsx]

## Sheet: Supp. Data 8
Supplementary Data 8. Functional gene ontology (GO) analysis for genes spanning mouse isochores.
Isochore type1	GO identifier2	GO term2	Number of genes2	p value2
H isochores	GO:0048518	positive regulation of biological process	2433	2.38528e-28
H isochores	GO:0048522	positive regulation of cellular process	2214	4.09945e-28
H isochores	GO:0071840	cellular component organization or biogenesis	2660	2.62592e-25
H isochores	GO:0051179	localization	2569	6.78855e-25
H isochores	GO:0016043	cellular component organization	2585	3.01303e-24
H isochores	GO:0008152	metabolic process	4484	3.52169e-24
H isochores	GO:0071704	organic substance metabolic process	4310	5.60499e-24
H isochores	GO:0044237	cellular metabolic process	4056	2.02981e-23
H isochores	GO:0051234	establishment of localization	2070	3.43448e-23
H isochores	GO:0044238	primary metabolic process	4063	4.93295e-22
H isochores	GO:0006810	transport	1995	6.24116e-22
H isochores	GO:0044707	single-multicellular organism process	2729	1.27638e-21
H isochores	GO:0007275	multicellular organism development	2306	1.34523e-21
H isochores	GO:0009893	positive regulation of metabolic process	1424	2.86438e-20
H isochores	GO:0048856	anatomical structure development	2492	5.54582e-20
H isochores	GO:0032502	developmental process	2649	6.09717e-20
H isochores	GO:0044767	single-organism developmental process	2622	6.34545e-20
H isochores	GO:0031325	positive regulation of cellular metabolic process	1335	7.02149e-20
H isochores	GO:0048731	system development	2043	1.21932e-19
H isochores	GO:0010604	positive regulation of macromolecule metabolic process	1322	2.09918e-18
H isochores	GO:0043170	macromolecule metabolic process	3642	7.96363e-18
H isochores	GO:0048869	cellular developmental process	1906	3.86959e-17
H isochores	GO:0044260	cellular macromolecule metabolic process	3305	4.36981e-17
H isochores	GO:0030154	cell differentiation	1829	1.52739e-16
H isochores	GO:0023051	regulation of signaling	1320	9.49244e-16
H isochores	GO:0010646	regulation of cell communication	1310	1.01616e-15
H isochores	GO:0048519	negative regulation of biological process	2118	3.57521e-15
H isochores	GO:0045935	positive regulation of nucleobase-containing compound metabolic process	820	4.52389e-15
H isochores	GO:0080090	regulation of primary metabolic process	2392	5.26198e-15
H isochores	GO:0009966	regulation of signal transduction	1166	6.80282e-15
H isochores	GO:0032879	regulation of localization	1201	7.8867e-15
H isochores	GO:0065008	regulation of biological quality	1559	8.29693e-15
H isochores	GO:0006793	phosphorus metabolic process	1340	1.36321e-14
H isochores	GO:0019222	regulation of metabolic process	2580	1.80374e-14
H isochores	GO:0006796	phosphate-containing compound metabolic process	1337	1.99366e-14
H isochores	GO:0051641	cellular localization	1087	4.15622e-14
H isochores	GO:0051254	positive regulation of RNA metabolic process	709	4.19603e-14
H isochores	GO:0048523	negative regulation of cellular process	1955	5.29899e-14
H isochores	GO:0051173	positive regulation of nitrogen compound metabolic process	859	5.35164e-14
H isochores	GO:0035556	intracellular signal transduction	1110	7.2771e-14
H isochores	GO:0031323	regulation of cellular metabolic process	2401	7.28876e-14
H isochores	GO:0009653	anatomical structure morphogenesis	1198	7.4065e-14
H isochores	GO:0006996	organelle organization	1362	7.98772e-14
H isochores	GO:0051128	regulation of cellular component organization	1113	1.64283e-13
H isochores	GO:0006807	nitrogen compound metabolic process	2688	1.67056e-13
H isochores	GO:0044249	cellular biosynthetic process	2347	1.69659e-13
H isochores	GO:0009891	positive regulation of biosynthetic process	856	3.92434e-13
H isochores	GO:0019538	protein metabolic process	2203	4.00775e-13
H isochores	GO:0031328	positive regulation of cellular biosynthetic process	840	5.07686e-13
H isochores	GO:0051049	regulation of transport	879	1.05303e-12
H isochores	GO:0006366	transcription from RNA polymerase II promoter	897	1.20701e-12
H isochores	GO:0060255	regulation of macromolecule metabolic process	2413	1.2128e-12
H isochores	GO:1902680	positive regulation of RNA biosynthetic process	676	1.64224e-12
H isochores	GO:0045893	positive regulation of transcription, DNA-templated	674	1.74202e-12
H isochores	GO:1903508	positive regulation of nucleic acid-templated transcription	674	1.74202e-12
H isochores	GO:0034641	cellular nitrogen compound metabolic process	2539	2.32369e-12
H isochores	GO:0016310	phosphorylation	985	2.35817e-12
H isochores	GO:0009058	biosynthetic process	2412	3.55979e-12
H isochores	GO:0033036	macromolecule localization	1257	4.70343e-12
H isochores	GO:0006357	regulation of transcription from RNA polymerase II promoter	864	5.56075e-12
H isochores	GO:1901576	organic substance biosynthetic process	2374	6.46802e-12
H isochores	GO:0044267	cellular protein metabolic process	1945	1.13551e-11
H isochores	GO:0048583	regulation of response to stimulus	1467	1.25193e-11
H isochores	GO:0065009	regulation of molecular function	1035	1.43423e-11
H isochores	GO:0010628	positive regulation of gene expression	811	1.84099e-11
H isochores	GO:0048513	animal organ development	1497	1.86879e-11
H isochores	GO:0051246	regulation of protein metabolic process	1152	2.04381e-11
H isochores	GO:0010557	positive regulation of macromolecule biosynthetic process	772	3.48091e-11
H isochores	GO:0007399	nervous system development	1006	5.18446e-11
H isochores	GO:0071702	organic substance transport	1141	5.42081e-11
H isochores	GO:1901360	organic cyclic compound metabolic process	2378	8.32568e-11
H isochores	GO:1902578	single-organism localization	1255	8.69016e-11
H isochores	GO:0051239	regulation of multicellular organismal process	1293	1.14351e-10
H isochores	GO:0051649	establishment of localization in cell	823	1.49872e-10
H isochores	GO:0050793	regulation of developmental process	1128	1.51741e-10
H isochores	GO:1902589	single-organism organelle organization	767	1.55059e-10
H isochores	GO:0044765	single-organism transport	1158	1.57898e-10
H isochores	GO:0007166	cell surface receptor signaling pathway	1066	2.53421e-10
H isochores	GO:0022008	neurogenesis	774	4.43211e-10
H isochores	GO:0032268	regulation of cellular protein metabolic process	1062	4.54982e-10
H isochores	GO:0034645	cellular macromolecule biosynthetic process	1934	4.56803e-10
H isochores	GO:0044271	cellular nitrogen compound biosynthetic process	1921	5.91344e-10
H isochores	GO:0009059	macromolecule biosynthetic process	1982	8.30929e-10
H isochores	GO:0006725	cellular aromatic compound metabolic process	2295	1.40836e-09
H isochores	GO:0008104	protein localization	1097	2.27522e-09
H isochores	GO:0007010	cytoskeleton organization	543	2.29113e-09
H isochores	GO:0046907	intracellular transport	638	2.42662e-09
H isochores	GO:0001501	skeletal system development	264	3.99276e-09
H isochores	GO:0006139	nucleobase-containing compound metabolic process	2219	4.30843e-09
H isochores	GO:0006468	protein phosphorylation	824	5.04765e-09
H isochores	GO:0046483	heterocycle metabolic process	2260	5.09919e-09
H isochores	GO:0006811	ion transport	638	5.56239e-09
H isochores	GO:1902531	regulation of intracellular signal transduction	727	6.33269e-09
H isochores	GO:0009790	embryo development	561	7.15224e-09
H isochores	GO:0048699	generation of neurons	723	8.5052e-09
H isochores	GO:0043412	macromolecule modification	1587	9.14475e-09
H isochores	GO:0045944	positive regulation of transcription from RNA polymerase II promoter	523	1.08789e-08
H isochores	GO:0051171	regulation of nitrogen compound metabolic process	1747	1.1813e-08
H isochores	GO:0006464	cellular protein modification process	1488	1.31342e-08
H isochores	GO:0036211	protein modification process	1488	1.31342e-08
H isochores	GO:0048646	anatomical structure formation involved in morphogenesis	514	1.82564e-08
H isochores	GO:0044710	single-organism metabolic process	1616	1.838e-08
H isochores	GO:0070727	cellular macromolecule localization	726	2.49077e-08
H isochores	GO:0048705	skeletal system morphogenesis	141	2.56103e-08
H isochores	GO:0010467	gene expression	2153	3.03824e-08
H isochores	GO:0045595	regulation of cell differentiation	807	3.55847e-08
H isochores	GO:0090304	nucleic acid metabolic process	1977	4.37612e-08
H isochores	GO:0051174	regulation of phosphorus metabolic process	767	4.8978e-08
H isochores	GO:0019220	regulation of phosphate metabolic process	766	5.84533e-08
H isochores	GO:0034613	cellular protein localization	718	5.87115e-08
H isochores	GO:0048598	embryonic morphogenesis	330	6.17346e-08
H isochores	GO:0060341	regulation of cellular localization	420	7.14067e-08
H isochores	GO:0031399	regulation of protein modification process	754	7.65352e-08
H isochores	GO:0016070	RNA metabolic process	1779	8.30066e-08
H isochores	GO:0007167	enzyme linked receptor protein signaling pathway	419	8.85898e-08
H isochores	GO:0010468	regulation of gene expression	1748	1.07581e-07
H isochores	GO:0045184	establishment of protein localization	869	1.16792e-07
H isochores	GO:0031326	regulation of cellular biosynthetic process	1702	1.24362e-07
H isochores	GO:0018130	heterocycle biosynthetic process	1637	1.45627e-07
H isochores	GO:0023057	negative regulation of signaling	559	1.46802e-07
H isochores	GO:0010648	negative regulation of cell communication	557	1.55699e-07
H isochores	GO:0034654	nucleobase-containing compound biosynthetic process	1613	1.60426e-07
H isochores	GO:0009889	regulation of biosynthetic process	1725	1.6108e-07
H isochores	GO:0044085	cellular component biogenesis	1149	1.71304e-07
H isochores	GO:0019438	aromatic compound biosynthetic process	1642	1.93268e-07
H isochores	GO:0030182	neuron differentiation	649	2.02634e-07
H isochores	GO:0006351	transcription, DNA-templated	1443	2.16494e-07
H isochores	GO:2000112	regulation of cellular macromolecule biosynthetic process	1583	2.57529e-07
H isochores	GO:0048568	embryonic organ development	254	2.58919e-07
H isochores	GO:0042325	regulation of phosphorylation	660	2.80198e-07
H isochores	GO:0043009	chordate embryonic development	370	2.99261e-07
H isochores	GO:0048468	cell development	997	3.21397e-07
H isochores	GO:0022607	cellular component assembly	1055	3.44192e-07
H isochores	GO:0009888	tissue development	840	3.79164e-07
H isochores	GO:0008219	cell death	892	3.99389e-07
H isochores	GO:1901362	organic cyclic compound biosynthetic process	1681	3.9993e-07
H isochores	GO:0019219	regulation of nucleobase-containing compound metabolic process	1612	4.00152e-07
H isochores	GO:0051247	positive regulation of protein metabolic process	669	4.00288e-07
H isochores	GO:0009967	positive regulation of signal transduction	618	4.31199e-07
H isochores	GO:0009792	embryo development ending in birth or egg hatching	372	4.88273e-07
H isochores	GO:2000026	regulation of multicellular organismal development	867	5.26913e-07
H isochores	GO:0006812	cation transport	439	5.33423e-07
H isochores	GO:0010556	regulation of macromolecule biosynthetic process	1623	5.50848e-07
H isochores	GO:0051252	regulation of RNA metabolic process	1465	5.63157e-07
H isochores	GO:0015031	protein transport	791	7.41597e-07
H isochores	GO:0097659	nucleic acid-templated transcription	1444	7.52872e-07
H isochores	GO:0050790	regulation of catalytic activity	764	7.93556e-07
H isochores	GO:0023056	positive regulation of signaling	690	1.12391e-06
H isochores	GO:0001932	regulation of protein phosphorylation	611	1.13085e-06
H isochores	GO:0043269	regulation of ion transport	295	1.17305e-06
H isochores	GO:0048878	chemical homeostasis	522	1.26588e-06
H isochores	GO:0048562	embryonic organ morphogenesis	174	1.43597e-06
H isochores	GO:0032774	RNA biosynthetic process	1447	1.43619e-06
H isochores	GO:0040007	growth	513	1.47283e-06
H isochores	GO:0051130	positive regulation of cellular component organization	576	1.52756e-06
H isochores	GO:0006915	apoptotic process	811	1.57015e-06
H isochores	GO:0048585	negative regulation of response to stimulus	631	1.60903e-06
H isochores	GO:0012501	programmed cell death	825	1.77519e-06
H isochores	GO:0032270	positive regulation of cellular protein metabolic process	623	1.91239e-06
H isochores	GO:0010647	positive regulation of cell communication	685	1.91421e-06
H isochores	GO:0071310	cellular response to organic substance	878	1.96448e-06
H isochores	GO:0055085	transmembrane transport	472	2.06956e-06
H isochores	GO:0006355	regulation of transcription, DNA-templated	1400	2.14604e-06
H isochores	GO:1901564	organonitrogen compound metabolic process	885	2.16805e-06
H isochores	GO:0030029	actin filament-based process	326	2.20653e-06
H isochores	GO:0009887	animal organ morphogenesis	488	2.26966e-06
H isochores	GO:0070887	cellular response to chemical stimulus	1087	2.42382e-06
H isochores	GO:0018193	peptidyl-amino acid modification	486	2.43001e-06
H isochores	GO:0007389	pattern specification process	244	2.64419e-06
H isochores	GO:0009968	negative regulation of signal transduction	492	2.9119e-06
H isochores	GO:0007005	mitochondrion organization	278	3.61848e-06
H isochores	GO:0009952	anterior/posterior pattern specification	126	4.13697e-06
H isochores	GO:0009719	response to endogenous stimulus	620	4.48869e-06
H isochores	GO:0009892	negative regulation of metabolic process	1115	4.85509e-06
H isochores	GO:0006839	mitochondrial transport	126	5.92047e-06
H isochores	GO:1903506	regulation of nucleic acid-templated transcription	1401	7.26389e-06
H isochores	GO:0008283	cell proliferation	866	7.30429e-06
H isochores	GO:0044802	single-organism membrane organization	371	8.10756e-06
H isochores	GO:0051094	positive regulation of developmental process	622	9.32351e-06
H isochores	GO:0072655	establishment of protein localization to mitochondrion	91	9.35279e-06
H isochores	GO:1901575	organic substance catabolic process	736	1.04593e-05
H isochores	GO:0030036	actin cytoskeleton organization	291	1.05017e-05
H isochores	GO:2001141	regulation of RNA biosynthetic process	1402	1.07244e-05
H isochores	GO:0051960	regulation of nervous system development	442	1.22881e-05
H isochores	GO:0032386	regulation of intracellular transport	238	1.25724e-05
H isochores	GO:1905114	cell surface receptor signaling pathway involved in cell-cell signaling	242	1.25724e-05
H isochores	GO:0030001	metal ion transport	377	1.43011e-05
H isochores	GO:0006886	intracellular protein transport	441	1.46937e-05
H isochores	GO:0071495	cellular response to endogenous stimulus	508	1.52962e-05
H isochores	GO:0010562	positive regulation of phosphorus metabolic process	496	1.55371e-05
H isochores	GO:0045937	positive regulation of phosphate metabolic process	496	1.55371e-05
H isochores	GO:0006626	protein targeting to mitochondrion	83	1.74036e-05
H isochores	GO:0007155	cell adhesion	703	1.74708e-05
H isochores	GO:0009056	catabolic process	765	1.96645e-05
H isochores	GO:0010941	regulation of cell death	710	1.96808e-05
H isochores	GO:0007264	small GTPase mediated signal transduction	253	2.24938e-05
H isochores	GO:0060284	regulation of cell development	451	2.2596e-05
H isochores	GO:0031324	negative regulation of cellular metabolic process	1020	2.26926e-05
H isochores	GO:0031401	positive regulation of protein modification process	505	2.27616e-05
H isochores	GO:0045597	positive regulation of cell differentiation	461	2.36951e-05
H isochores	GO:0022610	biological adhesion	707	2.38612e-05
H isochores	GO:0042592	homeostatic process	763	2.57732e-05
H isochores	GO:0009894	regulation of catabolic process	234	2.63202e-05
H isochores	GO:0003002	regionalization	185	2.72786e-05
H isochores	GO:0010629	negative regulation of gene expression	698	2.73087e-05
H isochores	GO:0033043	regulation of organelle organization	475	2.74588e-05
H isochores	GO:0022603	regulation of anatomical structure morphogenesis	452	2.82314e-05
H isochores	GO:0061061	muscle structure development	314	2.88106e-05
H isochores	GO:0040008	regulation of growth	335	2.88391e-05
H isochores	GO:1902580	single-organism cellular localization	468	2.89157e-05
H isochores	GO:0051338	regulation of transferase activity	369	2.99241e-05
H isochores	GO:0016192	vesicle-mediated transport	553	3.10953e-05
H isochores	GO:0042127	regulation of cell proliferation	712	3.48348e-05
H isochores	GO:0034220	ion transmembrane transport	335	3.49384e-05
H isochores	GO:1901566	organonitrogen compound biosynthetic process	577	3.87752e-05
H isochores	GO:0006928	movement of cell or subcellular component	776	4.39995e-05
H isochores	GO:0030030	cell projection organization	622	4.45158e-05
H isochores	GO:0033365	protein localization to organelle	384	4.46933e-05
H isochores	GO:0070585	protein localization to mitochondrion	91	4.47092e-05
H isochores	GO:0010821	regulation of mitochondrion organization	110	4.59311e-05
H isochores	GO:0045165	cell fate commitment	144	5.34991e-05
H isochores	GO:0007417	central nervous system development	379	6.24916e-05
H isochores	GO:0044093	positive regulation of molecular function	582	7.16193e-05
H isochores	GO:0034765	regulation of ion transmembrane transport	197	7.93087e-05
H isochores	GO:0010605	negative regulation of macromolecule metabolic process	1014	8.04721e-05
H isochores	GO:0000122	negative regulation of transcription from RNA polymerase II promoter	362	8.18e-05
H isochores	GO:0048704	embryonic skeletal system morphogenesis	65	8.34592e-05
H isochores	GO:0045859	regulation of protein kinase activity	297	8.97828e-05
H isochores	GO:0048666	neuron development	511	0.000101076
H isochores	GO:0043549	regulation of kinase activity	323	0.000103408
H isochores	GO:0021700	developmental maturation	150	0.000106668
H isochores	GO:0007267	cell-cell signaling	600	0.000109348
H isochores	GO:0050767	regulation of neurogenesis	391	0.000118999
H isochores	GO:1903827	regulation of cellular protein localization	271	0.000125744
H isochores	GO:0043067	regulation of programmed cell death	649	0.000131836
H isochores	GO:0044092	negative regulation of molecular function	434	0.000132011
H isochores	GO:0042981	regulation of apoptotic process	642	0.000132321
H isochores	GO:0050891	multicellular organismal water homeostasis	28	0.000136818
H isochores	GO:0071363	cellular response to growth factor stimulus	261	0.00013963
H isochores	GO:0070848	response to growth factor	266	0.000141469
H isochores	GO:0051172	negative regulation of nitrogen compound metabolic process	679	0.000146206
H isochores	GO:0001934	positive regulation of protein phosphorylation	418	0.000152629
H isochores	GO:0034762	regulation of transmembrane transport	203	0.000153818
H isochores	GO:0042327	positive regulation of phosphorylation	437	0.000159962
H isochores	GO:0016055	Wnt signaling pathway	202	0.000174218
H isochores	GO:0019637	organophosphate metabolic process	438	0.000183409
H isochores	GO:0048706	embryonic skeletal system development	80	0.000183891
H isochores	GO:0022411	cellular component disassembly	159	0.000186034
H isochores	GO:0044281	small molecule metabolic process	778	0.000186649
H isochores	GO:0003012	muscle system process	181	0.000191336
H isochores	GO:0198738	cell-cell signaling by wnt	202	0.000213557
H isochores	GO:0043085	positive regulation of catalytic activity	444	0.000214305
H isochores	GO:0007498	mesoderm development	68	0.000222361
H isochores	GO:0051348	negative regulation of transferase activity	138	0.000231283
H isochores	GO:2000113	negative regulation of cellular macromolecule biosynthetic process	608	0.000231495
H isochores	GO:0016049	cell growth	250	0.000234876
H isochores	GO:0071496	cellular response to external stimulus	102	0.000247702
H isochores	GO:0072594	establishment of protein localization to organelle	264	0.000251358
H isochores	GO:0010822	positive regulation of mitochondrion organization	81	0.000266333
H isochores	GO:0007169	transmembrane receptor protein tyrosine kinase signaling pathway	257	0.000274857
H isochores	GO:0006605	protein targeting	286	0.000281547
H isochores	GO:1901652	response to peptide	157	0.000297825
H isochores	GO:0061024	membrane organization	410	0.000301914
H isochores	GO:0044711	single-organism biosynthetic process	535	0.000308714
H isochores	GO:1903305	regulation of regulated secretory pathway	66	0.000318778
H isochores	GO:0043434	response to peptide hormone	143	0.000336693
H isochores	GO:0051240	positive regulation of multicellular organismal process	724	0.000342828
H isochores	GO:0001558	regulation of cell growth	202	0.000351478
H isochores	GO:0042692	muscle cell differentiation	202	0.000351478
H isochores	GO:0048584	positive regulation of response to stimulus	807	0.000354234
H isochores	GO:0010256	endomembrane system organization	252	0.000381731
H isochores	GO:0031329	regulation of cellular catabolic process	164	0.000383011
H isochores	GO:0009896	positive regulation of catabolic process	136	0.000396533
H isochores	GO:0097190	apoptotic signaling pathway	285	0.000411049
H isochores	GO:0045892	negative regulation of transcription, DNA-templated	502	0.000415665
H isochores	GO:1903955	positive regulation of protein targeting to mitochondrion	50	0.000416615
H isochores	GO:0030104	water homeostasis	33	0.000419537
H isochores	GO:0019432	triglyceride biosynthetic process	23	0.000426753
H isochores	GO:0044248	cellular catabolic process	618	0.000431568
H isochores	GO:1903749	positive regulation of establishment of protein localization to mitochondrion	51	0.000436252
H isochores	GO:0007049	cell cycle	665	0.000436854
H isochores	GO:1901653	cellular response to peptide	115	0.000478244
H isochores	GO:0040011	locomotion	705	0.00048181
H isochores	GO:0010243	response to organonitrogen compound	315	0.000499415
H isochores	GO:0048729	tissue morphogenesis	312	0.000506184
H isochores	GO:0009057	macromolecule catabolic process	472	0.00052229
H isochores	GO:0006941	striated muscle contraction	80	0.000526277
H isochores	GO:1901698	response to nitrogen compound	369	0.000532447
H isochores	GO:0044057	regulation of system process	247	0.0005363
H isochores	GO:0072359	circulatory system development	478	0.000561157
H isochores	GO:0043933	macromolecular complex subunit organization	959	0.000636698
H isochores	GO:0048589	developmental growth	333	0.000657356
H isochores	GO:0010959	regulation of metal ion transport	181	0.000658947
H isochores	GO:0007422	peripheral nervous system development	43	0.00066067
H isochores	GO:0051253	negative regulation of RNA metabolic process	533	0.000674054
H isochores	GO:0015672	monovalent inorganic cation transport	216	0.000680345
H isochores	GO:0071375	cellular response to peptide hormone stimulus	110	0.000684284
H isochores	GO:0090257	regulation of muscle system process	109	0.000696531
H isochores	GO:0098660	inorganic ion transmembrane transport	262	0.000699779
H isochores	GO:0010608	posttranscriptional regulation of gene expression	207	0.000754402
H isochores	GO:0043393	regulation of protein binding	102	0.000792304
H isochores	GO:0031327	negative regulation of cellular biosynthetic process	654	0.000890822
H isochores	GO:0043603	cellular amide metabolic process	416	0.000920265
H isochores	GO:0000165	MAPK cascade	340	0.000938412
H isochores	GO:0006950	response to stress	1367	0.000940344
H isochores	GO:0009890	negative regulation of biosynthetic process	667	0.000979336
H isochores	GO:0043086	negative regulation of catalytic activity	312	0.000980085
H isochores	GO:0072358	cardiovascular system development	324	0.00100815
H isochores	GO:1902582	single-organism intracellular transport	293	0.00101612
H isochores	GO:0032868	response to insulin	103	0.00103042
H isochores	GO:1902652	secondary alcohol metabolic process	70	0.00104069
H isochores	GO:0045017	glycerolipid biosynthetic process	71	0.00104128
H isochores	GO:0010638	positive regulation of organelle organization	248	0.0011085
H isochores	GO:0048332	mesoderm morphogenesis	42	0.00111899
H isochores	GO:0008285	negative regulation of cell proliferation	303	0.00112419
H isochores	GO:1901700	response to oxygen-containing compound	605	0.00117064
H isochores	GO:0006936	muscle contraction	138	0.00120145
H isochores	GO:0043408	regulation of MAPK cascade	314	0.00120205
H isochores	GO:0031344	regulation of cell projection organization	309	0.00122422
H isochores	GO:0032880	regulation of protein localization	450	0.00128302
H isochores	GO:0001704	formation of primary germ layer	57	0.00130478
H isochores	GO:0009991	response to extracellular stimulus	142	0.00134425
H isochores	GO:0001568	blood vessel development	305	0.00139567
H isochores	GO:0018212	peptidyl-tyrosine modification	149	0.0014057
H isochores	GO:0098655	cation transmembrane transport	250	0.00141142
H isochores	GO:0000902	cell morphogenesis	450	0.00142308
H isochores	GO:0001944	vasculature development	317	0.00142526
H isochores	GO:0018108	peptidyl-tyrosine phosphorylation	148	0.00143398
H isochores	GO:0071822	protein complex subunit organization	580	0.00150874
H isochores	GO:0010558	negative regulation of macromolecule biosynthetic process	627	0.00155649
H isochores	GO:0023014	signal transduction by protein phosphorylation	340	0.00156047
H isochores	GO:0050878	regulation of body fluid levels	164	0.00160603
H isochores	GO:0031331	positive regulation of cellular catabolic process	105	0.00167073
H isochores	GO:0051726	regulation of cell cycle	379	0.00176644
H isochores	GO:1903214	regulation of protein targeting to mitochondrion	53	0.00178836
H isochores	GO:0045664	regulation of neuron differentiation	318	0.00180161
H isochores	GO:1903747	regulation of establishment of protein localization to mitochondrion	55	0.00186606
H isochores	GO:0051248	negative regulation of protein metabolic process	469	0.00217194
H isochores	GO:0051098	regulation of binding	160	0.00224614
H isochores	GO:1903507	negative regulation of nucleic acid-templated transcription	502	0.00232216
H isochores	GO:0031668	cellular response to extracellular stimulus	88	0.00234799
H isochores	GO:0045934	negative regulation of nucleobase-containing compound metabolic process	585	0.00245072
H isochores	GO:0001707	mesoderm formation	39	0.00257162
H isochores	GO:0061448	connective tissue development	126	0.00261299
H isochores	GO:0033157	regulation of intracellular protein transport	179	0.00261795
H isochores	GO:0051216	cartilage development	97	0.00262068
H isochores	GO:0070201	regulation of establishment of protein localization	378	0.00262542
H isochores	GO:0010001	glial cell differentiation	108	0.00263661
H isochores	GO:0035264	multicellular organism growth	108	0.00263661
H isochores	GO:0031175	neuron projection development	427	0.00264582
H isochores	GO:0006518	peptide metabolic process	362	0.00265176
H isochores	GO:0022604	regulation of cell morphogenesis	224	0.00279805
H isochores	GO:0032989	cellular component morphogenesis	488	0.00281548
H isochores	GO:0010033	response to organic substance	1118	0.00284119
H isochores	GO:0044265	cellular macromolecule catabolic process	382	0.00290396
H isochores	GO:1902679	negative regulation of RNA biosynthetic process	507	0.00295594
H isochores	GO:0006461	protein complex assembly	529	0.00299489
H isochores	GO:0098662	inorganic cation transmembrane transport	236	0.00299531
H isochores	GO:0032388	positive regulation of intracellular transport	143	0.00301109
H isochores	GO:0007265	Ras protein signal transduction	149	0.00307535
H isochores	GO:0032869	cellular response to insulin stimulus	86	0.00316171
H isochores	GO:0051050	positive regulation of transport	455	0.00322553
H isochores	GO:0070271	protein complex biogenesis	529	0.00328265
H isochores	GO:0006066	alcohol metabolic process	125	0.00331363
H isochores	GO:0065003	macromolecular complex assembly	668	0.00342899
H isochores	GO:0035088	establishment or maintenance of apical/basal cell polarity	25	0.00346681
H isochores	GO:0061245	establishment or maintenance of bipolar cell polarity	25	0.00346681
H isochores	GO:0048870	cell motility	604	0.00350599
H isochores	GO:0051674	localization of cell	604	0.00350599
H isochores	GO:0016477	cell migration	554	0.00356285
H isochores	GO:0007272	ensheathment of neurons	73	0.00379742
H isochores	GO:0008366	axon ensheathment	73	0.00379742
H isochores	GO:0042552	myelination	72	0.00381215
H isochores	GO:0008610	lipid biosynthetic process	252	0.00382009
H isochores	GO:0048709	oligodendrocyte differentiation	52	0.00384067
H isochores	GO:1902533	positive regulation of intracellular signal transduction	402	0.00395071
H isochores	GO:0034248	regulation of cellular amide metabolic process	187	0.00395659
H isochores	GO:0008203	cholesterol metabolic process	66	0.00396131
H isochores	GO:0033673	negative regulation of kinase activity	118	0.00396678
H isochores	GO:0090407	organophosphate biosynthetic process	222	0.00397553
H isochores	GO:1903533	regulation of protein targeting	146	0.00401525
H isochores	GO:0051220	cytoplasmic sequestering of protein	22	0.00404152
H isochores	GO:0098609	cell-cell adhesion	468	0.00410133
H isochores	GO:0051056	regulation of small GTPase mediated signal transduction	116	0.0041522
H isochores	GO:0061014	positive regulation of mRNA catabolic process	19	0.00451384
H isochores	GO:0048732	gland development	208	0.00454659
H isochores	GO:0060627	regulation of vesicle-mediated transport	222	0.0045931
H isochores	GO:0006816	calcium ion transport	182	0.0046238
H isochores	GO:0008593	regulation of Notch signaling pathway	43	0.00469539
H isochores	GO:0048514	blood vessel morphogenesis	257	0.00473106
H isochores	GO:0046460	neutral lipid biosynthetic process	23	0.00487234
H isochores	GO:0046463	acylglycerol biosynthetic process	23	0.00487234
H isochores	GO:0043502	regulation of muscle adaptation	45	0.00495227
H isochores	GO:0045685	regulation of glial cell differentiation	45	0.00495227
H isochores	GO:0006417	regulation of translation	174	0.00497831
H isochores	GO:0010975	regulation of neuron projection development	242	0.00498541
H isochores	GO:0045687	positive regulation of glial cell differentiation	28	0.00502871
H isochores	GO:0032870	cellular response to hormone stimulus	223	0.00509816
H isochores	GO:0046903	secretion	476	0.00513885
H isochores	GO:0002028	regulation of sodium ion transport	50	0.00538971
H isochores	GO:2001233	regulation of apoptotic signaling pathway	187	0.00543721
H isochores	GO:0030220	platelet formation	14	0.00549443
H isochores	GO:1903008	organelle disassembly	57	0.00555098
H isochores	GO:0043500	muscle adaptation	55	0.00555409
H isochores	GO:0007266	Rho protein signal transduction	83	0.00555461
H isochores	GO:0050879	multicellular organismal movement	29	0.00556217
H isochores	GO:0050881	musculoskeletal movement	29	0.00556217
H isochores	GO:0045197	establishment or maintenance of epithelial cell apical/basal polarity	20	0.00557781
H isochores	GO:0045746	negative regulation of Notch signaling pathway	20	0.00557781
H isochores	GO:0070528	protein kinase C signaling	20	0.00557781
H isochores	GO:0060070	canonical Wnt signaling pathway	121	0.00559836
H isochores	GO:0001701	in utero embryonic development	219	0.0056896
H isochores	GO:0030326	embryonic limb morphogenesis	78	0.00606587
H isochores	GO:0035113	embryonic appendage morphogenesis	78	0.00606587
H isochores	GO:0017158	regulation of calcium ion-dependent exocytosis	39	0.00618492
H isochores	GO:0050801	ion homeostasis	336	0.00626144
H isochores	GO:0046942	carboxylic acid transport	114	0.00668903
H isochores	GO:0007274	neuromuscular synaptic transmission	21	0.00682365
H isochores	GO:0061013	regulation of mRNA catabolic process	21	0.00682365
H isochores	GO:0061098	positive regulation of protein tyrosine kinase activity	21	0.00682365
H isochores	GO:0031400	negative regulation of protein modification process	248	0.00703744
H isochores	GO:0046578	regulation of Ras protein signal transduction	104	0.00704038
H isochores	GO:0043405	regulation of MAP kinase activity	139	0.00710775
H isochores	GO:1902532	negative regulation of intracellular signal transduction	221	0.00715778
H isochores	GO:1903313	positive regulation of mRNA metabolic process	33	0.00742227
H isochores	GO:0070925	organelle assembly	259	0.00742332
H isochores	GO:0051223	regulation of protein transport	349	0.00743112
H isochores	GO:0043043	peptide biosynthetic process	303	0.00748532
H isochores	GO:0045055	regulated exocytosis	92	0.00749273
H isochores	GO:0010564	regulation of cell cycle process	237	0.00751582
H isochores	GO:0048638	regulation of developmental growth	175	0.00779502
H isochores	GO:0061097	regulation of protein tyrosine kinase activity	34	0.00779559
H isochores	GO:0005996	monosaccharide metabolic process	115	0.00786599
H isochores	GO:1903829	positive regulation of cellular protein localization	170	0.00787841
H isochores	GO:0003009	skeletal muscle contraction	22	0.00788349
H isochores	GO:0010866	regulation of triglyceride biosynthetic process	15	0.00789526
H isochores	GO:0030166	proteoglycan biosynthetic process	27	0.00790149
H isochores	GO:0048713	regulation of oligodendrocyte differentiation	27	0.00790149
H isochores	GO:1901701	cellular response to oxygen-containing compound	422	0.00791708
H isochores	GO:0051129	negative regulation of cellular component organization	298	0.00802966
H isochores	GO:0007219	Notch signaling pathway	88	0.00804713
H isochores	GO:0010563	negative regulation of phosphorus metabolic process	264	0.00806
H isochores	GO:0045936	negative regulation of phosphate metabolic process	264	0.00806
H isochores	GO:0044283	small molecule biosynthetic process	212	0.0080607
H isochores	GO:0051640	organelle localization	212	0.0080607
H isochores	GO:0043604	amide biosynthetic process	333	0.00837191
H isochores	GO:0060348	bone development	97	0.00841197
H isochores	GO:1903311	regulation of mRNA metabolic process	73	0.00846211
H isochores	GO:0014888	striated muscle adaptation	28	0.0084899
H isochores	GO:0006644	phospholipid metabolic process	157	0.00863802
H isochores	GO:0031667	response to nutrient levels	125	0.00866483
H isochores	GO:0006412	translation	293	0.00875369
H isochores	GO:0055088	lipid homeostasis	70	0.00886228
H isochores	GO:1901615	organic hydroxy compound metabolic process	180	0.00889775
H isochores	GO:0060322	head development	288	0.00902514
H isochores	GO:0032269	negative regulation of cellular protein metabolic process	437	0.00905317
H isochores	GO:0016125	sterol metabolic process	68	0.00910208
H isochores	GO:0014015	positive regulation of gliogenesis	39	0.00913875
H isochores	GO:0044712	single-organism catabolic process	318	0.00914546
H isochores	GO:0048736	appendage development	101	0.00915618
H isochores	GO:0060173	limb development	101	0.00915618
H isochores	GO:0045598	regulation of fat cell differentiation	67	0.00915656
H isochores	GO:0035239	tube morphogenesis	199	0.00917362
H isochores	GO:0007178	transmembrane receptor protein serine/threonine kinase signaling pathway	163	0.00924977
H isochores	GO:0009628	response to abiotic stimulus	412	0.00942344
H isochores	GO:0009725	response to hormone	282	0.00946441
H isochores	GO:0016570	histone modification	193	0.0094872
H isochores	GO:0001775	cell activation	415	0.00950653
H isochores	GO:0001525	angiogenesis	210	0.00961758
H isochores	GO:0055075	potassium ion homeostasis	13	0.00969613
H isochores	GO:0048858	cell projection morphogenesis	285	0.00969762
H isochores	GO:0019216	regulation of lipid metabolic process	150	0.009846
H isochores	GO:0006814	sodium ion transport	105	0.0100355
H isochores	GO:0033561	regulation of water loss via skin	16	0.0101346
H isochores	GO:0000226	microtubule cytoskeleton organization	208	0.0102056
H isochores	GO:0042326	negative regulation of phosphorylation	208	0.0102056
H isochores	GO:0021510	spinal cord development	52	0.0103286
H isochores	GO:0098771	inorganic ion homeostasis	317	0.0104241
H isochores	GO:0070838	divalent metal ion transport	202	0.0106688
H isochores	GO:0019318	hexose metabolic process	110	0.0106736
H isochores	GO:0060548	negative regulation of cell death	437	0.0106787
H isochores	GO:0071705	nitrogen compound transport	316	0.0106952
H isochores	GO:0022402	cell cycle process	491	0.0107326
H isochores	GO:0048469	cell maturation	94	0.0107403
H isochores	GO:1903146	regulation of mitophagy	25	0.010882
H isochores	GO:0045860	positive regulation of protein kinase activity	183	0.0110122
H isochores	GO:0071417	cellular response to organonitrogen compound	213	0.0114624
H isochores	GO:0032990	cell part morphogenesis	294	0.0117084
H isochores	GO:1901699	cellular response to nitrogen compound	246	0.0118449
H isochores	GO:0072511	divalent inorganic cation transport	203	0.0118464
H isochores	GO:0046890	regulation of lipid biosynthetic process	79	0.0122654
H isochores	GO:0045926	negative regulation of growth	125	0.0123234
H isochores	GO:0033674	positive regulation of kinase activity	198	0.0123903
H isochores	GO:0008361	regulation of cell size	97	0.0123981
H isochores	GO:0010720	positive regulation of cell development	260	0.0126597
H isochores	GO:0009895	negative regulation of catabolic process	77	0.0127789
H isochores	GO:0016569	covalent chromatin modification	239	0.0133645
H isochores	GO:0034330	cell junction organization	104	0.0133913
H isochores	GO:0032940	secretion by cell	415	0.0133981
H isochores	GO:0006029	proteoglycan metabolic process	39	0.0134293
H isochores	GO:0006937	regulation of muscle contraction	74	0.0135483
H isochores	GO:0043433	negative regulation of sequence-specific DNA binding transcription factor activity	74	0.0135483
H isochores	GO:0036344	platelet morphogenesis	14	0.0135599
H isochores	GO:0006913	nucleocytoplasmic transport	194	0.0135603
H isochores	GO:0051270	regulation of cellular component movement	380	0.0135618
H isochores	GO:0042733	embryonic digit morphogenesis	41	0.0137674
H isochores	GO:0072657	protein localization to membrane	194	0.0139479
H isochores	GO:0050730	regulation of peptidyl-tyrosine phosphorylation	114	0.0140052
H isochores	GO:0010876	lipid localization	160	0.0141456
H isochores	GO:0007006	mitochondrial membrane organization	48	0.0142805
H isochores	GO:0032507	maintenance of protein location in cell	47	0.0143035
H isochores	GO:0021915	neural tube development	99	0.0143523
H isochores	GO:0006469	negative regulation of protein kinase activity	106	0.0144536
H isochores	GO:0021953	central nervous system neuron differentiation	106	0.0144536
H isochores	GO:0048534	hematopoietic or lymphoid organ development	421	0.0146327
H isochores	GO:0006921	cellular component disassembly involved in execution phase of apoptosis	18	0.0152451
H isochores	GO:0090208	positive regulation of triglyceride metabolic process	18	0.0152451
H isochores	GO:1902305	regulation of sodium ion transmembrane transport	30	0.0152526
H isochores	GO:0032535	regulation of cellular component size	178	0.0152623
H isochores	GO:0006753	nucleoside phosphate metabolic process	269	0.0152649
H isochores	GO:0002009	morphogenesis of an epithelium	254	0.0153641
H isochores	GO:0060429	epithelium development	497	0.0154748
H isochores	GO:0071900	regulation of protein serine/threonine kinase activity	190	0.0156222
H isochores	GO:0009117	nucleotide metabolic process	264	0.0157343
H isochores	GO:0055082	cellular chemical homeostasis	339	0.0160625
H isochores	GO:0051347	positive regulation of transferase activity	228	0.0160978
H isochores	GO:0055080	cation homeostasis	308	0.0164908
H isochores	GO:0035023	regulation of Rho protein signal transduction	63	0.0164994
H isochores	GO:0002376	immune system process	951	0.0167288
H isochores	GO:0055067	monovalent inorganic cation homeostasis	74	0.0172359
H isochores	GO:0006639	acylglycerol metabolic process	60	0.0173484
H isochores	GO:0042176	regulation of protein catabolic process	152	0.0174379
H isochores	GO:0006633	fatty acid biosynthetic process	73	0.0174915
H isochores	GO:0060048	cardiac muscle contraction	59	0.0175195
H isochores	GO:0010867	positive regulation of triglyceride biosynthetic process	12	0.0175483
H isochores	GO:0090036	regulation of protein kinase C signaling	12	0.0175483
H isochores	GO:0031669	cellular response to nutrient levels	72	0.0178798
H isochores	GO:0030031	cell projection assembly	162	0.0178933
H isochores	GO:0000904	cell morphogenesis involved in differentiation	322	0.0185801
H isochores	GO:0042063	gliogenesis	134	0.0185948
H isochores	GO:0033554	cellular response to stress	667	0.0186671
H isochores	GO:0035107	appendage morphogenesis	89	0.0186726
H isochores	GO:0035108	limb morphogenesis	89	0.0186726
H isochores	GO:0061371	determination of heart left/right asymmetry	37	0.0186843
H isochores	GO:0051051	negative regulation of transport	232	0.0201031
H isochores	GO:0045216	cell-cell junction organization	96	0.0201826
H isochores	GO:0030111	regulation of Wnt signaling pathway	121	0.0201864
H isochores	GO:0017038	protein import	157	0.0202742
H isochores	GO:0007420	brain development	266	0.0209159
H isochores	GO:0045834	positive regulation of lipid metabolic process	75	0.0214258
H isochores	GO:1903726	negative regulation of phospholipid metabolic process	6	0.0220795
H isochores	GO:0046486	glycerolipid metabolic process	140	0.022336
H isochores	GO:0051271	negative regulation of cellular component movement	128	0.0224867
H isochores	GO:0008654	phospholipid biosynthetic process	73	0.0225255
H isochores	GO:0014037	Schwann cell differentiation	21	0.0225317
H isochores	GO:0006629	lipid metabolic process	535	0.0225554
H isochores	GO:0044087	regulation of cellular component biogenesis	359	0.0228178
H isochores	GO:0009611	response to wounding	205	0.022819
H isochores	GO:0006820	anion transport	190	0.0228214
H isochores	GO:0055078	sodium ion homeostasis	29	0.0228488
H isochores	GO:0051169	nuclear transport	194	0.0230214
H isochores	GO:0035295	tube development	304	0.0233408
H isochores	GO:0010769	regulation of cell morphogenesis involved in differentiation	142	0.0236805
H isochores	GO:0061436	establishment of skin barrier	13	0.0237762
H isochores	GO:1901214	regulation of neuron death	156	0.0243194
H isochores	GO:0030163	protein catabolic process	351	0.0243998
H isochores	GO:0006163	purine nucleotide metabolic process	213	0.0245258
H isochores	GO:0036376	sodium ion export from cell	8	0.024901
H isochores	GO:2001267	regulation of cysteine-type endopeptidase activity involved in apoptotic signaling pathway	8	0.024901
H isochores	GO:0009303	rRNA transcription	17	0.0251958
H isochores	GO:0030262	apoptotic nuclear changes	17	0.0251958
H isochores	GO:0071353	cellular response to interleukin-4	17	0.0251958
H isochores	GO:0007423	sensory organ development	268	0.0252326
H isochores	GO:0002520	immune system development	439	0.0257218
H isochores	GO:0051046	regulation of secretion	338	0.0260902
H isochores	GO:0045185	maintenance of protein location	51	0.0261844
H isochores	GO:0071825	protein-lipid complex subunit organization	23	0.0264897
H isochores	GO:0009605	response to external stimulus	836	0.0265089
H isochores	GO:0003229	ventricular cardiac muscle tissue development	35	0.0265198
H isochores	GO:0032418	lysosome localization	36	0.0268256
H isochores	GO:0090092	regulation of transmembrane receptor protein serine/threonine kinase signaling pathway	104	0.026955
H isochores	GO:0015758	glucose transport	64	0.027104
H isochores	GO:0021782	glial cell development	45	0.0271828
H isochores	GO:0046889	positive regulation of lipid biosynthetic process	44	0.0272954
H isochores	GO:0060976	coronary vasculature development	41	0.0273103
H isochores	GO:0060395	SMAD protein signal transduction	43	0.0273179
H isochores	GO:0015748	organophosphate ester transport	40	0.027318
H isochores	GO:0050770	regulation of axonogenesis	90	0.0273301
H isochores	GO:0002521	leukocyte differentiation	249	0.0278013
H isochores	GO:0007009	plasma membrane organization	137	0.0281007
H isochores	GO:0070670	response to interleukin-4	18	0.0285951
H isochores	GO:0007369	gastrulation	88	0.0288561
H isochores	GO:0006638	neutral lipid metabolic process	60	0.0292277
H isochores	GO:1901135	carbohydrate derivative metabolic process	451	0.0292651
H isochores	GO:0009144	purine nucleoside triphosphate metabolic process	113	0.0292917
H isochores	GO:0042391	regulation of membrane potential	183	0.0295859
H isochores	GO:0031641	regulation of myelination	25	0.0296118
H isochores	GO:1904950	negative regulation of establishment of protein localization	112	0.0302048
H isochores	GO:0035148	tube formation	86	0.0304636
H isochores	GO:0055065	metal ion homeostasis	271	0.0305707
H isochores	GO:0034504	protein localization to nucleus	175	0.0311163
H isochores	GO:0043069	negative regulation of programmed cell death	392	0.0311461
H isochores	GO:0051241	negative regulation of multicellular organismal process	507	0.0312749
H isochores	GO:0009132	nucleoside diphosphate metabolic process	56	0.031295
H isochores	GO:0051961	negative regulation of nervous system development	152	0.0313392
H isochores	GO:0014070	response to organic cyclic compound	306	0.0313555
H isochores	GO:1900151	regulation of nuclear-transcribed mRNA catabolic process, deadenylation-dependent decay	11	0.0313795
H isochores	GO:1900153	positive regulation of nuclear-transcribed mRNA catabolic process, deadenylation-dependent decay	11	0.0313795
H isochores	GO:0043954	cellular component maintenance	19	0.0316998
H isochores	GO:0060351	cartilage development involved in endochondral bone morphogenesis	19	0.0316998
H isochores	GO:0048588	developmental cell growth	110	0.0317519
H isochores	GO:0090316	positive regulation of intracellular protein transport	121	0.031905
H isochores	GO:0007017	microtubule-based process	282	0.0319926
H isochores	GO:1990542	mitochondrial transmembrane transport	27	0.0320007
H isochores	GO:0048812	neuron projection morphogenesis	272	0.0326324
H isochores	GO:0030097	hemopoiesis	396	0.0326628
H isochores	GO:0044255	cellular lipid metabolic process	407	0.032756
H isochores	GO:0007015	actin filament organization	161	0.0332178
H isochores	GO:0043467	regulation of generation of precursor metabolites and energy	51	0.0337541
H isochores	GO:0014013	regulation of gliogenesis	64	0.034057
H isochores	GO:0045599	negative regulation of fat cell differentiation	29	0.034136
H isochores	GO:0006641	triglyceride metabolic process	50	0.0341727
H isochores	GO:0006869	lipid transport	140	0.0343357
H isochores	GO:0045577	regulation of B cell differentiation	20	0.0345639
H isochores	GO:0048714	positive regulation of oligodendrocyte differentiation	15	0.0350228
H isochores	GO:0071774	response to fibroblast growth factor	47	0.0355562
H isochores	GO:0035567	non-canonical Wnt signaling pathway	31	0.0356539
H isochores	GO:0044344	cellular response to fibroblast growth factor stimulus	46	0.0359194
H isochores	GO:0009135	purine nucleoside diphosphate metabolic process	45	0.0363031
H isochores	GO:0009179	purine ribonucleoside diphosphate metabolic process	45	0.0363031
H isochores	GO:0051147	regulation of muscle cell differentiation	86	0.0364385
H isochores	GO:0097194	execution phase of apoptosis	33	0.0364668
H isochores	GO:0000422	mitophagy	44	0.0365883
H isochores	GO:0044259	multicellular organismal macromolecule metabolic process	44	0.0365883
H isochores	GO:0048663	neuron fate commitment	44	0.0365883
H isochores	GO:0061726	mitochondrion disassembly	44	0.0365883
H isochores	GO:0006354	DNA-templated transcription, elongation	34	0.0367933
H isochores	GO:0071695	anatomical structure maturation	34	0.0367933
H isochores	GO:0051090	regulation of sequence-specific DNA binding transcription factor activity	165	0.0371325
H isochores	GO:0009259	ribonucleotide metabolic process	209	0.0383701
H isochores	GO:0071772	response to BMP	84	0.038673
H isochores	GO:0071773	cellular response to BMP stimulus	84	0.038673
H isochores	GO:0090305	nucleic acid phosphodiester bond hydrolysis	57	0.0392803
H isochores	GO:0005975	carbohydrate metabolic process	239	0.039422
H isochores	GO:0060562	epithelial tube morphogenesis	176	0.0396
H isochores	GO:0090100	positive regulation of transmembrane receptor protein serine/threonine kinase signaling pathway	55	0.0409983
H isochores	GO:0060828	regulation of canonical Wnt signaling pathway	88	0.0421888
H isochores	GO:0050808	synapse organization	118	0.0422998
H isochores	GO:0051962	positive regulation of nervous system development	255	0.0427342
H isochores	GO:0007517	muscle organ development	181	0.0428858
H isochores	GO:0001933	negative regulation of protein phosphorylation	185	0.0429228
H isochores	GO:0008645	hexose transport	64	0.0429967
H isochores	GO:0015749	monosaccharide transport	64	0.0429967
H isochores	GO:0043410	positive regulation of MAPK cascade	213	0.0429974
H isochores	GO:0009150	purine ribonucleotide metabolic process	205	0.0430619
H isochores	GO:0050768	negative regulation of neurogenesis	141	0.0430884
H isochores	GO:0090066	regulation of anatomical structure size	245	0.0435211
H isochores	GO:0009268	response to pH	24	0.0438577
H isochores	GO:2000649	regulation of sodium ion transmembrane transporter activity	24	0.0438577
H isochores	GO:0010721	negative regulation of cell development	158	0.0446771
H isochores	GO:0060840	artery development	50	0.0446901
H isochores	GO:1903530	regulation of secretion by cell	313	0.0447309
H isochores	GO:0031282	regulation of guanylate cyclase activity	5	0.0447456
H isochores	GO:0035814	negative regulation of renal sodium excretion	5	0.0447456
H isochores	GO:0045542	positive regulation of cholesterol biosynthetic process	5	0.0447456
H isochores	GO:0090205	positive regulation of cholesterol metabolic process	5	0.0447456
H isochores	GO:0014044	Schwann cell development	17	0.0448539
H isochores	GO:0072595	maintenance of protein localization in organelle	17	0.0448539
H isochores	GO:0044723	single-organism carbohydrate metabolic process	199	0.045332
H isochores	GO:0045981	positive regulation of nucleotide metabolic process	61	0.0454749
H isochores	GO:1900544	positive regulation of purine nucleotide metabolic process	61	0.0454749
H isochores	GO:0016331	morphogenesis of embryonic epithelium	91	0.0457817
H isochores	GO:0070482	response to oxygen levels	119	0.0457829
H isochores	GO:0009185	ribonucleoside diphosphate metabolic process	47	0.04642
H isochores	GO:0046939	nucleotide phosphorylation	47	0.04642
H isochores	GO:0045596	negative regulation of cell differentiation	318	0.0464574
H isochores	GO:0014874	response to stimulus involved in regulation of muscle adaptation	7	0.0465245
H isochores	GO:0030049	muscle filament sliding	7	0.0465245
H isochores	GO:0034380	high-density lipoprotein particle assembly	7	0.0465245
H isochores	GO:0051006	positive regulation of lipoprotein lipase activity	7	0.0465245
H isochores	GO:0060215	primitive hemopoiesis	7	0.0465245
H isochores	GO:0051235	maintenance of location	139	0.0465875
H isochores	GO:0071214	cellular response to abiotic stimulus	107	0.047497
H isochores	GO:1903307	positive regulation of regulated secretory pathway	28	0.0482226
H isochores	GO:0032963	collagen metabolic process	43	0.0482832
H isochores	GO:0048667	cell morphogenesis involved in neuron differentiation	253	0.0484169
H isochores	GO:0043066	negative regulation of apoptotic process	383	0.0484896
H isochores	GO:0009648	photoperiodism	13	0.0484934
H isochores	GO:0010954	positive regulation of protein processing	13	0.0484934
H isochores	GO:0034367	macromolecular complex remodeling	13	0.0484934
H isochores	GO:0034368	protein-lipid complex remodeling	13	0.0484934
H isochores	GO:0034369	plasma lipoprotein particle remodeling	13	0.0484934
H isochores	GO:0046031	ADP metabolic process	42	0.0487927
H isochores	GO:0008630	intrinsic apoptotic signaling pathway in response to DNA damage	57	0.0489562
H isochores	GO:0030308	negative regulation of cell growth	88	0.0491916
H isochores	GO:0006401	RNA catabolic process	74	0.0496182
H isochores	GO:0000060	protein import into nucleus, translocation	30	0.0496291
L isochores	GO:0007608	sensory perception of smell	1075	1.08001e-174
L isochores	GO:0007606	sensory perception of chemical stimulus	1151	4.37674e-171
L isochores	GO:0007600	sensory perception	1375	5.75553e-113
L isochores	GO:0007186	G-protein coupled receptor signaling pathway	1509	5.41536e-97
L isochores	GO:0050877	neurological system process	1570	1.34241e-83
L isochores	GO:0003008	system process	1877	1.4646e-55
L isochores	GO:0050907	detection of chemical stimulus involved in sensory perception	283	2.13533e-49
L isochores	GO:0009593	detection of chemical stimulus	298	2.65364e-43
L isochores	GO:0050906	detection of stimulus involved in sensory perception	323	8.91491e-39
L isochores	GO:0051606	detection of stimulus	378	1.65432e-29
L isochores	GO:0019236	response to pheromone	97	5.85522e-13
L isochores	GO:0007165	signal transduction	3446	1.1521e-11
L isochores	GO:0051716	cellular response to stimulus	4177	2.32301e-10
L isochores	GO:0050794	regulation of cellular process	6094	8.37177e-10
L isochores	GO:0044700	single organism signaling	3646	4.04374e-09
L isochores	GO:0023052	signaling	3649	5.51434e-09
L isochores	GO:0050896	response to stimulus	5004	7.0394e-09
L isochores	GO:0007154	cell communication	3676	1.92044e-08
L isochores	GO:0050911	detection of chemical stimulus involved in sensory perception of smell	38	1.69235e-07
L isochores	GO:0050789	regulation of biological process	6381	2.34367e-06
L isochores	GO:0065007	biological regulation	6677	4.06994e-05
L isochores	GO:0009987	cellular process	8706	0.000978059
L isochores	GO:0018149	peptide cross-linking	48	0.00141904
L isochores	GO:0009812	flavonoid metabolic process	21	0.00173745
L isochores	GO:0032501	multicellular organismal process	4494	0.0018227
L isochores	GO:0007192	adenylate cyclase-activating serotonin receptor signaling pathway	19	0.00488267
L isochores	GO:0009813	flavonoid biosynthetic process	19	0.00488267
L isochores	GO:0052696	flavonoid glucuronidation	19	0.00488267
L isochores	GO:0001580	detection of chemical stimulus involved in sensory perception of bitter taste	38	0.00752346
L isochores	GO:0019373	epoxygenase P450 pathway	26	0.00772865
L isochores	GO:0006063	uronic acid metabolic process	21	0.014553
L isochores	GO:0019585	glucuronate metabolic process	21	0.014553
L isochores	GO:0007210	serotonin receptor signaling pathway	27	0.019806
L isochores	GO:0052695	cellular glucuronidation	20	0.0222378
L isochores	GO:0050913	sensory perception of bitter taste	40	0.0236054
1, Mouse isochores coordinates were obtained using IsoFinder. Genes spanning mouse isochores were obtained using the tool "Gene Regions Search" from MouseMine. Genes spanning H1, H2, and H3 isochores were used to inspect functional GO enrichment for H isochores. Genes spanning L1, and L2 isochores were used to inspect functional GO enrichment for L isochores.
2, Functional GO enrichment analyses were performed using MouseMine, the background population of annotations for mouse genomes as reference set, and Benjamini Hochberg correction for multiple testing to calculate p values according to the hypergeometric distribution. Only enrichments supported by p<0.05 are included.
