# Supplementary material for: Ancestral perinatal obesogen exposure results in a transgenerational thrifty phenotype in mice
Source: Nat Commun. 2017 Dec 8;8:2012. doi: 10.1038/s41467-017-01944-z (PMC5722856; doi:10.1038/s41467-017-01944-z)
Supplement: Supplementary file 12 — Supplementary Data 9 [file 41467_2017_1944_MOESM12_ESM.xlsx]

## Sheet: Supp. Data 9
Supplementary Data 9. isoDMB genes showing significant signs of coordination for TBT-dependent DNA methylome and transcriptome variation in F4 male gonadal adipose tissue.
TBT-dependent DNA methylome variation							TBT-dependent transcriptome variation
isoDMB identifier1	Chromosome	Start	Stop	Length [bp]	Number of DMRs per isoDMB	Direction of change2	Gene MGI identifier	Gene symbol	Gene name	Chromosome	Start	End	Strand	Direction of change3	Fold change [log2]5	p value4
15	1	11055101	12165800	1110700	2	Hypermethylated	MGI:2444149	A830018L16Rik	RIKEN cDNA A830018L16 gene	1	11414105	11975901	1	Underexpressed	-1.12317	0.0460995
31	1	17597501	19555100	1957600	8	Hypermethylated	MGI:1934659	Pi15	peptidase inhibitor 15	1	17601901	17630939	1	Underexpressed	-0.854244	0.0010913
33	1	20544901	21014600	469700	3	Hypermethylated	MGI:1919127	Efhc1	EF-hand domain (C-terminal) containing 1	1	20951626	20990841	1	Underexpressed	-1.08343	0.00243725
93	1	54339401	54834800	495400	5	Hypermethylated	MGI:1925266	Ccdc150	coiled-coil domain containing 150	1	54250683	54368727	1	Underexpressed	-1.86237	0.0442382
131	1	70105601	71491400	1385800	9	Hypermethylated	MGI:1913972	Spag16	sperm associated antigen 16	1	69826970	70725132	1	Underexpressed	-2.483	0.0316625
137	1	74328101	75210400	882300	2	Hypermethylated	MGI:2685062	Catip	ciliogeneis associated TTC17 interacting protein	1	74362108	74369321	1	Underexpressed	-1.66004	0.00434213
137	1	74328101	75210400	882300	2	Hypermethylated	MGI:98930	Vil1	villin 1	1	74409376	74435559	1	Underexpressed	-1.70481	0.00444379
137	1	74328101	75210400	882300	2	Hypermethylated	MGI:1920831	Stk36	serine/threonine kinase 36	1	74601445	74636894	1	Underexpressed	-1.36693	0.00276382
137	1	74328101	75210400	882300	2	Hypermethylated	MGI:2444274	Ccdc108	coiled-coil domain containing 108	1	74902071	74935599	-1	Underexpressed	-4.86968	0.000256795
137	1	74328101	75210400	882300	2	Hypermethylated	MGI:96533	Ihh	Indian hedgehog	1	74945315	74951672	-1	Underexpressed	-2.27196	0.0289558
155	1	80010701	82526100	2515400	12	Hypermethylated	MGI:104687	Col4a4	collagen, type IV, alpha 4	1	82448423	82586849	-1	Underexpressed	-0.524735	0.00788569
191	1	97927001	103078700	5151700	20	Hypermethylated	MGI:1916280	1810006J02Rik	RIKEN cDNA 1810006J02 gene	1	98131456	98144655	1	Underexpressed	-1.54436	0.037804
237	1	131673001	131673100	100	1	Hypermethylated	MGI:107361	Ctse	cathepsin E	1	131638306	131675505	1	Underexpressed	-2.07417	0.0400549
255	1	140207101	140882000	674900	4	Hypermethylated	MGI:3036273	Kcnt2	potassium channel, subfamily T, member 2	1	140246158	140612067	1	Underexpressed	-0.545265	0.0311431
255	1	140207101	140882000	674900	4	Hypermethylated	MGI:1923160	4930590L20Rik	RIKEN cDNA 4930590L20 gene	1	140570176	140656404	-1	Underexpressed	-1.78842	0.0164808
289	1	159515701	161394700	1879000	12	Hypermethylated	MGI:1921094	Ankrd45	ankyrin repeat domain 45	1	161142691	161170498	1	Underexpressed	-2.39735	0.017789
311	1	171105501	171246300	140800	3	Hypermethylated	MGI:1913675	Pcp4l1	Purkinje cell protein 4-like 1	1	171173262	171196268	-1	Underexpressed	-2.36191	2.48012e-05
315	1	172516301	172764500	248200	2	Hypermethylated	MGI:1919120	Cfap45	cilia and flagella associated protein 45	1	172520801	172545870	1	Underexpressed	-2.81012	0.00344838
347	1	187202401	187202500	100	1	Hypermethylated	MGI:1921967	Spata17	spermatogeneis associated 17	1	187044648	187215465	-1	Underexpressed	-2.50152	0.00373799
372	2	3114901	3430100	315200	3	Hypermethylated	MGI:1202878	Meig1	meiosis expressed gene 1	2	3409043	3422648	-1	Underexpressed	-3.65045	0.00610786
386	2	10915601	12301600	1386000	7	Hypermethylated	MGI:109442	Itga8	integrin alpha 8	2	12106632	12301922	-1	Underexpressed	-1.05677	0.0215817
394	2	14369501	18303800	3934300	9	Hypermethylated	MGI:894644	Cacnb2	calcium channel, voltage-dependent, beta 2 subunit	2	14603088	14987908	1	Underexpressed	-1.33967	0.0174109
412	2	25977701	26340900	363200	4	Hypermethylated	MGI:3045295	Ccdc187	coiled-coil domain containing 187	2	26271646	26294557	-1	Underexpressed	-4.05201	0.000870771
440	2	35910201	36268300	358100	3	Hypermethylated	MGI:1922745	Morn5	MORN repeat containing 5	2	36049458	36079718	1	Underexpressed	-1.99813	0.00373934
530	2	85279901	87992500	2712600	9	Hypermethylated	MGI:3030867	Olfr1033	olfactory receptor 1033	2	86041317	86042249	1	Underexpressed	-0.928734	0.00223472
576	2	110182801	111978000	1795200	5	Hypermethylated	MGI:1891372	Bbox1	butyrobetaine (gamma), 2-oxoglutarate dioxygenase 1 (gamma-butyrobetaine hydroxylase)	2	110262697	110314560	-1	Underexpressed	-3.77038	0.00398987
582	2	118187201	118334500	147300	3	Hypermethylated	MGI:1918563	Fsip1	fibrous sheath-interacting protein 1	2	118204888	118256966	-1	Underexpressed	-2.56056	0.0224521
598	2	126511901	126576700	64800	4	Hypermethylated	MGI:1347099	Slc27a2	solute carrier family 27 (fatty acid transporter), member 2	2	126552407	126588243	1	Underexpressed	-1.60075	0.0118375
650	2	149331101	151961700	2630600	12	Hypermethylated	MGI:1336887	Angpt4	angiopoietin 4	2	151911210	151945337	1	Underexpressed	-1.17083	0.0183429
767	3	27611701	28377600	765900	5	Hypermethylated	MGI:2685410	Tmem212	transmembrane protein 212	3	27866066	27896368	-1	Underexpressed	-5.29613	0.00025365
769	3	29234301	30666200	1431900	7	Hypermethylated	MGI:1919077	Lrrc34	leucine rich repeat containing 34	3	30624267	30647869	-1	Underexpressed	-3.01391	0.00992747
819	3	56474401	58680500	2206100	3	Hypermethylated	MGI:2385173	Tm4sf4	transmembrane 4 superfamily member 4	3	57425314	57441677	1	Underexpressed	-2.49366	0.0151195
821	3	59690201	62216600	2526400	7	Hypermethylated	MGI:1915008	Aadac	arylacetamide deacetylase (esterase)	3	60025717	60040160	1	Underexpressed	-3.86047	0.00150668
839	3	74125901	75106000	980100	8	Hypermethylated	MGI:2674085	Zbbx	zinc finger, B-box domain containing	3	75037907	75165034	-1	Underexpressed	-3.00949	0.0295176
853	3	86905101	88036000	1130900	4	Hypermethylated	MGI:3053558	Fcrl5	Fc receptor-like 5	3	87435773	87500678	1	Underexpressed	-1.7401	0.0303475
877	3	96843001	97615400	772400	2	Hypermethylated	MGI:1928901	Pdzk1	PDZ domain containing 1	3	96829284	96870926	1	Underexpressed	-1.64523	0.000414316
889	3	101559401	102575600	1016200	7	Hypermethylated	MGI:88105	Atp1a1	ATPase, Na+/K+ transporting, alpha 1 polypeptide	3	101576219	101604684	-1	Underexpressed	-0.534699	0.0431023
915	3	118923501	119120700	197200	2	Hypermethylated	MGI:2139667	Dpyd	dihydropyrimidine dehydrogenase	3	118562129	119432924	1	Underexpressed	-0.346861	0.0450211
949	3	132761701	135228400	2466700	12	Hypermethylated	MGI:2148811	Npnt	nephronectin	3	132881745	132950291	-1	Underexpressed	-0.612044	0.0463629
977	3	146493201	146819900	326700	3	Hypermethylated	MGI:98907	Uox	urate oxidase	3	146570426	146632305	1	Underexpressed	-1.65673	0.0124632
977	3	146493201	146819900	326700	3	Hypermethylated	MGI:3826549	Gm16325	predicted gene 16325	3	146641932	146651715	1	Underexpressed	-1.84634	0.018894
985	3	151932701	152399000	466300	2	Hypermethylated	MGI:1889209	Gipc2	GIPC PDZ domain containing family, member 2	3	152093533	152166230	-1	Underexpressed	-2.93395	0.00973192
1055	4	42151501	44013300	1861800	27	Hypermethylated	MGI:1349183	Ccl21a	chemokine (C-C motif) ligand 21A (serine)	4	42772860	42773993	-1	Underexpressed	-1.43684	0.0177135
1055	4	42151501	44013300	1861800	27	Hypermethylated	MGI:2445194	Fam166b	family with sequence similarity 166, member B	4	43427019	43429134	-1	Underexpressed	-0.989853	0.0270054
1055	4	42151501	44013300	1861800	27	Hypermethylated	MGI:3056295	Spag8	sperm associated antigen 8	4	43651335	43653594	-1	Underexpressed	-1.85609	0.00181313
1063	4	45824801	46024300	199500	5	Hypermethylated	MGI:2685871	Ccdc180	coiled-coil domain containing 180	4	45890303	45950767	1	Underexpressed	-4.7319	0.000584886
1069	4	48846801	49698700	851900	2	Hypermethylated	MGI:87995	Aldob	aldolase B, fructose-bisphosphate	4	49535995	49549546	-1	Underexpressed	-1.51196	0.00977246
1099	4	63740701	65810000	2069300	16	Hypermethylated	MGI:97479	Pappa	pregnancy-associated plasma protein A	4	65124174	65357509	1	Underexpressed	-0.952067	0.0070212
1161	4	108201701	108859300	657600	2	Hypermethylated	MGI:2445126	Zcchc11	zinc finger, CCHC domain containing 11	4	108459426	108559421	1	Underexpressed	-0.463686	0.0221077
1223	4	131501801	133054800	1553000	3	Hypermethylated	MGI:95527	Fgr	FGR proto-oncogene, Src family tyrosine kinase	4	132974095	133001910	1	Underexpressed	-0.892348	0.0246156
1310	5	11242701	13847600	2604900	6	Hypermethylated	MGI:1860118	Sema3d	sema domain, immunoglobulin domain (Ig), short basic domain, secreted, (semaphorin) 3D	5	12383385	12588948	1	Underexpressed	-0.564165	0.0365405
1310	5	11242701	13847600	2604900	6	Hypermethylated	MGI:107558	Sema3a	sema domain, immunoglobulin domain (Ig), short basic domain, secreted, (semaphorin) 3A	5	13125414	13602565	1	Underexpressed	-0.563628	0.0313319
1324	5	21510001	21694400	184400	2	Hypermethylated	MGI:2443416	Fbxl13	F-box and leucine-rich repeat protein 13	5	21483847	21645634	-1	Underexpressed	-1.18389	0.00330788
1326	5	22081401	22592400	511000	4	Hypermethylated	MGI:103022	Reln	reelin	5	21884454	22344702	-1	Underexpressed	-1.08177	0.0082326
1402	5	61839101	64076800	2237700	9	Hypermethylated	MGI:1923511	0610040J01Rik	RIKEN cDNA 0610040J01 gene	5	63812363	63899625	1	Underexpressed	-2.36793	0.00155597
1450	5	86974301	88720300	1746000	11	Hypermethylated	MGI:96493	Jchain	immunoglobulin joining chain	5	88519809	88527891	-1	Underexpressed	-2.12922	0.00805898
1458	5	92330601	92605400	274800	3	Hypermethylated	MGI:2686227	Fam47e	family with sequence similarity 47, member E	5	92555069	92591279	1	Underexpressed	-2.48032	0.0207075
1492	5	104703701	105254100	550400	3	Hypermethylated	MGI:1923324	Gbp8	guanylate-binding protein 8	5	105014150	105053556	-1	Underexpressed	-0.76032	0.0443365
1584	5	149427701	149777000	349300	2	Hypermethylated	MGI:1923042	Wdr95	WD40 repeat domain 95	5	149528679	149611894	1	Underexpressed	-2.44723	0.00850199
1584	5	149427701	149777000	349300	2	Hypermethylated	MGI:105053	Hsph1	heat shock 105kDa/110kDa protein 1	5	149614287	149636376	-1	Underexpressed	-0.441569	0.042368
1623	6	24549301	27346400	2797100	12	Hypermethylated	MGI:1921659	Hyal6	hyaluronoglucosaminidase 6	6	24733245	24745452	1	Underexpressed	-2.3385	0.0375751
1623	6	24549301	27346400	2797100	12	Hypermethylated	MGI:2442812	Tmem229a	transmembrane protein 229A	6	24951141	24956297	-1	Underexpressed	-1.93426	0.0119083
1655	6	39557201	41893600	2336400	11	Hypermethylated	MGI:1203495	Mgam	maltase-glucoamylase	6	40628831	40769123	1	Underexpressed	-2.61815	0.0107398
1799	6	121687901	122649700	961800	9	Hypermethylated	MGI:1918325	Rimklb	ribosomal modification protein rimK-like family member B	6	122447296	122498761	-1	Underexpressed	-1.34401	0.0402078
1801	6	123124001	124741300	1617300	8	Hypermethylated	MGI:1861231	Clec4n	C-type lectin domain family 4, member n	6	123229843	123247021	1	Underexpressed	-0.897663	0.0360874
1801	6	123124001	124741300	1617300	8	Hypermethylated	MGI:1298389	Clec4d	C-type lectin domain family 4, member d	6	123262111	123275265	1	Underexpressed	-1.00878	0.0189574
1805	6	126675701	127209900	534200	4	Hypermethylated	MGI:1341149	Akap3	A kinase (PRKA) anchor protein 3	6	126853098	126874308	1	Underexpressed	-3.71439	0.0267535
1807	6	127853901	127920800	66900	2	Hypermethylated	MGI:1915748	Tspan11	tetraspanin 11	6	127887589	127953977	1	Underexpressed	-0.764946	0.0495964
1825	6	134349201	135868600	1519400	7	Hypermethylated	MGI:1915081	Lockd	lncRNA downstream of Cdkn1b	6	134929092	134956798	1	Underexpressed	-1.60508	0.0192227
1928	7	27873701	28170500	296800	3	Hypermethylated	MGI:3036281	Zfp850	zinc finger protein 850	7	27984854	28014115	-1	Underexpressed	-0.548301	0.0384544
1968	7	46610501	46893600	283100	2	Hypermethylated	MGI:98223	Saa3	serum amyloid A 3	7	46711998	46715676	-1	Underexpressed	-2.42609	0.00914422
1968	7	46610501	46893600	283100	2	Hypermethylated	MGI:96764	Ldhc	lactate dehydrogenase C	7	46861203	46878142	1	Underexpressed	-3.61354	0.0330276
1994	7	64467401	65251400	784000	3	Hypermethylated	MGI:1261791	Apba2	amyloid beta (A4) precursor protein-binding, family A, member 2	7	64501706	64753878	1	Underexpressed	-1.27557	0.0427212
2004	7	69108001	70739900	1631900	7	Hypermethylated	MGI:1352452	Nr2f2	nuclear receptor subfamily 2, group F, member 2	7	70351944	70366735	-1	Underexpressed	-0.488633	0.00590977
2004	7	69108001	70739900	1631900	7	Hypermethylated	MGI:3604353	B130024G19Rik	RIKEN cDNA B130024G19 gene	7	70364910	70489972	1	Underexpressed	-0.718952	0.048905
2036	7	82506901	83120000	613100	6	Hypermethylated	MGI:1914618	Saxo2	stablizer of axonemal microtubules 2	7	82632960	82648528	-1	Underexpressed	-1.4788	0.0184394
2048	7	90084701	94187000	4102300	12	Hypermethylated	MGI:1917304	Ccdc89	coiled-coil domain containing 89	7	90426577	90428669	1	Underexpressed	-1.66608	0.0200474
2048	7	90084701	94187000	4102300	12	Hypermethylated	MGI:1921095	Ankrd42	ankyrin repeat domain 42	7	92581723	92637142	-1	Underexpressed	-0.846722	0.0175447
2068	7	104112301	104153100	40800	4	Hypermethylated	MGI:3045291	Ubqln3	ubiquilin 3	7	104140623	104143279	-1	Underexpressed	-3.19721	0.043255
2080	7	108994601	109629500	634900	2	Hypermethylated	MGI:2152419	Stk33	serine/threonine kinase 33	7	109279223	109439081	-1	Underexpressed	-2.49831	0.0192762
2092	7	113998901	114207000	208100	7	Hypermethylated	MGI:2385287	Spon1	spondin 1, (f-spondin) extracellular matrix protein	7	113765998	114043370	1	Underexpressed	-0.58033	0.00443436
2110	7	120036501	120737500	701000	3	Hypermethylated	MGI:1919324	Anks4b	ankyrin repeat and sterile alpha motif domain containing 4B	7	120173858	120185586	1	Underexpressed	-2.37594	0.0473428
2130	7	132034301	132034400	100	1	Hypermethylated	MGI:1926006	Cpxm2	carboxypeptidase X 2 (M14 family)	7	132032687	132154739	-1	Underexpressed	-1.07941	0.0159497
2162	7	143864901	144119900	255000	4	Hypermethylated	MGI:2671987	Shank2	SH3/ankyrin domain gene 2	7	144001928	144424494	1	Underexpressed	-1.16827	0.0360561
2212	8	23410801	23511700	100900	4	Hypermethylated	MGI:892014	Sfrp1	secreted frizzled-related protein 1	8	23411502	23449632	1	Underexpressed	-0.840815	0.0387108
2248	8	40771101	42723300	1952200	3	Hypermethylated	MGI:1916047	Pdgfrl	platelet-derived growth factor receptor-like	8	40926212	40990785	1	Underexpressed	-1.03359	0.0226539
2380	8	115756501	116838100	1081600	5	Hypermethylated	MGI:1922715	Dynlrb2	dynein light chain roadblock-type 2	8	116505015	116515896	1	Underexpressed	-3.63723	0.00634476
2398	8	122992201	123114100	121900	3	Hypermethylated	MGI:1914456	2810013P06Rik	RIKEN cDNA 2810013P06 gene	8	123042466	123044602	1	Underexpressed	-0.438746	0.0234946
2425	9	6400001	7807800	1407800	7	Hypermethylated	MGI:107736	Dync2h1	dynein cytoplasmic 2 heavy chain 1	9	6928503	7184446	-1	Underexpressed	-0.499283	0.0294256
2425	9	6400001	7807800	1407800	7	Hypermethylated	MGI:103189	Mmp7	matrix metallopeptidase 7	9	7692090	7699585	1	Underexpressed	-6.02152	0.000122076
2427	9	8721301	10628500	1907200	7	Hypermethylated	MGI:97567	Pgr	progesterone receptor	9	8900419	8965425	1	Underexpressed	-1.59224	0.0299193
2493	9	50955701	53348700	2393000	10	Hypermethylated	MGI:1921013	4833427G06Rik	RIKEN cDNA 4833427G06 gene	9	51081313	51102078	-1	Underexpressed	-3.1466	0.0201553
2515	9	62001301	62001400	100	1	Hypermethylated	MGI:1921340	Paqr5	progestin and adipoQ receptor family member V	9	61953481	62026856	-1	Underexpressed	-1.98734	0.00676621
2567	9	90623501	92549900	1926400	7	Hypermethylated	MGI:1270860	Plscr2	phospholipid scramblase 2	9	92275602	92297731	1	Underexpressed	-0.869413	0.0162015
2631	9	123162401	124257800	1095400	4	Hypermethylated	MGI:2143217	Slc6a20a	solute carrier family 6 (neurotransmitter transporter), member 20A	9	123636122	123678885	-1	Underexpressed	-2.72676	0.00690265
2764	10	75096901	75590700	493800	6	Hypermethylated	MGI:2143657	Lrrc75b	leucine rich repeat containing 75B	10	75550125	75560330	-1	Underexpressed	-1.54857	0.0233701
2764	10	75096901	75590700	493800	6	Hypermethylated	MGI:95706	Ggt1	gamma-glutamyltransferase 1	10	75561604	75586200	1	Underexpressed	-4.02315	0.00512718
2818	10	95406901	98734600	3327700	12	Hypermethylated	MGI:107942	Epyc	epiphycan	10	97644068	97682454	1	Underexpressed	-2.60591	0.000782575
2818	10	95406901	98734600	3327700	12	Hypermethylated	MGI:3642925	Gm10754	predicted gene 10754	10	97682102	97682416	-1	Underexpressed	-2.51453	0.00251576
2828	10	100698301	104425900	3727600	9	Hypermethylated	MGI:1922228	Lrriq1	leucine-rich repeats and IQ motif containing 1	10	103214399	103236322	-1	Underexpressed	-3.16996	0.00523801
2842	10	112213901	112214000	100	1	Hypermethylated	MGI:2441980	Caps2	calcyphosphine 2	10	112163621	112216555	1	Underexpressed	-2.57332	0.0112065
2874	10	127814401	127818000	3600	2	Hypermethylated	MGI:1201375	Rdh16	retinol dehydrogenase 16	10	127801152	127846565	1	Underexpressed	-3.21976	0.000330884
2909	11	16163201	17355400	1192200	3	Hypermethylated	MGI:1860485	Plek	pleckstrin	11	16971206	17052381	-1	Underexpressed	-0.349837	0.046605
2945	11	33786501	34026400	239900	3	Hypermethylated	MGI:1334203	Kcnmb1	potassium large conductance calcium-activated channel, subfamily M, beta member 1	11	33963013	33973641	1	Underexpressed	-2.39852	0.00378323
3009	11	65152501	67001700	1849200	17	Hypermethylated	MGI:1289279	Dnah9	dynein, axonemal, heavy chain 9	11	65831282	66168551	-1	Underexpressed	-3.86737	0.00033799
3035	11	77081001	77443200	362200	3	Hypermethylated	MGI:2442440	Efcab5	EF-hand calcium binding domain 5	11	77089915	77188968	-1	Underexpressed	-1.17982	0.0471093
3083	11	100646501	101720900	1074400	5	Hypermethylated	MGI:104537	Brca1	breast cancer 1, early onset	11	101488764	101551955	-1	Underexpressed	-1.14312	0.0143895
3097	11	107702601	108461300	758700	3	Hypermethylated	MGI:1923673	Cep112	centrosomal protein 112	11	108425192	108860615	1	Underexpressed	-0.535089	0.0309902
3105	11	112021001	113001500	980500	6	Hypermethylated	MGI:98371	Sox9	SRY (sex determining region Y)-box 9	11	112782224	112787760	1	Underexpressed	-1.81989	0.0032815
3121	12	4263701	5202100	938400	3	Hypermethylated	MGI:1920121	Pfn4	profilin family, member 4	12	4769295	4778266	1	Underexpressed	-1.48617	0.0418515
3129	12	10345301	11062400	717100	3	Hypermethylated	MGI:1918131	Nt5c1b	5'-nucleotidase, cytosolic IB	12	10369973	10390173	1	Underexpressed	-1.82994	0.0461084
3139	12	16574901	18072300	1497400	7	Hypermethylated	MGI:2149712	Greb1	gene regulated by estrogen in breast cancer protein	12	16670615	16800886	-1	Underexpressed	-3.14733	0.00681876
3139	12	16574901	18072300	1497400	7	Hypermethylated	MGI:1920917	2410004P03Rik	RIKEN cDNA 2410004P03 gene	12	17003319	17011727	-1	Underexpressed	-2.43841	0.00192809
3191	12	38232101	40212000	1979900	5	Hypermethylated	MGI:99254	Etv1	ets variant 1	12	38779380	38868215	1	Underexpressed	-0.634774	0.0482848
3245	12	72483701	72483800	100	1	Hypermethylated	MGI:1925507	Lrrc9	leucine rich repeat containing 9	12	72441866	72514334	1	Underexpressed	-1.4397	0.0270605
3269	12	84000401	84316700	316300	4	Hypermethylated	MGI:1349396	Acot1	acyl-CoA thioesterase 1	12	84009502	84017670	1	Underexpressed	-1.34892	0.0145814
3269	12	84000401	84316700	316300	4	Hypermethylated	MGI:2159619	Acot3	acyl-CoA thioesterase 3	12	84052144	84059565	1	Underexpressed	-1.72996	0.0398076
3269	12	84000401	84316700	316300	4	Hypermethylated	MGI:2384969	Acot5	acyl-CoA thioesterase 5	12	84069325	84076020	1	Underexpressed	-2.76453	0.00219618
3338	13	3714201	4019800	305600	6	Hypermethylated	MGI:1917655	Calml3	calmodulin-like 3	13	3802893	3804318	-1	Underexpressed	-3.40073	0.0204557
3342	13	5153101	8756200	3603100	6	Hypermethylated	MGI:2151118	Adarb2	adenosine deaminase, RNA-specific, B2	13	8202866	8768747	1	Underexpressed	-1.59059	0.0190446
3402	13	40860401	41270600	410200	4	Hypermethylated	MGI:96913	Mak	male germ cell-associated kinase	13	41025120	41079706	-1	Underexpressed	-2.63334	0.0147511
3436	13	55012001	55264500	252500	3	Hypermethylated	MGI:95525	Fgfr4	fibroblast growth factor receptor 4	13	55152640	55168759	1	Underexpressed	-3.77668	0.00020663
3446	13	57993401	58999400	1006000	10	Hypermethylated	MGI:1922300	Kif27	kinesin family member 27	13	58287516	58354862	-1	Underexpressed	-2.37547	0.0157803
3452	13	60673301	61087000	413700	3	Hypermethylated	MGI:88554	Ctla2a	cytotoxic T lymphocyte-associated protein 2 alpha	13	60934155	60936625	-1	Underexpressed	-0.613499	0.0372256
3460	13	62726601	63596700	870100	7	Hypermethylated	MGI:95492	Fbp1	fructose bisphosphatase 1	13	62864753	62888282	-1	Underexpressed	-3.07717	0.00102799
3562	13	108210301	109314300	1104000	4	Hypermethylated	MGI:1921809	Elovl7	ELOVL family member 7, elongation of long chain fatty acids (yeast)	13	108214404	108287105	1	Underexpressed	-1.60405	0.0139614
3614	14	13085401	15811700	2726300	12	Hypermethylated	MGI:3045373	Sntn	sentan, cilia apical structure protein	14	13670876	13683148	1	Underexpressed	-5.70732	0.000180749
3614	14	13085401	15811700	2726300	12	Hypermethylated	MGI:2685128	Nek10	NIMA (never in mitosis gene a)- related kinase 10	14	14820765	15006743	1	Underexpressed	-2.36343	0.0102507
3650	14	31205701	31330600	124900	3	Hypermethylated	MGI:107721	Dnah1	dynein, axonemal, heavy chain 1	14	31260375	31323896	-1	Underexpressed	-2.01049	0.00255962
3690	14	56203801	56698800	495000	5	Hypermethylated	MGI:1353419	Rnf17	ring finger protein 17	14	56402697	56525032	1	Underexpressed	-0.979039	0.0398892
3811	15	4027201	6286300	2259100	11	Hypermethylated	MGI:2442605	Plcxd3	phosphatidylinositol-specific phospholipase C, X domain containing 3	15	4375491	4575553	1	Underexpressed	-0.886145	0.0454602
3811	15	4027201	6286300	2259100	11	Hypermethylated	MGI:88235	C7	complement component 7	15	4988762	5063773	-1	Underexpressed	-0.882545	0.00240173
3817	15	9258201	9686600	428400	4	Hypermethylated	MGI:1922818	Capsl	calcyphosine-like	15	9436028	9466035	1	Underexpressed	-2.21233	0.00860253
3817	15	9258201	9686600	428400	4	Hypermethylated	MGI:2443727	Spef2	sperm flagellar 2	15	9578193	9748868	-1	Underexpressed	-2.48705	0.00383867
3863	15	37477501	37672200	194700	3	Hypermethylated	MGI:1196326	Ncald	neurocalcin delta	15	37366175	37792570	-1	Underexpressed	-0.684804	0.0313183
3913	15	66543401	67810800	1267400	4	Hypermethylated	MGI:1197008	Wisp1	WNT1 inducible signaling pathway protein 1	15	66891320	66923201	1	Underexpressed	-1.04914	0.016244
3947	15	82275101	83183400	908300	5	Hypermethylated	MGI:1345148	Sept3	septin 3	15	82274935	82294442	1	Underexpressed	-1.0698	0.0114524
3947	15	82275101	83183400	908300	5	Hypermethylated	MGI:88606	Cyp2d9	cytochrome P450, family 2, subfamily d, polypeptide 9	15	82452377	82456827	1	Underexpressed	-1.36899	0.0222757
4070	16	33018701	33615200	596500	4	Hypermethylated	MGI:1916957	Iqcg	IQ motif containing G	16	33015385	33056218	-1	Underexpressed	-0.376253	0.0301944
4082	16	38953601	39565900	612300	4	Hypermethylated	MGI:2388477	Igsf11	immunoglobulin superfamily, member 11	16	38901471	39027159	1	Underexpressed	-3.94838	0.00139856
4094	16	45325401	45503600	178200	2	Hypermethylated	MGI:2685455	Gm609	predicted gene 609	16	45411768	45492969	-1	Underexpressed	-4.03388	0.000313706
4096	16	45760601	46347800	587200	3	Hypermethylated	MGI:2444981	Phldb2	pleckstrin homology like domain, family B, member 2	16	45746243	45953598	-1	Underexpressed	-0.354172	0.0400619
4110	16	55392801	61018200	5625400	21	Hypermethylated	MGI:1916707	Tmem45a2	transmembrane protein 45A2	16	57036967	57071346	-1	Underexpressed	-1.68089	0.0404776
4110	16	55392801	61018200	5625400	21	Hypermethylated	MGI:1925999	Filip1l	filamin A interacting protein 1-like	16	57353093	57573126	1	Underexpressed	-0.561479	0.0288166
4150	16	90241001	91140100	899100	2	Hypermethylated	MGI:1347352	Hunk	hormonally upregulated Neu-associated kinase	16	90386397	90499553	1	Underexpressed	-1.65975	0.00368739
4154	16	92254701	92661200	406500	8	Hypermethylated	MGI:2146607	Clic6	chloride intracellular channel 6	16	92485736	92541243	1	Underexpressed	-2.17757	0.000499829
4183	17	8365701	8598700	233000	7	Hypermethylated	MGI:4439626	Gm16702	predicted gene, 16702	17	8379045	8389468	-1	Underexpressed	-2.0724	0.0288581
4183	17	8365701	8598700	233000	7	Hypermethylated	MGI:104658	T2	brachyury 2	17	8396629	8422728	1	Underexpressed	-2.43602	0.00611733
4219	17	21187501	23657500	2470000	12	Hypermethylated	MGI:99198	Zfp51	zinc finger protein 51	17	21450352	21465591	1	Underexpressed	-0.577248	0.0434201
4227	17	25430901	25523800	92900	3	Hypermethylated	MGI:1928842	Cacna1h	calcium channel, voltage-dependent, T type, alpha 1H subunit	17	25374285	25433783	-1	Underexpressed	-2.51379	0.00186845
4279	17	48504601	48504700	100	1	Hypermethylated	MGI:1923839	Unc5cl	unc-5 family C-terminal like	17	48454901	48539714	1	Underexpressed	-2.53371	0.00878211
4291	17	50399801	56379000	5979200	16	Hypermethylated	MGI:3045296	Efhb	EF hand domain family, member B	17	53398889	53463321	-1	Underexpressed	-1.38888	0.0418666
4305	17	65043201	65687200	644000	4	Hypermethylated	MGI:2685786	Tmem232	transmembrane protein 232	17	65256005	65540782	-1	Underexpressed	-3.24531	0.00891591
4325	17	71323601	72227600	904000	3	Hypermethylated	MGI:2443498	Fam179a	family with sequence similarity 179, member A	17	71673261	71729669	1	Underexpressed	-3.39481	0.000819799
4337	17	79343801	79751900	408100	3	Hypermethylated	MGI:88590	Cyp1b1	cytochrome P450, family 1, subfamily b, polypeptide 1	17	79706953	79715041	-1	Underexpressed	-0.547588	0.0170621
4349	17	83844401	83844500	100	1	Hypermethylated	MGI:1349444	Haao	3-hydroxyanthranilate 3,4-dioxygenase	17	83831356	83846790	-1	Underexpressed	-1.52546	0.00876215
4397	18	15217201	15595400	378200	3	Hypermethylated	MGI:107387	Aqp4	aquaporin 4	18	15389394	15403684	-1	Underexpressed	-3.36314	0.00947623
4449	18	49941701	50435500	493800	3	Hypermethylated	MGI:2147191	Tnfaip8	tumor necrosis factor, alpha-induced protein 8	18	49979427	50107173	1	Underexpressed	-0.322706	0.0309973
4523	19	7099201	9045200	1946000	16	Hypermethylated	MGI:1913977	Hrasls5	HRAS-like suppressor family, member 5	19	7612541	7639642	1	Underexpressed	-1.87478	0.0433
4525	19	9890001	10488700	598700	5	Hypermethylated	MGI:2685551	Lrrc10b	leucine rich repeat containing 10B	19	10455371	10457447	-1	Underexpressed	-2.60593	0.00557246
4525	19	9890001	10488700	598700	5	Hypermethylated	MGI:1915002	Ppp1r32	protein phosphatase 1, regulatory subunit 32	19	10474257	10482897	-1	Underexpressed	-2.80297	0.00499206
4527	19	11103201	11682500	579300	4	Hypermethylated	MGI:1916619	1700017D01Rik	RIKEN cDNA 1700017D01 gene	19	11096816	11130876	-1	Underexpressed	-2.36178	0.0395398
4527	19	11103201	11682500	579300	4	Hypermethylated	MGI:1927656	Ms4a4c	membrane-spanning 4-domains, subfamily A, member 4C	19	11404770	11427246	1	Underexpressed	-1.11393	0.0266654
4527	19	11103201	11682500	579300	4	Hypermethylated	MGI:1913083	Ms4a4b	membrane-spanning 4-domains, subfamily A, member 4B	19	11443553	11463549	1	Underexpressed	-1.28309	0.0110939
4529	19	12193101	15766200	3573100	20	Hypermethylated	MGI:2147502	Glyat	glycine-N-acyltransferase	19	12633308	12653911	1	Underexpressed	-2.72696	0.00412167
4559	19	31534601	31945100	410500	6	Hypermethylated	MGI:1917115	A1cf	APOBEC1 complementation factor	19	31868761	31949406	1	Underexpressed	-3.35805	0.00319023
4617	19	58443801	59289400	845600	4	Hypermethylated	MGI:2441717	Eno4	enolase 4	19	58943425	58971421	1	Underexpressed	-1.99892	0.00602408
4682	X	52325201	53630700	1305500	7	Hypermethylated	MGI:1918248	Phf6	PHD finger protein 6	X	52912266	52956943	1	Underexpressed	-0.618947	0.0271009
4698	X	74130201	85518100	11387900	20	Hypermethylated	MGI:3645063	Gm7173	predicted gene 7173	X	79266559	79517285	-1	Underexpressed	-2.66707	0.00598264
4698	X	74130201	85518100	11387900	20	Hypermethylated	MGI:3643055	Gm8787	predicted gene 8787	X	79330513	79358068	-1	Underexpressed	-2.5633	0.013223
4698	X	74130201	85518100	11387900	20	Hypermethylated	MGI:2177570	Tmem47	transmembrane protein 47	X	81070698	81097872	1	Underexpressed	-0.558372	0.0237868
4718	X	109941401	114085600	4144200	8	Hypermethylated	MGI:1914321	Rps6ka6	ribosomal protein S6 kinase polypeptide 6	X	111388192	111537959	-1	Underexpressed	-2.99139	0.0152665
4718	X	109941401	114085600	4144200	8	Hypermethylated	MGI:1914965	2010106E10Rik	RIKEN cDNA 2010106E10 gene	X	112495274	112558343	1	Underexpressed	-2.38792	0.046842
4738	X	136781001	141186900	4405900	6	Hypermethylated	MGI:1351326	Nrk	Nik related kinase	X	138914431	139010532	1	Underexpressed	-1.6665	0.00302308
4738	X	136781001	141186900	4405900	6	Hypermethylated	MGI:1276110	Cldn2	claudin 2	X	139800828	139811386	1	Underexpressed	-5.64296	0.000253833
4768	X	158784801	165282200	6497400	17	Hypermethylated	MGI:2446854	Adgrg2	adhesion G protein-coupled receptor G2	X	160390690	160498070	1	Underexpressed	-1.19824	2.97061e-05
66	1	40737701	40810700	73000	2	Hypomethylated	MGI:1923725	Tmem182	transmembrane protein 182	1	40805601	40856887	1	Overexpressed	0.68614	0.00855939
124	1	66936101	66936200	100	1	Hypomethylated	MGI:97269	Myl1	myosin, light polypeptide 1	1	66924295	66945404	-1	Overexpressed	3.81297	0.0125765
220	1	118538401	120212300	1673900	16	Hypomethylated	MGI:1927244	Ralb	v-ral simian leukemia viral oncogene B	1	119470305	119504794	-1	Overexpressed	0.287826	0.0241172
244	1	133359801	134234200	874400	4	Hypomethylated	MGI:2151110	Prelp	proline arginine-rich end leucine-rich repeat	1	133910304	133921414	-1	Overexpressed	0.907002	0.0010655
246	1	134993801	136615100	1621300	9	Hypomethylated	MGI:1351485	Phlda3	pleckstrin homology like domain, family A, member 3	1	135766119	135769136	1	Overexpressed	0.897138	0.000855544
246	1	134993801	136615100	1621300	9	Hypomethylated	MGI:88294	Cacna1s	calcium channel, voltage-dependent, L type, alpha 1S subunit	1	136052750	136119535	1	Overexpressed	6.15724	0.00794181
314	1	172070101	172391500	321400	4	Hypomethylated	MGI:1309468	Casq1	calsequestrin 1	1	172209894	172219868	-1	Overexpressed	4.39129	0.0151026
411	2	25276101	25939000	662900	7	Hypomethylated	MGI:2684954	Man1b1	mannosidase, alpha, class 1B, member 1	2	25332338	25352212	1	Overexpressed	0.255068	0.0390723
419	2	29088401	30255400	1167000	6	Hypomethylated	MGI:2139134	Cercam	cerebral endothelial cell adhesion molecule	2	29869164	29882840	1	Overexpressed	0.525635	0.0290616
421	2	30317001	30674600	357600	3	Hypomethylated	MGI:1922035	Fam73b	family with sequence similarity 73, member B	2	30364233	30385521	1	Overexpressed	0.377088	0.0465745
423	2	30900201	31458400	558200	3	Hypomethylated	MGI:1927593	Ptges	prostaglandin E synthase	2	30889471	30929863	-1	Overexpressed	0.653901	0.0309457
429	2	32615001	32947400	332400	7	Hypomethylated	MGI:87977	Ak1	adenylate kinase 1	2	32621758	32635058	1	Overexpressed	1.36089	0.0355425
487	2	67483801	67483900	100	1	Hypomethylated	MGI:2685198	Xirp2	xin actin-binding repeat containing 2	2	67446002	67526614	1	Overexpressed	8.29863	0.00597413
493	2	69631001	70421800	790800	4	Hypomethylated	MGI:2683854	Klhl41	kelch-like 41	2	69670120	69684230	1	Overexpressed	6.05507	0.00955242
539	2	91824501	92823100	998600	8	Hypomethylated	MGI:88399	Chrm4	cholinergic receptor, muscarinic 4	2	91927249	91928688	1	Overexpressed	1.77137	0.0181774
559	2	101885501	102430400	544900	4	Hypomethylated	MGI:1923751	Commd9	COMM domain containing 9	2	101886247	101901646	1	Overexpressed	0.437052	0.0179858
589	2	122054101	122660000	605900	4	Hypomethylated	MGI:88127	B2m	beta-2 microglobulin	2	122147686	122153083	1	Overexpressed	0.433947	0.0333038
589	2	122054101	122660000	605900	4	Hypomethylated	MGI:2384861	Duoxa1	dual oxidase maturation factor 1	2	122302191	122313730	-1	Overexpressed	0.788758	0.0413563
589	2	122054101	122660000	605900	4	Hypomethylated	MGI:2139422	Duox1	dual oxidase 1	2	122315672	122347972	1	Overexpressed	1.47645	0.00588587
659	2	153889301	154509400	620100	6	Hypomethylated	MGI:2684965	Bpifb6	BPI fold containing family B, member 6	2	153900388	153912795	1	Overexpressed	1.66257	0.0359137
659	2	153889301	154509400	620100	6	Hypomethylated	MGI:101772	Snta1	syntrophin, acidic 1	2	154376313	154408099	-1	Overexpressed	0.664146	0.000290206
669	2	156352301	156555800	203500	5	Hypomethylated	MGI:103010	Epb41l1	erythrocyte membrane protein band 4.1 like 1	2	156420909	156543214	1	Overexpressed	0.349081	0.0123887
673	2	157496601	158319800	823200	4	Hypomethylated	MGI:1858907	Blcap	bladder cancer associated protein	2	157556362	157571274	-1	Overexpressed	0.515276	0.0180921
673	2	157496601	158319800	823200	4	Hypomethylated	MGI:104716	Nnat	neuronatin	2	157560078	157562522	1	Overexpressed	0.732826	0.0142736
675	2	158543601	159012900	469300	11	Hypomethylated	MGI:1919128	Fam83d	family with sequence similarity 83, member D	2	158768093	158786637	1	Overexpressed	1.17773	0.0137268
691	2	164077001	164986700	909700	6	Hypomethylated	MGI:98780	Tnnc2	troponin C2, fast	2	164777161	164779967	-1	Overexpressed	7.91179	0.00478942
750	3	19056801	19224300	167500	2	Hypomethylated	MGI:1202402	Pde7a	phosphodiesterase 7A	3	19223108	19311322	-1	Overexpressed	0.424296	0.049606
882	3	99308501	99308600	100	1	Hypomethylated	MGI:1277234	Tbx15	T-box 15	3	99240381	99354259	1	Overexpressed	5.5278	0.00845391
924	3	122309601	122309700	100	1	Hypomethylated	MGI:1352501	Bcar3	breast cancer anti-estrogen resistance 3	3	122294136	122530191	1	Overexpressed	0.487767	0.0315027
944	3	131218201	131588400	370200	2	Hypomethylated	MGI:96009	Hadh	hydroxyacyl-Coenzyme A dehydrogenase	3	131233419	131272101	-1	Overexpressed	0.326065	0.030121
964	3	141891701	143454300	1562600	9	Hypomethylated	MGI:102772	Gbp2	guanylate binding protein 2	3	142620602	142638008	1	Overexpressed	0.388855	0.0460196
1038	4	32864501	33176700	312200	7	Hypomethylated	MGI:95626	Gabrr2	gamma-aminobutyric acid (GABA) C receptor, subunit rho 2	4	33062999	33095865	1	Overexpressed	1.51326	0.000345932
1066	4	46550501	47590300	1039800	6	Hypomethylated	MGI:88449	Col15a1	collagen, type XV, alpha 1	4	47208161	47313167	1	Overexpressed	0.742335	0.00533327
1184	4	116949401	117489600	540200	7	Hypomethylated	MGI:1923858	Hectd3	HECT domain containing 3	4	116995317	117005277	1	Overexpressed	0.280599	0.0330288
1220	4	130143601	130697700	554100	6	Hypomethylated	MGI:1914399	Nkain1	Na+/K+ transporting ATPase interacting 1	4	130531602	130574173	-1	Overexpressed	0.928988	0.0193052
1234	4	135717301	136694100	976800	6	Hypomethylated	MGI:2685280	Myom3	myomesin family, member 3	4	135759715	135815564	1	Overexpressed	0.896288	0.00563451
1244	4	139712901	140252800	539900	7	Hypomethylated	MGI:2444612	Klhdc7a	kelch domain containing 7A	4	139960220	139968026	-1	Overexpressed	0.76248	0.00339064
1248	4	141006601	141940700	934100	9	Hypomethylated	MGI:1352494	Hspb7	heat shock protein family, member 7 (cardiovascular)	4	141420779	141425311	1	Overexpressed	1.00031	0.0335248
1278	4	149744701	150027500	282800	3	Hypomethylated	MGI:1921896	Spsb1	splA/ryanodine receptor domain and SOCS box containing 1	4	149896283	149955043	-1	Overexpressed	0.615817	0.00627914
1282	4	150774501	151236900	462400	7	Hypomethylated	MGI:2135637	Park7	Parkinson disease (autosomal recessive, early onset) 7	4	150897133	150914437	-1	Overexpressed	0.292851	0.0492582
1286	4	151789801	153029700	1239900	17	Hypomethylated	MGI:1098624	Hes2	hairy and enhancer of split 2 (Drosophila)	4	152158867	152162469	1	Overexpressed	1.7855	0.0452068
1292	4	154505401	154957500	452100	3	Hypomethylated	MGI:1913719	Fam213b	family with sequence similarity 213, member B	4	154895504	154899135	-1	Overexpressed	0.662873	0.00325385
1307	5	7903001	9330800	1427800	6	Hypomethylated	MGI:97569	Abcb4	ATP-binding cassette, sub-family B (MDR/TAP), member 4	5	8893717	8959231	1	Overexpressed	1.60871	0.0418564
1365	5	34925701	36238900	1313200	6	Hypomethylated	MGI:1925808	Htra3	HtrA serine peptidase 3	5	35652023	35679782	-1	Overexpressed	0.672703	0.00427035
1453	5	90389901	91329900	940000	3	Hypomethylated	MGI:87991	Alb	albumin	5	90460897	90476602	1	Overexpressed	1.03441	0.00220603
1475	5	98447301	99467400	1020100	5	Hypomethylated	MGI:88179	Bmp3	bone morphogenetic protein 3	5	98854415	98884396	1	Overexpressed	0.939991	0.00074867
1497	5	108705901	108881000	175100	2	Hypomethylated	MGI:2150920	Fgfrl1	fibroblast growth factor receptor-like 1	5	108692382	108706924	1	Overexpressed	0.539137	0.00103112
1511	5	113744301	115552200	1807900	22	Hypomethylated	MGI:107624	Mvk	mevalonate kinase	5	114444269	114460591	1	Overexpressed	0.423706	0.0463623
1511	5	113744301	115552200	1807900	22	Hypomethylated	MGI:87868	Acads	acyl-Coenzyme A dehydrogenase, short chain	5	115110299	115119346	-1	Overexpressed	0.463797	0.0266175
1523	5	120675601	124143600	3468000	34	Hypomethylated	MGI:3603158	Tmem120b	transmembrane protein 120B	5	123068415	123117749	1	Overexpressed	0.46276	0.0172436
1523	5	120675601	124143600	3468000	34	Hypomethylated	MGI:96213	Hpd	4-hydroxyphenylpyruvic acid dioxygenase	5	123171807	123182727	-1	Overexpressed	1.3245	0.0070133
1523	5	120675601	124143600	3468000	34	Hypomethylated	MGI:1861729	Abcb9	ATP-binding cassette, sub-family B (MDR/TAP), member 9	5	124061530	124095798	-1	Overexpressed	0.476086	0.0431356
1537	5	128924601	129344000	419400	3	Hypomethylated	MGI:2443235	Rimbp2	RIMS binding protein 2	5	128757791	128953486	-1	Overexpressed	2.03045	0.0109341
1539	5	129874201	130451500	577300	5	Hypomethylated	MGI:97579	Phkg1	phosphorylase kinase gamma 1	5	129863421	129898549	-1	Overexpressed	1.06571	0.0480989
1549	5	134165601	136322100	2156500	16	Hypomethylated	MGI:1099804	Hip1	huntingtin interacting protein 1	5	135406531	135545120	-1	Overexpressed	0.605717	0.0193899
1549	5	134165601	136322100	2156500	16	Hypomethylated	MGI:108109	Ywhag	tyrosine 3-monooxygenase/tryptophan 5-monooxygenase activation protein, gamma polypeptide	5	135908409	135934616	-1	Overexpressed	0.370897	0.0364111
1549	5	134165601	136322100	2156500	16	Hypomethylated	MGI:1921448	Dtx2	deltex 2, E3 ubiquitin ligase	5	135994800	136032872	1	Overexpressed	0.39344	0.0351226
1551	5	136604201	137264400	660200	3	Hypomethylated	MGI:1347008	Plod3	procollagen-lysine, 2-oxoglutarate 5-dioxygenase 3	5	136987019	136996648	1	Overexpressed	0.363837	0.0351947
1553	5	137554601	137815600	261000	6	Hypomethylated	MGI:1354956	Tfr2	transferrin receptor 2	5	137569840	137587479	1	Overexpressed	0.829518	0.0215633
1553	5	137554601	137815600	261000	6	Hypomethylated	MGI:1194882	Irs3	insulin receptor substrate 3	5	137643031	137645714	-1	Overexpressed	0.607443	0.0116644
1626	6	28971601	29446900	475300	2	Hypomethylated	MGI:104663	Lep	leptin	6	29060220	29073877	1	Overexpressed	0.868345	0.0305829
1714	6	72306701	72779600	472900	8	Hypomethylated	MGI:2445168	Elmod3	ELMO/CED-12 domain containing 3	6	72565922	72598413	-1	Overexpressed	0.397032	0.0148567
1730	6	86246101	86717000	470900	4	Hypomethylated	MGI:1914131	Pcyox1	prenylcysteine oxidase 1	6	86386006	86397154	-1	Overexpressed	0.345703	0.0403873
1802	6	124747801	125457700	709900	5	Hypomethylated	MGI:98797	Tpi1	triosephosphate isomerase 1	6	124810586	124814296	-1	Overexpressed	0.714947	0.00120753
1802	6	124747801	125457700	709900	5	Hypomethylated	MGI:106588	Lag3	lymphocyte-activation gene 3	6	124904361	124911705	-1	Overexpressed	0.633916	0.0457389
1802	6	124747801	125457700	709900	5	Hypomethylated	MGI:95640	Gapdh	glyceraldehyde-3-phosphate dehydrogenase	6	125161715	125166467	-1	Overexpressed	0.54108	0.00819705
1859	7	4920801	5068300	147500	3	Hypomethylated	MGI:2685925	Sbk2	SH3-binding domain kinase family, member 2	7	4940512	4964406	-1	Overexpressed	1.73779	0.0227208
1929	7	28266801	29198100	931300	13	Hypomethylated	MGI:2685007	Fbxo27	F-box protein 27	7	28692849	28699338	1	Overexpressed	1.52273	0.00516332
1929	7	28266801	29198100	931300	13	Hypomethylated	MGI:99659	Ryr1	ryanodine receptor 1, skeletal muscle	7	29003344	29125179	-1	Overexpressed	6.04208	0.00707141
1933	7	29733201	30967500	1234300	12	Hypomethylated	MGI:1316714	Cox7a1	cytochrome c oxidase subunit VIIa 1	7	30184144	30186078	1	Overexpressed	1.36442	0.0117257
1933	7	29733201	30967500	1234300	12	Hypomethylated	MGI:2685325	Hspb6	heat shock protein, alpha-crystallin-related, B6	7	30552178	30555443	1	Overexpressed	0.958867	0.0272843
1961	7	44308301	44980700	672400	9	Hypomethylated	MGI:99665	Syt3	synaptotagmin III	7	44384102	44400187	1	Overexpressed	1.03447	0.035572
1961	7	44308301	44980700	672400	9	Hypomethylated	MGI:1336170	Mybpc2	myosin binding protein C, fast-type	7	44501699	44524656	-1	Overexpressed	6.28418	0.00676211
1963	7	45289201	45374700	85500	6	Hypomethylated	MGI:96226	Hrc	histidine rich calcium binding protein	7	45335269	45338968	1	Overexpressed	5.03718	0.00784684
1965	7	45787101	46239500	452400	4	Hypomethylated	MGI:2384820	Kcnj14	potassium inwardly-rectifying channel, subfamily J, member 14	7	45816467	45824747	-1	Overexpressed	1.91196	0.00486251
1965	7	45787101	46239500	452400	4	Hypomethylated	MGI:107501	Kcnj11	potassium inwardly rectifying channel, subfamily J, member 11	7	46098725	46099897	-1	Overexpressed	3.13471	0.03384
1995	7	65577101	66341900	764800	12	Hypomethylated	MGI:102897	Pcsk6	proprotein convertase subtilisin/kexin type 6	7	65861734	66050386	1	Overexpressed	0.536116	0.00832147
2029	7	78770901	79587100	816200	7	Hypomethylated	MGI:102768	Mfge8	milk fat globule-EGF factor 8 protein	7	79133768	79149060	-1	Overexpressed	0.493518	0.011076
2033	7	81097701	81685400	587700	6	Hypomethylated	MGI:2151224	Alpk3	alpha-kinase 3	7	81057600	81105612	1	Overexpressed	3.16049	0.00945073
2033	7	81097701	81685400	587700	6	Hypomethylated	MGI:2444310	Fsd2	fibronectin type III and SPRY domain containing 2	7	81533308	81566944	-1	Overexpressed	0.647118	0.00893744
2059	7	99718701	100941100	1222400	6	Hypomethylated	MGI:1099787	Ucp3	uncoupling protein 3 (mitochondrial, proton carrier)	7	100472990	100486432	1	Overexpressed	0.916833	0.00393427
2063	7	101996501	102236400	239900	2	Hypomethylated	MGI:107511	Art1	ADP-ribosyltransferase 1	7	102101743	102111148	1	Overexpressed	5.72304	0.00834969
2115	7	121393301	122572000	1178700	5	Hypomethylated	MGI:1921355	Gga2	golgi associated, gamma adaptin ear containing, ARF binding protein 2	7	121986722	122021222	-1	Overexpressed	0.377598	0.0393151
2123	7	126829401	127605700	776300	6	Hypomethylated	MGI:1915699	Tbc1d10b	TBC1 domain family, member 10b	7	127197459	127208468	-1	Overexpressed	0.302073	0.0487117
2123	7	126829401	127605700	776300	6	Hypomethylated	MGI:97273	Mylpf	myosin light chain, phosphorylatable, fast skeletal muscle	7	127208890	127214298	1	Overexpressed	6.85272	0.00817711
2133	7	132684701	132909400	224700	3	Hypomethylated	MGI:1925188	Fam53b	family with sequence similarity 53, member B	7	132712082	132813886	-1	Overexpressed	0.57484	0.00332478
2291	8	70635001	71038000	403000	7	Hypomethylated	MGI:97843	Rab3a	RAB3A, member RAS oncogene family	8	70754679	70758677	1	Overexpressed	0.491848	0.0394032
2291	8	70635001	71038000	403000	7	Hypomethylated	MGI:2681846	Mpv17l2	MPV17 mitochondrial membrane protein-like 2	8	70758649	70760921	-1	Overexpressed	0.383965	0.0369195
2319	8	83684101	83986300	302200	3	Hypomethylated	MGI:97592	Prkaca	protein kinase, cAMP dependent, catalytic, alpha	8	83972978	83996444	1	Overexpressed	0.461141	0.00850325
2343	8	94292301	95869900	1577600	20	Hypomethylated	MGI:1919055	Nup93	nucleoporin 93	8	94214597	94315066	1	Overexpressed	0.365438	0.0266296
2343	8	94292301	95869900	1577600	20	Hypomethylated	MGI:2387578	Cpne2	copine II	8	94532990	94570529	1	Overexpressed	0.377161	0.0288776
2355	8	104463301	105617800	1154500	6	Hypomethylated	MGI:1925938	Nol3	nucleolar protein 3 (apoptosis repressor with CARD domain)	8	105276447	105281939	1	Overexpressed	0.578674	0.0115744
2373	8	109934501	111421900	1487400	11	Hypomethylated	MGI:2157980	Vac14	Vac14 homolog (S. cerevisiae)	8	110618638	110720396	1	Overexpressed	0.402164	0.0277128
2373	8	109934501	111421900	1487400	11	Hypomethylated	MGI:99427	St3gal2	ST3 beta-galactoside alpha-2,3-sialyltransferase 2	8	110919922	110972480	1	Overexpressed	0.470295	0.0415797
2401	8	123646501	124135100	488600	4	Hypomethylated	MGI:87902	Acta1	actin, alpha 1, skeletal muscle	8	123891767	123894736	-1	Overexpressed	3.78256	0.00413087
2405	8	124752801	125161000	408200	5	Hypomethylated	MGI:1343460	Gnpat	glyceronephosphate O-acyltransferase	8	124863033	124890057	1	Overexpressed	0.342182	0.0350176
2405	8	124752801	125161000	408200	5	Hypomethylated	MGI:1932286	Egln1	egl-9 family hypoxia-inducible factor 1	8	124908596	124949254	-1	Overexpressed	0.371626	0.0332189
2442	9	21105801	21231400	125600	4	Hypomethylated	MGI:1858732	Keap1	kelch-like ECH-associated protein 1	9	21229730	21239332	-1	Overexpressed	0.29713	0.0437874
2496	9	54478901	54627500	148600	2	Hypomethylated	MGI:2441692	Sh2d7	SH2 domain containing 7	9	54538984	54545020	1	Overexpressed	0.537872	0.0235378
2496	9	54478901	54627500	148600	2	Hypomethylated	MGI:1929293	Cib2	calcium and integrin binding family member 2	9	54544794	54560218	-1	Overexpressed	0.433812	0.0112512
2496	9	54478901	54627500	148600	2	Hypomethylated	MGI:1915084	Idh3a	isocitrate dehydrogenase 3 (NAD+) alpha	9	54586511	54604661	1	Overexpressed	0.368168	0.0237851
2502	9	56540501	56620500	80000	4	Hypomethylated	MGI:1915522	Lingo1	leucine rich repeat and Ig domain containing 1	9	56618475	56685253	-1	Overexpressed	1.46694	0.025719
2516	9	62748901	64505100	1756200	11	Hypomethylated	MGI:2442114	Itga11	integrin alpha 11	9	62677826	62783982	1	Overexpressed	0.666715	0.0283041
2516	9	62748901	64505100	1756200	11	Hypomethylated	MGI:1336883	Smad6	SMAD family member 6	9	63953076	64022059	-1	Overexpressed	0.466853	0.0348858
2516	9	62748901	64505100	1756200	11	Hypomethylated	MGI:1924064	Scarletltr	Scarletltr, erythroid developmental long intergenic non-protein coding transcript	9	64080761	64086961	1	Overexpressed	2.07207	0.0228467
2516	9	62748901	64505100	1756200	11	Hypomethylated	MGI:2183549	Lctl	lactase-like	9	64117147	64138118	1	Overexpressed	0.922983	0.0293898
2524	9	67311701	67660800	349100	3	Hypomethylated	MGI:1917799	Tln2	talin 2	9	67217087	67559703	-1	Overexpressed	0.440863	0.0227751
2590	9	102160101	102811400	651300	5	Hypomethylated	MGI:3645308	Gm5627	predicted gene 5627	9	102739648	102756685	1	Overexpressed	1.63565	0.00288635
2606	9	110027801	111243200	1215400	10	Hypomethylated	MGI:1921499	Lrrc2	leucine rich repeat containing 2	9	110951545	110984066	1	Overexpressed	5.03231	0.00728414
2626	9	120837701	121912600	1074900	8	Hypomethylated	MGI:1919580	Klhl40	kelch-like 40	9	121777607	121783819	1	Overexpressed	4.21974	0.0144003
2661	10	20206901	22016500	1809600	11	Hypomethylated	MGI:1352752	Pde7b	phosphodiesterase 7B	10	20398004	20725078	-1	Overexpressed	0.538128	0.0293174
2709	10	44994601	45488000	493400	2	Hypomethylated	MGI:1930153	Popdc3	popeye domain containing 3	10	45178098	45318452	1	Overexpressed	2.80814	0.0377608
2733	10	61001901	61853000	851100	7	Hypomethylated	MGI:1919017	Tysnd1	trypsin domain containing 1	10	61695514	61702773	1	Overexpressed	0.436693	0.0292033
2735	10	62203901	62367500	163600	3	Hypomethylated	MGI:1917673	Tspan15	tetraspanin 15	10	62185396	62231218	-1	Overexpressed	0.449959	0.00486265
2755	10	70008701	70801400	792700	5	Hypomethylated	MGI:1916813	Mrln	myoregulin	10	70204664	70219711	1	Overexpressed	2.58516	0.0235204
2767	10	77364401	77995500	631100	4	Hypomethylated	MGI:2447899	Lrrc3	leucine rich repeat containing 3	10	77897575	77902536	-1	Overexpressed	0.584997	0.0413803
2779	10	80224701	80914100	689400	18	Hypomethylated	MGI:1933831	Btbd2	BTB (POZ) domain containing 2	10	80642617	80656494	-1	Overexpressed	0.307647	0.0372653
2779	10	80224701	80914100	689400	18	Hypomethylated	MGI:1916700	Jsrp1	junctional sarcoplasmic reticulum protein 1	10	80808498	80813498	-1	Overexpressed	4.10506	0.0103827
2779	10	80224701	80914100	689400	18	Hypomethylated	MGI:109433	Oaz1	ornithine decarboxylase antizyme 1	10	80826682	80829290	1	Overexpressed	0.322752	0.04628
2781	10	81031401	81239200	207800	4	Hypomethylated	MGI:1346867	Map2k2	mitogen-activated protein kinase kinase 2	10	81105915	81124697	1	Overexpressed	0.36436	0.0240058
2781	10	81031401	81239200	207800	4	Hypomethylated	MGI:1916814	Nmrk2	nicotinamide riboside kinase 2	10	81198170	81202037	-1	Overexpressed	2.38319	0.0456788
2801	10	88028801	88559800	531000	4	Hypomethylated	MGI:1336213	Mybpc1	myosin binding protein C, slow-type	10	88518279	88605152	-1	Overexpressed	3.2152	0.0370736
2843	10	112816201	115354900	2538700	2	Hypomethylated	MGI:2651811	Tph2	tryptophan hydroxylase 2	10	115078641	115185022	-1	Overexpressed	1.9983	0.0118368
2859	10	120450201	121870000	1419800	13	Hypomethylated	MGI:2443538	Msrb3	methionine sulfoxide reductase B3	10	120781096	120899101	-1	Overexpressed	0.378768	0.0387062
2873	10	127463201	127557400	94200	3	Hypomethylated	MGI:3606571	Stac3	SH3 and cysteine rich domain 3	10	127501686	127508823	1	Overexpressed	2.55803	0.0409978
2877	10	128941101	128960400	19300	2	Hypomethylated	MGI:102700	Itga7	integrin alpha 7	10	128933813	128958277	1	Overexpressed	0.466125	0.0233601
2890	11	4769801	5170500	400700	6	Hypomethylated	MGI:1926176	Gas2l1	growth arrest-specific 2 like 1	11	5054132	5065327	-1	Overexpressed	0.461688	0.0494047
2986	11	54821401	55309500	488100	5	Hypomethylated	MGI:88255	Anxa6	annexin A6	11	54979108	55033445	-1	Overexpressed	0.503035	0.00397898
2996	11	59012801	59327800	315000	7	Hypomethylated	MGI:2681862	Obscn	obscurin, cytoskeletal calmodulin and titin-interacting RhoGEF	11	58994259	59136402	-1	Overexpressed	5.65796	0.00879658
3002	11	61673901	62274000	600100	3	Hypomethylated	MGI:1352758	Ulk2	unc-51 like kinase 2	11	61775649	61855073	-1	Overexpressed	0.258758	0.0495304
3004	11	62830001	62830100	100	1	Hypomethylated	MGI:2137356	Trim16	tripartite motif-containing 16	11	62820231	62850808	1	Overexpressed	0.703517	0.000566309
3010	11	67098901	68557500	1458600	7	Hypomethylated	MGI:1339713	Myh4	myosin, heavy polypeptide 4, skeletal muscle	11	67238029	67260446	1	Overexpressed	11.6087	0.00312548
3010	11	67098901	68557500	1458600	7	Hypomethylated	MGI:1339712	Myh8	myosin, heavy polypeptide 8, skeletal muscle, perinatal	11	67277124	67308634	1	Overexpressed	2.54145	0.0395595
3020	11	71670401	72843100	1172700	5	Hypomethylated	MGI:2442764	Smtnl2	smoothelin-like 2	11	72389164	72411711	-1	Overexpressed	1.57614	0.0447783
3036	11	77469701	77469800	100	1	Hypomethylated	MGI:2183448	Coro6	coronin 6	11	77462411	77470484	1	Overexpressed	0.8538	0.0472625
3068	11	94117701	94614800	497100	2	Hypomethylated	MGI:1918702	Ankrd40	ankyrin repeat domain 40	11	94328001	94341841	1	Overexpressed	0.361919	0.00984676
3076	11	97959601	98596500	636900	2	Hypomethylated	MGI:1330233	Tcap	titin-cap	11	98383811	98384953	1	Overexpressed	7.14659	0.00828564
3090	11	104139701	104770100	630400	2	Hypomethylated	MGI:97267	Myl4	myosin, light polypeptide 4	11	104550663	104595753	1	Overexpressed	0.607692	0.0158901
3110	11	115213801	118005400	2791600	23	Hypomethylated	MGI:1914533	Slc25a19	solute carrier family 25 (mitochondrial thiamine pyrophosphate carrier), member 19	11	115614178	115628281	-1	Overexpressed	0.658031	0.000206412
3114	11	119734801	120704200	969400	7	Hypomethylated	MGI:1197518	Aatk	apoptosis-associated tyrosine kinase	11	120007313	120047167	-1	Overexpressed	0.817509	0.00573849
3114	11	119734801	120704200	969400	7	Hypomethylated	MGI:1353497	Slc25a10	solute carrier family 25 (mitochondrial carrier, dicarboxylate transporter), member 10	11	120491840	120499187	1	Overexpressed	0.771085	0.00160629
3114	11	119734801	120704200	969400	7	Hypomethylated	MGI:1915951	Ppp1r27	protein phosphatase 1, regulatory subunit 27	11	120549979	120551132	-1	Overexpressed	2.75343	0.0223549
3114	11	119734801	120704200	969400	7	Hypomethylated	MGI:1915765	Myadml2	myeloid-associated differentiation marker-like 2	11	120646031	120648158	-1	Overexpressed	3.83449	0.0175385
3246	12	72850101	73553300	703200	2	Hypomethylated	MGI:102780	Six1	sine oculis-related homeobox 1	12	73040015	73053887	-1	Overexpressed	0.923221	0.0402536
3302	12	103914801	103980100	65300	4	Hypomethylated	MGI:891967	Serpina1e	serine (or cysteine) peptidase inhibitor, clade A, member 1E	12	103946931	103958975	-1	Overexpressed	1.29873	0.0217361
3306	12	105473901	106534400	1060500	6	Hypomethylated	MGI:2443127	D430019H16Rik	RIKEN cDNA D430019H16 gene	12	105453856	105493095	1	Overexpressed	0.69678	0.0296303
3322	12	111947101	113109800	1162700	14	Hypomethylated	MGI:2443020	A530016L24Rik	RIKEN cDNA A530016L24 gene	12	112489448	112499927	1	Overexpressed	0.778874	0.000603287
3322	12	111947101	113109800	1162700	14	Hypomethylated	MGI:2144891	Tmem179	transmembrane protein 179	12	112500184	112511160	-1	Overexpressed	0.934706	0.00222228
3322	12	111947101	113109800	1162700	14	Hypomethylated	MGI:87947	Adssl1	adenylosuccinate synthetase like 1	12	112620047	112641355	1	Overexpressed	1.74327	0.0233492
3475	13	67014701	67464400	449700	3	Hypomethylated	MGI:3040701	Zfp459	zinc finger protein 459	13	67405722	67421418	-1	Overexpressed	0.758234	0.0401287
3625	14	20148901	20418700	269800	4	Hypomethylated	MGI:1914975	Nudt13	nudix (nucleoside diphosphate linked moiety X)-type motif 13	14	20294690	20317575	1	Overexpressed	0.464666	0.00848394
3820	15	11362401	12632200	1269800	5	Hypomethylated	MGI:1920589	1700047G03Rik	RIKEN cDNA 1700047G03 gene	15	11964276	11970083	1	Overexpressed	1.27793	0.00700273
3896	15	58184401	58527300	342900	4	Hypomethylated	MGI:1914981	Fbxo32	F-box protein 32	15	58175879	58214892	-1	Overexpressed	1.74879	0.0465261
3896	15	58184401	58527300	342900	4	Hypomethylated	MGI:3045310	Klhl38	kelch-like 38	15	58314573	58324169	-1	Overexpressed	3.56771	0.0319734
3900	15	60703101	61077000	373900	2	Hypomethylated	MGI:2152878	A1bg	alpha-1-B glycoprotein	15	60917589	60921270	-1	Overexpressed	1.58497	0.0361037
3934	15	76060801	77110600	1049800	18	Hypomethylated	MGI:1920312	Ppp1r16a	protein phosphatase 1, regulatory (inhibitor) subunit 16A	15	76671615	76694919	1	Overexpressed	0.3145	0.0406518
3934	15	76060801	77110600	1049800	18	Hypomethylated	MGI:95802	Gpt	glutamic pyruvic transaminase, soluble	15	76696764	76699674	1	Overexpressed	0.865064	0.00950457
3936	15	77953601	78495800	542200	6	Hypomethylated	MGI:97821	Pvalb	parvalbumin	15	78191114	78206400	-1	Overexpressed	8.01208	0.00715261
3956	15	86301301	87224600	923300	4	Hypomethylated	MGI:1289265	Tbc1d22a	TBC1 domain family, member 22a	15	86214459	86498503	1	Overexpressed	0.279546	0.0458416
3958	15	89094001	89352300	258300	2	Hypomethylated	MGI:1919007	Selo	selenoprotein O	15	89089084	89100340	1	Overexpressed	0.372204	0.0202082
3990	15	98764701	99006300	241600	4	Hypomethylated	MGI:108061	Wnt10b	wingless-type MMTV integration site family, member 10B	15	98771753	98778150	-1	Overexpressed	1.03002	0.0271183
3990	15	98764701	99006300	241600	4	Hypomethylated	MGI:107804	Tuba1b	tubulin, alpha 1B	15	98931425	98934565	-1	Overexpressed	0.494199	0.00245412
3990	15	98764701	99006300	241600	4	Hypomethylated	MGI:98869	Tuba1a	tubulin, alpha 1A	15	98949841	98953551	-1	Overexpressed	0.565073	0.00200497
4041	16	18046001	18540800	494800	6	Hypomethylated	MGI:97770	Prodh	proline dehydrogenase	16	18060357	18090203	-1	Overexpressed	0.309666	0.0483028
4041	16	18046001	18540800	494800	6	Hypomethylated	MGI:88470	Comt	catechol-O-methyltransferase	16	18407346	18426852	-1	Overexpressed	0.499316	0.00437321
4049	16	22246601	22977700	731100	5	Hypomethylated	MGI:2146636	Hrg	histidine-rich glycoprotein	16	22951072	22961656	1	Overexpressed	1.73336	0.0132781
4067	16	32679701	32782500	102800	5	Hypomethylated	MGI:1858308	Tnk2	tyrosine kinase, non-receptor, 2	16	32643874	32683493	1	Overexpressed	0.47059	0.0405216
4081	16	38202201	38793600	591400	7	Hypomethylated	MGI:1934677	Pla1a	phospholipase A1 member A	16	38396119	38433145	-1	Overexpressed	0.359734	0.0316343
4153	16	91389301	92170900	781600	6	Hypomethylated	MGI:2153111	Mrps6	mitochondrial ribosomal protein S6	16	92058270	92112227	1	Overexpressed	0.617372	0.00107574
4220	17	23659401	23908300	248900	4	Hypomethylated	MGI:2663619	Hcfc1r1	host cell factor C1 regulator 1 (XPO1-dependent)	17	23673596	23675227	1	Overexpressed	0.539833	0.00176682
4220	17	23659401	23908300	248900	4	Hypomethylated	MGI:1923748	Paqr4	progestin and adipoQ receptor family member IV	17	23736186	23740330	-1	Overexpressed	0.451523	0.0333214
4224	17	24705201	24728200	23000	2	Hypomethylated	MGI:4360056	Snora78	small nucleolar RNA, H/ACA box 7	17	24719676	24719803	-1	Overexpressed	1.03038	0.0270405
4228	17	25624301	26509800	885500	8	Hypomethylated	MGI:1915861	Mrpl28	mitochondrial ribosomal protein L28	17	26123520	26126613	1	Overexpressed	0.409834	0.02982
4250	17	34814401	34906800	92400	3	Hypomethylated	MGI:105975	Cfb	complement factor B	17	34856374	34862518	-1	Overexpressed	0.345896	0.0289989
4256	17	35509401	35638000	128600	2	Hypomethylated	MGI:3505689	Cdsn	corneodesmosin	17	35552128	35557180	1	Overexpressed	1.41264	0.000167482
4292	17	56412101	57003800	591700	9	Hypomethylated	MGI:1917125	Ndufa11	NADH dehydrogenase (ubiquinone) 1 alpha subcomplex 11	17	56717762	56724248	1	Overexpressed	0.423212	0.0291539
4452	18	53106201	53606700	500500	5	Hypomethylated	MGI:2684938	Prdm6	PR domain containing 6	18	53465051	53575907	1	Overexpressed	1.99642	0.0462572
4458	18	55935601	59526000	3590400	9	Hypomethylated	MGI:1926173	Chsy3	chondroitin sulfate synthase 3	18	59175401	59410446	1	Overexpressed	0.924693	0.0360584
4462	18	60855001	60935100	80100	4	Hypomethylated	MGI:88256	Camk2a	calcium/calmodulin-dependent protein kinase II alpha	18	60925618	60988152	1	Overexpressed	2.59375	0.031919
4464	18	61349201	62141000	791800	5	Hypomethylated	MGI:3045339	Arhgef37	Rho guanine nucleotide exchange factor (GEF) 37	18	61493794	61536536	-1	Overexpressed	0.656771	0.000794611
4470	18	65306701	65826700	520000	5	Hypomethylated	MGI:2449492	Alpk2	alpha-kinase 2	18	65265529	65393888	-1	Overexpressed	3.01704	0.0418877
4474	18	68047501	68587100	539600	7	Hypomethylated	MGI:96928	Mc2r	melanocortin 2 receptor	18	68406907	68429251	-1	Overexpressed	0.449839	0.035248
4496	18	81872201	82527400	655200	4	Hypomethylated	MGI:96925	Mbp	myelin basic protein	18	82475146	82585637	1	Overexpressed	0.419699	0.0482497
4518	19	5292101	6416500	1124400	7	Hypomethylated	MGI:106595	Fam89b	family with sequence similarity 89, member B	19	5728087	5729653	-1	Overexpressed	0.388856	0.0244068
4518	19	5292101	6416500	1124400	7	Hypomethylated	MGI:88263	Capn1	calpain 1	19	5988546	6015825	-1	Overexpressed	0.347227	0.0169051
4518	19	5292101	6416500	1124400	7	Hypomethylated	MGI:97830	Pygm	muscle glycogen phosphorylase	19	6384399	6398459	1	Overexpressed	5.21926	0.00971808
4544	19	24064801	25543900	1479100	7	Hypomethylated	MGI:1921396	Dock8	dedicator of cytokinesis 8	19	24999529	25202432	1	Overexpressed	0.615774	0.0410476
4552	19	27613201	29668000	2054800	7	Hypomethylated	MGI:1860835	Ak3	adenylate kinase 3	19	29020833	29047961	-1	Overexpressed	0.449449	0.0151173
4552	19	27613201	29668000	2054800	7	Hypomethylated	MGI:1914579	1700018L02Rik	RIKEN cDNA 1700018L02 gene	19	29046245	29048729	1	Overexpressed	0.738913	0.00992632
4566	19	36213401	37031800	818400	6	Hypomethylated	MGI:1858229	Ppp1r3c	protein phosphatase 1, regulatory (inhibitor) subunit 3C	19	36731731	36736604	-1	Overexpressed	0.737005	0.0113372
4572	19	38511601	38511800	200	2	Hypomethylated	MGI:1921305	Plce1	phospholipase C, epsilon 1	19	38481109	38785030	1	Overexpressed	0.292574	0.0493483
4580	19	42208001	42940800	732800	6	Hypomethylated	MGI:1920082	Crtac1	cartilage acidic protein 1	19	42283037	42431783	-1	Overexpressed	0.696696	0.0376442
4586	19	44813201	45626600	813400	7	Hypomethylated	MGI:2385095	Lzts2	leucine zipper, putative tumor suppressor 2	19	45015176	45027104	1	Overexpressed	0.363625	0.0372192
4606	19	55421501	56538100	1116600	4	Hypomethylated	MGI:1098765	Nrap	nebulin-related anchoring protein	19	56320035	56390037	-1	Overexpressed	4.45506	0.0278892
1, iso-Differentiatially Methylated Blocks represent genomic DNA segments punctuated by iso-directional Differentially Methylated Regions (DMRs). DMRs represent whole-genome consecutive, non-overlapping 100 bp windows with significant variation in methyl-CpG binding domain deep sequencing (MBD-seq) read coverage for F4 male gonadal adipose tissue from descendants of F0 DMSO- and TBT-treated femal…
2, Hypermethylated isoDMBs are supported by DMRs for which MBD-seq read coverage is significantly higher in TBT than in DMSO samples. Hypomethylated isoDMBs are supported by DMRs for which MBD-seq read coverage is significantly lower in TBT than in DMSO samples.
3, Overexpressed DEGs represent cases for which RNA-seq read coverage is significantly higher in TBT than in DMSO samples. Underexpressed DEGs represent cases for which RNA-seq read coverage is significantly lower in TBT than in DMSO samples.
4, Fold change and p values were obtained using glmQLFTest function from edgeR package.
