# Supplementary material for: Ancestral perinatal obesogen exposure results in a transgenerational thrifty phenotype in mice
Source: Nat Commun. 2017 Dec 8;8:2012. doi: 10.1038/s41467-017-01944-z (PMC5722856; doi:10.1038/s41467-017-01944-z)
Supplement: Supplementary file 13 — Supplementary Data 10 [file 41467_2017_1944_MOESM13_ESM.xlsx]

## Sheet: Supp. Data 10
Supplementary Data 10. Functional gene ontology (GO) analysis for isoDMB genes showing significant signs of coordination for TBT-dependent DNA methylome and transcriptome variation in F4 male gonadal adipose tissue.
Gene ontology enrichment			TBT-dependent DNA methylation and transcriptome variation
GO identifier1	GO term1	p value1	MGI identifier	Gene symbol	Gene name	isoDMB identifier2	isoDMB direction of change3	DEG direction of change4
GO:0003012	muscle system process	0.000134886	MGI:88255	Anxa6	annexin A6	2986	Hypomethylated	Overexpressed
GO:0003012	muscle system process	0.000134886	MGI:88105	Atp1a1	ATPase	889	Hypermethylated	Underexpressed
GO:0003012	muscle system process	0.000134886	MGI:88294	Cacna1s	calcium channel	246	Hypomethylated	Overexpressed
GO:0003012	muscle system process	0.000134886	MGI:894644	Cacnb2	calcium channel	394	Hypermethylated	Underexpressed
GO:0003012	muscle system process	0.000134886	MGI:1309468	Casq1	calsequestrin 1	314	Hypomethylated	Overexpressed
GO:0003012	muscle system process	0.000134886	MGI:1914981	Fbxo32	F-box protein 32	3896	Hypomethylated	Overexpressed
GO:0003012	muscle system process	0.000134886	MGI:96226	Hrc	histidine rich calcium binding protein	1963	Hypomethylated	Overexpressed
GO:0003012	muscle system process	0.000134886	MGI:1916700	Jsrp1	junctional sarcoplasmic reticulum protein 1	2779	Hypomethylated	Overexpressed
GO:0003012	muscle system process	0.000134886	MGI:104663	Lep	leptin	1626	Hypomethylated	Overexpressed
GO:0003012	muscle system process	0.000134886	MGI:1336213	Mybpc1	myosin binding protein C	2801	Hypomethylated	Overexpressed
GO:0003012	muscle system process	0.000134886	MGI:1336170	Mybpc2	myosin binding protein C	1961	Hypomethylated	Overexpressed
GO:0003012	muscle system process	0.000134886	MGI:1339713	Myh4	myosin	3010	Hypomethylated	Overexpressed
GO:0003012	muscle system process	0.000134886	MGI:1339712	Myh8	myosin	3010	Hypomethylated	Overexpressed
GO:0003012	muscle system process	0.000134886	MGI:97269	Myl1	myosin	124	Hypomethylated	Overexpressed
GO:0003012	muscle system process	0.000134886	MGI:97267	Myl4	myosin	3090	Hypomethylated	Overexpressed
GO:0003012	muscle system process	0.000134886	MGI:1925938	Nol3	nucleolar protein 3 (apoptosis repressor with CARD domain)	2355	Hypomethylated	Overexpressed
GO:0003012	muscle system process	0.000134886	MGI:2148811	Npnt	nephronectin	949	Hypermethylated	Underexpressed
GO:0003012	muscle system process	0.000134886	MGI:99659	Ryr1	ryanodine receptor 1	1929	Hypomethylated	Overexpressed
GO:0003012	muscle system process	0.000134886	MGI:101772	Snta1	syntrophin	659	Hypomethylated	Overexpressed
GO:0003012	muscle system process	0.000134886	MGI:3606571	Stac3	SH3 and cysteine rich domain 3	2873	Hypomethylated	Overexpressed
GO:0003012	muscle system process	0.000134886	MGI:1330233	Tcap	titin-cap	3076	Hypomethylated	Overexpressed
GO:0003012	muscle system process	0.000134886	MGI:98780	Tnnc2	troponin C2	691	Hypomethylated	Overexpressed
GO:0003012	muscle system process	0.000134886	MGI:1197008	Wisp1	WNT1 inducible signaling pathway protein 1	3913	Hypermethylated	Underexpressed
GO:0006936	muscle contraction	0.000361189	MGI:88255	Anxa6	annexin A6	2986	Hypomethylated	Overexpressed
GO:0006936	muscle contraction	0.000361189	MGI:88105	Atp1a1	ATPase, Na+/K+ transporting, alpha 1 polypeptide	889	Hypermethylated	Underexpressed
GO:0006936	muscle contraction	0.000361189	MGI:88294	Cacna1s	calcium channel, voltage-dependent, L type, alpha 1S subunit	246	Hypomethylated	Overexpressed
GO:0006936	muscle contraction	0.000361189	MGI:894644	Cacnb2	calcium channel, voltage-dependent, beta 2 subunit	394	Hypermethylated	Underexpressed
GO:0006936	muscle contraction	0.000361189	MGI:1309468	Casq1	calsequestrin 1	314	Hypomethylated	Overexpressed
GO:0006936	muscle contraction	0.000361189	MGI:96226	Hrc	histidine rich calcium binding protein	1963	Hypomethylated	Overexpressed
GO:0006936	muscle contraction	0.000361189	MGI:1916700	Jsrp1	junctional sarcoplasmic reticulum protein 1	2779	Hypomethylated	Overexpressed
GO:0006936	muscle contraction	0.000361189	MGI:1336213	Mybpc1	myosin binding protein C, slow-type	2801	Hypomethylated	Overexpressed
GO:0006936	muscle contraction	0.000361189	MGI:1336170	Mybpc2	myosin binding protein C, fast-type	1961	Hypomethylated	Overexpressed
GO:0006936	muscle contraction	0.000361189	MGI:1339713	Myh4	myosin, heavy polypeptide 4, skeletal muscle	3010	Hypomethylated	Overexpressed
GO:0006936	muscle contraction	0.000361189	MGI:1339712	Myh8	myosin, heavy polypeptide 8, skeletal muscle, perinatal	3010	Hypomethylated	Overexpressed
GO:0006936	muscle contraction	0.000361189	MGI:97269	Myl1	myosin, light polypeptide 1	124	Hypomethylated	Overexpressed
GO:0006936	muscle contraction	0.000361189	MGI:97267	Myl4	myosin, light polypeptide 4	3090	Hypomethylated	Overexpressed
GO:0006936	muscle contraction	0.000361189	MGI:2148811	Npnt	nephronectin	949	Hypermethylated	Underexpressed
GO:0006936	muscle contraction	0.000361189	MGI:99659	Ryr1	ryanodine receptor 1, skeletal muscle	1929	Hypomethylated	Overexpressed
GO:0006936	muscle contraction	0.000361189	MGI:101772	Snta1	syntrophin, acidic 1	659	Hypomethylated	Overexpressed
GO:0006936	muscle contraction	0.000361189	MGI:3606571	Stac3	SH3 and cysteine rich domain 3	2873	Hypomethylated	Overexpressed
GO:0006936	muscle contraction	0.000361189	MGI:1330233	Tcap	titin-cap	3076	Hypomethylated	Overexpressed
GO:0006936	muscle contraction	0.000361189	MGI:98780	Tnnc2	troponin C2, fast	691	Hypomethylated	Overexpressed
GO:0006941	striated muscle contraction	0.00180008	MGI:88105	Atp1a1	ATPase, Na+/K+ transporting, alpha 1 polypeptide	889	Hypermethylated	Underexpressed
GO:0006941	striated muscle contraction	0.00180008	MGI:88294	Cacna1s	calcium channel, voltage-dependent, L type, alpha 1S subunit	246	Hypomethylated	Overexpressed
GO:0006941	striated muscle contraction	0.00180008	MGI:894644	Cacnb2	calcium channel, voltage-dependent, beta 2 subunit	394	Hypermethylated	Underexpressed
GO:0006941	striated muscle contraction	0.00180008	MGI:1309468	Casq1	calsequestrin 1	314	Hypomethylated	Overexpressed
GO:0006941	striated muscle contraction	0.00180008	MGI:96226	Hrc	histidine rich calcium binding protein	1963	Hypomethylated	Overexpressed
GO:0006941	striated muscle contraction	0.00180008	MGI:1916700	Jsrp1	junctional sarcoplasmic reticulum protein 1	2779	Hypomethylated	Overexpressed
GO:0006941	striated muscle contraction	0.00180008	MGI:1339712	Myh8	myosin, heavy polypeptide 8, skeletal muscle, perinatal	3010	Hypomethylated	Overexpressed
GO:0006941	striated muscle contraction	0.00180008	MGI:97269	Myl1	myosin, light polypeptide 1	124	Hypomethylated	Overexpressed
GO:0006941	striated muscle contraction	0.00180008	MGI:97267	Myl4	myosin, light polypeptide 4	3090	Hypomethylated	Overexpressed
GO:0006941	striated muscle contraction	0.00180008	MGI:101772	Snta1	syntrophin, acidic 1	659	Hypomethylated	Overexpressed
GO:0006941	striated muscle contraction	0.00180008	MGI:3606571	Stac3	SH3 and cysteine rich domain 3	2873	Hypomethylated	Overexpressed
GO:0006941	striated muscle contraction	0.00180008	MGI:1330233	Tcap	titin-cap	3076	Hypomethylated	Overexpressed
GO:0006941	striated muscle contraction	0.00180008	MGI:98780	Tnnc2	troponin C2, fast	691	Hypomethylated	Overexpressed
GO:0048741	skeletal muscle fiber development	0.00543866	MGI:87902	Acta1	actin, alpha 1, skeletal muscle	2401	Hypomethylated	Overexpressed
GO:0048741	skeletal muscle fiber development	0.00543866	MGI:88294	Cacna1s	calcium channel, voltage-dependent, L type, alpha 1S subunit	246	Hypomethylated	Overexpressed
GO:0048741	skeletal muscle fiber development	0.00543866	MGI:1919580	Klhl40	kelch-like 40	2626	Hypomethylated	Overexpressed
GO:0048741	skeletal muscle fiber development	0.00543866	MGI:2683854	Klhl41	kelch-like 41	493	Hypomethylated	Overexpressed
GO:0048741	skeletal muscle fiber development	0.00543866	MGI:99659	Ryr1	ryanodine receptor 1, skeletal muscle	1929	Hypomethylated	Overexpressed
GO:0048741	skeletal muscle fiber development	0.00543866	MGI:3606571	Stac3	SH3 and cysteine rich domain 3	2873	Hypomethylated	Overexpressed
GO:0048741	skeletal muscle fiber development	0.00543866	MGI:108061	Wnt10b	wingless-type MMTV integration site family, member 10B	3990	Hypomethylated	Overexpressed
GO:0006082	organic acid metabolic process	0.00607343	MGI:87868	Acads	acyl-Coenzyme A dehydrogenase, short chain	1511	Hypomethylated	Overexpressed
GO:0006082	organic acid metabolic process	0.00607343	MGI:1349396	Acot1	acyl-CoA thioesterase 1	3269	Hypermethylated	Underexpressed
GO:0006082	organic acid metabolic process	0.00607343	MGI:2159619	Acot3	acyl-CoA thioesterase 3	3269	Hypermethylated	Underexpressed
GO:0006082	organic acid metabolic process	0.00607343	MGI:2384969	Acot5	acyl-CoA thioesterase 5	3269	Hypermethylated	Underexpressed
GO:0006082	organic acid metabolic process	0.00607343	MGI:87947	Adssl1	adenylosuccinate synthetase like 1	3322	Hypomethylated	Overexpressed
GO:0006082	organic acid metabolic process	0.00607343	MGI:87995	Aldob	aldolase B, fructose-bisphosphate	1069	Hypermethylated	Underexpressed
GO:0006082	organic acid metabolic process	0.00607343	MGI:104537	Brca1	breast cancer 1, early onset	3083	Hypermethylated	Underexpressed
GO:0006082	organic acid metabolic process	0.00607343	MGI:88470	Comt	catechol-O-methyltransferase	4041	Hypomethylated	Overexpressed
GO:0006082	organic acid metabolic process	0.00607343	MGI:88590	Cyp1b1	cytochrome P450, family 1, subfamily b, polypeptide 1	4337	Hypermethylated	Underexpressed
GO:0006082	organic acid metabolic process	0.00607343	MGI:88606	Cyp2d9	cytochrome P450, family 2, subfamily d, polypeptide 9	3947	Hypermethylated	Underexpressed
GO:0006082	organic acid metabolic process	0.00607343	MGI:1932286	Egln1	egl-9 family hypoxia-inducible factor 1	2405	Hypomethylated	Overexpressed
GO:0006082	organic acid metabolic process	0.00607343	MGI:1921809	Elovl7	ELOVL family member 7, elongation of long chain fatty acids (yeast)	3562	Hypermethylated	Underexpressed
GO:0006082	organic acid metabolic process	0.00607343	MGI:2441717	Eno4	enolase 4	4617	Hypermethylated	Underexpressed
GO:0006082	organic acid metabolic process	0.00607343	MGI:1913719	Fam213b	family with sequence similarity 213, member B	1292	Hypomethylated	Overexpressed
GO:0006082	organic acid metabolic process	0.00607343	MGI:95492	Fbp1	fructose bisphosphatase 1	3460	Hypermethylated	Underexpressed
GO:0006082	organic acid metabolic process	0.00607343	MGI:95525	Fgfr4	fibroblast growth factor receptor 4	3436	Hypermethylated	Underexpressed
GO:0006082	organic acid metabolic process	0.00607343	MGI:95640	Gapdh	glyceraldehyde-3-phosphate dehydrogenase	1802	Hypomethylated	Overexpressed
GO:0006082	organic acid metabolic process	0.00607343	MGI:95706	Ggt1	gamma-glutamyltransferase 1	2764	Hypermethylated	Underexpressed
GO:0006082	organic acid metabolic process	0.00607343	MGI:1349444	Haao	3-hydroxyanthranilate 3,4-dioxygenase	4349	Hypermethylated	Underexpressed
GO:0006082	organic acid metabolic process	0.00607343	MGI:96009	Hadh	hydroxyacyl-Coenzyme A dehydrogenase	944	Hypomethylated	Overexpressed
GO:0006082	organic acid metabolic process	0.00607343	MGI:96213	Hpd	4-hydroxyphenylpyruvic acid dioxygenase	1523	Hypomethylated	Overexpressed
GO:0006082	organic acid metabolic process	0.00607343	MGI:1915084	Idh3a	isocitrate dehydrogenase 3 (NAD+) alpha	2496	Hypomethylated	Overexpressed
GO:0006082	organic acid metabolic process	0.00607343	MGI:96764	Ldhc	lactate dehydrogenase C	1968	Hypermethylated	Underexpressed
GO:0006082	organic acid metabolic process	0.00607343	MGI:104663	Lep	leptin	1626	Hypomethylated	Overexpressed
GO:0006082	organic acid metabolic process	0.00607343	MGI:2135637	Park7	Parkinson disease (autosomal recessive, early onset) 7	1282	Hypomethylated	Overexpressed
GO:0006082	organic acid metabolic process	0.00607343	MGI:97770	Prodh	proline dehydrogenase	4041	Hypomethylated	Overexpressed
GO:0006082	organic acid metabolic process	0.00607343	MGI:1927593	Ptges	prostaglandin E synthase	423	Hypomethylated	Overexpressed
GO:0006082	organic acid metabolic process	0.00607343	MGI:1201375	Rdh16	retinol dehydrogenase 16	2874	Hypermethylated	Underexpressed
GO:0006082	organic acid metabolic process	0.00607343	MGI:1347099	Slc27a2	solute carrier family 27 (fatty acid transporter), member 2	598	Hypermethylated	Underexpressed
GO:0006082	organic acid metabolic process	0.00607343	MGI:2651811	Tph2	tryptophan hydroxylase 2	2843	Hypomethylated	Overexpressed
GO:0006082	organic acid metabolic process	0.00607343	MGI:98797	Tpi1	triosephosphate isomerase 1	1802	Hypomethylated	Overexpressed
GO:0006082	organic acid metabolic process	0.00607343	MGI:1919017	Tysnd1	trypsin domain containing 1	2733	Hypomethylated	Overexpressed
GO:0006082	organic acid metabolic process	0.00607343	MGI:1099787	Ucp3	uncoupling protein 3 (mitochondrial, proton carrier)	2059	Hypomethylated	Overexpressed
GO:0014904	myotube cell development	0.00766444	MGI:87902	Acta1	actin, alpha 1, skeletal muscle	2401	Hypomethylated	Overexpressed
GO:0014904	myotube cell development	0.00766444	MGI:88294	Cacna1s	calcium channel, voltage-dependent, L type, alpha 1S subunit	246	Hypomethylated	Overexpressed
GO:0014904	myotube cell development	0.00766444	MGI:1919580	Klhl40	kelch-like 40	2626	Hypomethylated	Overexpressed
GO:0014904	myotube cell development	0.00766444	MGI:2683854	Klhl41	kelch-like 41	493	Hypomethylated	Overexpressed
GO:0014904	myotube cell development	0.00766444	MGI:99659	Ryr1	ryanodine receptor 1, skeletal muscle	1929	Hypomethylated	Overexpressed
GO:0014904	myotube cell development	0.00766444	MGI:3606571	Stac3	SH3 and cysteine rich domain 3	2873	Hypomethylated	Overexpressed
GO:0014904	myotube cell development	0.00766444	MGI:108061	Wnt10b	wingless-type MMTV integration site family, member 10B	3990	Hypomethylated	Overexpressed
GO:0032787	monocarboxylic acid metabolic process	0.0126656	MGI:87868	Acads	acyl-Coenzyme A dehydrogenase, short chain	1511	Hypomethylated	Overexpressed
GO:0032787	monocarboxylic acid metabolic process	0.0126656	MGI:1349396	Acot1	acyl-CoA thioesterase 1	3269	Hypermethylated	Underexpressed
GO:0032787	monocarboxylic acid metabolic process	0.0126656	MGI:2159619	Acot3	acyl-CoA thioesterase 3	3269	Hypermethylated	Underexpressed
GO:0032787	monocarboxylic acid metabolic process	0.0126656	MGI:2384969	Acot5	acyl-CoA thioesterase 5	3269	Hypermethylated	Underexpressed
GO:0032787	monocarboxylic acid metabolic process	0.0126656	MGI:87995	Aldob	aldolase B, fructose-bisphosphate	1069	Hypermethylated	Underexpressed
GO:0032787	monocarboxylic acid metabolic process	0.0126656	MGI:104537	Brca1	breast cancer 1, early onset	3083	Hypermethylated	Underexpressed
GO:0032787	monocarboxylic acid metabolic process	0.0126656	MGI:88590	Cyp1b1	cytochrome P450, family 1, subfamily b, polypeptide 1	4337	Hypermethylated	Underexpressed
GO:0032787	monocarboxylic acid metabolic process	0.0126656	MGI:88606	Cyp2d9	cytochrome P450, family 2, subfamily d, polypeptide 9	3947	Hypermethylated	Underexpressed
GO:0032787	monocarboxylic acid metabolic process	0.0126656	MGI:1921809	Elovl7	ELOVL family member 7, elongation of long chain fatty acids (yeast)	3562	Hypermethylated	Underexpressed
GO:0032787	monocarboxylic acid metabolic process	0.0126656	MGI:2441717	Eno4	enolase 4	4617	Hypermethylated	Underexpressed
GO:0032787	monocarboxylic acid metabolic process	0.0126656	MGI:1913719	Fam213b	family with sequence similarity 213, member B	1292	Hypomethylated	Overexpressed
GO:0032787	monocarboxylic acid metabolic process	0.0126656	MGI:95492	Fbp1	fructose bisphosphatase 1	3460	Hypermethylated	Underexpressed
GO:0032787	monocarboxylic acid metabolic process	0.0126656	MGI:95525	Fgfr4	fibroblast growth factor receptor 4	3436	Hypermethylated	Underexpressed
GO:0032787	monocarboxylic acid metabolic process	0.0126656	MGI:95640	Gapdh	glyceraldehyde-3-phosphate dehydrogenase	1802	Hypomethylated	Overexpressed
GO:0032787	monocarboxylic acid metabolic process	0.0126656	MGI:95706	Ggt1	gamma-glutamyltransferase 1	2764	Hypermethylated	Underexpressed
GO:0032787	monocarboxylic acid metabolic process	0.0126656	MGI:96009	Hadh	hydroxyacyl-Coenzyme A dehydrogenase	944	Hypomethylated	Overexpressed
GO:0032787	monocarboxylic acid metabolic process	0.0126656	MGI:96764	Ldhc	lactate dehydrogenase C	1968	Hypermethylated	Underexpressed
GO:0032787	monocarboxylic acid metabolic process	0.0126656	MGI:104663	Lep	leptin	1626	Hypomethylated	Overexpressed
GO:0032787	monocarboxylic acid metabolic process	0.0126656	MGI:2135637	Park7	Parkinson disease (autosomal recessive, early onset) 7	1282	Hypomethylated	Overexpressed
GO:0032787	monocarboxylic acid metabolic process	0.0126656	MGI:1927593	Ptges	prostaglandin E synthase	423	Hypomethylated	Overexpressed
GO:0032787	monocarboxylic acid metabolic process	0.0126656	MGI:1347099	Slc27a2	solute carrier family 27 (fatty acid transporter), member 2	598	Hypermethylated	Underexpressed
GO:0032787	monocarboxylic acid metabolic process	0.0126656	MGI:98797	Tpi1	triosephosphate isomerase 1	1802	Hypomethylated	Overexpressed
GO:0032787	monocarboxylic acid metabolic process	0.0126656	MGI:1919017	Tysnd1	trypsin domain containing 1	2733	Hypomethylated	Overexpressed
GO:0032787	monocarboxylic acid metabolic process	0.0126656	MGI:1099787	Ucp3	uncoupling protein 3 (mitochondrial, proton carrier)	2059	Hypomethylated	Overexpressed
GO:0048747	muscle fiber development	0.0173847	MGI:87902	Acta1	actin, alpha 1, skeletal muscle	2401	Hypomethylated	Overexpressed
GO:0048747	muscle fiber development	0.0173847	MGI:88294	Cacna1s	calcium channel, voltage-dependent, L type, alpha 1S subunit	246	Hypomethylated	Overexpressed
GO:0048747	muscle fiber development	0.0173847	MGI:1919580	Klhl40	kelch-like 40	2626	Hypomethylated	Overexpressed
GO:0048747	muscle fiber development	0.0173847	MGI:2683854	Klhl41	kelch-like 41	493	Hypomethylated	Overexpressed
GO:0048747	muscle fiber development	0.0173847	MGI:99659	Ryr1	ryanodine receptor 1, skeletal muscle	1929	Hypomethylated	Overexpressed
GO:0048747	muscle fiber development	0.0173847	MGI:3606571	Stac3	SH3 and cysteine rich domain 3	2873	Hypomethylated	Overexpressed
GO:0048747	muscle fiber development	0.0173847	MGI:1330233	Tcap	titin-cap	3076	Hypomethylated	Overexpressed
GO:0048747	muscle fiber development	0.0173847	MGI:108061	Wnt10b	wingless-type MMTV integration site family, member 10B	3990	Hypomethylated	Overexpressed
GO:0019752	carboxylic acid metabolic process	0.0260761	MGI:87868	Acads	acyl-Coenzyme A dehydrogenase, short chain	1511	Hypomethylated	Overexpressed
GO:0019752	carboxylic acid metabolic process	0.0260761	MGI:1349396	Acot1	acyl-CoA thioesterase 1	3269	Hypermethylated	Underexpressed
GO:0019752	carboxylic acid metabolic process	0.0260761	MGI:2159619	Acot3	acyl-CoA thioesterase 3	3269	Hypermethylated	Underexpressed
GO:0019752	carboxylic acid metabolic process	0.0260761	MGI:2384969	Acot5	acyl-CoA thioesterase 5	3269	Hypermethylated	Underexpressed
GO:0019752	carboxylic acid metabolic process	0.0260761	MGI:87947	Adssl1	adenylosuccinate synthetase like 1	3322	Hypomethylated	Overexpressed
GO:0019752	carboxylic acid metabolic process	0.0260761	MGI:87995	Aldob	aldolase B, fructose-bisphosphate	1069	Hypermethylated	Underexpressed
GO:0019752	carboxylic acid metabolic process	0.0260761	MGI:104537	Brca1	breast cancer 1, early onset	3083	Hypermethylated	Underexpressed
GO:0019752	carboxylic acid metabolic process	0.0260761	MGI:88590	Cyp1b1	cytochrome P450, family 1, subfamily b, polypeptide 1	4337	Hypermethylated	Underexpressed
GO:0019752	carboxylic acid metabolic process	0.0260761	MGI:88606	Cyp2d9	cytochrome P450, family 2, subfamily d, polypeptide 9	3947	Hypermethylated	Underexpressed
GO:0019752	carboxylic acid metabolic process	0.0260761	MGI:1921809	Elovl7	ELOVL family member 7, elongation of long chain fatty acids (yeast)	3562	Hypermethylated	Underexpressed
GO:0019752	carboxylic acid metabolic process	0.0260761	MGI:2441717	Eno4	enolase 4	4617	Hypermethylated	Underexpressed
GO:0019752	carboxylic acid metabolic process	0.0260761	MGI:1913719	Fam213b	family with sequence similarity 213, member B	1292	Hypomethylated	Overexpressed
GO:0019752	carboxylic acid metabolic process	0.0260761	MGI:95492	Fbp1	fructose bisphosphatase 1	3460	Hypermethylated	Underexpressed
GO:0019752	carboxylic acid metabolic process	0.0260761	MGI:95525	Fgfr4	fibroblast growth factor receptor 4	3436	Hypermethylated	Underexpressed
GO:0019752	carboxylic acid metabolic process	0.0260761	MGI:95640	Gapdh	glyceraldehyde-3-phosphate dehydrogenase	1802	Hypomethylated	Overexpressed
GO:0019752	carboxylic acid metabolic process	0.0260761	MGI:95706	Ggt1	gamma-glutamyltransferase 1	2764	Hypermethylated	Underexpressed
GO:0019752	carboxylic acid metabolic process	0.0260761	MGI:1349444	Haao	3-hydroxyanthranilate 3,4-dioxygenase	4349	Hypermethylated	Underexpressed
GO:0019752	carboxylic acid metabolic process	0.0260761	MGI:96009	Hadh	hydroxyacyl-Coenzyme A dehydrogenase	944	Hypomethylated	Overexpressed
GO:0019752	carboxylic acid metabolic process	0.0260761	MGI:96213	Hpd	4-hydroxyphenylpyruvic acid dioxygenase	1523	Hypomethylated	Overexpressed
GO:0019752	carboxylic acid metabolic process	0.0260761	MGI:1915084	Idh3a	isocitrate dehydrogenase 3 (NAD+) alpha	2496	Hypomethylated	Overexpressed
GO:0019752	carboxylic acid metabolic process	0.0260761	MGI:96764	Ldhc	lactate dehydrogenase C	1968	Hypermethylated	Underexpressed
GO:0019752	carboxylic acid metabolic process	0.0260761	MGI:104663	Lep	leptin	1626	Hypomethylated	Overexpressed
GO:0019752	carboxylic acid metabolic process	0.0260761	MGI:2135637	Park7	Parkinson disease (autosomal recessive, early onset) 7	1282	Hypomethylated	Overexpressed
GO:0019752	carboxylic acid metabolic process	0.0260761	MGI:97770	Prodh	proline dehydrogenase	4041	Hypomethylated	Overexpressed
GO:0019752	carboxylic acid metabolic process	0.0260761	MGI:1927593	Ptges	prostaglandin E synthase	423	Hypomethylated	Overexpressed
GO:0019752	carboxylic acid metabolic process	0.0260761	MGI:1347099	Slc27a2	solute carrier family 27 (fatty acid transporter), member 2	598	Hypermethylated	Underexpressed
GO:0019752	carboxylic acid metabolic process	0.0260761	MGI:98797	Tpi1	triosephosphate isomerase 1	1802	Hypomethylated	Overexpressed
GO:0019752	carboxylic acid metabolic process	0.0260761	MGI:1919017	Tysnd1	trypsin domain containing 1	2733	Hypomethylated	Overexpressed
GO:0019752	carboxylic acid metabolic process	0.0260761	MGI:1099787	Ucp3	uncoupling protein 3 (mitochondrial, proton carrier)	2059	Hypomethylated	Overexpressed
GO:0043436	oxoacid metabolic process	0.0271508	MGI:87868	Acads	acyl-Coenzyme A dehydrogenase, short chain	1511	Hypomethylated	Overexpressed
GO:0043436	oxoacid metabolic process	0.0271508	MGI:1349396	Acot1	acyl-CoA thioesterase 1	3269	Hypermethylated	Underexpressed
GO:0043436	oxoacid metabolic process	0.0271508	MGI:2159619	Acot3	acyl-CoA thioesterase 3	3269	Hypermethylated	Underexpressed
GO:0043436	oxoacid metabolic process	0.0271508	MGI:2384969	Acot5	acyl-CoA thioesterase 5	3269	Hypermethylated	Underexpressed
GO:0043436	oxoacid metabolic process	0.0271508	MGI:87947	Adssl1	adenylosuccinate synthetase like 1	3322	Hypomethylated	Overexpressed
GO:0043436	oxoacid metabolic process	0.0271508	MGI:87995	Aldob	aldolase B, fructose-bisphosphate	1069	Hypermethylated	Underexpressed
GO:0043436	oxoacid metabolic process	0.0271508	MGI:104537	Brca1	breast cancer 1, early onset	3083	Hypermethylated	Underexpressed
GO:0043436	oxoacid metabolic process	0.0271508	MGI:88590	Cyp1b1	cytochrome P450, family 1, subfamily b, polypeptide 1	4337	Hypermethylated	Underexpressed
GO:0043436	oxoacid metabolic process	0.0271508	MGI:88606	Cyp2d9	cytochrome P450, family 2, subfamily d, polypeptide 9	3947	Hypermethylated	Underexpressed
GO:0043436	oxoacid metabolic process	0.0271508	MGI:1921809	Elovl7	ELOVL family member 7, elongation of long chain fatty acids (yeast)	3562	Hypermethylated	Underexpressed
GO:0043436	oxoacid metabolic process	0.0271508	MGI:2441717	Eno4	enolase 4	4617	Hypermethylated	Underexpressed
GO:0043436	oxoacid metabolic process	0.0271508	MGI:1913719	Fam213b	family with sequence similarity 213, member B	1292	Hypomethylated	Overexpressed
GO:0043436	oxoacid metabolic process	0.0271508	MGI:95492	Fbp1	fructose bisphosphatase 1	3460	Hypermethylated	Underexpressed
GO:0043436	oxoacid metabolic process	0.0271508	MGI:95525	Fgfr4	fibroblast growth factor receptor 4	3436	Hypermethylated	Underexpressed
GO:0043436	oxoacid metabolic process	0.0271508	MGI:95640	Gapdh	glyceraldehyde-3-phosphate dehydrogenase	1802	Hypomethylated	Overexpressed
GO:0043436	oxoacid metabolic process	0.0271508	MGI:95706	Ggt1	gamma-glutamyltransferase 1	2764	Hypermethylated	Underexpressed
GO:0043436	oxoacid metabolic process	0.0271508	MGI:1349444	Haao	3-hydroxyanthranilate 3,4-dioxygenase	4349	Hypermethylated	Underexpressed
GO:0043436	oxoacid metabolic process	0.0271508	MGI:96009	Hadh	hydroxyacyl-Coenzyme A dehydrogenase	944	Hypomethylated	Overexpressed
GO:0043436	oxoacid metabolic process	0.0271508	MGI:96213	Hpd	4-hydroxyphenylpyruvic acid dioxygenase	1523	Hypomethylated	Overexpressed
GO:0043436	oxoacid metabolic process	0.0271508	MGI:1915084	Idh3a	isocitrate dehydrogenase 3 (NAD+) alpha	2496	Hypomethylated	Overexpressed
GO:0043436	oxoacid metabolic process	0.0271508	MGI:96764	Ldhc	lactate dehydrogenase C	1968	Hypermethylated	Underexpressed
GO:0043436	oxoacid metabolic process	0.0271508	MGI:104663	Lep	leptin	1626	Hypomethylated	Overexpressed
GO:0043436	oxoacid metabolic process	0.0271508	MGI:2135637	Park7	Parkinson disease (autosomal recessive, early onset) 7	1282	Hypomethylated	Overexpressed
GO:0043436	oxoacid metabolic process	0.0271508	MGI:97770	Prodh	proline dehydrogenase	4041	Hypomethylated	Overexpressed
GO:0043436	oxoacid metabolic process	0.0271508	MGI:1927593	Ptges	prostaglandin E synthase	423	Hypomethylated	Overexpressed
GO:0043436	oxoacid metabolic process	0.0271508	MGI:1347099	Slc27a2	solute carrier family 27 (fatty acid transporter), member 2	598	Hypermethylated	Underexpressed
GO:0043436	oxoacid metabolic process	0.0271508	MGI:98797	Tpi1	triosephosphate isomerase 1	1802	Hypomethylated	Overexpressed
GO:0043436	oxoacid metabolic process	0.0271508	MGI:1919017	Tysnd1	trypsin domain containing 1	2733	Hypomethylated	Overexpressed
GO:0043436	oxoacid metabolic process	0.0271508	MGI:1099787	Ucp3	uncoupling protein 3 (mitochondrial, proton carrier)	2059	Hypomethylated	Overexpressed
GO:0042692	muscle cell differentiation	0.0284352	MGI:87902	Acta1	actin, alpha 1, skeletal muscle	2401	Hypomethylated	Overexpressed
GO:0042692	muscle cell differentiation	0.0284352	MGI:2151224	Alpk3	alpha-kinase 3	2033	Hypomethylated	Overexpressed
GO:0042692	muscle cell differentiation	0.0284352	MGI:88294	Cacna1s	calcium channel, voltage-dependent, L type, alpha 1S subunit	246	Hypomethylated	Overexpressed
GO:0042692	muscle cell differentiation	0.0284352	MGI:1309468	Casq1	calsequestrin 1	314	Hypomethylated	Overexpressed
GO:0042692	muscle cell differentiation	0.0284352	MGI:109442	Itga8	integrin alpha 8	386	Hypermethylated	Underexpressed
GO:0042692	muscle cell differentiation	0.0284352	MGI:1919580	Klhl40	kelch-like 40	2626	Hypomethylated	Overexpressed
GO:0042692	muscle cell differentiation	0.0284352	MGI:2683854	Klhl41	kelch-like 41	493	Hypomethylated	Overexpressed
GO:0042692	muscle cell differentiation	0.0284352	MGI:1916814	Nmrk2	nicotinamide riboside kinase 2	2781	Hypomethylated	Overexpressed
GO:0042692	muscle cell differentiation	0.0284352	MGI:1925938	Nol3	nucleolar protein 3 (apoptosis repressor with CARD domain)	2355	Hypomethylated	Overexpressed
GO:0042692	muscle cell differentiation	0.0284352	MGI:2148811	Npnt	nephronectin	949	Hypermethylated	Underexpressed
GO:0042692	muscle cell differentiation	0.0284352	MGI:2684938	Prdm6	PR domain containing 6	4452	Hypomethylated	Overexpressed
GO:0042692	muscle cell differentiation	0.0284352	MGI:99659	Ryr1	ryanodine receptor 1, skeletal muscle	1929	Hypomethylated	Overexpressed
GO:0042692	muscle cell differentiation	0.0284352	MGI:102780	Six1	sine oculis-related homeobox 1	3246	Hypomethylated	Overexpressed
GO:0042692	muscle cell differentiation	0.0284352	MGI:1336883	Smad6	SMAD family member 6	2516	Hypomethylated	Overexpressed
GO:0042692	muscle cell differentiation	0.0284352	MGI:98371	Sox9	SRY (sex determining region Y)-box 9	3105	Hypermethylated	Underexpressed
GO:0042692	muscle cell differentiation	0.0284352	MGI:3606571	Stac3	SH3 and cysteine rich domain 3	2873	Hypomethylated	Overexpressed
GO:0042692	muscle cell differentiation	0.0284352	MGI:1330233	Tcap	titin-cap	3076	Hypomethylated	Overexpressed
GO:0042692	muscle cell differentiation	0.0284352	MGI:1197008	Wisp1	WNT1 inducible signaling pathway protein 1	3913	Hypermethylated	Underexpressed
GO:0042692	muscle cell differentiation	0.0284352	MGI:108061	Wnt10b	wingless-type MMTV integration site family, member 10B	3990	Hypomethylated	Overexpressed
GO:0061061	muscle structure development	0.0325575	MGI:87902	Acta1	actin, alpha 1, skeletal muscle	2401	Hypomethylated	Overexpressed
GO:0061061	muscle structure development	0.0325575	MGI:2151224	Alpk3	alpha-kinase 3	2033	Hypomethylated	Overexpressed
GO:0061061	muscle structure development	0.0325575	MGI:88294	Cacna1s	calcium channel, voltage-dependent, L type, alpha 1S subunit	246	Hypomethylated	Overexpressed
GO:0061061	muscle structure development	0.0325575	MGI:1309468	Casq1	calsequestrin 1	314	Hypomethylated	Overexpressed
GO:0061061	muscle structure development	0.0325575	MGI:1932286	Egln1	egl-9 family hypoxia-inducible factor 1	2405	Hypomethylated	Overexpressed
GO:0061061	muscle structure development	0.0325575	MGI:99254	Etv1	ets variant 1	3191	Hypermethylated	Underexpressed
GO:0061061	muscle structure development	0.0325575	MGI:2150920	Fgfrl1	fibroblast growth factor receptor-like 1	1497	Hypomethylated	Overexpressed
GO:0061061	muscle structure development	0.0325575	MGI:109442	Itga8	integrin alpha 8	386	Hypermethylated	Underexpressed
GO:0061061	muscle structure development	0.0325575	MGI:1919580	Klhl40	kelch-like 40	2626	Hypomethylated	Overexpressed
GO:0061061	muscle structure development	0.0325575	MGI:2683854	Klhl41	kelch-like 41	493	Hypomethylated	Overexpressed
GO:0061061	muscle structure development	0.0325575	MGI:97273	Mylpf	myosin light chain, phosphorylatable, fast skeletal muscle	2123	Hypomethylated	Overexpressed
GO:0061061	muscle structure development	0.0325575	MGI:1916814	Nmrk2	nicotinamide riboside kinase 2	2781	Hypomethylated	Overexpressed
GO:0061061	muscle structure development	0.0325575	MGI:1925938	Nol3	nucleolar protein 3 (apoptosis repressor with CARD domain)	2355	Hypomethylated	Overexpressed
GO:0061061	muscle structure development	0.0325575	MGI:2148811	Npnt	nephronectin	949	Hypermethylated	Underexpressed
GO:0061061	muscle structure development	0.0325575	MGI:1352452	Nr2f2	nuclear receptor subfamily 2, group F, member 2	2004	Hypermethylated	Underexpressed
GO:0061061	muscle structure development	0.0325575	MGI:2684938	Prdm6	PR domain containing 6	4452	Hypomethylated	Overexpressed
GO:0061061	muscle structure development	0.0325575	MGI:99659	Ryr1	ryanodine receptor 1, skeletal muscle	1929	Hypomethylated	Overexpressed
GO:0061061	muscle structure development	0.0325575	MGI:102780	Six1	sine oculis-related homeobox 1	3246	Hypomethylated	Overexpressed
GO:0061061	muscle structure development	0.0325575	MGI:1336883	Smad6	SMAD family member 6	2516	Hypomethylated	Overexpressed
GO:0061061	muscle structure development	0.0325575	MGI:98371	Sox9	SRY (sex determining region Y)-box 9	3105	Hypermethylated	Underexpressed
GO:0061061	muscle structure development	0.0325575	MGI:3606571	Stac3	SH3 and cysteine rich domain 3	2873	Hypomethylated	Overexpressed
GO:0061061	muscle structure development	0.0325575	MGI:1330233	Tcap	titin-cap	3076	Hypomethylated	Overexpressed
GO:0061061	muscle structure development	0.0325575	MGI:1197008	Wisp1	WNT1 inducible signaling pathway protein 1	3913	Hypermethylated	Underexpressed
GO:0061061	muscle structure development	0.0325575	MGI:108061	Wnt10b	wingless-type MMTV integration site family, member 10B	3990	Hypomethylated	Overexpressed
GO:0061061	muscle structure development	0.0325575	MGI:2685198	Xirp2	xin actin-binding repeat containing 2	487	Hypomethylated	Overexpressed
GO:0055001	muscle cell development	0.0350788	MGI:87902	Acta1	actin, alpha 1, skeletal muscle	2401	Hypomethylated	Overexpressed
GO:0055001	muscle cell development	0.0350788	MGI:2151224	Alpk3	alpha-kinase 3	2033	Hypomethylated	Overexpressed
GO:0055001	muscle cell development	0.0350788	MGI:88294	Cacna1s	calcium channel, voltage-dependent, L type, alpha 1S subunit	246	Hypomethylated	Overexpressed
GO:0055001	muscle cell development	0.0350788	MGI:1309468	Casq1	calsequestrin 1	314	Hypomethylated	Overexpressed
GO:0055001	muscle cell development	0.0350788	MGI:1919580	Klhl40	kelch-like 40	2626	Hypomethylated	Overexpressed
GO:0055001	muscle cell development	0.0350788	MGI:2683854	Klhl41	kelch-like 41	493	Hypomethylated	Overexpressed
GO:0055001	muscle cell development	0.0350788	MGI:99659	Ryr1	ryanodine receptor 1, skeletal muscle	1929	Hypomethylated	Overexpressed
GO:0055001	muscle cell development	0.0350788	MGI:1336883	Smad6	SMAD family member 6	2516	Hypomethylated	Overexpressed
GO:0055001	muscle cell development	0.0350788	MGI:3606571	Stac3	SH3 and cysteine rich domain 3	2873	Hypomethylated	Overexpressed
GO:0055001	muscle cell development	0.0350788	MGI:1330233	Tcap	titin-cap	3076	Hypomethylated	Overexpressed
GO:0055001	muscle cell development	0.0350788	MGI:1197008	Wisp1	WNT1 inducible signaling pathway protein 1	3913	Hypermethylated	Underexpressed
GO:0055001	muscle cell development	0.0350788	MGI:108061	Wnt10b	wingless-type MMTV integration site family, member 10B	3990	Hypomethylated	Overexpressed
GO:0070296	sarcoplasmic reticulum calcium ion transport	0.036885	MGI:1309468	Casq1	calsequestrin 1	314	Hypomethylated	Overexpressed
GO:0070296	sarcoplasmic reticulum calcium ion transport	0.036885	MGI:96226	Hrc	histidine rich calcium binding protein	1963	Hypomethylated	Overexpressed
GO:0070296	sarcoplasmic reticulum calcium ion transport	0.036885	MGI:1916813	Mrln	myoregulin	2755	Hypomethylated	Overexpressed
GO:0070296	sarcoplasmic reticulum calcium ion transport	0.036885	MGI:1925938	Nol3	nucleolar protein 3 (apoptosis repressor with CARD domain)	2355	Hypomethylated	Overexpressed
GO:0070296	sarcoplasmic reticulum calcium ion transport	0.036885	MGI:99659	Ryr1	ryanodine receptor 1, skeletal muscle	1929	Hypomethylated	Overexpressed
1, Functional GO enrichment analyses for DEG genes within isoDMBs were performed using MouseMine, the background population of annotations for mouse genomes as reference set, and Benjamini Hochberg correction for multiple testing to calculate p values according to the hypergeometric distribution. Only enrichments supported by p<0.05 are included.
2, iso-Differentiatially Methylated Blocks represent genomic DNA segments punctuated by iso-directional Differentially Methylated Regions (DMRs). DMRs represent whole-genome consecutive, non-overlapping 100 bp windows with significant variation in methyl-CpG binding domain deep sequencing (MBD-seq) read coverage for F4 male gonadal adipose tissue from descendants of F0 DMSO- and TBT-treated femal…
3, Hypermethylated isoDMBs are supported by DMRs for which MBD-seq read coverage is significantly higher in TBT than in DMSO samples. Hypomethylated isoDMBs are supported by DMRs for which MBD-seq read coverage is significantly lower in TBT than in DMSO samples.
4, Overexpressed DEGs represent cases for which RNA-seq read coverage is significantly higher in TBT than in DMSO samples. Underexpressed DEGs represent cases for which RNA-seq read coverage is significantly lower in TBT than in DMSO samples.
