# Supplementary material for: Ancestral perinatal obesogen exposure results in a transgenerational thrifty phenotype in mice
Source: Nat Commun. 2017 Dec 8;8:2012. doi: 10.1038/s41467-017-01944-z (PMC5722856; doi:10.1038/s41467-017-01944-z)
Supplement: Supplementary file 14 — Supplementary Data 11 [file 41467_2017_1944_MOESM14_ESM.xlsx]

## Sheet: Suppl. Data 11
Supplementary Data 11. Genomic regions showing significant TBT-dependent chromatin accessibility variation in F3 and F4 sperm.
Genomic regions					TBT-dependent ATAC-seq read coverage variation
Generation	Region type1	Chromosome	Start	Stop	Direction of change2	Fold change [log2]1	p value1
F3	H1 DAI	1	12686762	13665930	Inaccessible	-0.0514911	0.0324634
F3	L2 DAI	1	17938080	18117344	Accessible	0.0767221	0.0327766
F3	L1 DAI	1	48748903	50871214	Accessible	0.0685041	0.0293893
F3	L2 DAI	1	56660613	56770076	Accessible	0.090146	0.0497175
F3	L2 DAI	1	58512562	58605087	Accessible	0.101114	0.0484766
F3	H2 DAI	1	74274486	74435430	Inaccessible	-0.0860259	0.0195532
F3	H1 DAI	1	85851798	86372101	Inaccessible	-0.0595271	0.0380613
F3	H2 DAI	1	86372101	86544727	Inaccessible	-0.0760514	0.012732
F3	H2 DAI	1	88226626	88277799	Inaccessible	-0.097105	0.0245787
F3	L1 DAI	1	103596080	104155835	Accessible	0.0788782	0.0451561
F3	L2 DAI	1	116721995	117196626	Accessible	0.0852472	0.044296
F3	L2 DAI	1	121807873	122053669	Accessible	0.0692704	0.0389457
F3	H1 DAI	1	134778473	134986557	Inaccessible	-0.0568362	0.0474426
F3	L2 DAI	1	139546921	140248028	Accessible	0.0861159	0.0147707
F3	L1 DAI	1	144414507	149414902	Accessible	0.0691586	0.0415426
F3	H1 DAI	1	155099890	155201467	Inaccessible	-0.0732275	0.0434409
F3	H2 DAI	1	155201467	155263952	Inaccessible	-0.128322	0.00498903
F3	H2 DAI	1	157034493	157135103	Inaccessible	-0.105192	0.00201128
F3	H1 DAI	1	165518050	165633922	Inaccessible	-0.0864138	0.019036
F3	H2 DAI	1	165633922	165868830	Inaccessible	-0.0681554	0.0390696
F3	H1 DAI	1	170878959	171063066	Inaccessible	-0.087705	0.0307498
F3	H3 DAI	1	171063066	171093079	Inaccessible	-0.184266	0.000545599
F3	H3 DAI	1	172480763	172511010	Inaccessible	-0.143344	0.0212426
F3	H2 DAI	1	180761291	181022916	Inaccessible	-0.0672702	0.0249284
F3	H1 DAI	1	186396293	186651516	Accessible	0.0610517	0.0382364
F3	H1 DAI	2	9905407	10453979	Inaccessible	-0.0566312	0.0186782
F3	H1 DAI	2	11259272	11804898	Inaccessible	-0.0542896	0.0485132
F3	L2 DAI	2	19765056	20380229	Accessible	0.0643058	0.0345671
F3	H2 DAI	2	30903480	31191083	Inaccessible	-0.0778227	0.0264571
F3	H1 DAI	2	34753716	34893899	Inaccessible	-0.0713369	0.0445345
F3	L1 DAI	2	37594939	37701342	Accessible	0.133458	0.018822
F3	L2 DAI	2	71212574	71250840	Accessible	0.13259	0.04623
F3	L2 DAI	2	73092682	73209637	Accessible	0.0969937	0.0448863
F3	L1 DAI	2	81030099	83111023	Accessible	0.074807	0.0197804
F3	L2 DAI	2	84240678	84454660	Accessible	0.104979	0.0186499
F3	L2 DAI	2	90205464	90340653	Accessible	0.110514	0.019909
F3	L2 DAI	2	94828783	95495287	Accessible	0.065219	0.028135
F3	L1 DAI	2	111048961	111701107	Accessible	0.0932953	0.0149121
F3	H2 DAI	2	122279682	122388946	Inaccessible	-0.0987205	0.0260153
F3	L2 DAI	2	122959591	123641999	Accessible	0.0650312	0.0333592
F3	H1 DAI	2	125121614	125230034	Accessible	0.0728077	0.030976
F3	L2 DAI	2	128604958	128686883	Accessible	0.120401	0.0126305
F3	H2 DAI	2	130538061	130742670	Inaccessible	-0.0629865	0.0441901
F3	H1 DAI	2	150563586	151011100	Inaccessible	-0.068052	0.00486336
F3	H2 DAI	2	151789262	152156120	Inaccessible	-0.0833082	0.0366301
F3	H2 DAI	2	152293295	153347131	Inaccessible	-0.0634733	0.0438805
F3	H2 DAI	2	155985298	156081903	Inaccessible	-0.0938135	0.0162145
F3	H2 DAI	2	160925513	160966776	Inaccessible	-0.0972093	0.049338
F3	H2 DAI	2	167015187	167536247	Inaccessible	-0.0743234	0.0370309
F3	H2 DAI	2	167870217	168173529	Inaccessible	-0.089728	0.0209882
F3	L1 DAI	2	178328291	178406604	Accessible	0.105671	0.044987
F3	L2 DAI	3	7047384	7223901	Accessible	0.0890041	0.0100087
F3	L2 DAI	3	10883956	11214317	Accessible	0.0736554	0.0371777
F3	L2 DAI	3	11214317	14189293	Accessible	0.0617604	0.0253387
F3	L2 DAI	3	31509254	31761508	Accessible	0.0834967	0.00686311
F3	L2 DAI	3	35583527	35679596	Accessible	0.0936762	0.0462494
F3	L2 DAI	3	37050770	37145984	Accessible	0.110786	0.0205829
F3	L1 DAI	3	70877658	74434267	Accessible	0.0752882	0.0492015
F3	H1 DAI	3	84140868	84259114	Inaccessible	-0.0768221	0.0276547
F3	H2 DAI	3	88894701	88951397	Inaccessible	-0.117924	0.0170238
F3	H1 DAI	3	90051538	90670195	Inaccessible	-0.0628806	0.0228103
F3	L2 DAI	3	90670195	91100628	Accessible	0.0587785	0.0314256
F3	L2 DAI	3	91100628	92010388	Accessible	0.0726051	0.0322634
F3	L2 DAI	3	99540976	99817434	Accessible	0.0895062	0.0226861
F3	L1 DAI	3	110465394	113019202	Accessible	0.0713846	0.0379207
F3	L1 DAI	3	114226929	115314707	Accessible	0.0694761	0.0400671
F3	L2 DAI	3	117121923	117286901	Accessible	0.0748485	0.0483321
F3	H1 DAI	3	121020610	121238502	Accessible	0.0715384	0.00839157
F3	L2 DAI	3	128312990	128904411	Accessible	0.0632733	0.0426729
F3	L2 DAI	3	133687785	134039436	Accessible	0.0680474	0.0371787
F3	L2 DAI	3	151544547	152014584	Accessible	0.0713899	0.00725692
F3	L2 DAI	3	155611830	156251468	Accessible	0.0913953	0.0195697
F3	L2 DAI	3	156251468	156911708	Accessible	0.063674	0.035627
F3	L1 DAI	4	16393710	19061370	Accessible	0.0675817	0.0486456
F3	L2 DAI	4	22747311	23661346	Accessible	0.0942732	0.00549182
F3	L1 DAI	4	23661346	23837135	Accessible	0.147678	0.00725436
F3	L2 DAI	4	23837135	24106484	Accessible	0.0975293	0.0165795
F3	L2 DAI	4	25119528	25516603	Accessible	0.075134	0.0202007
F3	L2 DAI	4	31335460	31525671	Accessible	0.0706288	0.0409301
F3	L2 DAI	4	32616039	32732536	Accessible	0.0837768	0.0255832
F3	L1 DAI	4	35883831	38855408	Accessible	0.0787197	0.0230892
F3	H2 DAI	4	41492767	41606743	Inaccessible	-0.0732635	0.0409429
F3	H2 DAI	4	43397960	43739206	Inaccessible	-0.0750739	0.0317953
F3	L2 DAI	4	50063883	51866161	Accessible	0.0663426	0.0463243
F3	L2 DAI	4	64053610	64477928	Accessible	0.10985	0.000805759
F3	L2 DAI	4	64477928	65108297	Accessible	0.0726605	0.0185127
F3	L2 DAI	4	66952255	68760270	Accessible	0.0718059	0.0271097
F3	L2 DAI	4	68760270	69699755	Accessible	0.0902929	0.00323286
F3	L2 DAI	4	91382175	91701983	Accessible	0.101949	0.00246542
F3	L2 DAI	4	93423281	94161174	Accessible	0.071353	0.0470138
F3	L2 DAI	4	94161174	94490990	Accessible	0.0690943	0.0311837
F3	H1 DAI	4	100931979	101598034	Inaccessible	-0.0589235	0.0225464
F3	L2 DAI	4	103121432	103165801	Accessible	0.160724	0.00280602
F3	L1 DAI	4	113477990	113574222	Accessible	0.154959	0.0162724
F3	L2 DAI	4	114026412	114339741	Accessible	0.0959267	0.00733756
F3	H2 DAI	4	132047969	132159577	Inaccessible	-0.0760492	0.0245689
F3	H3 DAI	4	133010637	133104698	Inaccessible	-0.104413	0.0310595
F3	H2 DAI	4	133189457	133271265	Inaccessible	-0.0987372	0.0385136
F3	H2 DAI	4	133394466	133634754	Inaccessible	-0.0771158	0.0338359
F3	H2 DAI	4	134052389	134129855	Inaccessible	-0.0906307	0.0335579
F3	H2 DAI	4	134852468	135050533	Inaccessible	-0.0692118	0.0438175
F3	H2 DAI	4	151967798	152258211	Inaccessible	-0.108842	0.0262904
F3	L2 DAI	5	29811761	30086773	Accessible	0.064203	0.04035
F3	H2 DAI	5	30661010	31203285	Inaccessible	-0.0637009	0.0283427
F3	H2 DAI	5	32711251	32753720	Inaccessible	-0.0911494	0.00922993
F3	L2 DAI	5	53591932	53651494	Accessible	0.113456	0.0216643
F3	L2 DAI	5	62209247	63458557	Accessible	0.0947485	0.00413273
F3	L2 DAI	5	77864581	78338174	Accessible	0.0694114	0.0384619
F3	H2 DAI	5	103833347	103866803	Inaccessible	-0.125761	0.0195468
F3	L2 DAI	5	108747445	109463456	Accessible	0.0694132	0.0316748
F3	H2 DAI	5	110769365	110810370	Inaccessible	-0.100804	0.0381399
F3	H2 DAI	5	114810217	115506365	Inaccessible	-0.0737614	0.0201354
F3	L2 DAI	5	135188747	135237469	Accessible	0.120505	0.0148913
F3	H2 DAI	5	140562422	140769538	Inaccessible	-0.103945	0.0317718
F3	H2 DAI	5	144545081	145232389	Inaccessible	-0.0662933	0.0436032
F3	H2 DAI	5	147299033	147333733	Inaccessible	-0.127269	0.0351975
F3	H2 DAI	5	148630254	149038425	Inaccessible	-0.0556066	0.0302271
F3	L2 DAI	6	13985331	14966924	Accessible	0.0713286	0.031339
F3	L1 DAI	6	14966924	15445597	Accessible	0.117295	0.00564401
F3	L2 DAI	6	18036331	18288800	Accessible	0.0959269	0.0358935
F3	L2 DAI	6	18559068	19013801	Accessible	0.081963	0.0310383
F3	L2 DAI	6	33271106	33727165	Accessible	0.0885476	0.00498383
F3	L2 DAI	6	35935893	36769122	Accessible	0.0796212	0.0032126
F3	L2 DAI	6	36769122	37031768	Accessible	0.0789966	0.00680277
F3	H2 DAI	6	38617923	38704988	Inaccessible	-0.0992707	0.00822073
F3	L2 DAI	6	42386906	42695370	Accessible	0.0606001	0.0354427
F3	L1 DAI	6	44181668	45945240	Accessible	0.0857358	0.0245467
F3	L2 DAI	6	45945240	46669543	Accessible	0.075692	0.0280286
F3	L2 DAI	6	56934684	57433553	Accessible	0.0681701	0.038954
F3	L2 DAI	6	59474810	60502950	Accessible	0.0769484	0.0330054
F3	L1 DAI	6	61345948	63919484	Accessible	0.0830553	0.0252534
F3	L2 DAI	6	63919484	64553028	Accessible	0.0740343	0.0384999
F3	H1 DAI	6	71908511	71946111	Inaccessible	-0.152291	0.00156016
F3	L2 DAI	6	92093011	92147810	Accessible	0.104213	0.0497242
F3	H2 DAI	6	113623553	113748307	Inaccessible	-0.0826043	0.0221809
F3	H2 DAI	6	115476585	115909934	Inaccessible	-0.0578339	0.0390821
F3	H3 DAI	6	115909934	116015725	Inaccessible	-0.113183	0.032048
F3	H2 DAI	6	124698842	124773583	Inaccessible	-0.0920523	0.0255006
F3	H1 DAI	6	124773583	124804772	Inaccessible	-0.159249	0.012158
F3	H2 DAI	6	128220411	128482829	Inaccessible	-0.0767762	0.027631
F3	H1 DAI	6	144892814	145215124	Inaccessible	-0.0579306	0.0441446
F3	H1 DAI	7	13231292	13314868	Accessible	0.0981703	0.0425878
F3	L2 DAI	7	17217781	18217376	Accessible	0.0503766	0.04265
F3	L2 DAI	7	23559389	24065545	Accessible	0.0787311	0.0031627
F3	H2 DAI	7	24344794	24641080	Inaccessible	-0.0896567	0.0261645
F3	H2 DAI	7	24641080	24897155	Inaccessible	-0.0797115	0.0374398
F3	H1 DAI	7	25919316	26362572	Accessible	0.0542498	0.0219443
F3	L2 DAI	7	26362572	26752610	Accessible	0.0721369	0.0194215
F3	H2 DAI	7	28082703	29519494	Inaccessible	-0.0799761	0.0279184
F3	H2 DAI	7	30225914	31181150	Inaccessible	-0.0821498	0.048391
F3	H1 DAI	7	35045332	35117778	Inaccessible	-0.0903215	0.0404089
F3	H2 DAI	7	44197872	46291234	Inaccessible	-0.0870976	0.047066
F3	L2 DAI	7	62727514	63081123	Accessible	0.0802181	0.0322637
F3	H1 DAI	7	63659661	63851759	Inaccessible	-0.0683491	0.0298847
F3	H1 DAI	7	67371774	67417560	Inaccessible	-0.127702	0.0080989
F3	H2 DAI	7	75725964	75848112	Inaccessible	-0.0851157	0.026456
F3	H2 DAI	7	75848112	75881205	Inaccessible	-0.130751	0.0411665
F3	H2 DAI	7	80874535	80913010	Inaccessible	-0.125636	0.0300978
F3	L2 DAI	7	95458766	95911112	Accessible	0.0625288	0.0283767
F3	L2 DAI	7	98606805	98655540	Accessible	0.190506	0.00577908
F3	H1 DAI	7	98655540	98725708	Accessible	0.0908363	0.0189425
F3	H2 DAI	7	98725708	98906709	Inaccessible	-0.0908304	0.019508
F3	H1 DAI	7	100514959	100555986	Inaccessible	-0.115182	0.0216813
F3	H1 DAI	7	110613128	110767682	Inaccessible	-0.0643772	0.0382936
F3	L2 DAI	7	124065693	124115167	Accessible	0.118369	0.0273479
F3	H2 DAI	7	126235232	126503826	Inaccessible	-0.0848953	0.00928786
F3	H2 DAI	7	130621470	130866672	Inaccessible	-0.0746246	0.019631
F3	H1 DAI	8	4269915	4536785	Inaccessible	-0.0572646	0.0484842
F3	L2 DAI	8	5006925	5644728	Accessible	0.0747268	0.0203188
F3	L1 DAI	8	5644728	6473676	Accessible	0.0845915	0.0407337
F3	H2 DAI	8	11161473	11558718	Inaccessible	-0.0996436	0.0149037
F3	L2 DAI	8	29295601	30558863	Accessible	0.0696768	0.0368293
F3	L2 DAI	8	36618130	36738822	Accessible	0.104085	0.00927364
F3	L1 DAI	8	37358707	37887106	Accessible	0.0871387	0.0311314
F3	L1 DAI	8	37887106	38710813	Accessible	0.0975306	0.0266342
F3	L2 DAI	8	42808017	43121065	Accessible	0.0946113	0.0156629
F3	L2 DAI	8	49088957	49878846	Accessible	0.0670483	0.0410963
F3	H2 DAI	8	75033212	75075137	Inaccessible	-0.100269	0.0407539
F3	H1 DAI	8	77220198	77559106	Inaccessible	-0.0627428	0.011803
F3	H1 DAI	8	78821278	79027891	Inaccessible	-0.058212	0.0348035
F3	H2 DAI	8	79027891	79215326	Inaccessible	-0.0731385	0.0421083
F3	H2 DAI	8	83560943	85100051	Inaccessible	-0.0679298	0.0284142
F3	L2 DAI	8	91228131	91312759	Accessible	0.129552	0.00530008
F3	H2 DAI	8	91499786	91931293	Inaccessible	-0.0543632	0.036469
F3	H2 DAI	8	94768288	95412091	Inaccessible	-0.0830369	0.0444853
F3	H3 DAI	8	95672734	95718733	Inaccessible	-0.14108	0.0449821
F3	H2 DAI	8	105457171	106060331	Inaccessible	-0.0640528	0.0312047
F3	H2 DAI	8	108689847	108957090	Inaccessible	-0.0700337	0.0365208
F3	L2 DAI	8	112736685	113269148	Accessible	0.0688398	0.0170652
F3	H2 DAI	8	123624535	123897099	Inaccessible	-0.0724145	0.0274775
F3	L2 DAI	8	128686402	129193097	Accessible	0.136432	0.000530753
F3	L2 DAI	9	3337384	3937231	Accessible	0.0869096	0.0215558
F3	L2 DAI	9	6931915	7370739	Accessible	0.0568478	0.048753
F3	H1 DAI	9	14045844	14467489	Inaccessible	-0.0485676	0.0429508
F3	L2 DAI	9	15286828	15437980	Accessible	0.0688422	0.0413607
F3	H2 DAI	9	20634280	22140580	Inaccessible	-0.0776048	0.0380666
F3	L2 DAI	9	28309807	28975467	Accessible	0.0549433	0.0403706
F3	H2 DAI	9	29639805	29682501	Accessible	0.11119	0.0279759
F3	L2 DAI	9	32792371	33003132	Accessible	0.111527	0.000548428
F3	H2 DAI	9	44233354	44477483	Inaccessible	-0.0676742	0.0399474
F3	L2 DAI	9	50901237	51051005	Accessible	0.0827298	0.0353377
F3	L2 DAI	9	55935426	56059167	Accessible	0.0982903	0.0431238
F3	H2 DAI	9	57747631	57778807	Inaccessible	-0.143395	0.0175962
F3	H1 DAI	9	62562960	62604900	Accessible	0.108766	0.0491906
F3	L1 DAI	9	66351286	66481802	Accessible	0.125249	0.0375921
F3	H1 DAI	9	78427089	78643835	Inaccessible	-0.0587133	0.0320708
F3	H1 DAI	9	89787154	90077135	Inaccessible	-0.0674313	0.0311486
F3	L1 DAI	9	95858650	95953221	Accessible	0.140317	0.0202636
F3	H1 DAI	9	96069311	96198644	Inaccessible	-0.0829867	0.0284885
F3	H1 DAI	9	100545198	100644845	Accessible	0.0974067	0.0188373
F3	H1 DAI	9	101633578	101906499	Accessible	0.0674454	0.0191758
F3	L2 DAI	9	117938478	118065499	Accessible	0.107121	0.0148202
F3	L2 DAI	10	14667669	15207980	Accessible	0.101845	0.0082122
F3	H1 DAI	10	40965791	44045762	Inaccessible	-0.059247	0.0285882
F3	L1 DAI	10	49079551	49778213	Accessible	0.0950456	0.0212696
F3	L2 DAI	10	50849542	50881319	Inaccessible	-0.131122	0.0400858
F3	L2 DAI	10	52557192	53040480	Accessible	0.0696124	0.0236862
F3	H2 DAI	10	69210102	69408467	Inaccessible	-0.0769422	0.00724652
F3	H3 DAI	10	79607736	81649606	Inaccessible	-0.130048	0.0195618
F3	L2 DAI	10	106219694	106677619	Accessible	0.0764161	0.0400796
F3	L1 DAI	10	106677619	106913096	Accessible	0.112789	0.0299812
F3	H1 DAI	10	115009350	115386032	Inaccessible	-0.0576486	0.045931
F3	H1 DAI	10	116580559	118285508	Inaccessible	-0.0642422	0.0161036
F3	H1 DAI	10	121222956	121364285	Inaccessible	-0.071933	0.043843
F3	H2 DAI	10	126888836	127358013	Inaccessible	-0.094098	0.0108888
F3	H2 DAI	10	128090941	128961517	Inaccessible	-0.0621656	0.0374323
F3	H1 DAI	11	12129191	12603824	Accessible	0.053331	0.0344042
F3	L2 DAI	11	13008274	16204202	Accessible	0.0945497	0.0132486
F3	L1 DAI	11	29445093	29513795	Accessible	0.165387	0.0156158
F3	L2 DAI	11	33284818	33505726	Accessible	0.0656853	0.0493337
F3	L2 DAI	11	50026170	50084925	Accessible	0.113125	0.0453078
F3	H2 DAI	11	51900611	51979803	Inaccessible	-0.0947049	0.0161522
F3	H2 DAI	11	53604270	53655222	Inaccessible	-0.097767	0.0285907
F3	H2 DAI	11	53754623	53824310	Inaccessible	-0.0981597	0.0272939
F3	L2 DAI	11	56315155	56920762	Accessible	0.0618133	0.0252284
F3	H2 DAI	11	68942061	69795311	Inaccessible	-0.0733608	0.0399477
F3	L2 DAI	11	73300139	74119898	Accessible	0.0666054	0.032569
F3	H1 DAI	11	79888160	79932360	Inaccessible	-0.135717	0.00814625
F3	H2 DAI	11	88194725	88719127	Inaccessible	-0.0698696	0.0232338
F3	L2 DAI	11	91006138	91470598	Accessible	0.0701513	0.0449239
F3	H2 DAI	11	97907011	98091061	Inaccessible	-0.0880331	0.0294877
F3	H2 DAI	11	103721683	103817569	Inaccessible	-0.0957812	0.0433019
F3	H2 DAI	11	105916196	106029037	Inaccessible	-0.0848335	0.0187378
F3	H1 DAI	11	108857017	108887197	Accessible	0.147253	0.00481369
F3	H3 DAI	11	120233425	120307877	Inaccessible	-0.136427	0.00972589
F3	L2 DAI	12	6810419	7134686	Accessible	0.0829796	0.0331341
F3	L2 DAI	12	10371659	10633747	Accessible	0.0696783	0.0173604
F3	H2 DAI	12	17424810	17616247	Inaccessible	-0.0824211	0.0103766
F3	H2 DAI	12	17616247	17805102	Inaccessible	-0.0912684	0.0170459
F3	H1 DAI	12	29372817	29532942	Accessible	0.0714345	0.0444124
F3	H2 DAI	12	69414957	69578671	Inaccessible	-0.0789526	0.0402014
F3	L1 DAI	12	72875827	72937281	Accessible	0.133487	0.0124878
F3	H2 DAI	12	80108974	80261182	Inaccessible	-0.0723486	0.0353808
F3	H1 DAI	12	83920671	84409901	Inaccessible	-0.0581025	0.040644
F3	L2 DAI	12	88842302	89195764	Accessible	0.0576153	0.0415041
F3	H2 DAI	12	99196296	99396487	Inaccessible	-0.0748762	0.012427
F3	H2 DAI	12	100086729	100538008	Inaccessible	-0.0717246	0.0133024
F3	H2 DAI	12	102553560	102731993	Inaccessible	-0.10504	0.0402041
F3	H2 DAI	12	103651563	104156499	Inaccessible	-0.078112	0.0151162
F3	H2 DAI	12	108279554	108377484	Inaccessible	-0.127117	0.0206428
F3	H2 DAI	12	108818382	109116126	Inaccessible	-0.0893648	0.0311554
F3	L2 DAI	13	4001992	4663411	Accessible	0.0679609	0.0490491
F3	L2 DAI	13	15774485	15997515	Accessible	0.0838371	0.0268658
F3	L2 DAI	13	17877658	18205558	Accessible	0.0654664	0.0296955
F3	H1 DAI	13	19908527	19938763	Inaccessible	-0.142148	0.0317778
F3	L2 DAI	13	25471223	26944016	Accessible	0.0677809	0.0296477
F3	L2 DAI	13	31845906	31975356	Accessible	0.0752806	0.0355998
F3	L2 DAI	13	77714546	78008331	Accessible	0.0775943	0.0459418
F3	L2 DAI	13	84548157	86383748	Accessible	0.0610716	0.0355858
F3	L2 DAI	13	106524493	106710264	Accessible	0.0857991	0.0348833
F3	L2 DAI	13	116315982	116704867	Accessible	0.0786137	0.0180011
F3	H2 DAI	14	7910866	8010805	Inaccessible	-0.0736174	0.0456738
F3	H2 DAI	14	20649050	20797011	Inaccessible	-0.0647575	0.0406581
F3	H2 DAI	14	27018344	27283767	Inaccessible	-0.0726542	0.0131464
F3	L2 DAI	14	27825991	28271573	Accessible	0.0697359	0.0137004
F3	H2 DAI	14	33645302	33703162	Inaccessible	-0.0924366	0.0390968
F3	L2 DAI	14	38140615	39434125	Accessible	0.0815175	0.012675
F3	L2 DAI	14	40448385	40715013	Accessible	0.0781201	0.0264133
F3	H1 DAI	14	46375752	48675528	Inaccessible	-0.0532402	0.0255834
F3	L2 DAI	14	51326076	51530171	Accessible	0.0893798	0.0165051
F3	H1 DAI	14	51530171	51836605	Accessible	0.0575465	0.0327376
F3	H2 DAI	14	51984107	52023712	Inaccessible	-0.131949	0.0133698
F3	H2 DAI	14	54360713	54776284	Inaccessible	-0.0790151	0.00595915
F3	L1 DAI	14	62676212	62759638	Accessible	0.142276	0.0203356
F3	L1 DAI	14	75285167	75318127	Accessible	0.167683	0.0121004
F3	H1 DAI	14	75355165	76824021	Inaccessible	-0.0694099	0.00594879
F3	H2 DAI	14	120788962	121798782	Inaccessible	-0.0670534	0.0400293
F3	H1 DAI	14	121798782	122449372	Inaccessible	-0.0542938	0.0468557
F3	L1 DAI	15	13420200	15048527	Accessible	0.0703285	0.0337173
F3	L2 DAI	15	28544553	29837845	Accessible	0.0737952	0.0289579
F3	L2 DAI	15	40191554	40303556	Accessible	0.106392	0.0498589
F3	L1 DAI	15	40656512	41059670	Accessible	0.0845377	0.0473863
F3	L2 DAI	15	44592873	45041205	Accessible	0.0594531	0.0495635
F3	L1 DAI	15	45041205	47356515	Accessible	0.0749431	0.0303782
F3	L1 DAI	15	47575076	48783831	Accessible	0.0892454	0.0317917
F3	H2 DAI	15	59595253	59655909	Inaccessible	-0.0847578	0.0463115
F3	H1 DAI	15	59879617	59981139	Accessible	0.09422	0.0151074
F3	L2 DAI	15	63511187	63645722	Accessible	0.127563	0.00181765
F3	H2 DAI	15	63997277	64111577	Inaccessible	-0.0699026	0.0385414
F3	L2 DAI	15	71193422	71462059	Accessible	0.0813901	0.0293543
F3	L2 DAI	15	73370677	73422560	Accessible	0.113811	0.0225709
F3	H2 DAI	15	81666778	82380721	Inaccessible	-0.0649527	0.0457991
F3	H2 DAI	15	85489202	85529015	Inaccessible	-0.155958	0.00868573
F3	H3 DAI	15	85529015	85584045	Inaccessible	-0.11384	0.0484743
F3	H2 DAI	15	85584045	85736755	Inaccessible	-0.0814952	0.032065
F3	H2 DAI	15	88808186	88876880	Inaccessible	-0.167866	0.00594802
F3	H2 DAI	15	89054372	89197427	Inaccessible	-0.128214	0.0105123
F3	H3 DAI	15	99219345	99252217	Inaccessible	-0.122962	0.0342412
F3	H2 DAI	15	101690015	102378760	Inaccessible	-0.0724835	0.033499
F3	L2 DAI	16	6508476	6709565	Accessible	0.0745825	0.0169617
F3	L2 DAI	16	11216134	11253107	Accessible	0.135001	0.0264893
F3	H1 DAI	16	32520637	32609713	Inaccessible	-0.0738965	0.0358842
F3	L2 DAI	16	36971765	37098031	Accessible	0.081346	0.0389911
F3	L1 DAI	16	37098031	37412730	Accessible	0.105184	0.0201469
F3	L2 DAI	16	39131298	39414866	Accessible	0.0747863	0.0203434
F3	L2 DAI	16	47903731	48230616	Accessible	0.0662596	0.0246838
F3	L2 DAI	16	54816690	55459822	Accessible	0.0889923	0.013068
F3	L2 DAI	16	58751663	59352334	Accessible	0.0950774	0.00690591
F3	L2 DAI	16	62881277	63163634	Accessible	0.0660903	0.0480557
F3	L1 DAI	16	63163634	64185185	Accessible	0.0931971	0.00909967
F3	L1 DAI	16	66590511	69835854	Accessible	0.0869912	0.0293803
F3	L2 DAI	16	69835854	71004899	Accessible	0.0648245	0.0486897
F3	L1 DAI	16	78932606	83816584	Accessible	0.066814	0.0361879
F3	H1 DAI	16	90152809	90237216	Inaccessible	-0.0880165	0.0183704
F3	H2 DAI	17	4980823	5879395	Inaccessible	-0.051555	0.0458704
F3	H1 DAI	17	9048475	9295870	Accessible	0.0589196	0.0396367
F3	L2 DAI	17	18030592	20935511	Accessible	0.0638567	0.0362659
F3	L2 DAI	17	22061095	22278606	Accessible	0.0751577	0.0229836
F3	H2 DAI	17	24383854	24707767	Inaccessible	-0.0933343	0.0269571
F3	H3 DAI	17	25239691	25274925	Inaccessible	-0.136278	0.0444523
F3	H1 DAI	17	36273778	36832503	Accessible	0.0484532	0.0465248
F3	L2 DAI	17	37212361	38055890	Accessible	0.0587433	0.0331215
F3	L1 DAI	17	50966686	51177625	Accessible	0.111782	0.035494
F3	L1 DAI	17	59073342	62259295	Accessible	0.0698357	0.0474906
F3	H1 DAI	17	70625072	71024630	Inaccessible	-0.0607844	0.0221616
F3	L2 DAI	17	75609631	76148162	Accessible	0.0626193	0.036173
F3	L2 DAI	17	76148162	76626387	Accessible	0.0969129	0.00858724
F3	L2 DAI	17	81722752	82567038	Accessible	0.0778135	0.0207576
F3	H1 DAI	17	86125915	86157044	Inaccessible	-0.14629	0.00696927
F3	L2 DAI	17	89095563	90132596	Accessible	0.0622726	0.0383664
F3	H1 DAI	18	12001261	12711818	Inaccessible	-0.0487351	0.0497633
F3	L2 DAI	18	30561959	31609274	Accessible	0.0732019	0.0235807
F3	H1 DAI	18	34624029	35119859	Inaccessible	-0.0595217	0.0310507
F3	H2 DAI	18	35233228	35297084	Inaccessible	-0.106772	0.020991
F3	H3 DAI	18	38184513	38217596	Inaccessible	-0.14362	0.0399837
F3	H2 DAI	18	61136487	61994315	Inaccessible	-0.0765495	0.0159284
F3	H1 DAI	18	73689458	75241573	Inaccessible	-0.0574466	0.0376003
F3	H2 DAI	18	75241573	75702276	Inaccessible	-0.0781935	0.0498354
F3	L2 DAI	18	79893900	79999004	Accessible	0.112382	0.0176217
F3	H2 DAI	18	82691382	83017722	Inaccessible	-0.0740106	0.00923708
F3	H2 DAI	19	5334402	6172673	Inaccessible	-0.0786229	0.0449249
F3	L1 DAI	19	16609651	16777544	Accessible	0.136483	0.0092159
F3	L2 DAI	19	19298241	20239004	Accessible	0.0759547	0.0374413
F3	L2 DAI	19	31545466	31620579	Accessible	0.135529	0.005372
F3	L2 DAI	19	35099483	35903436	Accessible	0.0767377	0.0191031
F3	L2 DAI	19	39502754	39948124	Accessible	0.125686	0.00702649
F3	L2 DAI	19	39979234	40202143	Accessible	0.0858358	0.0342117
F3	L2 DAI	19	42978980	43425481	Accessible	0.103395	0.00885365
F3	H1 DAI	19	48352484	48431236	Accessible	0.0879561	0.0363588
F3	L2 DAI	19	48431236	48829270	Accessible	0.0922805	0.00116473
F3	L2 DAI	19	48829270	50106376	Accessible	0.0684717	0.048677
F3	H2 DAI	19	53409800	53558415	Inaccessible	-0.0689292	0.0271844
F3	L2 DAI	19	60523302	60579530	Accessible	0.147711	0.0338212
F3	L2 DAI	X	7047746	7529127	Accessible	0.0865244	0.00430037
F3	H1 DAI	X	11072836	11242947	Accessible	0.101565	0.00654766
F3	L2 DAI	X	21420014	23806112	Accessible	0.0644056	0.0352265
F3	L1 DAI	X	42595278	46968128	Accessible	0.0824312	0.0199029
F3	L1 DAI	X	62373028	62501001	Accessible	0.151806	0.0155236
F3	L2 DAI	X	62574599	68317524	Accessible	0.0654514	0.049242
F3	L2 DAI	X	69099185	69830420	Accessible	0.0782593	0.0386019
F3	L1 DAI	X	83604295	84130208	Accessible	0.110118	0.0332474
F3	L1 DAI	X	84130208	84830899	Accessible	0.0983821	0.0211169
F3	L2 DAI	X	84830899	85205517	Accessible	0.1083	0.0041197
F3	L1 DAI	X	86706863	86983558	Accessible	0.110323	0.0490542
F3	L2 DAI	X	96002444	96282660	Accessible	0.082167	0.0172831
F3	L1 DAI	X	111461828	120294846	Accessible	0.0634477	0.0166863
F3	L1 DAI	X	129815168	130180809	Accessible	0.153284	0.0275953
F3	H1 DAI	X	143025420	143104805	Inaccessible	-0.113687	0.0368278
F3	L2 DAI	X	143104805	143186331	Accessible	0.20642	0.0023717
F3	L2 DAI	X	151171168	151306820	Accessible	0.155854	0.00466365
F3	H1 DAI	X	152986210	153040132	Inaccessible	-0.165058	0.00774632
F3	L2 DAI	X	158917578	159257517	Accessible	0.0846726	0.0375898
F3	L2 DAI	X	159992595	160096347	Accessible	0.116912	0.0329399
F3	L2 DAI	X	164569328	164983433	Accessible	0.0815756	0.0393189
F3	L2 DAI	X	164983433	165806279	Accessible	0.0967825	0.0216225
F3	L1 DAI	Y	4072095	4178341	Accessible	0.160035	0.048439
F4	L2 DAI	1	24010491	24068507	Accessible	0.0998572	0.0464391
F4	H2 DAI	1	89068410	92529368	Inaccessible	-0.0739803	0.0206383
F4	L2 DAI	1	118065255	118286101	Accessible	0.0804795	0.0110317
F4	H2 DAI	1	120587351	120618502	Inaccessible	-0.135855	0.0406622
F4	H1 DAI	1	128900834	129004616	Accessible	0.0866211	0.02493
F4	H2 DAI	1	135187648	135506979	Inaccessible	-0.0703941	0.00297254
F4	H3 DAI	1	171063066	171093079	Inaccessible	-0.116569	0.0334462
F4	H2 DAI	1	189692381	189862281	Inaccessible	-0.0853136	0.00965398
F4	H1 DAI	1	189922717	190246781	Inaccessible	-0.0558019	0.0237509
F4	H1 DAI	2	6274326	6435640	Inaccessible	-0.0738243	0.02244
F4	H2 DAI	2	6435640	6511798	Accessible	0.0782537	0.0387737
F4	H2 DAI	2	28570788	28623922	Inaccessible	-0.123083	0.00560222
F4	L2 DAI	2	60886079	60964075	Inaccessible	-0.0968388	0.0278852
F4	H1 DAI	2	68341876	68472764	Inaccessible	-0.0960752	0.00259184
F4	H2 DAI	2	74643376	74764493	Inaccessible	-0.143229	0.000210444
F4	L1 DAI	2	96388350	100761539	Accessible	0.0576366	0.0336439
F4	L2 DAI	2	116478514	116534068	Accessible	0.178368	0.0117227
F4	H2 DAI	2	119145980	119381999	Inaccessible	-0.0744346	0.043538
F4	H2 DAI	2	147161859	147195855	Inaccessible	-0.119552	0.0377377
F4	L2 DAI	2	149522135	149736261	Accessible	0.103065	0.000834925
F4	H1 DAI	2	156783284	156814364	Inaccessible	-0.193376	0.000761143
F4	H1 DAI	2	160277916	160308625	Accessible	0.112808	0.0491805
F4	L2 DAI	2	161946683	162025977	Accessible	0.178748	0.000193672
F4	L1 DAI	2	178328291	178406604	Accessible	0.125906	0.0118142
F4	H3 DAI	2	180085178	180120421	Inaccessible	-0.140649	0.00571091
F4	H2 DAI	3	89314181	89455497	Inaccessible	-0.0794473	0.04258
F4	L2 DAI	3	121954218	122010248	Accessible	0.119654	0.0426218
F4	H1 DAI	3	122010248	122042363	Inaccessible	-0.147279	0.00982907
F4	H1 DAI	4	31525671	32035970	Accessible	0.0509198	0.0385694
F4	L2 DAI	4	35448556	35883831	Accessible	0.0773456	0.0376877
F4	H1 DAI	4	54610116	54944503	Accessible	0.061993	0.0377003
F4	L1 DAI	4	113574222	114026412	Accessible	0.0773434	0.0461387
F4	H2 DAI	4	117905664	118001090	Inaccessible	-0.0858276	0.0234524
F4	H1 DAI	4	126169331	126200699	Inaccessible	-0.117634	0.0385485
F4	H1 DAI	4	135212729	135271390	Inaccessible	-0.106105	0.00978512
F4	H2 DAI	4	136601989	136636930	Inaccessible	-0.130797	0.025609
F4	L1 DAI	5	45670673	45782998	Accessible	0.111216	0.0408016
F4	L2 DAI	5	51523305	51670972	Accessible	0.11254	0.00880481
F4	H1 DAI	5	72485548	72516256	Inaccessible	-0.125304	0.0261411
F4	L2 DAI	5	99947226	99977577	Inaccessible	-0.194724	0.00171186
F4	H2 DAI	5	122253286	122321906	Inaccessible	-0.106766	0.0044421
F4	H2 DAI	5	139430127	139540151	Inaccessible	-0.0876899	0.0247436
F4	H2 DAI	5	143111639	143234997	Inaccessible	-0.0724362	0.0246684
F4	H1 DAI	5	145232389	145302129	Accessible	0.0811149	0.0434199
F4	L2 DAI	6	29537524	29609010	Accessible	0.107761	0.0219612
F4	H1 DAI	6	82993654	83024089	Accessible	0.127905	0.0380251
F4	H2 DAI	6	85796929	86593675	Inaccessible	-0.0590525	0.0418022
F4	H2 DAI	6	128145141	128186404	Inaccessible	-0.0963799	0.0413441
F4	L2 DAI	7	5369033	6034485	Accessible	0.0584207	0.0233544
F4	L2 DAI	7	13055172	13231292	Accessible	0.0703721	0.0270193
F4	L1 DAI	7	59620125	59672777	Accessible	0.120034	0.0460636
F4	L2 DAI	7	69885812	70175626	Accessible	0.0564927	0.0489847
F4	H3 DAI	7	80325161	80403330	Inaccessible	-0.123275	0.0305461
F4	L2 DAI	7	81374297	81452286	Accessible	0.093867	0.0323042
F4	L2 DAI	7	95300228	95458766	Accessible	0.076503	0.034628
F4	H2 DAI	7	102081930	102125659	Inaccessible	-0.0910519	0.0307051
F4	L2 DAI	7	107879305	108741277	Accessible	0.0634096	0.00757052
F4	L2 DAI	7	112079984	112113530	Accessible	0.12547	0.0280047
F4	H2 DAI	7	133675311	133742783	Inaccessible	-0.0913785	0.0297028
F4	L2 DAI	8	41334376	41638398	Accessible	0.0601867	0.0383805
F4	H2 DAI	8	91131011	91197711	Accessible	0.078026	0.0482146
F4	H2 DAI	8	123624535	123897099	Inaccessible	-0.0716325	0.0192619
F4	H2 DAI	9	3038412	3077494	Accessible	0.189045	0.0313839
F4	L1 DAI	9	4407822	4840468	Accessible	0.0978204	0.0252513
F4	H2 DAI	9	96363476	96539264	Inaccessible	-0.0555995	0.040072
F4	L2 DAI	10	17190432	17462729	Accessible	0.0659324	0.0435335
F4	L2 DAI	10	26954390	27162644	Accessible	0.0677785	0.043359
F4	L2 DAI	10	39296903	39368984	Accessible	0.0960133	0.0474841
F4	L2 DAI	10	107495465	107845364	Accessible	0.102441	0.00858353
F4	H1 DAI	11	19517829	19729105	Accessible	0.0637263	0.0230383
F4	L2 DAI	11	28575015	28655723	Accessible	0.0870627	0.0329726
F4	L2 DAI	11	45981521	46021342	Accessible	0.126189	0.044447
F4	L2 DAI	11	50026170	50084925	Accessible	0.116941	0.0372346
F4	L2 DAI	11	62294732	62344364	Accessible	0.110373	0.0261437
F4	H2 DAI	11	77985454	78320257	Inaccessible	-0.0569742	0.0478929
F4	H2 DAI	11	79266019	79341518	Inaccessible	-0.0866581	0.0218979
F4	H2 DAI	11	96250964	96373064	Inaccessible	-0.0898807	0.0266137
F4	H1 DAI	11	106742369	106830764	Inaccessible	-0.107845	0.00815102
F4	H2 DAI	11	115367944	115498294	Inaccessible	-0.0952659	0.00384466
F4	L2 DAI	12	12424032	12576097	Accessible	0.0672064	0.0350811
F4	H1 DAI	12	13425029	13573701	Accessible	0.0726546	0.0153266
F4	H1 DAI	12	29372817	29532942	Accessible	0.0731437	0.0301261
F4	L2 DAI	12	89195764	90813579	Accessible	0.0528586	0.0437551
F4	L2 DAI	13	55027281	55099044	Accessible	0.112893	0.0378542
F4	L2 DAI	13	60774008	61032958	Accessible	0.0806221	0.00815449
F4	L2 DAI	13	77714546	78008331	Accessible	0.0816818	0.0437109
F4	H2 DAI	13	78179235	78212694	Inaccessible	-0.141238	0.0312989
F4	H1 DAI	13	111488485	112544128	Inaccessible	-0.0498488	0.0266698
F4	H2 DAI	14	21439874	21502866	Inaccessible	-0.0924184	0.0394837
F4	H1 DAI	14	26969774	27018344	Inaccessible	-0.100941	0.0311708
F4	H1 DAI	14	40715013	40887390	Accessible	0.0800459	0.0328527
F4	H1 DAI	14	45820330	46375752	Accessible	0.0494821	0.0467851
F4	H2 DAI	14	60675916	60791972	Inaccessible	-0.0705891	0.0332528
F4	H1 DAI	14	71055513	71335122	Accessible	0.0638617	0.0174619
F4	L1 DAI	14	75285167	75318127	Accessible	0.191229	0.00409311
F4	L2 DAI	15	34908277	35116497	Accessible	0.0683295	0.0408803
F4	H1 DAI	15	37804914	37912947	Accessible	0.0864988	0.030016
F4	L2 DAI	15	38486712	38517825	Inaccessible	-0.160016	0.025099
F4	L2 DAI	15	62286215	62536079	Accessible	0.0599525	0.0449033
F4	H3 DAI	15	98839418	98872724	Inaccessible	-0.134142	0.0226426
F4	H1 DAI	16	10239631	10270563	Accessible	0.123587	0.0298039
F4	L2 DAI	16	11216134	11253107	Accessible	0.125466	0.0498301
F4	H2 DAI	16	32640581	32683441	Inaccessible	-0.119561	0.0395279
F4	H1 DAI	16	34999123	35110444	Inaccessible	-0.0697711	0.034996
F4	L2 DAI	16	35984889	36037614	Accessible	0.150522	0.00383917
F4	H1 DAI	16	57157229	57459015	Accessible	0.0561396	0.0246095
F4	H2 DAI	17	6256351	6798751	Inaccessible	-0.0602607	0.041807
F4	L2 DAI	17	24784147	24849612	Inaccessible	-0.0947898	0.0458719
F4	L2 DAI	17	84369813	84458973	Accessible	0.0814212	0.0369226
F4	H1 DAI	17	86125915	86157044	Accessible	0.12555	0.0319954
F4	L2 DAI	18	43662037	43906693	Accessible	0.0774172	0.0426053
F4	L2 DAI	19	4337677	4396065	Accessible	0.129768	0.0174337
F4	H2 DAI	19	5272176	5334402	Accessible	0.0847223	0.0494626
F4	H1 DAI	19	18563304	18673819	Accessible	0.0967998	0.0166142
F4	L2 DAI	19	45380440	45511440	Accessible	0.083871	0.0427131
F4	L2 DAI	X	70252231	70354317	Accessible	0.0952598	0.0499297
F4	H2 DAI	X	142805854	142851075	Accessible	0.1718	0.00894552
F3	SICER island	1	3233600	3236599	Accessible	0.352151	8.13925e-05
F3	SICER island	1	3241200	3241999	Accessible	0.633437	1.44022e-06
F3	SICER island	1	4249800	4251399	Accessible	0.339327	0.00164092
F3	SICER island	1	4256800	4260199	Inaccessible	-0.515094	3.97597e-08
F3	SICER island	1	4708000	4715599	Accessible	0.239968	8.30325e-05
F3	SICER island	1	4815000	4819599	Accessible	0.271399	0.00035012
F3	SICER island	1	4834200	4835799	Inaccessible	-0.689437	7.04674e-10
F3	SICER island	1	4984400	4987999	Inaccessible	-0.334603	0.000228343
F3	SICER island	1	5347800	5351199	Inaccessible	-0.234158	0.00430209
F3	SICER island	1	5470600	5472199	Accessible	0.417953	0.000196626
F3	SICER island	1	5983000	5985799	Inaccessible	-0.27588	0.00184805
F3	SICER island	1	6069000	6074999	Inaccessible	-0.195212	0.00569058
F3	SICER island	1	6362000	6366599	Inaccessible	-0.29219	0.000460549
F3	SICER island	1	6698800	6700999	Inaccessible	-0.37483	0.000511918
F3	SICER island	1	6947200	6948399	Accessible	0.440688	0.000520763
F3	SICER island	1	7078600	7085599	Accessible	0.188485	0.00145715
F3	SICER island	1	7706400	7713199	Inaccessible	-0.195088	0.00100277
F3	SICER island	1	7739600	7742799	Inaccessible	-0.277388	0.00186408
F3	SICER island	1	8436200	8440199	Accessible	0.310563	0.000373114
F3	SICER island	1	8685600	8691399	Accessible	0.28398	9.77764e-05
F3	SICER island	1	8879600	8880599	Inaccessible	-0.637102	7.15939e-06
F3	SICER island	1	9057200	9059599	Accessible	0.354369	0.000500255
F3	SICER island	1	9545000	9547199	Inaccessible	-0.327276	0.000601062
F3	SICER island	1	9617600	9623399	Inaccessible	-0.254296	0.000323417
F3	SICER island	1	9772200	9776399	Accessible	0.283642	0.000571252
F3	SICER island	1	9873800	9875799	Accessible	0.392639	0.000120788
F3	SICER island	1	9889600	9890999	Accessible	0.457613	1.84277e-06
F3	SICER island	1	10099600	10102599	Inaccessible	-0.442786	1.90557e-09
F3	SICER island	1	10537000	10539999	Accessible	0.27895	0.00108046
F3	SICER island	1	10713800	10715999	Accessible	0.310648	0.00183546
F3	SICER island	1	11645200	11648199	Accessible	0.33205	0.000359419
F3	SICER island	1	11679400	11681799	Accessible	0.3601	4.33281e-05
F3	SICER island	1	12789200	12794199	Inaccessible	-0.252786	0.00193412
F3	SICER island	1	12839800	12841399	Inaccessible	-0.47175	1.94104e-05
F3	SICER island	1	12861800	12866199	Accessible	0.340459	2.14655e-05
F3	SICER island	1	13047800	13050999	Inaccessible	-0.323276	0.000604204
F3	SICER island	1	13180400	13184999	Inaccessible	-0.325921	5.64846e-05
F3	SICER island	1	13299000	13302799	Inaccessible	-0.293952	0.000956259
F3	SICER island	1	13506000	13521199	Accessible	0.166886	0.000122365
F3	SICER island	1	14051200	14052199	Accessible	1.06254	1.23717e-37
F3	SICER island	1	14080800	14086399	Accessible	0.259482	0.000448399
F3	SICER island	1	14099800	14103199	Inaccessible	-0.343806	0.000175259
F3	SICER island	1	14364000	14366399	Accessible	0.502594	2.25969e-10
F3	SICER island	1	14481800	14482999	Accessible	0.35841	0.00235093
F3	SICER island	1	15201800	15206799	Inaccessible	-0.215951	0.00500547
F3	SICER island	1	15270600	15273799	Accessible	0.34705	0.000125668
F3	SICER island	1	15421400	15423199	Inaccessible	-0.446215	4.23123e-06
F3	SICER island	1	16055200	16058999	Accessible	0.30865	0.000220901
F3	SICER island	1	16063600	16076599	Inaccessible	-0.233332	1.82858e-12
F3	SICER island	1	16086200	16087799	Inaccessible	-0.31354	0.00202979
F3	SICER island	1	16146600	16150999	Inaccessible	-0.220839	0.00796053
F3	SICER island	1	16171400	16175599	Inaccessible	-0.237523	0.00344668
F3	SICER island	1	16240800	16242999	Accessible	0.456224	9.77537e-06
F3	SICER island	1	16342600	16343199	Accessible	0.345182	5.90623e-06
F3	SICER island	1	16552200	16555999	Inaccessible	-0.289534	0.000942489
F3	SICER island	1	16727600	16731599	Accessible	0.27602	0.000658117
F3	SICER island	1	16802200	16803199	Inaccessible	-0.494498	0.00030147
F3	SICER island	1	16901000	16904199	Inaccessible	-0.253187	0.00329416
F3	SICER island	1	18093000	18094999	Inaccessible	-0.425456	0.000107209
F3	SICER island	1	19724800	19728399	Inaccessible	-0.441576	7.3939e-06
F3	SICER island	1	20743800	20745999	Accessible	0.304704	0.00207175
F3	SICER island	1	20996600	21009199	Inaccessible	-0.127696	0.00491436
F3	SICER island	1	21022600	21025199	Inaccessible	-0.466428	5.58603e-06
F3	SICER island	1	21273200	21280599	Inaccessible	-0.152472	0.00582112
F3	SICER island	1	21339800	21352999	Accessible	0.147433	0.00087918
F3	SICER island	1	21374600	21376799	Accessible	0.299364	0.000953223
F3	SICER island	1	22908400	22909799	Inaccessible	-0.598521	1.41907e-09
F3	SICER island	1	23099600	23105799	Inaccessible	-0.223822	0.00249359
F3	SICER island	1	23389000	23392599	Inaccessible	-0.308554	0.000980181
F3	SICER island	1	23555800	23557799	Inaccessible	-0.382869	2.66485e-05
F3	SICER island	1	23618800	23621799	Accessible	0.264393	0.00219651
F3	SICER island	1	23697600	23703599	Inaccessible	-0.286512	0.000106361
F3	SICER island	1	23937400	23941199	Inaccessible	-0.245563	0.00391734
F3	SICER island	1	24007600	24010199	Inaccessible	-0.626369	3.58745e-09
F3	SICER island	1	24462200	24465199	Inaccessible	-0.295483	0.00122412
F3	SICER island	1	24806000	24813199	Accessible	0.223385	0.000546025
F3	SICER island	1	24931600	24934799	Accessible	0.278151	0.00197139
F3	SICER island	1	26006200	26008399	Accessible	0.350529	7.74259e-05
F3	SICER island	1	26911000	26913999	Inaccessible	-0.352853	0.00056202
F3	SICER island	1	27092800	27100199	Accessible	0.211257	0.000210551
F3	SICER island	1	27514600	27516599	Accessible	0.344114	0.0008381
F3	SICER island	1	29568200	29569999	Inaccessible	-0.497771	5.69379e-05
F3	SICER island	1	30265600	30269199	Accessible	0.247799	0.00163803
F3	SICER island	1	30291400	30299999	Accessible	0.183668	0.00127036
F3	SICER island	1	30901400	30906599	Inaccessible	-0.328432	3.51952e-05
F3	SICER island	1	31005400	31006599	Inaccessible	-0.342994	0.00523426
F3	SICER island	1	31815800	31817999	Accessible	0.378951	0.000498779
F3	SICER island	1	32260000	32263999	Accessible	0.260269	0.0022651
F3	SICER island	1	33239000	33240799	Accessible	0.548071	1.78725e-06
F3	SICER island	1	33517000	33520199	Accessible	0.349477	0.000157051
F3	SICER island	1	33894200	33895199	Accessible	0.743756	1.16914e-14
F3	SICER island	1	33911600	33916599	Accessible	0.293523	0.000217015
F3	SICER island	1	34054000	34059799	Accessible	0.278425	0.000119421
F3	SICER island	1	34252800	34255999	Accessible	0.311509	0.000710909
F3	SICER island	1	34426400	34434199	Inaccessible	-0.184364	0.0018169
F3	SICER island	1	34469000	34476999	Inaccessible	-0.170565	0.00342473
F3	SICER island	1	34512200	34521999	Inaccessible	-0.226922	2.01423e-05
F3	SICER island	1	34611000	34616799	Inaccessible	-0.197871	0.00294902
F3	SICER island	1	34618000	34622199	Inaccessible	-0.346082	8.1472e-06
F3	SICER island	1	34656200	34672199	Inaccessible	-0.120433	0.0019139
F3	SICER island	1	34743600	34752799	Inaccessible	-0.266579	4.7261e-06
F3	SICER island	1	34755400	34758399	Inaccessible	-0.426922	3.01184e-05
F3	SICER island	1	34817400	34821399	Inaccessible	-0.224844	0.00347736
F3	SICER island	1	35048600	35050399	Accessible	0.333105	0.00139493
F3	SICER island	1	35123000	35128399	Inaccessible	-0.207446	0.00355972
F3	SICER island	1	35213000	35218799	Inaccessible	-0.23505	0.000805469
F3	SICER island	1	35263200	35265599	Inaccessible	-0.419395	5.30385e-05
F3	SICER island	1	35403000	35407599	Inaccessible	-0.266633	0.00104459
F3	SICER island	1	35728000	35731199	Inaccessible	-0.376017	9.30025e-05
F3	SICER island	1	35827000	35829599	Inaccessible	-0.468525	4.2036e-06
F3	SICER island	1	35869800	35872199	Inaccessible	-0.46823	1.5503e-05
F3	SICER island	1	35885400	35898399	Inaccessible	-0.145673	0.00107757
F3	SICER island	1	35902200	35907599	Inaccessible	-0.200557	0.00525866
F3	SICER island	1	35930400	35936399	Inaccessible	-0.25192	0.000309923
F3	SICER island	1	36015400	36027999	Inaccessible	-0.158971	0.000821017
F3	SICER island	1	36058800	36119599	Inaccessible	-0.110776	2.42244e-07
F3	SICER island	1	36198200	36199399	Inaccessible	-0.481244	0.000254355
F3	SICER island	1	36245200	36248999	Inaccessible	-0.267604	0.00174434
F3	SICER island	1	36250000	36258199	Inaccessible	-0.156569	0.00836398
F3	SICER island	1	36287200	36289199	Inaccessible	-0.354591	3.75649e-07
F3	SICER island	1	36300000	36340199	Inaccessible	-0.184903	3.53879e-12
F3	SICER island	1	36372000	36380799	Inaccessible	-0.192894	0.000505251
F3	SICER island	1	36397600	36432199	Inaccessible	-0.0719326	0.00606688
F3	SICER island	1	36512800	36544399	Inaccessible	-0.133314	7.24236e-06
F3	SICER island	1	36545600	36597199	Inaccessible	-0.146384	1.80839e-10
F3	SICER island	1	36598800	36614199	Inaccessible	-0.129811	0.000517089
F3	SICER island	1	36616000	36622599	Inaccessible	-0.258	6.36303e-06
F3	SICER island	1	36623000	36638999	Inaccessible	-0.113682	0.00416627
F3	SICER island	1	36680800	36688799	Inaccessible	-0.217493	0.000305661
F3	SICER island	1	36696000	36709599	Inaccessible	-0.18113	4.31238e-05
F3	SICER island	1	36722800	36725599	Inaccessible	-0.274897	0.00390969
F3	SICER island	1	36728200	36732399	Inaccessible	-0.28608	0.000571288
F3	SICER island	1	36738200	36750399	Inaccessible	-0.132925	0.00433663
F3	SICER island	1	37056400	37065799	Inaccessible	-0.142522	0.00623878
F3	SICER island	1	37081200	37095799	Inaccessible	-0.117886	0.0067217
F3	SICER island	1	37113600	37120199	Accessible	0.299002	8.22028e-06
F3	SICER island	1	37125200	37128599	Inaccessible	-0.273453	0.00182043
F3	SICER island	1	37218600	37225799	Inaccessible	-0.217113	0.000765062
F3	SICER island	1	37321200	37324799	Inaccessible	-0.367536	4.76829e-05
F3	SICER island	1	37377600	37402999	Inaccessible	-0.112143	0.000442951
F3	SICER island	1	37419000	37421399	Inaccessible	-0.323358	0.00158309
F3	SICER island	1	37449400	37453199	Inaccessible	-0.479094	7.36794e-08
F3	SICER island	1	37544400	37555399	Inaccessible	-0.1424	0.00641095
F3	SICER island	1	37646000	37652799	Inaccessible	-0.23771	0.000220342
F3	SICER island	1	37690200	37724799	Inaccessible	-0.109449	0.00025265
F3	SICER island	1	37897400	37900999	Inaccessible	-0.328273	0.000472489
F3	SICER island	1	38177200	38181799	Inaccessible	-0.214137	0.00657646
F3	SICER island	1	38385600	38391199	Accessible	0.207742	0.000604339
F3	SICER island	1	38428000	38431399	Inaccessible	-0.253024	0.00428968
F3	SICER island	1	38602800	38606399	Inaccessible	-0.260269	0.00272817
F3	SICER island	1	38743000	38747399	Inaccessible	-0.224227	0.0034191
F3	SICER island	1	38784000	38793199	Inaccessible	-0.270647	9.55355e-07
F3	SICER island	1	38986200	38995399	Inaccessible	-0.225158	7.64056e-05
F3	SICER island	1	38997800	39011599	Inaccessible	-0.199812	2.24739e-05
F3	SICER island	1	39060400	39074599	Accessible	0.151295	0.000294372
F3	SICER island	1	39196000	39199399	Accessible	0.287104	0.000877051
F3	SICER island	1	39205200	39215199	Inaccessible	-0.199444	0.000211553
F3	SICER island	1	39274800	39283199	Accessible	0.195407	0.000319576
F3	SICER island	1	39298400	39302599	Inaccessible	-0.297071	0.000228321
F3	SICER island	1	39393800	39404999	Inaccessible	-0.13	0.00397468
F3	SICER island	1	39442600	39458999	Inaccessible	-0.128999	0.00131332
F3	SICER island	1	39597600	39605599	Inaccessible	-0.159857	0.00458577
F3	SICER island	1	39637600	39652999	Inaccessible	-0.152143	0.000552014
F3	SICER island	1	39707600	39710999	Inaccessible	-0.308643	0.000477207
F3	SICER island	1	39729400	39735799	Inaccessible	-0.339596	1.31076e-06
F3	SICER island	1	39768600	39774799	Inaccessible	-0.246421	0.000213157
F3	SICER island	1	39844600	39851799	Inaccessible	-0.172051	0.00598508
F3	SICER island	1	39915200	39916999	Inaccessible	-0.526234	3.51437e-06
F3	SICER island	1	40045200	40050799	Inaccessible	-0.193354	0.00782956
F3	SICER island	1	40159200	40164199	Inaccessible	-0.293906	0.000364429
F3	SICER island	1	40219800	40225999	Inaccessible	-0.296818	5.50498e-05
F3	SICER island	1	40245200	40250199	Inaccessible	-0.279605	0.000703303
F3	SICER island	1	40269800	40275999	Inaccessible	-0.173421	0.00879917
F3	SICER island	1	40276800	40283199	Inaccessible	-0.206816	0.00168848
F3	SICER island	1	40743800	40746399	Inaccessible	-0.377161	0.000243352
F3	SICER island	1	40781600	40786199	Inaccessible	-0.295853	0.00036678
F3	SICER island	1	40840600	40843199	Inaccessible	-0.474635	8.56366e-06
F3	SICER island	1	40898800	40903199	Inaccessible	-0.335537	6.98807e-05
F3	SICER island	1	41182200	41187199	Accessible	0.227978	0.00223593
F3	SICER island	1	41470000	41471799	Accessible	0.417574	0.000324757
F3	SICER island	1	42391400	42395399	Inaccessible	-0.238706	0.00618842
F3	SICER island	1	42581400	42586599	Accessible	0.324659	2.03276e-05
F3	SICER island	1	42598400	42601199	Accessible	0.376318	9.4451e-05
F3	SICER island	1	42655800	42658999	Accessible	0.296277	0.000749468
F3	SICER island	1	42707800	42712199	Inaccessible	-0.229059	0.00386393
F3	SICER island	1	42730600	42735999	Inaccessible	-0.291439	0.000138707
F3	SICER island	1	43013800	43016599	Inaccessible	-0.373189	0.000153199
F3	SICER island	1	43071000	43077799	Inaccessible	-0.208226	0.00129014
F3	SICER island	1	43539600	43545599	Inaccessible	-0.209471	0.00275913
F3	SICER island	1	43553600	43557599	Inaccessible	-0.195919	0.00923721
F3	SICER island	1	43752000	43757199	Inaccessible	-0.222065	0.00321201
F3	SICER island	1	43769600	43781799	Inaccessible	-0.199372	8.62312e-14
F3	SICER island	1	43899000	43903199	Inaccessible	-0.465156	1.19433e-07
F3	SICER island	1	45001800	45002799	Accessible	0.429493	0.00137731
F3	SICER island	1	45039200	45040999	Inaccessible	-0.329532	0.0053581
F3	SICER island	1	45051200	45055799	Inaccessible	-0.223636	0.00247958
F3	SICER island	1	45097200	45097599	Accessible	0.481434	0.00210933
F3	SICER island	1	45162000	45163999	Accessible	0.406944	9.59628e-05
F3	SICER island	1	45171600	45174799	Accessible	0.335078	1.65e-05
F3	SICER island	1	45771600	45776399	Inaccessible	-0.203498	0.00901875
F3	SICER island	1	46074800	46077399	Inaccessible	-0.195451	0.00158983
F3	SICER island	1	46129400	46131999	Accessible	0.369592	0.000125092
F3	SICER island	1	46395800	46399399	Accessible	0.403611	5.08253e-06
F3	SICER island	1	46522800	46524599	Accessible	0.326465	0.00190856
F3	SICER island	1	46576400	46579199	Accessible	0.402363	3.76236e-05
F3	SICER island	1	46721600	46725199	Accessible	0.283912	0.00148807
F3	SICER island	1	46751600	46754199	Accessible	0.378686	3.38359e-05
F3	SICER island	1	46953600	46953799	Accessible	0.535015	0.00219588
F3	SICER island	1	47970600	47971999	Inaccessible	-0.397525	0.000960184
F3	SICER island	1	49434600	49436199	Inaccessible	-0.287953	0.00877069
F3	SICER island	1	51112000	51112399	Inaccessible	-0.539276	0.000376614
F3	SICER island	1	51986800	51989599	Inaccessible	-0.33607	0.000751409
F3	SICER island	1	52031400	52036399	Inaccessible	-0.3177	0.000115277
F3	SICER island	1	52276200	52279599	Inaccessible	-0.462467	1.61289e-06
F3	SICER island	1	52308800	52311599	Inaccessible	-0.259719	0.00351982
F3	SICER island	1	52336600	52342199	Inaccessible	-0.194218	0.00529579
F3	SICER island	1	52922800	52925199	Accessible	0.288957	0.00244255
F3	SICER island	1	53367200	53375399	Accessible	0.171904	0.00109747
F3	SICER island	1	53482400	53485799	Inaccessible	-0.312914	0.000981668
F3	SICER island	1	54025400	54027199	Accessible	0.784336	2.30267e-09
F3	SICER island	1	54406800	54412799	Accessible	0.214346	3.33717e-05
F3	SICER island	1	54636800	54642799	Accessible	0.293956	2.54589e-05
F3	SICER island	1	54828600	54831999	Inaccessible	-0.311432	0.000981424
F3	SICER island	1	54941000	54943999	Inaccessible	-0.317541	0.000980786
F3	SICER island	1	54956000	54957799	Accessible	0.453837	1.81784e-06
F3	SICER island	1	54979000	54981799	Inaccessible	-0.300701	0.0025721
F3	SICER island	1	55103000	55105599	Inaccessible	-0.284412	0.00406827
F3	SICER island	1	55107000	55112999	Inaccessible	-0.352525	9.65022e-07
F3	SICER island	1	55164000	55166399	Inaccessible	-0.344625	0.000935751
F3	SICER island	1	55297000	55298399	Inaccessible	-0.40343	0.000930862
F3	SICER island	1	55325600	55328599	Accessible	0.36551	4.99039e-05
F3	SICER island	1	55669800	55674399	Accessible	0.240492	0.00166951
F3	SICER island	1	55769800	55772399	Inaccessible	-0.318764	0.00158905
F3	SICER island	1	56241400	56241999	Accessible	0.742941	6.91098e-08
F3	SICER island	1	57379800	57380999	Inaccessible	-0.444457	0.000951644
F3	SICER island	1	57534600	57535999	Inaccessible	-0.46823	1.5503e-05
F3	SICER island	1	57566600	57567399	Accessible	0.954617	2.91424e-14
F3	SICER island	1	57727200	57730199	Inaccessible	-0.262451	0.00467315
F3	SICER island	1	57806800	57811799	Inaccessible	-0.218605	0.00543886
F3	SICER island	1	57984000	57985799	Inaccessible	-0.502114	3.16592e-05
F3	SICER island	1	58228600	58231399	Inaccessible	-0.398959	6.23807e-05
F3	SICER island	1	58245800	58252599	Inaccessible	-0.275242	3.70034e-05
F3	SICER island	1	58339600	58342999	Inaccessible	-0.322146	0.000476326
F3	SICER island	1	58424600	58427799	Inaccessible	-0.356026	0.00021216
F3	SICER island	1	58611200	58614199	Inaccessible	-0.345868	1.59979e-06
F3	SICER island	1	58639600	58643599	Inaccessible	-0.241649	0.00369709
F3	SICER island	1	58667600	58671799	Inaccessible	-0.242592	0.0021674
F3	SICER island	1	58883200	58885999	Inaccessible	-0.248493	0.00310918
F3	SICER island	1	58887800	58893399	Inaccessible	-0.360361	9.11509e-07
F3	SICER island	1	58943000	58947199	Inaccessible	-0.234083	0.00767421
F3	SICER island	1	59006400	59007199	Accessible	0.446387	0.000412128
F3	SICER island	1	59201800	59205999	Inaccessible	-0.407942	5.00688e-06
F3	SICER island	1	59597000	59602599	Accessible	0.292948	3.58418e-05
F3	SICER island	1	60032600	60035999	Inaccessible	-0.345452	0.000174254
F3	SICER island	1	60161400	60164999	Inaccessible	-0.239728	0.00628317
F3	SICER island	1	60634800	60636799	Accessible	0.340689	0.000559996
F3	SICER island	1	60693000	60694999	Accessible	0.33091	0.0011055
F3	SICER island	1	62758000	62772599	Inaccessible	-0.206191	8.76585e-06
F3	SICER island	1	62931000	62933799	Inaccessible	-0.297885	0.00156982
F3	SICER island	1	62979000	62985799	Inaccessible	-0.182413	0.00444665
F3	SICER island	1	63005400	63008799	Inaccessible	-0.330876	0.000230269
F3	SICER island	1	63254200	63257199	Inaccessible	-0.353106	0.000272873
F3	SICER island	1	63567400	63572399	Accessible	0.407894	2.14599e-07
F3	SICER island	1	63629600	63630999	Accessible	0.169254	0.000266056
F3	SICER island	1	64033800	64038199	Inaccessible	-0.247311	0.0023378
F3	SICER island	1	64272000	64274799	Inaccessible	-0.352853	0.00056202
F3	SICER island	1	64529400	64532399	Inaccessible	-0.364056	0.000204484
F3	SICER island	1	64640400	64644399	Accessible	0.250802	0.00250102
F3	SICER island	1	64732800	64739799	Inaccessible	-0.211002	0.0010728
F3	SICER island	1	64792600	64803799	Inaccessible	-0.173004	0.000348522
F3	SICER island	1	64888200	64891999	Inaccessible	-0.270225	0.00178013
F3	SICER island	1	64920800	64925199	Inaccessible	-0.224261	0.00464487
F3	SICER island	1	64987600	64992999	Inaccessible	-0.376378	1.61046e-06
F3	SICER island	1	66024000	66030599	Accessible	0.198395	0.00156022
F3	SICER island	1	66674600	66678399	Inaccessible	-0.402314	1.78764e-05
F3	SICER island	1	67033600	67038799	Inaccessible	-0.252339	0.000877746
F3	SICER island	1	67467400	67467799	Inaccessible	-0.846394	3.48955e-08
F3	SICER island	1	67718600	67721199	Accessible	0.384573	4.90484e-05
F3	SICER island	1	69220800	69223399	Inaccessible	-0.359614	0.000129341
F3	SICER island	1	69480600	69483799	Accessible	0.294785	0.000841614
F3	SICER island	1	69961200	69962599	Accessible	0.422541	0.000202154
F3	SICER island	1	70454800	70455399	Accessible	1.0169	5.79918e-09
F3	SICER island	1	72045400	72049199	Inaccessible	-0.22435	0.0086341
F3	SICER island	1	72051200	72055799	Inaccessible	-0.253457	0.00195085
F3	SICER island	1	72149800	72154199	Inaccessible	-0.259356	0.00161318
F3	SICER island	1	72162000	72167799	Inaccessible	-0.193786	0.00512536
F3	SICER island	1	72213000	72215599	Inaccessible	-0.311648	0.00259105
F3	SICER island	1	72414800	72419999	Inaccessible	-0.296278	0.00017948
F3	SICER island	1	72456800	72461199	Inaccessible	-0.238835	0.00467285
F3	SICER island	1	72547200	72549599	Inaccessible	-0.393747	0.000361754
F3	SICER island	1	72589400	72593399	Inaccessible	-0.253796	0.00195921
F3	SICER island	1	72627800	72633399	Inaccessible	-0.2164	0.00265188
F3	SICER island	1	72715200	72724199	Inaccessible	-0.146451	0.00953207
F3	SICER island	1	72769200	72772599	Inaccessible	-0.251231	0.0072154
F3	SICER island	1	72954600	72960399	Inaccessible	-0.181134	0.00705006
F3	SICER island	1	73040800	73043799	Inaccessible	-0.426799	1.4238e-05
F3	SICER island	1	73114800	73120399	Inaccessible	-0.186203	0.00706765
F3	SICER island	1	73121200	73125199	Inaccessible	-0.211891	0.00860161
F3	SICER island	1	73195400	73203199	Accessible	0.194558	0.000854503
F3	SICER island	1	73378000	73382799	Inaccessible	-0.243722	0.00220953
F3	SICER island	1	73800200	73807799	Inaccessible	-0.168484	0.00569064
F3	SICER island	1	73812400	73821399	Inaccessible	-0.152154	0.00658792
F3	SICER island	1	73893000	73897199	Accessible	0.231332	0.00241031
F3	SICER island	1	74012000	74060599	Inaccessible	-0.105489	6.05731e-06
F3	SICER island	1	74098200	74126799	Inaccessible	-0.095112	0.00165743
F3	SICER island	1	74160600	74168799	Inaccessible	-0.315982	6.96131e-07
F3	SICER island	1	74182600	74189199	Inaccessible	-0.205924	0.00229509
F3	SICER island	1	74272600	74305199	Inaccessible	-0.134523	3.13304e-06
F3	SICER island	1	74306600	74314999	Inaccessible	-0.191784	0.00108356
F3	SICER island	1	74315800	74323399	Inaccessible	-0.242433	8.73363e-05
F3	SICER island	1	74417800	74435799	Inaccessible	-0.108962	0.00342524
F3	SICER island	1	74595400	74602199	Inaccessible	-0.219629	0.000629858
F3	SICER island	1	74623200	74636799	Inaccessible	-0.123322	0.0051939
F3	SICER island	1	74772000	74785199	Inaccessible	-0.211927	6.26437e-06
F3	SICER island	1	74799400	74806599	Inaccessible	-0.315321	4.39571e-07
F3	SICER island	1	74807400	74810399	Inaccessible	-0.297774	0.00200372
F3	SICER island	1	74832600	74835799	Inaccessible	-0.237309	0.00455529
F3	SICER island	1	74939400	74954399	Inaccessible	-0.11365	0.00562702
F3	SICER island	1	75039000	75042399	Inaccessible	-0.395736	3.92177e-05
F3	SICER island	1	75164400	75192799	Inaccessible	-0.11615	0.000122015
F3	SICER island	1	75236200	75264999	Inaccessible	-0.135847	1.30558e-05
F3	SICER island	1	75270600	75278599	Inaccessible	-0.170834	0.0038429
F3	SICER island	1	75339000	75351599	Inaccessible	-0.159176	0.000578077
F3	SICER island	1	75357600	75370599	Inaccessible	-0.215745	3.60256e-06
F3	SICER island	1	75374200	75455999	Inaccessible	-0.126258	1.17325e-11
F3	SICER island	1	75458200	75513199	Inaccessible	-0.0798683	0.000136471
F3	SICER island	1	75515800	75518999	Inaccessible	-0.379233	9.11717e-05
F3	SICER island	1	75521400	75564799	Inaccessible	-0.162422	1.44841e-10
F3	SICER island	1	75778800	75782199	Accessible	0.293422	0.000745718
F3	SICER island	1	75835200	75841999	Accessible	0.229321	0.000333814
F3	SICER island	1	75843000	75850999	Accessible	0.17934	0.00222351
F3	SICER island	1	76093600	76097799	Inaccessible	-0.371875	2.87895e-05
F3	SICER island	1	76570200	76570999	Inaccessible	-0.401997	0.000127649
F3	SICER island	1	77081800	77084999	Inaccessible	-0.482681	1.23447e-06
F3	SICER island	1	77705000	77706799	Accessible	0.22737	0.00253881
F3	SICER island	1	78012200	78014599	Accessible	0.472492	6.25058e-06
F3	SICER island	1	78175600	78180199	Inaccessible	-0.334246	7.01333e-05
F3	SICER island	1	78335200	78339199	Accessible	0.320043	0.000102841
F3	SICER island	1	78370200	78374599	Inaccessible	-0.279688	0.0008993
F3	SICER island	1	78572600	78579999	Accessible	0.124412	1.16253e-05
F3	SICER island	1	78611600	78616199	Inaccessible	-0.250891	0.00245709
F3	SICER island	1	78694800	78696199	Inaccessible	-0.271356	0.00297351
F3	SICER island	1	78799200	78804199	Inaccessible	-0.24201	0.000949504
F3	SICER island	1	79033000	79036599	Accessible	0.265571	0.00162536
F3	SICER island	1	79693400	79698999	Inaccessible	-0.280603	0.000164907
F3	SICER island	1	79747400	79756799	Inaccessible	-0.171392	0.000133842
F3	SICER island	1	79957000	79960799	Inaccessible	-0.271769	0.00109136
F3	SICER island	1	79981600	79983999	Accessible	0.358109	0.000227369
F3	SICER island	1	81448400	81452799	Accessible	0.267722	0.000175206
F3	SICER island	1	81691800	81693199	Accessible	0.352151	0.00116489
F3	SICER island	1	82074800	82076799	Inaccessible	-0.339726	0.00250947
F3	SICER island	1	82785800	82797399	Inaccessible	-0.170241	0.000758806
F3	SICER island	1	82825400	82837999	Inaccessible	-0.2052	6.24763e-05
F3	SICER island	1	82929800	82949799	Inaccessible	-0.163416	1.05595e-05
F3	SICER island	1	84090800	84095599	Inaccessible	-0.321968	0.000145479
F3	SICER island	1	84642800	84653199	Inaccessible	-0.265773	3.65256e-06
F3	SICER island	1	84859000	84860999	Inaccessible	-0.318158	0.000770994
F3	SICER island	1	85000200	85014399	Accessible	0.0559519	4.32239e-05
F3	SICER island	1	85061000	85136999	Accessible	0.0293482	2.90049e-06
F3	SICER island	1	85150600	85173199	Accessible	0.0399662	0.000466864
F3	SICER island	1	85230600	85302799	Accessible	0.029967	6.32835e-07
F3	SICER island	1	85303600	85347199	Accessible	0.0412225	6.03913e-06
F3	SICER island	1	85447000	85466599	Accessible	0.0495315	4.78377e-05
F3	SICER island	1	85477000	85516599	Accessible	0.0442718	9.83826e-07
F3	SICER island	1	85559800	85665799	Accessible	0.0271329	5.96586e-07
F3	SICER island	1	85667600	85669599	Inaccessible	-0.256838	0.00445622
F3	SICER island	1	85777000	85781599	Inaccessible	-0.319605	7.1954e-05
F3	SICER island	1	85791800	85794199	Accessible	0.430403	4.22597e-05
F3	SICER island	1	85974200	85990799	Inaccessible	-0.209637	1.82582e-06
F3	SICER island	1	86022200	86034799	Inaccessible	-0.154266	0.000841719
F3	SICER island	1	86248400	86272599	Inaccessible	-0.145713	2.8271e-05
F3	SICER island	1	86273600	86277199	Inaccessible	-0.249885	0.00414056
F3	SICER island	1	86290000	86311799	Inaccessible	-0.131532	0.000175085
F3	SICER island	1	86358600	86362199	Inaccessible	-0.343806	0.000175259
F3	SICER island	1	86393600	86397999	Inaccessible	-0.268509	0.00136564
F3	SICER island	1	86399000	86402599	Inaccessible	-0.327118	0.000293978
F3	SICER island	1	86441800	86444599	Inaccessible	-0.477295	2.90851e-06
F3	SICER island	1	86450000	86457799	Inaccessible	-0.216361	0.0010133
F3	SICER island	1	86486800	86493799	Inaccessible	-0.209831	0.00100441
F3	SICER island	1	86525200	86533799	Inaccessible	-0.231304	4.41102e-05
F3	SICER island	1	86616000	86618599	Accessible	0.293461	0.00205474
F3	SICER island	1	86775200	86777399	Accessible	0.377453	0.000216438
F3	SICER island	1	86818800	86822599	Inaccessible	-0.395083	2.42355e-05
F3	SICER island	1	87062200	87065199	Inaccessible	-0.225708	0.00888436
F3	SICER island	1	87080400	87090999	Inaccessible	-0.138434	0.00297556
F3	SICER island	1	87091600	87103399	Inaccessible	-0.141937	0.00115022
F3	SICER island	1	87104200	87107199	Inaccessible	-0.303121	0.000974882
F3	SICER island	1	87140400	87158999	Inaccessible	-0.107674	0.00258831
F3	SICER island	1	87260400	87264999	Inaccessible	-0.277498	0.00054286
F3	SICER island	1	87304200	87311599	Inaccessible	-0.22985	0.000519965
F3	SICER island	1	87467000	87499999	Inaccessible	-0.110672	0.000133622
F3	SICER island	1	87656200	87670599	Inaccessible	-0.144369	0.00111186
F3	SICER island	1	87829400	87835399	Inaccessible	-0.206816	0.00241112
F3	SICER island	1	87850000	87855199	Inaccessible	-0.220405	0.00305022
F3	SICER island	1	88197800	88199999	Inaccessible	-0.445494	4.21682e-05
F3	SICER island	1	88205400	88312799	Inaccessible	-0.0869894	2.10506e-26
F3	SICER island	1	88330600	88334599	Accessible	0.478588	1.09011e-13
F3	SICER island	1	88435600	88439199	Inaccessible	-0.350725	0.000134607
F3	SICER island	1	88441200	88443599	Inaccessible	-0.305547	0.00258484
F3	SICER island	1	88481600	88486799	Inaccessible	-0.325921	2.79962e-05
F3	SICER island	1	88503800	88506599	Inaccessible	-0.514995	1.54172e-07
F3	SICER island	1	88563400	88568599	Inaccessible	-0.188574	0.00882534
F3	SICER island	1	88789800	88796799	Inaccessible	-0.175419	0.00543508
F3	SICER island	1	88824400	88829399	Inaccessible	-0.248886	0.000638173
F3	SICER island	1	88837000	88839399	Inaccessible	-0.356194	0.000555106
F3	SICER island	1	88984600	88990199	Inaccessible	-0.340567	2.61374e-06
F3	SICER island	1	89052000	89058199	Inaccessible	-0.191495	0.00423844
F3	SICER island	1	89068400	89072399	Inaccessible	-0.304961	0.000232562
F3	SICER island	1	89101200	89126199	Inaccessible	-0.092881	0.00412634
F3	SICER island	1	89127600	89158599	Inaccessible	-0.0948806	0.00122843
F3	SICER island	1	89249200	89252599	Inaccessible	-0.330876	0.000230269
F3	SICER island	1	89258000	89264999	Inaccessible	-0.222722	0.000293231
F3	SICER island	1	89328200	89333399	Inaccessible	-0.218498	0.00286174
F3	SICER island	1	89336600	89340799	Inaccessible	-0.446004	1.60266e-07
F3	SICER island	1	89356000	89359599	Inaccessible	-0.218347	0.00746021
F3	SICER island	1	89382800	89396199	Accessible	0.132769	0.00200353
F3	SICER island	1	89460400	89508999	Inaccessible	-0.0833299	0.000216903
F3	SICER island	1	89519200	89543999	Inaccessible	-0.121622	0.000215836
F3	SICER island	1	89581000	89589999	Inaccessible	-0.292819	2.52234e-07
F3	SICER island	1	89591400	89630799	Inaccessible	-0.076436	0.00256676
F3	SICER island	1	89632000	89647199	Inaccessible	-0.12488	0.00219641
F3	SICER island	1	89651400	89654999	Inaccessible	-0.211332	0.00844361
F3	SICER island	1	89804200	89807999	Inaccessible	-0.244216	0.00384347
F3	SICER island	1	89931600	89941799	Inaccessible	-0.167556	0.00316701
F3	SICER island	1	90021600	90031799	Inaccessible	-0.131747	0.00820351
F3	SICER island	1	90163200	90181399	Inaccessible	-0.108728	0.00579528
F3	SICER island	1	90311000	90317999	Inaccessible	-0.250996	8.44851e-05
F3	SICER island	1	90318800	90325999	Inaccessible	-0.174127	0.00389767
F3	SICER island	1	90328800	90337999	Accessible	0.178615	0.000782764
F3	SICER island	1	90370600	90378599	Inaccessible	-0.206731	0.000583045
F3	SICER island	1	90388800	90392999	Inaccessible	-0.215081	0.00677842
F3	SICER island	1	90480400	90486799	Inaccessible	-0.189615	0.00216689
F3	SICER island	1	90497000	90516599	Inaccessible	-0.184415	2.45896e-06
F3	SICER island	1	90622000	90636199	Inaccessible	-0.129542	0.000802247
F3	SICER island	1	90716600	90720999	Inaccessible	-0.209901	0.0080347
F3	SICER island	1	90872600	90879999	Inaccessible	-0.180088	0.00303709
F3	SICER island	1	90926800	90961799	Inaccessible	-0.111527	4.88877e-05
F3	SICER island	1	90983000	90989599	Inaccessible	-0.174726	0.00458584
F3	SICER island	1	91007800	91025199	Inaccessible	-0.158972	5.95787e-05
F3	SICER island	1	91074200	91084999	Inaccessible	-0.166741	0.00155209
F3	SICER island	1	91214200	91229999	Inaccessible	-0.108618	0.00693066
F3	SICER island	1	91237800	91242599	Inaccessible	-0.236423	0.0025464
F3	SICER island	1	91290400	91292799	Accessible	0.288239	0.00229586
F3	SICER island	1	91313400	91384799	Inaccessible	-0.09659	4.10967e-07
F3	SICER island	1	91509600	91518199	Inaccessible	-0.162422	0.0031213
F3	SICER island	1	91543400	91547399	Inaccessible	-0.284906	0.000924419
F3	SICER island	1	91594200	91621399	Inaccessible	-0.133968	2.4509e-05
F3	SICER island	1	91666200	91673999	Inaccessible	-0.206897	0.000416146
F3	SICER island	1	91690200	91691999	Inaccessible	-0.337509	0.00322358
F3	SICER island	1	91794200	91802999	Inaccessible	-0.214545	0.000136611
F3	SICER island	1	91808400	91824999	Inaccessible	-0.179142	1.02812e-05
F3	SICER island	1	91877600	91881399	Inaccessible	-0.363275	2.39788e-05
F3	SICER island	1	92196200	92201399	Inaccessible	-0.196979	0.0063996
F3	SICER island	1	92321200	92348399	Inaccessible	-0.0969212	0.00214453
F3	SICER island	1	92353600	92384799	Inaccessible	-0.113972	0.000122766
F3	SICER island	1	92515400	92522999	Inaccessible	-0.299664	1.05841e-06
F3	SICER island	1	92832200	92893399	Inaccessible	-0.0992366	1.0517e-06
F3	SICER island	1	92969600	93082399	Inaccessible	-0.093321	1.29572e-09
F3	SICER island	1	93148600	93240999	Inaccessible	-0.0931593	2.86283e-08
F3	SICER island	1	93294200	93297199	Inaccessible	-0.248678	0.00535054
F3	SICER island	1	93310600	93317999	Inaccessible	-0.182803	0.00255163
F3	SICER island	1	93318800	93333599	Inaccessible	-0.120685	0.00449219
F3	SICER island	1	93344600	93353999	Inaccessible	-0.298743	3.31952e-07
F3	SICER island	1	93359000	93378999	Inaccessible	-0.149265	5.95823e-05
F3	SICER island	1	93461200	93468199	Inaccessible	-0.172315	0.00649833
F3	SICER island	1	93606200	93629599	Inaccessible	-0.117836	0.000615913
F3	SICER island	1	93633200	93635799	Inaccessible	-0.282383	0.00403946
F3	SICER island	1	93683200	93699799	Inaccessible	-0.212961	3.00668e-07
F3	SICER island	1	93724600	93735199	Inaccessible	-0.129445	0.00941651
F3	SICER island	1	93781200	93786999	Inaccessible	-0.175567	0.00562332
F3	SICER island	1	93789600	93794799	Inaccessible	-0.252877	0.000527541
F3	SICER island	1	93798600	93802999	Inaccessible	-0.287435	0.000934768
F3	SICER island	1	93845000	93857799	Inaccessible	-0.121463	0.000933215
F3	SICER island	1	93858600	93884999	Inaccessible	-0.0807474	0.00148193
F3	SICER island	1	93962000	93992599	Inaccessible	-0.091433	0.000233881
F3	SICER island	1	93993600	94000799	Inaccessible	-0.146825	0.00517278
F3	SICER island	1	94056000	94059799	Inaccessible	-0.23771	0.00609424
F3	SICER island	1	96138200	96141199	Accessible	0.496541	8.28695e-07
F3	SICER island	1	96205000	96209199	Accessible	0.263185	0.00140999
F3	SICER island	1	96751000	96755399	Accessible	0.287685	0.000133327
F3	SICER island	1	97024400	97026399	Inaccessible	-0.208815	0.00540444
F3	SICER island	1	97281800	97282599	Accessible	0.402641	0.00205685
F3	SICER island	1	97918600	97919999	Inaccessible	-0.747384	4.96924e-11
F3	SICER island	1	98240200	98243799	Accessible	0.266829	0.00128255
F3	SICER island	1	98393600	98398399	Inaccessible	-0.226375	0.00148172
F3	SICER island	1	98620200	98621799	Inaccessible	-0.284167	0.00522819
F3	SICER island	1	98644400	98645999	Accessible	0.434222	0.000510743
F3	SICER island	1	98650800	98651399	Inaccessible	-0.450667	0.000319952
F3	SICER island	1	99062200	99062799	Accessible	0.422541	0.00197557
F3	SICER island	1	99414800	99418199	Accessible	0.329431	0.000119645
F3	SICER island	1	100836200	100838999	Accessible	0.327544	0.000989562
F3	SICER island	1	101044400	101046599	Accessible	0.392167	0.000136789
F3	SICER island	1	101102600	101109399	Accessible	0.191921	1.87702e-06
F3	SICER island	1	101605600	101607199	Inaccessible	-0.341019	0.00250234
F3	SICER island	1	102595400	102596599	Accessible	0.521855	6.48989e-08
F3	SICER island	1	102998600	103009599	Accessible	0.154885	0.000357022
F3	SICER island	1	103210400	103216799	Inaccessible	-0.232273	0.000745234
F3	SICER island	1	103223600	103223799	Accessible	0.618265	0.000317073
F3	SICER island	1	103318200	103325999	Accessible	0.211364	6.66081e-05
F3	SICER island	1	104267000	104269399	Accessible	0.358109	0.000227369
F3	SICER island	1	104655000	104660799	Accessible	0.197429	0.000907649
F3	SICER island	1	104968600	104969399	Inaccessible	-0.465814	0.000373365
F3	SICER island	1	105538600	105542399	Accessible	0.275199	0.000833071
F3	SICER island	1	105869000	105874799	Accessible	0.286741	6.59664e-05
F3	SICER island	1	106061800	106072399	Inaccessible	-0.151212	0.00423577
F3	SICER island	1	106389400	106404999	Inaccessible	-0.138575	0.00118809
F3	SICER island	1	106551600	106555799	Inaccessible	-0.211516	0.00849599
F3	SICER island	1	106637200	106640599	Accessible	0.298483	0.000708591
F3	SICER island	1	106714600	106719999	Inaccessible	-0.224818	0.00140982
F3	SICER island	1	109202200	109205999	Accessible	0.276863	0.00163383
F3	SICER island	1	110039200	110041799	Accessible	0.44622	5.82763e-06
F3	SICER island	1	110170600	110177199	Accessible	0.25577	8.33941e-07
F3	SICER island	1	110187400	110190399	Accessible	0.331516	0.000253403
F3	SICER island	1	110542000	110543199	Accessible	0.378146	0.00169612
F3	SICER island	1	110544000	110546399	Accessible	0.302541	0.00183747
F3	SICER island	1	111959800	111961399	Accessible	0.386664	0.000935368
F3	SICER island	1	112232200	112239599	Accessible	0.143105	0.000456845
F3	SICER island	1	112378200	112383599	Accessible	0.256574	0.000406564
F3	SICER island	1	112531000	112537599	Accessible	0.227784	0.0011031
F3	SICER island	1	113609000	113615999	Accessible	0.358286	3.27837e-08
F3	SICER island	1	113620800	113624199	Accessible	0.254124	0.00094167
F3	SICER island	1	113720400	113724399	Inaccessible	-0.216433	0.0019248
F3	SICER island	1	114576400	114579199	Accessible	0.315625	0.00019579
F3	SICER island	1	114657800	114660399	Accessible	0.320661	0.000309687
F3	SICER island	1	116050600	116054999	Accessible	0.333105	0.000140797
F3	SICER island	1	116897400	116903199	Accessible	0.259958	0.000216546
F3	SICER island	1	117616000	117618799	Accessible	0.266421	0.00209355
F3	SICER island	1	117652600	117658999	Inaccessible	-0.173095	0.00809913
F3	SICER island	1	117682800	117684799	Accessible	0.283138	0.00255812
F3	SICER island	1	117696200	117701799	Accessible	0.197574	0.00146929
F3	SICER island	1	117747000	117751199	Inaccessible	-0.26855	0.00106286
F3	SICER island	1	117782600	117786599	Accessible	0.332086	0.000158684
F3	SICER island	1	117885600	117889599	Accessible	0.277447	0.000588548
F3	SICER island	1	118075200	118078399	Accessible	0.26689	0.00237684
F3	SICER island	1	118091400	118094399	Accessible	0.460645	3.8009e-06
F3	SICER island	1	118109200	118111799	Accessible	0.327094	0.00058232
F3	SICER island	1	118337000	118342399	Inaccessible	-0.40488	1.37389e-07
F3	SICER island	1	118343200	118346399	Inaccessible	-0.299239	0.00157374
F3	SICER island	1	118447200	118453199	Inaccessible	-0.228247	0.000656033
F3	SICER island	1	118616400	118623399	Inaccessible	-0.194555	0.00225317
F3	SICER island	1	118630000	118634199	Inaccessible	-0.251574	0.00247888
F3	SICER island	1	118656200	118672199	Inaccessible	-0.181633	1.51393e-05
F3	SICER island	1	118784600	118799199	Inaccessible	-0.172556	9.63638e-05
F3	SICER island	1	118924200	119046799	Inaccessible	-0.0970099	5.70264e-10
F3	SICER island	1	119072200	119075599	Inaccessible	-0.266891	0.00134687
F3	SICER island	1	119093600	119122399	Inaccessible	-0.174205	2.89471e-08
F3	SICER island	1	119315000	119325599	Inaccessible	-0.233505	9.48138e-06
F3	SICER island	1	119385600	119401799	Inaccessible	-0.104588	0.00626822
F3	SICER island	1	119402600	119419199	Inaccessible	-0.124916	0.00160917
F3	SICER island	1	119421400	119433599	Inaccessible	-0.182626	0.000224665
F3	SICER island	1	119458600	119470799	Inaccessible	-0.141613	0.00257719
F3	SICER island	1	119471400	119478199	Inaccessible	-0.178121	0.00427208
F3	SICER island	1	119479800	119500399	Inaccessible	-0.135813	0.000320782
F3	SICER island	1	119517000	119538999	Inaccessible	-0.143782	5.65956e-05
F3	SICER island	1	119883000	119894999	Inaccessible	-0.169718	0.000534993
F3	SICER island	1	119907600	119915599	Inaccessible	-0.159687	0.00583049
F3	SICER island	1	119921400	119928199	Inaccessible	-0.219268	0.000843508
F3	SICER island	1	120058400	120091599	Inaccessible	-0.090728	0.00131711
F3	SICER island	1	120156400	120160999	Inaccessible	-0.280363	0.000553381
F3	SICER island	1	120195400	120198399	Inaccessible	-0.30132	0.00157897
F3	SICER island	1	120340000	120343799	Inaccessible	-0.430355	4.22315e-07
F3	SICER island	1	120344000	120346599	Accessible	0.288685	0.00180585
F3	SICER island	1	120385200	120395399	Inaccessible	-0.282628	1.77939e-07
F3	SICER island	1	120419800	120427399	Inaccessible	-0.207334	0.000608222
F3	SICER island	1	120576000	120578799	Accessible	0.280522	0.00096482
F3	SICER island	1	120610800	120614999	Inaccessible	-0.299441	0.000229882
F3	SICER island	1	120635000	120641399	Inaccessible	-0.254843	0.000196242
F3	SICER island	1	120732600	120744799	Inaccessible	-0.181256	0.000290958
F3	SICER island	1	121123400	121133199	Inaccessible	-0.22351	9.37586e-05
F3	SICER island	1	121351400	121361599	Inaccessible	-0.155809	0.00311489
F3	SICER island	1	121382000	121384399	Inaccessible	-0.265515	0.00805114
F3	SICER island	1	121440000	121460399	Inaccessible	-0.137538	0.000302872
F3	SICER island	1	121461200	121463399	Inaccessible	-0.453762	3.01652e-05
F3	SICER island	1	121615400	121618599	Inaccessible	-0.536587	3.56697e-08
F3	SICER island	1	121631000	121636399	Inaccessible	-0.199575	0.00496381
F3	SICER island	1	121702600	121708599	Inaccessible	-0.229536	0.0016254
F3	SICER island	1	122032800	122034399	Accessible	0.381899	0.00101949
F3	SICER island	1	122444600	122449999	Accessible	0.328358	8.04921e-06
F3	SICER island	1	122772200	122774599	Inaccessible	-0.272745	0.000408909
F3	SICER island	1	122946400	122948999	Accessible	0.296163	0.00152855
F3	SICER island	1	124712800	124714599	Inaccessible	-0.410349	0.000695735
F3	SICER island	1	125361600	125366999	Accessible	0.264056	0.000110445
F3	SICER island	1	125383600	125387399	Inaccessible	-0.399028	1.83906e-05
F3	SICER island	1	125633600	125639599	Inaccessible	-0.203974	0.00628678
F3	SICER island	1	125652400	125656199	Inaccessible	-0.301075	0.00060027
F3	SICER island	1	125717000	125722999	Inaccessible	-0.18148	0.00739364
F3	SICER island	1	125787000	125790199	Inaccessible	-0.371456	0.000121548
F3	SICER island	1	125791000	125797999	Inaccessible	-0.168458	0.0056131
F3	SICER island	1	125800200	125804999	Inaccessible	-0.250447	0.00110661
F3	SICER island	1	125832400	125839199	Inaccessible	-0.274147	7.53191e-05
F3	SICER island	1	126539400	126541999	Inaccessible	-0.26995	0.00635913
F3	SICER island	1	126742200	126745199	Inaccessible	-0.412965	3.40701e-05
F3	SICER island	1	126917400	126922199	Accessible	0.313645	4.6287e-05
F3	SICER island	1	126978600	126981799	Accessible	0.282989	0.000974505
F3	SICER island	1	127046800	127050399	Inaccessible	-0.304866	0.000767846
F3	SICER island	1	127104800	127108599	Inaccessible	-0.259591	0.00209252
F3	SICER island	1	127136800	127143599	Inaccessible	-0.255053	0.000253965
F3	SICER island	1	127148800	127156199	Accessible	0.254646	7.98652e-05
F3	SICER island	1	127623600	127629599	Inaccessible	-0.21985	0.00117715
F3	SICER island	1	127697800	127703199	Inaccessible	-0.222065	0.00321201
F3	SICER island	1	128283400	128305999	Inaccessible	-0.161493	6.96357e-06
F3	SICER island	1	128596200	128601399	Inaccessible	-0.313398	9.11215e-05
F3	SICER island	1	128788200	128794999	Inaccessible	-0.203781	0.00139526
F3	SICER island	1	128827200	128832399	Inaccessible	-0.196469	0.00619443
F3	SICER island	1	128895800	128899799	Inaccessible	-0.237011	0.00453195
F3	SICER island	1	129129600	129131399	Inaccessible	-0.301973	0.00694747
F3	SICER island	1	129977000	129980199	Inaccessible	-0.277388	0.00186408
F3	SICER island	1	130186200	130190399	Accessible	0.343277	2.82503e-05
F3	SICER island	1	130245200	130247599	Inaccessible	-0.386094	0.000181115
F3	SICER island	1	130380000	130387199	Inaccessible	-0.170227	0.00293164
F3	SICER island	1	130558800	130563999	Accessible	0.221087	0.00231201
F3	SICER island	1	130699000	130702399	Inaccessible	-0.249134	0.00410326
F3	SICER island	1	130751600	130755399	Accessible	0.401479	4.3421e-06
F3	SICER island	1	130836000	130839999	Inaccessible	-0.353646	2.53251e-05
F3	SICER island	1	131018600	131023599	Inaccessible	-0.263867	0.000614196
F3	SICER island	1	131044800	131047999	Accessible	0.290944	0.000585268
F3	SICER island	1	131049000	131065399	Inaccessible	-0.168289	2.73905e-05
F3	SICER island	1	131071400	131077999	Inaccessible	-0.204524	0.00146591
F3	SICER island	1	131211000	131231399	Inaccessible	-0.19996	4.50344e-09
F3	SICER island	1	131308200	131313599	Inaccessible	-0.261364	0.000463354
F3	SICER island	1	131659600	131680599	Inaccessible	-0.0945793	0.00822017
F3	SICER island	1	131702200	131712399	Inaccessible	-0.178019	0.00044823
F3	SICER island	1	131823400	131850799	Inaccessible	-0.0955497	0.00207271
F3	SICER island	1	131959600	131986199	Inaccessible	-0.165513	5.27036e-07
F3	SICER island	1	132109200	132154599	Inaccessible	-0.0660126	0.00413099
F3	SICER island	1	132155600	132174399	Inaccessible	-0.153698	6.7043e-05
F3	SICER island	1	132187000	132190799	Inaccessible	-0.244549	0.0038619
F3	SICER island	1	132249600	132253999	Inaccessible	-0.299925	0.000143154
F3	SICER island	1	132275400	132316999	Inaccessible	-0.110393	1.9906e-05
F3	SICER island	1	132350400	132355999	Inaccessible	-0.227517	0.00085527
F3	SICER island	1	132420800	132423599	Accessible	0.267362	0.000839399
F3	SICER island	1	132428600	132433199	Inaccessible	-0.224637	0.00345786
F3	SICER island	1	132503600	132546599	Inaccessible	-0.0873886	0.000427274
F3	SICER island	1	132695200	132699999	Inaccessible	-0.223822	0.00249359
F3	SICER island	1	132756800	132761799	Inaccessible	-0.214716	0.00480003
F3	SICER island	1	132797200	132800399	Inaccessible	-0.369864	9.64378e-05
F3	SICER island	1	132839200	132844599	Accessible	0.253753	0.000185896
F3	SICER island	1	132870000	132923599	Inaccessible	-0.0604249	0.0059347
F3	SICER island	1	132930800	132943399	Inaccessible	-0.175597	8.04379e-05
F3	SICER island	1	132967200	132983599	Inaccessible	-0.17593	4.1719e-05
F3	SICER island	1	132987800	132990799	Inaccessible	-0.542792	2.41394e-08
F3	SICER island	1	133023800	133028999	Inaccessible	-0.247561	0.000810228
F3	SICER island	1	133052200	133070199	Inaccessible	-0.115917	0.00265292
F3	SICER island	1	133120400	133125199	Inaccessible	-0.24608	0.00229477
F3	SICER island	1	133208400	133228199	Inaccessible	-0.143419	0.00010032
F3	SICER island	1	133255600	133337999	Inaccessible	-0.0615435	0.00061194
F3	SICER island	1	133342400	133423799	Inaccessible	-0.0639552	0.000307437
F3	SICER island	1	133483800	133489199	Inaccessible	-0.234572	0.00184549
F3	SICER island	1	133588000	133599599	Inaccessible	-0.08509	6.13255e-05
F3	SICER island	1	133807600	133828199	Inaccessible	-0.113723	0.00189477
F3	SICER island	1	134110600	134114999	Inaccessible	-0.368873	1.4392e-05
F3	SICER island	1	134175200	134184199	Inaccessible	-0.169211	0.00167871
F3	SICER island	1	134184600	134221399	Inaccessible	-0.148323	1.85474e-08
F3	SICER island	1	134289600	134344599	Inaccessible	-0.0836972	0.000135953
F3	SICER island	1	134482600	134486599	Inaccessible	-0.241961	0.00371528
F3	SICER island	1	134533000	134542399	Inaccessible	-0.151053	0.0045034
F3	SICER island	1	134635400	134642999	Inaccessible	-0.279011	5.74492e-06
F3	SICER island	1	134643800	134663999	Inaccessible	-0.108807	0.00297865
F3	SICER island	1	134667400	134684199	Inaccessible	-0.113146	0.00371495
F3	SICER island	1	134685000	134732999	Inaccessible	-0.0988173	3.24432e-05
F3	SICER island	1	134735600	134768799	Inaccessible	-0.13493	3.97502e-06
F3	SICER island	1	134833600	134836199	Inaccessible	-0.618101	1.0541e-08
F3	SICER island	1	134849800	134853399	Inaccessible	-0.392289	1.19987e-05
F3	SICER island	1	134865000	134865999	Inaccessible	-0.526994	0.000175754
F3	SICER island	1	134977000	134980399	Inaccessible	-0.345286	0.000108464
F3	SICER island	1	135009400	135023399	Inaccessible	-0.121469	0.00594525
F3	SICER island	1	135071600	135146599	Inaccessible	-0.067639	0.000331228
F3	SICER island	1	135273000	135276399	Inaccessible	-0.443009	7.27931e-06
F3	SICER island	1	135307000	135310599	Accessible	0.370571	2.83883e-05
F3	SICER island	1	135322000	135327999	Inaccessible	-0.265515	8.613e-05
F3	SICER island	1	135446400	135480999	Inaccessible	-0.0768778	0.00473964
F3	SICER island	1	135685800	135692199	Inaccessible	-0.198864	0.00211599
F3	SICER island	1	135712200	135715999	Inaccessible	-0.34336	8.62237e-05
F3	SICER island	1	135727400	135737399	Inaccessible	-0.204474	8.24631e-05
F3	SICER island	1	135825400	135872799	Inaccessible	-0.0758224	0.00093622
F3	SICER island	1	135949800	135991999	Inaccessible	-0.0788986	0.00139946
F3	SICER island	1	136013200	136056599	Inaccessible	-0.0809027	0.00117615
F3	SICER island	1	136056600	136073799	Inaccessible	-0.144232	0.000224567
F3	SICER island	1	136362600	136366199	Inaccessible	-0.241032	0.00054174
F3	SICER island	1	136528800	136531799	Inaccessible	-0.339881	0.000362571
F3	SICER island	1	136538600	136544799	Inaccessible	-0.229363	0.000907533
F3	SICER island	1	136676200	136680999	Inaccessible	-0.223605	0.00456636
F3	SICER island	1	136681400	136683999	Accessible	0.433347	1.8261e-05
F3	SICER island	1	136930200	136934399	Inaccessible	-0.307685	0.000375573
F3	SICER island	1	136961800	136968399	Inaccessible	-0.208226	0.00182802
F3	SICER island	1	137052200	137056199	Inaccessible	-0.34219	0.000176209
F3	SICER island	1	137067000	137069999	Inaccessible	-0.406527	3.59671e-05
F3	SICER island	1	137380000	137380399	Accessible	0.525634	0.000447407
F3	SICER island	1	137672000	137677199	Accessible	0.246318	0.000505449
F3	SICER island	1	137713000	137713599	Accessible	0.523469	0.00106647
F3	SICER island	1	137843400	137845199	Inaccessible	-0.342994	0.00194954
F3	SICER island	1	138815200	138815599	Accessible	0.567971	0.000503007
F3	SICER island	1	138868200	138869999	Accessible	0.349784	0.000820889
F3	SICER island	1	139144400	139145399	Inaccessible	-0.425456	0.000492086
F3	SICER island	1	139933200	139939199	Accessible	0.304485	2.46144e-05
F3	SICER island	1	139945200	139948999	Accessible	0.324	9.08666e-05
F3	SICER island	1	140959200	140966999	Accessible	0.189985	0.000799825
F3	SICER island	1	141036000	141037799	Accessible	0.386917	0.0018419
F3	SICER island	1	141660400	141663199	Inaccessible	-0.386048	0.000141934
F3	SICER island	1	142667400	142667999	Accessible	0.610807	3.84638e-05
F3	SICER island	1	143833400	143835999	Inaccessible	-0.26995	0.00635913
F3	SICER island	1	145732400	145735799	Accessible	0.365638	3.30575e-05
F3	SICER island	1	146103200	146108199	Accessible	0.204195	0.00133136
F3	SICER island	1	147333600	147339799	Accessible	0.174354	0.0018419
F3	SICER island	1	147481000	147497199	Accessible	0.106544	0.00213545
F3	SICER island	1	148126000	148131399	Accessible	0.256954	1.94248e-05
F3	SICER island	1	149493400	149494199	Accessible	0.659241	4.86436e-08
F3	SICER island	1	149998400	150003199	Accessible	0.227145	0.00101024
F3	SICER island	1	150291400	150294199	Accessible	0.551274	8.88513e-08
F3	SICER island	1	151179200	151211799	Inaccessible	-0.0555392	0.0011156
F3	SICER island	1	151799600	151803199	Accessible	0.131395	0.00146823
F3	SICER island	1	151938800	151942599	Accessible	0.381021	1.07935e-05
F3	SICER island	1	151961200	151965399	Inaccessible	-0.221979	0.00597144
F3	SICER island	1	152006000	152009599	Inaccessible	-0.284051	0.00150399
F3	SICER island	1	152172600	152178399	Inaccessible	-0.278976	0.000264179
F3	SICER island	1	152351000	152355399	Inaccessible	-0.272605	0.00109832
F3	SICER island	1	152357000	152362999	Accessible	0.291218	3.55997e-05
F3	SICER island	1	152413400	152419399	Inaccessible	-0.281783	6.37342e-05
F3	SICER island	1	152520200	152523599	Inaccessible	-0.249479	0.00539955
F3	SICER island	1	152528800	152533599	Inaccessible	-0.23617	0.00253336
F3	SICER island	1	152569800	152571599	Inaccessible	-0.540059	2.22195e-06
F3	SICER island	1	152634800	152642599	Inaccessible	-0.241494	8.48771e-05
F3	SICER island	1	152657200	152661199	Inaccessible	-0.244884	0.00295391
F3	SICER island	1	152774800	152779199	Inaccessible	-0.282478	0.000913372
F3	SICER island	1	153035600	153045599	Inaccessible	-0.156356	0.0020917
F3	SICER island	1	153102400	153109199	Inaccessible	-0.326651	8.65666e-07
F3	SICER island	1	153110600	153114599	Inaccessible	-0.269337	0.00176831
F3	SICER island	1	153122000	153131799	Inaccessible	-0.171582	0.00155372
F3	SICER island	1	153151800	153155999	Inaccessible	-0.31898	0.000145832
F3	SICER island	1	153203800	153207999	Inaccessible	-0.324011	7.16278e-05
F3	SICER island	1	153411000	153418199	Inaccessible	-0.287337	4.79308e-07
F3	SICER island	1	153447800	153451599	Accessible	0.252616	0.00210559
F3	SICER island	1	153637000	153640599	Inaccessible	-0.380845	3.4393e-05
F3	SICER island	1	153655000	153658399	Inaccessible	-0.225158	0.00878365
F3	SICER island	1	153690400	153707199	Inaccessible	-0.149756	0.000275585
F3	SICER island	1	153725000	153729599	Inaccessible	-0.226349	0.00268148
F3	SICER island	1	153890200	153908999	Inaccessible	-0.163563	3.51598e-05
F3	SICER island	1	153946800	153950599	Inaccessible	-0.241649	0.00369709
F3	SICER island	1	154079000	154081999	Inaccessible	-0.390691	8.45374e-05
F3	SICER island	1	154186400	154194199	Inaccessible	-0.168025	0.00435846
F3	SICER island	1	154195600	154206599	Inaccessible	-0.144426	0.00391006
F3	SICER island	1	154410400	154419599	Accessible	0.171997	0.00217471
F3	SICER island	1	154503800	154508799	Accessible	0.305727	7.78241e-05
F3	SICER island	1	154548600	154552399	Accessible	0.252616	0.00153188
F3	SICER island	1	154884200	154890199	Inaccessible	-0.265233	0.000230231
F3	SICER island	1	154920200	154922799	Inaccessible	-0.464985	1.23702e-05
F3	SICER island	1	154958200	154963799	Inaccessible	-0.207192	0.00351597
F3	SICER island	1	154980400	154993199	Inaccessible	-0.123267	0.00700747
F3	SICER island	1	155043800	155083199	Inaccessible	-0.142388	2.76836e-07
F3	SICER island	1	155111600	155116999	Inaccessible	-0.238901	0.000886556
F3	SICER island	1	155175800	155183599	Inaccessible	-0.247311	0.000167759
F3	SICER island	1	155191200	155199799	Inaccessible	-0.165173	0.0046395
F3	SICER island	1	155204200	155250999	Inaccessible	-0.167894	1.03767e-11
F3	SICER island	1	155270400	155273999	Inaccessible	-0.228917	0.00945191
F3	SICER island	1	155526800	155530799	Inaccessible	-0.300452	0.000371283
F3	SICER island	1	155706600	155726399	Inaccessible	-0.124141	0.000780098
F3	SICER island	1	155745600	155754399	Inaccessible	-0.144595	0.00901082
F3	SICER island	1	155757600	155762199	Inaccessible	-0.293666	0.000177743
F3	SICER island	1	155763600	155810399	Inaccessible	-0.100187	3.72831e-05
F3	SICER island	1	156069200	156093799	Inaccessible	-0.125113	0.000340288
F3	SICER island	1	156213000	156226199	Inaccessible	-0.125812	0.00560968
F3	SICER island	1	156453800	156456399	Inaccessible	-0.342994	0.000738321
F3	SICER island	1	157063000	157087599	Inaccessible	-0.183848	2.20186e-07
F3	SICER island	1	157090000	157095999	Inaccessible	-0.246691	0.000278521
F3	SICER island	1	157097400	157102399	Inaccessible	-0.195372	0.00893715
F3	SICER island	1	157115800	157135799	Inaccessible	-0.0934311	0.00937759
F3	SICER island	1	158198200	158202199	Inaccessible	-0.293383	0.000954669
F3	SICER island	1	158248800	158252599	Inaccessible	-0.223822	0.0085354
F3	SICER island	1	158550400	158553599	Inaccessible	-0.458471	2.83414e-06
F3	SICER island	1	159388200	159416799	Inaccessible	-0.0831028	0.00763486
F3	SICER island	1	159644600	159650999	Accessible	0.232673	0.000345919
F3	SICER island	1	159651200	159657599	Inaccessible	-0.228197	0.00156499
F3	SICER island	1	159740800	159744799	Inaccessible	-0.282981	0.00149678
F3	SICER island	1	159779200	159782399	Accessible	0.333388	0.000167496
F3	SICER island	1	159910000	159913799	Inaccessible	-0.327481	0.000182863
F3	SICER island	1	160001400	160008199	Inaccessible	-0.368097	1.66256e-07
F3	SICER island	1	160081000	160087599	Inaccessible	-0.176261	0.00653394
F3	SICER island	1	160145800	160149999	Inaccessible	-0.206665	0.00708917
F3	SICER island	1	160152400	160155599	Inaccessible	-0.37326	7.43465e-05
F3	SICER island	1	160991000	160998199	Inaccessible	-0.336529	4.19424e-07
F3	SICER island	1	161252200	161255999	Inaccessible	-0.31784	0.000477821
F3	SICER island	1	161758000	161761999	Inaccessible	-0.154324	0.00707632
F3	SICER island	1	162475600	162479199	Inaccessible	-0.323635	0.000475571
F3	SICER island	1	162625800	162629999	Inaccessible	-0.285716	0.000447543
F3	SICER island	1	163428800	163429799	Inaccessible	-0.438056	0.00217624
F3	SICER island	1	163673800	163678199	Inaccessible	-0.260454	0.00163229
F3	SICER island	1	163942200	163944799	Accessible	0.311509	0.00128371
F3	SICER island	1	164087800	164090199	Accessible	0.300369	0.00128357
F3	SICER island	1	164328400	164331799	Inaccessible	-0.283885	0.000273199
F3	SICER island	1	164448000	164451599	Inaccessible	-0.22842	0.00692057
F3	SICER island	1	164455800	164459399	Inaccessible	-0.573953	2.38936e-10
F3	SICER island	1	164526800	164544199	Inaccessible	-0.0986011	0.00880664
F3	SICER island	1	164776800	164781999	Inaccessible	-0.230127	0.00165182
F3	SICER island	1	165025200	165026999	Inaccessible	-0.409732	0.000421613
F3	SICER island	1	165106800	165112799	Inaccessible	-0.172292	0.00645389
F3	SICER island	1	165291600	165297199	Inaccessible	-0.286793	0.000171875
F3	SICER island	1	165305600	165314999	Accessible	0.170079	0.000865585
F3	SICER island	1	165315800	165329399	Inaccessible	-0.268407	1.50029e-09
F3	SICER island	1	165533200	165536199	Inaccessible	-0.294617	0.0015586
F3	SICER island	1	165543200	165547599	Inaccessible	-0.216665	0.00711252
F3	SICER island	1	165550000	165553599	Inaccessible	-0.302147	0.000473227
F3	SICER island	1	165563800	165570799	Inaccessible	-0.189787	0.0022096
F3	SICER island	1	165665200	165683999	Inaccessible	-0.218488	2.96182e-08
F3	SICER island	1	165697000	165702799	Inaccessible	-0.187701	0.00482357
F3	SICER island	1	165713200	165715399	Inaccessible	-0.506075	2.63096e-06
F3	SICER island	1	165801600	165819799	Inaccessible	-0.106927	0.00578387
F3	SICER island	1	165833200	165837799	Inaccessible	-0.238946	0.00353515
F3	SICER island	1	166198000	166200599	Accessible	0.392793	4.88288e-05
F3	SICER island	1	166336000	166341799	Inaccessible	-0.227911	0.00208124
F3	SICER island	1	166403400	166409199	Inaccessible	-0.211204	0.00212705
F3	SICER island	1	166811200	166815199	Inaccessible	-0.357593	8.10797e-05
F3	SICER island	1	166949400	166952199	Accessible	0.276863	0.00163383
F3	SICER island	1	167035000	167042399	Accessible	0.330519	1.20262e-07
F3	SICER island	1	167043400	167049599	Inaccessible	-0.252507	0.000242438
F3	SICER island	1	167052200	167073799	Inaccessible	-0.127493	0.000398446
F3	SICER island	1	167095400	167103999	Inaccessible	-0.172337	0.00214125
F3	SICER island	1	167251000	167272399	Inaccessible	-0.152361	4.07975e-05
F3	SICER island	1	167319800	167321999	Inaccessible	-0.361106	0.000694056
F3	SICER island	1	167444400	167449399	Inaccessible	-0.282902	0.000213323
F3	SICER island	1	167538800	167544599	Accessible	0.246384	0.000474819
F3	SICER island	1	167562600	167567199	Accessible	0.276649	0.000239705
F3	SICER island	1	167641400	167643599	Accessible	0.437727	2.38717e-05
F3	SICER island	1	167668200	167677999	Inaccessible	-0.164368	0.00107503
F3	SICER island	1	167730800	167734199	Inaccessible	-0.313044	0.000607322
F3	SICER island	1	167792200	167796799	Inaccessible	-0.235091	0.00329047
F3	SICER island	1	167857600	167861199	Inaccessible	-0.269337	0.00293463
F3	SICER island	1	167885400	167892999	Accessible	0.202863	0.00146118
F3	SICER island	1	167927600	167931599	Inaccessible	-0.307852	0.000184194
F3	SICER island	1	168231400	168234799	Inaccessible	-0.369351	7.60965e-05
F3	SICER island	1	168349200	168355399	Accessible	0.245363	0.000158299
F3	SICER island	1	168854800	168856199	Accessible	0.386664	0.000935368
F3	SICER island	1	169362200	169368599	Inaccessible	-0.194218	0.00529579
F3	SICER island	1	169386600	169390599	Inaccessible	-0.424229	6.92601e-06
F3	SICER island	1	170081600	170086999	Inaccessible	-0.238725	0.0015297
F3	SICER island	1	170097600	170099999	Inaccessible	-0.247119	0.00525253
F3	SICER island	1	170293600	170296399	Inaccessible	-0.260397	0.005979
F3	SICER island	1	170389200	170393399	Inaccessible	-0.454188	1.82394e-07
F3	SICER island	1	170420400	170424799	Inaccessible	-0.237523	0.00344668
F3	SICER island	1	170429600	170433199	Inaccessible	-0.242764	0.00496015
F3	SICER island	1	170493200	170505399	Inaccessible	-0.134317	0.00260681
F3	SICER island	1	170510400	170514799	Inaccessible	-0.350867	2.56851e-05
F3	SICER island	1	170554400	170556999	Inaccessible	-0.33607	0.000751409
F3	SICER island	1	170927800	170933599	Inaccessible	-0.256081	0.000554825
F3	SICER island	1	170988200	170988999	Inaccessible	-0.676995	2.32029e-07
F3	SICER island	1	171060600	171086799	Inaccessible	-0.256574	6.01911e-79
F3	SICER island	1	171150200	171153599	Inaccessible	-0.268291	0.00376204
F3	SICER island	1	171177000	171180199	Accessible	0.331042	0.000178844
F3	SICER island	1	171227200	171239599	Inaccessible	-0.146881	0.00182189
F3	SICER island	1	171271800	171292999	Inaccessible	-0.13619	0.000220017
F3	SICER island	1	171338200	171345399	Inaccessible	-0.180197	0.00309852
F3	SICER island	1	171360600	171381199	Inaccessible	-0.0996638	0.00544959
F3	SICER island	1	171460000	171463399	Inaccessible	-0.324693	0.00037422
F3	SICER island	1	171476200	171492999	Inaccessible	-0.0994354	0.00313795
F3	SICER island	1	171589200	171591599	Inaccessible	-0.29445	0.000590492
F3	SICER island	1	171609000	171614999	Inaccessible	-0.188218	0.00508674
F3	SICER island	1	171615800	171621199	Inaccessible	-0.200445	0.00522509
F3	SICER island	1	171761000	171766599	Inaccessible	-0.249607	0.00109193
F3	SICER island	1	171835600	171838199	Inaccessible	-0.311478	0.00331133
F3	SICER island	1	171893000	171897399	Inaccessible	-0.252903	0.000885345
F3	SICER island	1	171901800	171903399	Accessible	0.449013	5.17918e-05
F3	SICER island	1	172288400	172331799	Inaccessible	-0.130733	2.11511e-07
F3	SICER island	1	172340400	172366399	Inaccessible	-0.0856184	0.0064009
F3	SICER island	1	172474800	172515999	Inaccessible	-0.155741	2.6884e-09
F3	SICER island	1	172536200	172541999	Accessible	0.233143	0.000560846
F3	SICER island	1	172575600	172590599	Inaccessible	-0.159545	0.000273076
F3	SICER island	1	173343800	173348199	Inaccessible	-0.34336	8.62237e-05
F3	SICER island	1	173443200	173445999	Accessible	0.472664	3.06231e-06
F3	SICER island	1	173517400	173521599	Accessible	0.298773	0.000184216
F3	SICER island	1	173571800	173581399	Inaccessible	-0.185881	0.000452611
F3	SICER island	1	175237800	175238599	Inaccessible	-0.425456	0.00392379
F3	SICER island	1	175931400	175935399	Inaccessible	-0.313153	0.000376754
F3	SICER island	1	176853600	176856599	Inaccessible	-0.25262	0.00731167
F3	SICER island	1	176981200	176992799	Inaccessible	-0.219468	2.2371e-05
F3	SICER island	1	177027600	177031199	Inaccessible	-0.228917	0.00945191
F3	SICER island	1	177703800	177706799	Inaccessible	-0.400411	3.78008e-05
F3	SICER island	1	177716600	177721599	Accessible	0.277562	0.00020191
F3	SICER island	1	177723000	177726199	Inaccessible	-0.257418	0.00583693
F3	SICER island	1	177848400	177856799	Inaccessible	-0.143836	0.00692835
F3	SICER island	1	178010200	178014399	Inaccessible	-0.350355	6.61667e-05
F3	SICER island	1	178047000	178053799	Inaccessible	-0.20162	0.0011949
F3	SICER island	1	178181800	178188399	Inaccessible	-0.195742	0.00249687
F3	SICER island	1	178266400	178267199	Inaccessible	-0.431239	0.00173357
F3	SICER island	1	178339600	178344599	Inaccessible	-0.279067	0.00042991
F3	SICER island	1	178621400	178624399	Accessible	0.406944	1.64209e-05
F3	SICER island	1	178640000	178649399	Inaccessible	-0.17625	0.00123064
F3	SICER island	1	178651000	178654199	Inaccessible	-0.371875	9.53264e-05
F3	SICER island	1	178690800	178692999	Inaccessible	-0.287177	0.00527396
F3	SICER island	1	178832600	178836399	Inaccessible	-0.293171	0.000462179
F3	SICER island	1	178927200	178948599	Inaccessible	-0.0937588	0.00860935
F3	SICER island	1	179052600	179074799	Accessible	0.112154	0.0013499
F3	SICER island	1	179088400	179096199	Inaccessible	-0.159562	0.00683283
F3	SICER island	1	179150400	179154799	Inaccessible	-0.214055	0.0092031
F3	SICER island	1	179276200	179284399	Inaccessible	-0.193942	0.00137286
F3	SICER island	1	179297200	179298199	Inaccessible	-0.335754	0.00876282
F3	SICER island	1	179565800	179571799	Inaccessible	-0.36236	3.65751e-06
F3	SICER island	1	179602600	179603599	Inaccessible	-0.772475	9.95679e-10
F3	SICER island	1	179616800	179619999	Inaccessible	-0.369802	5.97334e-05
F3	SICER island	1	179622600	179626199	Inaccessible	-0.269779	0.00177424
F3	SICER island	1	179630800	179637999	Inaccessible	-0.168736	0.0064843
F3	SICER island	1	179665000	179668599	Inaccessible	-0.37629	7.29675e-05
F3	SICER island	1	179903000	179906399	Inaccessible	-0.307761	0.000605771
F3	SICER island	1	180121000	180121599	Inaccessible	-0.712619	1.1488e-05
F3	SICER island	1	180164800	180190199	Inaccessible	-0.0937631	0.00261946
F3	SICER island	1	180214000	180251999	Inaccessible	-0.0816228	0.000967518
F3	SICER island	1	180289800	180293199	Inaccessible	-0.259283	0.0035059
F3	SICER island	1	180312000	180315999	Inaccessible	-0.340923	0.00022439
F3	SICER island	1	180351800	180354399	Inaccessible	-0.343488	0.000579508
F3	SICER island	1	180375000	180385999	Inaccessible	-0.228541	9.52087e-06
F3	SICER island	1	180476000	180483199	Inaccessible	-0.209631	0.000706811
F3	SICER island	1	180556000	180561199	Accessible	0.245742	0.000834821
F3	SICER island	1	180561800	180566399	Inaccessible	-0.290272	0.000457107
F3	SICER island	1	180691200	180695999	Inaccessible	-0.394945	9.20774e-06
F3	SICER island	1	180717600	180723599	Inaccessible	-0.187327	0.00463517
F3	SICER island	1	180784600	180787799	Accessible	0.30865	0.000220901
F3	SICER island	1	180802600	180805599	Inaccessible	-0.283514	0.00150041
F3	SICER island	1	180855400	180863599	Inaccessible	-0.149366	0.00790242
F3	SICER island	1	180903400	180916399	Inaccessible	-0.118125	0.00732555
F3	SICER island	1	180951600	180965999	Inaccessible	-0.130361	0.00251649
F3	SICER island	1	180966800	180982599	Inaccessible	-0.102445	0.00669052
F3	SICER island	1	180993600	181002799	Inaccessible	-0.192169	0.000459482
F3	SICER island	1	181003400	181023399	Inaccessible	-0.120634	0.00143023
F3	SICER island	1	181063400	181070799	Inaccessible	-0.260826	7.99748e-05
F3	SICER island	1	181212200	181215399	Inaccessible	-0.237119	0.0080458
F3	SICER island	1	181281000	181286399	Inaccessible	-0.292482	3.36649e-05
F3	SICER island	1	181308400	181318599	Inaccessible	-0.210175	0.000137537
F3	SICER island	1	181461000	181468399	Inaccessible	-0.303082	8.53441e-07
F3	SICER island	1	181480400	181482399	Inaccessible	-0.351279	0.00116932
F3	SICER island	1	181731200	181735399	Accessible	0.284583	0.000479935
F3	SICER island	1	181741600	181746799	Inaccessible	-0.245124	2.19445e-10
F3	SICER island	1	181751000	181753599	Accessible	0.378146	3.82498e-05
F3	SICER island	1	181803000	181810599	Inaccessible	-0.246712	7.59348e-05
F3	SICER island	1	182059800	182080599	Inaccessible	-0.156436	2.42899e-05
F3	SICER island	1	182083600	182103199	Inaccessible	-0.108824	0.00322311
F3	SICER island	1	182191400	182194999	Inaccessible	-0.434151	4.85102e-06
F3	SICER island	1	182229800	182237199	Inaccessible	-0.202095	0.000584298
F3	SICER island	1	182254400	182256599	Inaccessible	-0.277192	0.00657676
F3	SICER island	1	182262000	182264399	Inaccessible	-0.353721	0.00148116
F3	SICER island	1	182397200	182402199	Accessible	0.223636	0.00214845
F3	SICER island	1	182548400	182558599	Inaccessible	-0.148255	0.00592774
F3	SICER island	1	182606400	182631199	Inaccessible	-0.115935	0.000608041
F3	SICER island	1	182682400	182693199	Inaccessible	-0.141554	0.00373483
F3	SICER island	1	182715400	182721799	Inaccessible	-0.259563	0.00012881
F3	SICER island	1	182802400	182808199	Inaccessible	-0.193977	0.00332685
F3	SICER island	1	182809800	182823399	Inaccessible	-0.231415	1.64825e-06
F3	SICER island	1	182928200	182931599	Inaccessible	-0.259719	0.00351982
F3	SICER island	1	183038200	183053799	Inaccessible	-0.118148	0.00360503
F3	SICER island	1	183117000	183120199	Inaccessible	-0.499457	5.74215e-07
F3	SICER island	1	183160400	183162599	Inaccessible	-0.551924	2.70406e-08
F3	SICER island	1	183201400	183206399	Inaccessible	-0.197936	0.00678567
F3	SICER island	1	183230400	183235199	Inaccessible	-0.256814	0.00121034
F3	SICER island	1	183235800	183242399	Accessible	0.253628	8.3346e-05
F3	SICER island	1	183266000	183269799	Inaccessible	-0.226294	0.00661781
F3	SICER island	1	183342000	183343599	Accessible	0.326465	0.00190856
F3	SICER island	1	183591200	183595599	Inaccessible	-0.292015	0.000361882
F3	SICER island	1	183595600	183601599	Inaccessible	-0.14916	0.00239463
F3	SICER island	1	183612800	183624599	Inaccessible	-0.186934	0.000117353
F3	SICER island	1	183668600	183674399	Accessible	0.218668	0.00147651
F3	SICER island	1	183675400	183676999	Inaccessible	-0.319605	0.00330249
F3	SICER island	1	183804200	183807999	Inaccessible	-0.473209	2.28141e-07
F3	SICER island	1	183812800	183816199	Accessible	0.378146	2.24547e-05
F3	SICER island	1	183900800	183909199	Accessible	0.210919	0.000329153
F3	SICER island	1	184105000	184107199	Accessible	0.299921	0.00247663
F3	SICER island	1	184176600	184180199	Inaccessible	-0.259446	0.00270677
F3	SICER island	1	184408200	184412199	Inaccessible	-0.329682	2.19974e-05
F3	SICER island	1	184432400	184439199	Accessible	0.199176	0.00238497
F3	SICER island	1	184653200	184657599	Accessible	0.242231	0.00141129
F3	SICER island	1	184687600	184692999	Inaccessible	-0.344133	1.03858e-05
F3	SICER island	1	184716200	184729999	Inaccessible	-0.143741	0.00206172
F3	SICER island	1	184780800	184787999	Inaccessible	-0.175303	0.00528913
F3	SICER island	1	184888600	184895799	Inaccessible	-0.247133	9.94476e-05
F3	SICER island	1	184906200	184916399	Inaccessible	-0.178937	0.00118626
F3	SICER island	1	184935200	184938999	Inaccessible	-0.35593	0.000103693
F3	SICER island	1	184954600	184957799	Inaccessible	-0.32112	0.000115017
F3	SICER island	1	184958600	184963799	Inaccessible	-0.226743	0.00201385
F3	SICER island	1	185027200	185032999	Inaccessible	-0.22971	0.0009173
F3	SICER island	1	185060400	185066599	Inaccessible	-0.177608	0.00841898
F3	SICER island	1	185084000	185092399	Inaccessible	-0.210563	0.000535031
F3	SICER island	1	185100200	185104999	Inaccessible	-0.262649	0.00100354
F3	SICER island	1	185213600	185215199	Inaccessible	-0.370363	0.00109031
F3	SICER island	1	185274800	185280399	Accessible	0.196805	0.00246186
F3	SICER island	1	185289600	185293999	Inaccessible	-0.257141	0.0012153
F3	SICER island	1	185514200	185519199	Inaccessible	-0.212695	0.00626412
F3	SICER island	1	185587200	185592999	Inaccessible	-0.280962	8.04165e-05
F3	SICER island	1	185607400	185611199	Inaccessible	-0.315044	0.000297045
F3	SICER island	1	185957600	185962199	Inaccessible	-0.342671	3.36967e-05
F3	SICER island	1	185969200	185972599	Inaccessible	-0.231606	0.00305613
F3	SICER island	1	186702200	186713599	Inaccessible	-0.217999	9.90829e-07
F3	SICER island	1	186727800	186739999	Accessible	0.107613	0.00163837
F3	SICER island	1	186756000	186765399	Inaccessible	-0.146539	0.00933603
F3	SICER island	1	186966400	186969999	Accessible	0.29037	0.000550842
F3	SICER island	1	186974800	186977199	Accessible	0.472445	3.23109e-07
F3	SICER island	1	186994800	187012399	Inaccessible	-0.134048	0.000868954
F3	SICER island	1	187582200	187587399	Inaccessible	-0.259819	0.000584576
F3	SICER island	1	187606600	187611799	Inaccessible	-0.289801	0.000108418
F3	SICER island	1	187773800	187775599	Accessible	0.412487	0.00040557
F3	SICER island	1	187789400	187792199	Inaccessible	-0.345488	0.000576032
F3	SICER island	1	188094800	188096999	Inaccessible	-0.306812	0.00330705
F3	SICER island	1	188246200	188250599	Inaccessible	-0.230326	0.00533813
F3	SICER island	1	188920800	188924799	Inaccessible	-0.31784	0.000477821
F3	SICER island	1	189002000	189007999	Inaccessible	-0.262727	0.000173607
F3	SICER island	1	189014000	189017999	Inaccessible	-0.295875	0.000754706
F3	SICER island	1	189243400	189246199	Inaccessible	-0.266579	0.0048121
F3	SICER island	1	189407200	189416999	Inaccessible	-0.166882	0.00178641
F3	SICER island	1	189437200	189444199	Inaccessible	-0.215129	0.000955905
F3	SICER island	1	189482200	189492999	Inaccessible	-0.156052	0.00263029
F3	SICER island	1	189513200	189517599	Inaccessible	-0.461982	9.72745e-08
F3	SICER island	1	189607200	189608799	Accessible	0.349292	0.00202343
F3	SICER island	1	189635800	189639599	Inaccessible	-0.308401	0.000606085
F3	SICER island	1	189794200	189855399	Inaccessible	-0.098183	9.05048e-06
F3	SICER island	1	189865400	189875199	Inaccessible	-0.1586	0.00140797
F3	SICER island	1	189877600	189904399	Inaccessible	-0.11814	0.000166904
F3	SICER island	1	189910400	189915799	Inaccessible	-0.212507	0.00225877
F3	SICER island	1	189969000	189980999	Inaccessible	-0.311917	1.88912e-10
F3	SICER island	1	190002800	190006199	Inaccessible	-0.41857	2.53136e-05
F3	SICER island	1	190025200	190027199	Inaccessible	-0.528961	5.92382e-06
F3	SICER island	1	190028200	190033799	Inaccessible	-0.215371	0.00353285
F3	SICER island	1	190237200	190242799	Inaccessible	-0.199655	0.00747972
F3	SICER island	1	190451200	190455199	Inaccessible	-0.210785	0.00828816
F3	SICER island	1	190456000	190467199	Inaccessible	-0.146257	0.00368439
F3	SICER island	1	190547200	190550599	Inaccessible	-0.378555	5.6526e-05
F3	SICER island	1	190570200	190577599	Inaccessible	-0.190078	0.00228265
F3	SICER island	1	190699200	190702599	Inaccessible	-0.277899	0.00239919
F3	SICER island	1	190709600	190718599	Inaccessible	-0.152624	0.00547267
F3	SICER island	1	190752400	190789199	Inaccessible	-0.0747103	0.00354154
F3	SICER island	1	190921400	190924599	Inaccessible	-0.340923	0.00022439
F3	SICER island	1	190948600	190985599	Inaccessible	-0.0756961	0.00426869
F3	SICER island	1	190999600	191003799	Inaccessible	-0.226294	0.00661781
F3	SICER island	1	191041600	191046599	Inaccessible	-0.231135	0.00169656
F3	SICER island	1	191048400	191053199	Inaccessible	-0.228581	3.87083e-05
F3	SICER island	1	191077000	191079199	Inaccessible	-0.40418	0.000161037
F3	SICER island	1	191119800	191138599	Inaccessible	-0.0951362	0.00514646
F3	SICER island	1	191234200	191239799	Inaccessible	-0.197564	0.00436462
F3	SICER island	1	191240600	191293999	Inaccessible	-0.0994018	2.30136e-05
F3	SICER island	1	191331200	191335399	Inaccessible	-0.20195	0.00840264
F3	SICER island	1	191336200	191354799	Inaccessible	-0.136036	0.000140842
F3	SICER island	1	191403800	191408199	Accessible	0.225272	0.00241143
F3	SICER island	1	191476000	191487599	Inaccessible	-0.13059	0.00649962
F3	SICER island	1	191790400	191799399	Inaccessible	-0.171882	0.00177555
F3	SICER island	1	191800200	191813399	Inaccessible	-0.126758	0.00482701
F3	SICER island	1	191828800	191843599	Inaccessible	-0.167998	0.000108629
F3	SICER island	1	191872400	191885999	Inaccessible	-0.169817	0.000141479
F3	SICER island	1	191941200	191950799	Inaccessible	-0.143991	0.00438538
F3	SICER island	1	191973000	191987999	Inaccessible	-0.132594	0.00125503
F3	SICER island	1	191991000	191999599	Inaccessible	-0.190191	0.000888321
F3	SICER island	1	192325600	192330799	Accessible	0.250126	0.000393285
F3	SICER island	1	192439600	192456399	Inaccessible	-0.111882	0.00447196
F3	SICER island	1	192477400	192490799	Inaccessible	-0.189108	6.89801e-05
F3	SICER island	1	192492600	192510599	Inaccessible	-0.169254	1.90775e-05
F3	SICER island	1	192511600	192535399	Inaccessible	-0.0899183	0.00665353
F3	SICER island	1	192606600	192608799	Inaccessible	-0.323885	0.00201742
F3	SICER island	1	192635200	192639199	Inaccessible	-0.268587	0.000827935
F3	SICER island	1	192640400	192645999	Inaccessible	-0.249096	0.000832528
F3	SICER island	1	192669600	192671399	Inaccessible	-0.565181	6.75333e-09
F3	SICER island	1	192698400	192703999	Accessible	0.300161	2.30918e-05
F3	SICER island	1	192713200	192721599	Inaccessible	-0.165024	0.00378095
F3	SICER island	1	192722600	192724999	Inaccessible	-0.440886	2.64357e-05
F3	SICER island	1	192738200	192743799	Inaccessible	-0.209988	0.00282719
F3	SICER island	1	192754800	192757599	Inaccessible	-0.326809	0.000972269
F3	SICER island	1	192831000	192835199	Inaccessible	-0.352247	2.55083e-05
F3	SICER island	1	192845600	192849399	Inaccessible	-0.237061	0.00603182
F3	SICER island	1	192918200	192919399	Inaccessible	-0.270734	0.00051376
F3	SICER island	1	193119800	193123199	Accessible	0.263342	0.00150191
F3	SICER island	1	193147800	193155999	Inaccessible	-0.195241	0.000667132
F3	SICER island	1	193395600	193409799	Inaccessible	-0.176302	0.000111008
F3	SICER island	1	193453400	193457799	Inaccessible	-0.280478	0.000707059
F3	SICER island	1	193486000	193492199	Inaccessible	-0.404426	4.16035e-08
F3	SICER island	1	193623200	193629599	Inaccessible	-0.316045	1.11328e-05
F3	SICER island	1	193635200	193638799	Inaccessible	-0.263263	0.00280222
F3	SICER island	1	194531000	194533599	Inaccessible	-0.296173	0.00255335
F3	SICER island	1	194619600	194629599	Inaccessible	-0.189181	0.000476187
F3	SICER island	1	194694800	194699799	Inaccessible	-0.222543	0.00443779
F3	SICER island	1	194701000	194705999	Accessible	0.222463	0.0017968
F3	SICER island	1	194958800	194962999	Inaccessible	-0.341296	5.42051e-05
F3	SICER island	1	195240000	195242599	Inaccessible	-0.148161	0.00609229
F3	SICER island	1	195336000	195338199	Accessible	0.408735	3.55803e-05
F3	SICER island	1	195355600	195363199	Accessible	0.184763	0.0016776
F3	SICER island	1	195370200	195371799	Inaccessible	-0.38311	0.00103075
F3	SICER island	2	3050000	3055799	Inaccessible	-0.130878	0.00276531
F3	SICER island	2	3182200	3184999	Inaccessible	-0.326809	0.000972269
F3	SICER island	2	3193200	3198199	Inaccessible	-0.191653	0.00690314
F3	SICER island	2	3399600	3406799	Inaccessible	-0.196773	0.00271376
F3	SICER island	2	3431200	3435999	Inaccessible	-0.202071	0.00571436
F3	SICER island	2	3439400	3440599	Inaccessible	-0.281721	0.0040295
F3	SICER island	2	3493200	3497599	Inaccessible	-0.2681	0.00136098
F3	SICER island	2	3504600	3509399	Inaccessible	-0.346022	1.64368e-05
F3	SICER island	2	3646200	3655399	Inaccessible	-0.196308	0.000747225
F3	SICER island	2	3715600	3721399	Accessible	0.273677	5.03837e-05
F3	SICER island	2	3800800	3803399	Inaccessible	-0.259888	0.00595553
F3	SICER island	2	3830200	3835199	Inaccessible	-0.194843	0.00864663
F3	SICER island	2	4094200	4097799	Accessible	0.341922	9.06236e-05
F3	SICER island	2	4265800	4270399	Inaccessible	-0.253796	0.00195921
F3	SICER island	2	4463600	4466599	Inaccessible	-0.344752	0.000281318
F3	SICER island	2	4475400	4485599	Inaccessible	-0.180484	0.000866506
F3	SICER island	2	4561200	4570399	Inaccessible	-0.157464	0.00452982
F3	SICER island	2	4572000	4583599	Inaccessible	-0.153227	0.0016374
F3	SICER island	2	4617400	4621999	Inaccessible	-0.175332	0.00532524
F3	SICER island	2	4665800	4666599	Inaccessible	-0.562353	0.000129931
F3	SICER island	2	4743400	4746599	Inaccessible	-0.30386	1.71134e-06
F3	SICER island	2	4901600	4907199	Inaccessible	-0.245889	0.00102436
F3	SICER island	2	5051800	5058399	Accessible	0.246969	0.00025469
F3	SICER island	2	5070800	5074399	Inaccessible	-0.298236	0.000596633
F3	SICER island	2	5139800	5151399	Inaccessible	-0.233526	1.24499e-05
F3	SICER island	2	5235400	5243999	Accessible	0.224786	8.70613e-05
F3	SICER island	2	5246400	5249799	Inaccessible	-0.241856	0.0064742
F3	SICER island	2	5339800	5341999	Inaccessible	-0.393376	0.000283165
F3	SICER island	2	5375200	5379799	Inaccessible	-0.156753	0.00149582
F3	SICER island	2	5412200	5415599	Accessible	0.320726	0.000259953
F3	SICER island	2	5580600	5582799	Inaccessible	-0.295396	0.00536642
F3	SICER island	2	5605600	5623199	Inaccessible	-0.113988	0.00439853
F3	SICER island	2	5673800	5676399	Inaccessible	-0.278519	0.00397723
F3	SICER island	2	5696600	5701199	Inaccessible	-0.222255	0.00323041
F3	SICER island	2	5850000	5852599	Accessible	0.27711	0.00055333
F3	SICER island	2	5907000	5909599	Inaccessible	-0.360836	0.000545012
F3	SICER island	2	5910600	5914599	Inaccessible	-0.494804	2.56179e-08
F3	SICER island	2	6055200	6061799	Inaccessible	-0.262434	0.000105219
F3	SICER island	2	6063200	6090599	Inaccessible	-0.0888833	0.00398058
F3	SICER island	2	6101000	6105599	Inaccessible	-0.20465	0.0064893
F3	SICER island	2	6106800	6109799	Inaccessible	-0.303466	0.00158338
F3	SICER island	2	6112200	6115399	Accessible	0.453043	1.42755e-06
F3	SICER island	2	6115400	6119999	Inaccessible	-0.229536	0.00217373
F3	SICER island	2	6131600	6134599	Inaccessible	-0.293666	0.00121833
F3	SICER island	2	6138600	6141599	Inaccessible	-0.434227	2.18775e-05
F3	SICER island	2	6199600	6201599	Inaccessible	-0.273453	0.00837974
F3	SICER island	2	6231000	6235999	Inaccessible	-0.241494	0.00212562
F3	SICER island	2	6251200	6258399	Inaccessible	-0.172094	0.00606765
F3	SICER island	2	6326800	6329999	Inaccessible	-0.644507	3.92298e-15
F3	SICER island	2	6500600	6512599	Inaccessible	-0.118289	0.00910897
F3	SICER island	2	6527400	6530999	Inaccessible	-0.298794	0.000597413
F3	SICER island	2	7075800	7078199	Accessible	0.411313	6.03027e-05
F3	SICER island	2	7202200	7204599	Inaccessible	-0.481433	2.61069e-07
F3	SICER island	2	7506400	7508399	Inaccessible	-0.506075	2.63096e-06
F3	SICER island	2	8270800	8271799	Accessible	0.502711	0.00017687
F3	SICER island	2	9527800	9530999	Accessible	0.315012	0.000330882
F3	SICER island	2	9817800	9826799	Inaccessible	-0.313855	2.7751e-07
F3	SICER island	2	9871000	9875599	Inaccessible	-0.307062	0.000145248
F3	SICER island	2	9881600	9886199	Inaccessible	-0.349905	4.1335e-05
F3	SICER island	2	9952600	9954599	Inaccessible	-0.571227	1.4601e-06
F3	SICER island	2	10036600	10042199	Inaccessible	-0.312169	3.56462e-05
F3	SICER island	2	10102600	10105799	Inaccessible	-0.375726	0.00011859
F3	SICER island	2	10149800	10156399	Inaccessible	-0.264136	0.000107981
F3	SICER island	2	10220000	10226799	Inaccessible	-0.305447	6.90516e-06
F3	SICER island	2	10234600	10237599	Inaccessible	-0.292621	0.00253364
F3	SICER island	2	10274800	10283999	Accessible	0.187896	0.00077202
F3	SICER island	2	10470600	10507999	Inaccessible	-0.0901244	5.91718e-06
F3	SICER island	2	10794800	10797799	Accessible	0.325516	0.000387515
F3	SICER island	2	11277200	11280199	Inaccessible	-0.362263	0.000262355
F3	SICER island	2	11295600	11299599	Inaccessible	-0.281229	0.00115993
F3	SICER island	2	11406200	11408399	Inaccessible	-0.347205	0.000729189
F3	SICER island	2	11450800	11454399	Inaccessible	-0.698475	2.92326e-12
F3	SICER island	2	11463000	11467199	Inaccessible	-0.329879	7.08871e-05
F3	SICER island	2	11469000	11492799	Inaccessible	-0.105217	0.00184483
F3	SICER island	2	11500000	11506799	Inaccessible	-0.205706	0.00226691
F3	SICER island	2	11578400	11581999	Inaccessible	-0.299925	0.000598894
F3	SICER island	2	11588800	11595399	Inaccessible	-0.210516	0.000745848
F3	SICER island	2	11666000	11669999	Inaccessible	-0.318867	0.000296669
F3	SICER island	2	11720600	11724199	Inaccessible	-0.401805	1.40712e-05
F3	SICER island	2	11796400	11800199	Inaccessible	-0.2325	0.00747151
F3	SICER island	2	11863000	11865999	Accessible	0.313216	0.000529282
F3	SICER island	2	11968200	11975599	Inaccessible	-0.200224	0.00157942
F3	SICER island	2	12316400	12324199	Inaccessible	-0.190436	0.00384119
F3	SICER island	2	12649600	12652199	Inaccessible	-0.260826	0.00781333
F3	SICER island	2	12782000	12784199	Inaccessible	-0.276593	0.00508177
F3	SICER island	2	13091200	13096199	Inaccessible	-0.195698	0.00911602
F3	SICER island	2	13247400	13250199	Inaccessible	-0.34153	0.000582756
F3	SICER island	2	13836200	13841199	Inaccessible	-0.268961	0.000830749
F3	SICER island	2	14090800	14092399	Accessible	0.402777	0.000489171
F3	SICER island	2	14913200	14916799	Accessible	0.507932	2.66832e-08
F3	SICER island	2	15109600	15111199	Inaccessible	-0.416605	0.000670744
F3	SICER island	2	15658000	15661999	Accessible	0.457154	1.63338e-06
F3	SICER island	2	15877400	15878599	Inaccessible	-0.287953	0.00680196
F3	SICER island	2	16260800	16261999	Inaccessible	-0.40886	0.00116526
F3	SICER island	2	16788200	16791999	Inaccessible	-0.352346	0.000169675
F3	SICER island	2	17752400	17755199	Inaccessible	-0.256544	0.00756566
F3	SICER island	2	17965400	17968599	Accessible	0.343857	0.000242679
F3	SICER island	2	18615200	18620999	Inaccessible	-0.254052	0.00090058
F3	SICER island	2	18819000	18822399	Inaccessible	-0.24608	0.0068281
F3	SICER island	2	18838400	18842999	Inaccessible	-0.278303	0.00054592
F3	SICER island	2	18861200	18870599	Inaccessible	-0.160015	0.00356295
F3	SICER island	2	18908200	18914599	Accessible	0.228133	0.000786763
F3	SICER island	2	18960800	18967399	Inaccessible	-0.219145	0.00114394
F3	SICER island	2	19268800	19272799	Inaccessible	-0.560763	3.38989e-11
F3	SICER island	2	19290200	19292399	Accessible	0.392379	5.52514e-05
F3	SICER island	2	19690200	19694999	Inaccessible	-0.25961	0.000969373
F3	SICER island	2	19708600	19715999	Accessible	0.172865	0.0012159
F3	SICER island	2	19975200	19978399	Accessible	0.517821	1.13304e-08
F3	SICER island	2	19992200	19994999	Inaccessible	-0.187513	0.0080316
F3	SICER island	2	20783800	20787799	Inaccessible	-0.239148	0.00469653
F3	SICER island	2	20877600	20881199	Inaccessible	-0.276378	0.00185345
F3	SICER island	2	20899400	20902199	Inaccessible	-0.178767	1.10935e-06
F3	SICER island	2	21066600	21071599	Inaccessible	-0.30733	0.00018408
F3	SICER island	2	21133800	21138199	Inaccessible	-0.239316	0.00269238
F3	SICER island	2	21755800	21758199	Accessible	0.607652	1.66921e-08
F3	SICER island	2	22052600	22055799	Accessible	0.272793	0.00077294
F3	SICER island	2	22067400	22069399	Inaccessible	-0.269805	0.00228431
F3	SICER island	2	22587000	22590199	Inaccessible	-0.101371	0.00762831
F3	SICER island	2	22743600	22745199	Inaccessible	-0.253737	0.000413815
F3	SICER island	2	23267800	23271199	Inaccessible	-0.247813	0.00308081
F3	SICER island	2	23274400	23274999	Inaccessible	-0.554739	0.000334783
F3	SICER island	2	23801800	23802599	Accessible	0.435837	0.0009603
F3	SICER island	2	24240000	24241599	Accessible	0.366948	0.00148392
F3	SICER island	2	24346400	24349799	Inaccessible	-0.286869	0.00119063
F3	SICER island	2	24358200	24363999	Inaccessible	-0.173148	0.00821171
F3	SICER island	2	24439400	24446999	Inaccessible	-0.269564	2.69997e-05
F3	SICER island	2	24473800	24477399	Inaccessible	-0.262772	0.00215809
F3	SICER island	2	24677200	24691199	Inaccessible	-0.122185	0.00405952
F3	SICER island	2	24749800	24764199	Inaccessible	-0.345023	1.00264e-15
F3	SICER island	2	24837800	24841399	Inaccessible	-0.529204	2.34853e-08
F3	SICER island	2	24966600	24971799	Inaccessible	-0.25037	0.000505094
F3	SICER island	2	24978000	24983199	Accessible	0.263185	0.000138981
F3	SICER island	2	24986800	24992799	Inaccessible	-0.187014	0.00766198
F3	SICER island	2	25018400	25022999	Inaccessible	-0.286512	0.000106361
F3	SICER island	2	25026400	25033399	Inaccessible	-0.258153	3.61014e-05
F3	SICER island	2	25045800	25063599	Inaccessible	-0.126552	0.000508974
F3	SICER island	2	25079200	25117999	Inaccessible	-0.0756402	0.00313862
F3	SICER island	2	25161400	25188199	Inaccessible	-0.116618	0.000162929
F3	SICER island	2	25209800	25257599	Inaccessible	-0.13581	6.23328e-09
F3	SICER island	2	25259600	25301999	Inaccessible	-0.060822	0.00899108
F3	SICER island	2	25344800	25365799	Inaccessible	-0.0999579	0.00307725
F3	SICER island	2	25366600	25380999	Inaccessible	-0.199059	9.38144e-06
F3	SICER island	2	25429200	25525799	Inaccessible	-0.084551	2.4073e-07
F3	SICER island	2	25572600	25588799	Inaccessible	-0.149022	0.000126667
F3	SICER island	2	25652800	25665999	Inaccessible	-0.153944	0.000383235
F3	SICER island	2	25691400	25696399	Inaccessible	-0.250393	0.000655455
F3	SICER island	2	25743400	25744399	Inaccessible	-0.460945	0.000657901
F3	SICER island	2	25810400	25815199	Inaccessible	-0.188653	0.00888495
F3	SICER island	2	25859600	25930999	Inaccessible	-0.112131	6.09636e-09
F3	SICER island	2	26102200	26117599	Inaccessible	-0.105788	0.00776636
F3	SICER island	2	26166200	26193799	Inaccessible	-0.127725	4.28247e-05
F3	SICER island	2	26336800	26380999	Inaccessible	-0.155361	6.89344e-11
F3	SICER island	2	26443800	26520999	Inaccessible	-0.0749884	4.24281e-05
F3	SICER island	2	26521800	26622999	Inaccessible	-0.146669	6.64768e-19
F3	SICER island	2	26772800	26775799	Inaccessible	-0.342056	0.000457734
F3	SICER island	2	26840800	26851599	Inaccessible	-0.175117	0.000355354
F3	SICER island	2	26870000	26873599	Inaccessible	-0.243342	0.00288412
F3	SICER island	2	27031800	27048799	Inaccessible	-0.141445	0.000337588
F3	SICER island	2	27053600	27192199	Inaccessible	-0.0830359	1.96835e-09
F3	SICER island	2	27217200	27256999	Inaccessible	-0.104231	3.98895e-05
F3	SICER island	2	27260400	27412999	Inaccessible	-0.0786625	2.81141e-09
F3	SICER island	2	27413800	27432199	Inaccessible	-0.100831	0.00675174
F3	SICER island	2	27442200	27447199	Inaccessible	-0.261958	0.000282763
F3	SICER island	2	27506800	27539199	Inaccessible	-0.0803693	0.00502855
F3	SICER island	2	27660400	27676799	Inaccessible	-0.149996	0.000238783
F3	SICER island	2	27677600	27798199	Inaccessible	-0.0739938	3.51388e-07
F3	SICER island	2	27799000	27805599	Inaccessible	-0.183572	0.00287477
F3	SICER island	2	27839800	27907599	Inaccessible	-0.0490009	0.00874975
F3	SICER island	2	27949400	28047799	Inaccessible	-0.0548814	0.000629263
F3	SICER island	2	28072600	28098399	Inaccessible	-0.080047	0.00887611
F3	SICER island	2	28434400	28438599	Inaccessible	-0.220603	0.00791398
F3	SICER island	2	28475400	28478199	Inaccessible	-0.345868	6.74316e-05
F3	SICER island	2	28582000	28585399	Inaccessible	-0.350725	0.000134607
F3	SICER island	2	28590200	28630799	Inaccessible	-0.12757	2.0427e-06
F3	SICER island	2	28659200	28661399	Inaccessible	-0.408178	0.00020093
F3	SICER island	2	28678800	28728999	Inaccessible	-0.0720292	0.00146127
F3	SICER island	2	28794000	28797999	Inaccessible	-0.215081	0.00677842
F3	SICER island	2	28826200	28832199	Inaccessible	-0.205258	0.00318358
F3	SICER island	2	28944600	28981999	Inaccessible	-0.0929783	0.000532147
F3	SICER island	2	28982800	29014999	Inaccessible	-0.138457	4.23843e-06
F3	SICER island	2	29185200	29189399	Inaccessible	-0.277899	0.000544395
F3	SICER island	2	29194600	29229599	Inaccessible	-0.0979486	0.000326537
F3	SICER island	2	29251400	29256799	Inaccessible	-0.326541	1.10146e-05
F3	SICER island	2	29426400	29432999	Inaccessible	-0.159362	0.00859024
F3	SICER island	2	29433800	29439799	Accessible	0.197308	0.00231596
F3	SICER island	2	29448200	29451399	Accessible	0.440243	1.9122e-06
F3	SICER island	2	29530800	29534799	Inaccessible	-0.249227	0.00240273
F3	SICER island	2	29589200	29606199	Inaccessible	-0.12706	0.00120025
F3	SICER island	2	29607000	29611399	Inaccessible	-0.280363	0.000553381
F3	SICER island	2	29750200	29753799	Inaccessible	-0.243886	0.00382507
F3	SICER island	2	29755200	29757799	Inaccessible	-0.365955	0.000328311
F3	SICER island	2	29834400	29851599	Inaccessible	-0.099832	0.00718088
F3	SICER island	2	29869000	29885399	Inaccessible	-0.202049	8.14542e-07
F3	SICER island	2	29889200	29894399	Inaccessible	-0.236423	0.000834734
F3	SICER island	2	29900200	29910799	Inaccessible	-0.147606	0.00238014
F3	SICER island	2	29930400	29934599	Inaccessible	-0.229777	0.00392768
F3	SICER island	2	29935600	29940399	Inaccessible	-0.232324	0.00310541
F3	SICER island	2	29955400	29964399	Inaccessible	-0.32564	2.79101e-08
F3	SICER island	2	30077400	30084999	Inaccessible	-0.186427	0.000844982
F3	SICER island	2	30085800	30108999	Inaccessible	-0.126312	0.000153022
F3	SICER island	2	30166000	30178599	Inaccessible	-0.117648	0.00694027
F3	SICER island	2	30299400	30302599	Inaccessible	-0.279555	0.0024189
F3	SICER island	2	30329800	30358999	Inaccessible	-0.0747981	0.00882517
F3	SICER island	2	30538600	30572399	Inaccessible	-0.0932176	0.000995888
F3	SICER island	2	30601400	30620799	Inaccessible	-0.116086	0.00122671
F3	SICER island	2	30647000	30733999	Inaccessible	-0.108765	2.51588e-09
F3	SICER island	2	30735200	30739999	Inaccessible	-0.256637	0.000559397
F3	SICER island	2	30741000	30745199	Inaccessible	-0.30807	0.000145432
F3	SICER island	2	30764000	30805599	Inaccessible	-0.0933848	0.000217511
F3	SICER island	2	30809600	30865199	Inaccessible	-0.114333	2.60512e-07
F3	SICER island	2	30888200	30906999	Inaccessible	-0.150627	8.04694e-05
F3	SICER island	2	30907800	30910399	Inaccessible	-0.264473	0.00474334
F3	SICER island	2	30912200	30916199	Inaccessible	-0.392289	1.19987e-05
F3	SICER island	2	30933200	30946599	Inaccessible	-0.172978	0.000343997
F3	SICER island	2	30947400	30970199	Inaccessible	-0.0909632	0.00790017
F3	SICER island	2	30977400	31000599	Inaccessible	-0.0925199	0.00596715
F3	SICER island	2	31001800	31054799	Inaccessible	-0.0699598	0.001538
F3	SICER island	2	31087200	31103999	Inaccessible	-0.131561	0.00130136
F3	SICER island	2	31159600	31224999	Inaccessible	-0.0602005	0.00262705
F3	SICER island	2	31230400	31287599	Inaccessible	-0.0747562	0.000432111
F3	SICER island	2	31326200	31437399	Inaccessible	-0.082201	9.72214e-08
F3	SICER island	2	31447400	31516399	Inaccessible	-0.0870732	7.31918e-06
F3	SICER island	2	31517200	31546399	Inaccessible	-0.16748	1.63506e-07
F3	SICER island	2	31573400	31578999	Accessible	0.235772	0.000956016
F3	SICER island	2	31595000	31615999	Inaccessible	-0.105762	0.0027877
F3	SICER island	2	31636600	31640799	Inaccessible	-0.331807	2.18797e-05
F3	SICER island	2	31755800	31760199	Inaccessible	-0.292302	0.000285039
F3	SICER island	2	31774400	31876999	Inaccessible	-0.0720826	6.47303e-06
F3	SICER island	2	31933600	31939399	Inaccessible	-0.188756	0.00536427
F3	SICER island	2	31942400	31965599	Inaccessible	-0.1037	0.00169322
F3	SICER island	2	31994600	31999199	Inaccessible	-0.233305	0.00317192
F3	SICER island	2	32023400	32029199	Inaccessible	-0.272898	0.000523732
F3	SICER island	2	32030200	32034799	Inaccessible	-0.26653	0.000632179
F3	SICER island	2	32046400	32076199	Inaccessible	-0.159242	1.15478e-07
F3	SICER island	2	32236200	32274799	Inaccessible	-0.103115	6.27649e-05
F3	SICER island	2	32284600	32320999	Inaccessible	-0.0785817	0.00253367
F3	SICER island	2	32373800	32434199	Inaccessible	-0.0744352	0.000347283
F3	SICER island	2	32492800	32497399	Inaccessible	-0.200265	0.00772589
F3	SICER island	2	32521400	32615799	Inaccessible	-0.093624	7.1866e-08
F3	SICER island	2	32616600	32662199	Inaccessible	-0.121889	8.09631e-07
F3	SICER island	2	32677000	32712799	Inaccessible	-0.0718432	0.00540799
F3	SICER island	2	32755600	32813999	Inaccessible	-0.0978444	4.69749e-06
F3	SICER island	2	32865600	32970999	Inaccessible	-0.116891	5.30909e-13
F3	SICER island	2	32992000	32996199	Inaccessible	-0.305576	0.000144928
F3	SICER island	2	33013200	33020399	Inaccessible	-0.171821	0.00555107
F3	SICER island	2	33075600	33079199	Inaccessible	-0.240101	0.00476787
F3	SICER island	2	33128800	33133199	Inaccessible	-0.31391	9.11341e-05
F3	SICER island	2	33134000	33175599	Inaccessible	-0.109842	9.87744e-06
F3	SICER island	2	33176400	33257999	Inaccessible	-0.0513906	0.00336173
F3	SICER island	2	33262800	33265599	Inaccessible	-0.301486	0.00257466
F3	SICER island	2	33274000	33278999	Inaccessible	-0.264905	0.000376942
F3	SICER island	2	33326800	33339799	Inaccessible	-0.170424	0.000229044
F3	SICER island	2	33378600	33381599	Inaccessible	-0.321279	0.000769328
F3	SICER island	2	33382600	33385599	Inaccessible	-0.271873	0.00298306
F3	SICER island	2	33465800	33468599	Accessible	0.422541	1.69228e-05
F3	SICER island	2	33582400	33597799	Inaccessible	-0.164882	5.64491e-05
F3	SICER island	2	33598600	33599799	Accessible	0.608096	6.54801e-07
F3	SICER island	2	33663000	33693199	Inaccessible	-0.0881915	0.00219217
F3	SICER island	2	33831200	33838599	Inaccessible	-0.147182	0.00796427
F3	SICER island	2	33849600	33854599	Inaccessible	-0.242946	0.000967946
F3	SICER island	2	33901200	33914999	Inaccessible	-0.111054	0.00945114
F3	SICER island	2	33918600	33934799	Inaccessible	-0.101485	0.00584018
F3	SICER island	2	33967000	33984799	Inaccessible	-0.113857	0.00273702
F3	SICER island	2	34013400	34015799	Inaccessible	-0.380423	0.000497895
F3	SICER island	2	34025400	34042599	Inaccessible	-0.0959165	0.00862993
F3	SICER island	2	34517200	34521799	Inaccessible	-0.28843	0.000577494
F3	SICER island	2	34578800	34589599	Accessible	0.219396	8.37786e-06
F3	SICER island	2	34596000	34599999	Inaccessible	-0.316932	0.000296933
F3	SICER island	2	34616400	34675799	Inaccessible	-0.0940062	1.47827e-05
F3	SICER island	2	34838000	34843399	Inaccessible	-0.28165	0.000166201
F3	SICER island	2	34848600	34857799	Inaccessible	-0.273826	2.06568e-06
F3	SICER island	2	34875600	34883799	Inaccessible	-0.300173	5.30774e-07
F3	SICER island	2	34885000	34888599	Inaccessible	-0.227128	0.00913951
F3	SICER island	2	34894000	34901199	Inaccessible	-0.151853	0.00735644
F3	SICER island	2	34936000	34952799	Inaccessible	-0.104658	0.00667019
F3	SICER island	2	35034800	35039199	Inaccessible	-0.40343	1.55888e-06
F3	SICER island	2	35046400	35051599	Inaccessible	-0.268978	0.000647653
F3	SICER island	2	35252200	35259399	Inaccessible	-0.249521	8.15773e-05
F3	SICER island	2	35500600	35519399	Inaccessible	-0.0964196	0.00954937
F3	SICER island	2	35628000	35672599	Inaccessible	-0.0794631	0.000932728
F3	SICER island	2	35674000	35734399	Inaccessible	-0.091121	1.27138e-05
F3	SICER island	2	35747600	35770799	Inaccessible	-0.163292	2.81019e-06
F3	SICER island	2	35817600	35822799	Inaccessible	-0.295279	0.000111206
F3	SICER island	2	35887400	35892599	Inaccessible	-0.244146	0.000991262
F3	SICER island	2	35923200	35930199	Inaccessible	-0.178258	0.00438891
F3	SICER island	2	36093600	36110999	Inaccessible	-0.125929	0.00209894
F3	SICER island	2	36167400	36171399	Inaccessible	-0.241079	0.00483965
F3	SICER island	2	36176200	36179199	Inaccessible	-0.356063	0.000269602
F3	SICER island	2	36188600	36212599	Inaccessible	-0.19094	4.83838e-08
F3	SICER island	2	36215000	36239199	Inaccessible	-0.097769	0.0028787
F3	SICER island	2	36241800	36247399	Inaccessible	-0.212776	0.00228599
F3	SICER island	2	36299200	36300799	Inaccessible	-0.237119	0.0080458
F3	SICER island	2	36434200	36437199	Accessible	0.271152	0.00215453
F3	SICER island	2	36594600	36597999	Inaccessible	-0.240778	0.00637845
F3	SICER island	2	37040600	37046399	Accessible	0.213883	0.00180747
F3	SICER island	2	37075200	37077999	Accessible	0.336241	0.00035483
F3	SICER island	2	37179000	37183599	Inaccessible	-0.325361	5.65359e-05
F3	SICER island	2	37567800	37572799	Accessible	0.234813	0.00130996
F3	SICER island	2	37742000	37841599	Inaccessible	-0.0835559	5.38297e-07
F3	SICER island	2	37900200	37904399	Inaccessible	-0.211332	0.00596488
F3	SICER island	2	38335200	38337999	Inaccessible	-0.370017	0.00025269
F3	SICER island	2	38347800	38353199	Inaccessible	-0.337379	8.46126e-06
F3	SICER island	2	38354200	38357799	Inaccessible	-0.357593	8.10797e-05
F3	SICER island	2	38478400	38480399	Inaccessible	-0.364056	0.000875331
F3	SICER island	2	38496600	38512599	Inaccessible	-0.144803	0.00061881
F3	SICER island	2	38532600	38554799	Inaccessible	-0.116876	0.000397432
F3	SICER island	2	38679800	38725399	Inaccessible	-0.120317	5.83242e-07
F3	SICER island	2	38728400	38731599	Accessible	0.344212	0.000180763
F3	SICER island	2	38733200	38737799	Inaccessible	-0.222543	0.00443779
F3	SICER island	2	38750000	38751399	Inaccessible	-0.390374	0.00127839
F3	SICER island	2	38931400	38938399	Inaccessible	-0.197264	0.00186393
F3	SICER island	2	39855600	39860599	Accessible	0.224327	0.000995832
F3	SICER island	2	39894800	39897799	Accessible	0.525634	3.33356e-07
F3	SICER island	2	40171200	40173399	Accessible	0.311094	0.0015346
F3	SICER island	2	40464000	40466199	Inaccessible	-0.437529	0.000209805
F3	SICER island	2	41212400	41216399	Inaccessible	-0.28692	0.000932758
F3	SICER island	2	42558400	42559599	Accessible	0.428323	0.000566593
F3	SICER island	2	44608800	44611199	Accessible	0.411485	5.32695e-05
F3	SICER island	2	44868400	44871799	Accessible	0.375543	5.5922e-06
F3	SICER island	2	46309200	46311199	Accessible	0.312916	0.00247155
F3	SICER island	2	46696400	46699199	Inaccessible	-0.285936	0.00318446
F3	SICER island	2	46771000	46771599	Inaccessible	-0.698089	3.01832e-10
F3	SICER island	2	47972200	47973599	Accessible	0.453567	0.000138678
F3	SICER island	2	49052400	49052799	Inaccessible	-0.624765	0.000500635
F3	SICER island	2	49247600	49248599	Accessible	0.659696	7.94052e-11
F3	SICER island	2	49365200	49370199	Accessible	0.234337	0.00105877
F3	SICER island	2	49709400	49714799	Inaccessible	-0.360588	1.45172e-06
F3	SICER island	2	49805000	49809799	Inaccessible	-0.404992	3.59501e-07
F3	SICER island	2	49816400	49820799	Inaccessible	-0.413048	8.59414e-07
F3	SICER island	2	50022200	50026199	Inaccessible	-0.326142	0.000183262
F3	SICER island	2	50465400	50470799	Accessible	0.385704	6.88299e-07
F3	SICER island	2	50708800	50710799	Inaccessible	-0.264302	0.00799283
F3	SICER island	2	51342800	51343399	Inaccessible	-0.284628	0.00317022
F3	SICER island	2	51437400	51440399	Accessible	0.521456	2.53671e-08
F3	SICER island	2	51553000	51555999	Inaccessible	-0.225987	0.008935
F3	SICER island	2	51585800	51589599	Inaccessible	-0.32253	0.000375165
F3	SICER island	2	51915000	51925399	Inaccessible	-0.155579	0.0036164
F3	SICER island	2	52359200	52365199	Inaccessible	-0.229171	0.00120404
F3	SICER island	2	52370200	52373799	Inaccessible	-0.27221	0.00232173
F3	SICER island	2	52454400	52459199	Inaccessible	-0.257929	0.00158759
F3	SICER island	2	52473400	52480799	Inaccessible	-0.162422	0.00793027
F3	SICER island	2	52531200	52534599	Inaccessible	-0.26527	0.00368345
F3	SICER island	2	53664000	53668599	Accessible	0.369655	6.23639e-06
F3	SICER island	2	54571200	54573199	Accessible	0.369025	0.00049519
F3	SICER island	2	54667000	54670999	Accessible	0.340078	0.000115262
F3	SICER island	2	55346600	55348199	Inaccessible	-0.298199	0.00419997
F3	SICER island	2	55998000	56001399	Accessible	0.414177	4.01641e-06
F3	SICER island	2	56204000	56205399	Inaccessible	-0.371518	0.0022816
F3	SICER island	2	57268000	57274799	Accessible	0.251463	0.000229182
F3	SICER island	2	58485800	58490999	Inaccessible	-0.285886	0.000276419
F3	SICER island	2	58691400	58692599	Accessible	0.375998	0.00219071
F3	SICER island	2	59201200	59206599	Accessible	0.338224	1.93331e-05
F3	SICER island	2	59344400	59353599	Inaccessible	-0.189117	0.000766447
F3	SICER island	2	59398200	59408999	Inaccessible	-0.16443	0.00125311
F3	SICER island	2	59413000	59424999	Inaccessible	-0.160714	0.00068979
F3	SICER island	2	59512400	59515399	Inaccessible	-0.296376	0.00199831
F3	SICER island	2	59634600	59637799	Inaccessible	-0.312363	0.000607251
F3	SICER island	2	59675200	59685599	Inaccessible	-0.17293	0.000939272
F3	SICER island	2	59714000	59719199	Inaccessible	-0.211788	0.00430525
F3	SICER island	2	59730400	59736399	Inaccessible	-0.219453	0.00158052
F3	SICER island	2	59822400	59825599	Inaccessible	-0.23674	0.00600071
F3	SICER island	2	59970000	59974199	Inaccessible	-0.219412	0.000183747
F3	SICER island	2	60133400	60135399	Inaccessible	-0.427185	0.000105761
F3	SICER island	2	60375400	60377199	Inaccessible	-0.522318	8.46475e-06
F3	SICER island	2	60534800	60542999	Inaccessible	-0.212633	0.000605814
F3	SICER island	2	60550600	60556799	Inaccessible	-0.210119	0.00284445
F3	SICER island	2	60614600	60616199	Inaccessible	-0.34919	0.00245223
F3	SICER island	2	60691600	60699399	Inaccessible	-0.232266	0.000139124
F3	SICER island	2	60705200	60711199	Inaccessible	-0.208678	0.00187308
F3	SICER island	2	60762400	60777599	Inaccessible	-0.145985	0.000957017
F3	SICER island	2	61558200	61560399	Inaccessible	-0.460503	8.00587e-05
F3	SICER island	2	63786200	63787599	Inaccessible	-0.305617	0.00895467
F3	SICER island	2	64309000	64312199	Accessible	0.256236	0.00205135
F3	SICER island	2	65795000	65799399	Inaccessible	-0.219522	0.00296329
F3	SICER island	2	66118000	66119799	Inaccessible	-0.470544	0.000162109
F3	SICER island	2	67007200	67007599	Inaccessible	-0.68027	0.000169825
F3	SICER island	2	67283000	67284399	Accessible	0.35841	0.00235093
F3	SICER island	2	67634400	67638399	Accessible	0.343763	3.35195e-05
F3	SICER island	2	68554600	68558199	Inaccessible	-0.209216	0.00783694
F3	SICER island	2	69086400	69089599	Accessible	0.304146	0.000849429
F3	SICER island	2	69213400	69214999	Inaccessible	-0.427564	0.000375817
F3	SICER island	2	69716600	69720799	Inaccessible	-0.216315	0.00506553
F3	SICER island	2	70037600	70043399	Accessible	0.247666	0.000427851
F3	SICER island	2	70091400	70095599	Inaccessible	-0.234572	0.00578519
F3	SICER island	2	70214800	70220599	Inaccessible	-0.384116	9.31286e-07
F3	SICER island	2	70286000	70288799	Inaccessible	-0.263026	0.00609482
F3	SICER island	2	70367800	70373399	Inaccessible	-0.326088	2.21632e-05
F3	SICER island	2	70376600	70379599	Inaccessible	-0.394369	8.2393e-05
F3	SICER island	2	70392000	70400399	Inaccessible	-0.176228	0.00279711
F3	SICER island	2	70453000	70455199	Inaccessible	-0.422181	8.55382e-05
F3	SICER island	2	70458800	70459599	Inaccessible	-0.318217	0.00695237
F3	SICER island	2	70591400	70600199	Inaccessible	-0.165081	0.00410298
F3	SICER island	2	70636800	70640199	Inaccessible	-0.313202	0.00029701
F3	SICER island	2	70686400	70712199	Inaccessible	-0.15986	3.64198e-06
F3	SICER island	2	70972200	70975399	Inaccessible	-0.288331	0.000136504
F3	SICER island	2	71539000	71543399	Inaccessible	-0.295361	0.000366211
F3	SICER island	2	71568200	71571199	Inaccessible	-0.27966	0.00310804
F3	SICER island	2	71602600	71607799	Accessible	0.212677	0.0021797
F3	SICER island	2	71664000	71677199	Inaccessible	-0.175318	0.00016383
F3	SICER island	2	71689200	71692199	Inaccessible	-0.339615	0.00058578
F3	SICER island	2	71719400	71722399	Inaccessible	-0.334033	0.000467257
F3	SICER island	2	71805600	71809199	Inaccessible	-0.250649	0.00417787
F3	SICER island	2	71992400	71999799	Inaccessible	-0.244299	0.00026347
F3	SICER island	2	72246800	72249799	Inaccessible	-0.332347	0.000963436
F3	SICER island	2	72273800	72275399	Inaccessible	-0.280258	0.00311623
F3	SICER island	2	72750200	72755399	Inaccessible	-0.208666	0.00537105
F3	SICER island	2	72809600	72811999	Inaccessible	-0.340065	0.00153829
F3	SICER island	2	73051000	73055999	Inaccessible	-0.222065	0.00321201
F3	SICER island	2	73254800	73256399	Accessible	0.588058	1.58398e-06
F3	SICER island	2	73425600	73429399	Inaccessible	-0.336451	0.000111679
F3	SICER island	2	73435200	73439599	Inaccessible	-0.25312	0.00194248
F3	SICER island	2	74671800	74677599	Inaccessible	-0.441255	1.96291e-09
F3	SICER island	2	74678600	74684399	Inaccessible	-0.267468	0.00030296
F3	SICER island	2	74992000	74996999	Inaccessible	-0.330022	4.43233e-05
F3	SICER island	2	75326000	75328799	Accessible	0.459066	2.64641e-06
F3	SICER island	2	75665000	75670199	Accessible	0.25144	0.000259474
F3	SICER island	2	75746600	75749199	Inaccessible	-0.407708	9.15291e-07
[truncated: 28,337 more rows]
