# Supplementary material for: Ancestral perinatal obesogen exposure results in a transgenerational thrifty phenotype in mice
Source: Nat Commun. 2017 Dec 8;8:2012. doi: 10.1038/s41467-017-01944-z (PMC5722856; doi:10.1038/s41467-017-01944-z)
Supplement: Supplementary file 15 — Supplementary Data 12 [file 41467_2017_1944_MOESM15_ESM.xlsx]

## Sheet: Supp. Data 12
Supplementary Data 12. Sample efficiencies for analyses of TBT-dependent chromatin accessibility variation in F3 and F4 sperm using ATAC-seq.
				Sample efficiency1						Sample efficiency per bp2
Generation	Ancestral exposure	Replicate	ATAC-seq depth	L1 isochores	L2 isochores	H1 isochores	H2 isochores	H3 isochores	SICER islands	L1 isochores	L2 isochores	H1 isochores	H2 isochores	H3 isochores	SICER islands
F3	DMSO	2412D-1	14565390	0.0655367	0.312456	0.295759	0.18507	0.00533195	0.312967	7.33856e-10	4.48881e-09	8.1361e-10	1.65697e-09	3.14748e-09	5.51183e-10
F3	DMSO	2432D-2	38438314	0.0611636	0.309499	0.304842	0.195573	0.00574175	0.323756	6.98432e-10	4.76422e-09	8.05468e-10	1.69883e-09	3.20736e-09	5.70184e-10
F3	DMSO	2436D-3	24402571	0.0686512	0.314597	0.290938	0.177881	0.00505275	0.303929	7.5819e-10	4.31452e-09	8.21104e-10	1.61899e-09	3.10321e-09	5.35266e-10
F3	DMSO	2465D-4	18830220	0.0679454	0.313483	0.291719	0.182862	0.00544317	0.310681	7.53974e-10	4.34391e-09	8.12755e-10	1.65988e-09	3.25192e-09	5.47158e-10
F3	DMSO	2467D-5	25079405	0.0616501	0.313614	0.302425	0.189622	0.00545974	0.323577	6.95354e-10	4.78948e-09	8.12976e-10	1.6603e-09	3.14555e-09	5.69868e-10
F3	DMSO	2468D-6	22930458	0.0608877	0.302961	0.301858	0.197702	0.00592744	0.325244	7.08302e-10	4.68472e-09	7.98639e-10	1.7343e-09	3.27543e-09	5.72805e-10
F4	DMSO	2504D-13	20698684	0.0660085	0.313847	0.294814	0.186051	0.00549793	0.314944	7.35515e-10	4.47656e-09	8.10673e-10	1.67109e-09	3.22834e-09	5.54664e-10
F4	DMSO	2507D-14	26684710	0.071254	0.315816	0.288461	0.177021	0.00513624	0.302221	7.79166e-10	4.17302e-09	8.19741e-10	1.625e-09	3.1698e-09	5.32259e-10
F4	DMSO	2525D-15	27426874	0.0642772	0.313539	0.297699	0.190789	0.00574068	0.320179	7.20089e-10	4.59262e-09	8.0558e-10	1.69703e-09	3.28718e-09	5.63885e-10
F4	DMSO	2555D-16	21318533	0.0661472	0.314462	0.294028	0.182891	0.00524909	0.313633	7.35601e-10	4.47592e-09	8.15546e-10	1.6471e-09	3.13548e-09	5.52356e-10
F4	DMSO	2557D-17	24580334	0.0691099	0.314147	0.290686	0.178587	0.0050922	0.303905	7.63237e-10	4.27976e-09	8.19539e-10	1.62683e-09	3.11507e-09	5.35223e-10
F4	DMSO	2559D-18	21268812	0.0673473	0.318501	0.294765	0.181769	0.005245	0.309362	7.38778e-10	4.45263e-09	8.18251e-10	1.6329e-09	3.15238e-09	5.44834e-10
F3	TBT	2416T-7	31098017	0.0731197	0.321365	0.28755	0.166468	0.00439999	0.290822	7.84539e-10	4.13799e-09	8.389e-10	1.53297e-09	2.88758e-09	5.12183e-10
F3	TBT	2417T-8	16813937	0.0732281	0.321589	0.285812	0.167961	0.00458358	0.292823	7.8504e-10	4.13475e-09	8.33942e-10	1.55612e-09	2.98133e-09	5.15707e-10
F3	TBT	2418T-9	23291626	0.0658857	0.313852	0.295313	0.181766	0.00513889	0.311313	7.34374e-10	4.48498e-09	8.19026e-10	1.62984e-09	3.08865e-09	5.48271e-10
F3	TBT	2430T-10	28214448	0.0632021	0.305824	0.297477	0.193991	0.00584846	0.321878	7.24909e-10	4.55582e-09	7.99981e-10	1.7268e-09	3.29362e-09	5.66876e-10
F3	TBT	2442T-11	29297200	0.0695939	0.317829	0.291068	0.176187	0.0049202	0.303358	7.60319e-10	4.2998e-09	8.24423e-10	1.60286e-09	3.05086e-09	5.3426e-10
F3	TBT	2457T-12	18816289	0.0642123	0.30549	0.294293	0.190849	0.00574736	0.322356	7.3515e-10	4.47924e-09	8.0178e-10	1.71722e-09	3.28997e-09	5.67719e-10
F4	TBT	2520T-19	23228044	0.0701117	0.323942	0.291369	0.171861	0.00468417	0.299813	7.53087e-10	4.35014e-09	8.32789e-10	1.56189e-09	2.9776e-09	5.28016e-10
F4	TBT	2522T-20	15717323	0.0623782	0.30531	0.297937	0.194534	0.00589362	0.322889	7.18065e-10	4.60822e-09	7.99532e-10	1.72897e-09	3.30978e-09	5.68657e-10
F4	TBT	2534T-21	14770992	0.0680376	0.319983	0.29174	0.178731	0.00510209	0.311814	7.42171e-10	4.42796e-09	8.20423e-10	1.62225e-09	3.11862e-09	5.49153e-10
F4	TBT	2536T-22	39601555	0.07246	0.324222	0.287339	0.170191	0.00473082	0.296411	7.73152e-10	4.2128e-09	8.31316e-10	1.5684e-09	3.03678e-09	5.22026e-10
F4	TBT	2544T-23	24568154	0.076583	0.319867	0.27975	0.161712	0.00434876	0.286123	8.17624e-10	3.93245e-09	8.39224e-10	1.53069e-09	2.93789e-09	5.03908e-10
F4	TBT	2564T-24	13893823	0.0649907	0.30412	0.293818	0.191668	0.00572916	0.319109	7.45255e-10	4.40575e-09	7.99954e-10	1.72738e-09	3.26554e-09	5.62e-10
1, Isochores represent genomic regions with uniform base composition. Mouse isochore coordinates were obtained from isoFinder. SICER islands location were defined using SICER. Sample efficiencies were calculated as the number of ATAC-seq reads mapped to mouse isochores (L1, L2, H1, H2, and H3) or SICER islands divided by the total number of ATAC-seq reads for each sample.
2, Sample efficiencies per bp were calculated by dividing each sample efficiency by the cumulative length in bp for isochores in each isochores type or SICER islands for each sample.
