# Supplementary material for: Ancestral perinatal obesogen exposure results in a transgenerational thrifty phenotype in mice
Source: Nat Commun. 2017 Dec 8;8:2012. doi: 10.1038/s41467-017-01944-z (PMC5722856; doi:10.1038/s41467-017-01944-z)
Supplement: Supplementary file 16 — Supplementary Data 13 [file 41467_2017_1944_MOESM16_ESM.xlsx]

## Sheet: Supp. Data 13
Supplementary Data 13. Pearson correlations for F3 and F4, DMSO and TBT sperm samples with regard to their genomic distribution of ATAC-seq reads.
chromVar analyses1	Generation	Ancestral exposure	Replicate	2412D-1	2432D-2	2436D-3	2465D-4	2467D-5	2468D-6	2504D-13	2507D-14	2525D-15	2555D-16	2557D-17	2559D-18	2416T-7	2417T-8	2418T-9	2430T-10	2442T-11	2457T-12	2520T-19	2522T-20	2534T-21	2536T-22	2544T-23	2564T-24
L2 isochores-guided	F3	DMSO	2412D-1	--	0.248876	-0.134912	0.194773	0.0611024	-0.156949	-0.204364	0.564734	-0.285093	-0.346506	-0.392688	-0.181067	-0.0674694	-0.206636	-0.549715	0.0396713	0.0496316	-0.0144663	-0.394223	0.518679	0.240182	-0.173817	-0.0868747	0.0266533
L2 isochores-guided	F3	DMSO	2432D-2	--	--	0.183476	-0.587119	-0.226539	0.393013	-0.36088	0.156456	0.200845	-0.241486	-0.40146	0.0266567	0.347094	-0.115261	0.019716	0.101604	0.345099	-0.638823	-0.0132115	0.0922832	-0.306779	-0.420014	-0.218961	-0.430733
L2 isochores-guided	F3	DMSO	2436D-3	--	--	--	-0.3637	-0.574222	0.360007	-0.304268	0.100238	0.22723	-0.470858	-0.0915727	0.503046	0.375477	0.120361	0.533731	-0.314358	0.0671979	-0.491142	-0.0921727	0.145594	-0.767804	-0.490099	0.379108	-0.553385
L2 isochores-guided	F3	DMSO	2465D-4	--	--	--	--	0.263251	-0.38493	0.475654	0.138019	-0.0969562	0.152877	0.140469	-0.20814	-0.584064	0.0520968	-0.413083	0.13466	-0.325621	0.388669	-0.069468	0.143595	0.422106	0.0486714	0.0763093	0.499176
L2 isochores-guided	F3	DMSO	2467D-5	--	--	--	--	--	0.196425	0.0865887	-0.209766	-0.401404	0.339056	0.184163	-0.414881	-0.297403	-0.177016	-0.314033	0.195823	-0.562057	0.657883	-0.181174	-0.32134	0.547768	0.5355	-0.369586	0.334059
L2 isochores-guided	F3	DMSO	2468D-6	--	--	--	--	--	--	-0.249332	0.132882	-0.164869	-0.240336	0.312942	-0.197602	0.0996361	-0.38784	0.105089	-0.110165	-0.225963	-0.0466692	-0.206568	-0.414038	-0.428787	-0.0710293	-0.120587	-0.187665
L2 isochores-guided	F4	DMSO	2504D-13	--	--	--	--	--	--	--	-0.175755	0.260633	0.639127	0.208155	-0.352196	-0.496005	-0.136856	-0.186071	0.0747829	-0.0636909	0.165444	0.0325348	0.126498	0.229018	-0.00836687	-0.0917275	0.575799
L2 isochores-guided	F4	DMSO	2507D-14	--	--	--	--	--	--	--	--	-0.33703	-0.626161	0.0548564	-0.149092	-0.251185	-0.507018	-0.603488	-0.217619	0.0498225	-0.121031	-0.390797	0.222022	0.125005	-0.0614427	0.106301	0.010533
L2 isochores-guided	F4	DMSO	2525D-15	--	--	--	--	--	--	--	--	--	0.377656	-0.342971	0.200037	-0.132744	0.0372221	0.287733	0.28246	0.300979	-0.453141	-0.10111	0.367853	-0.142957	-0.33937	0.0233399	-0.0733984
L2 isochores-guided	F4	DMSO	2555D-16	--	--	--	--	--	--	--	--	--	--	0.10969	-0.389317	-0.400304	-0.0116044	-0.0116344	0.397619	-0.0638498	0.351011	-0.0329569	-0.00299186	0.331086	0.251051	-0.349144	0.517357
L2 isochores-guided	F4	DMSO	2557D-17	--	--	--	--	--	--	--	--	--	--	--	-0.361384	-0.251686	-0.319956	-0.0186655	-0.154523	-0.500084	0.412303	0.10233	-0.507169	-0.0802246	0.392637	-0.361497	0.578575
L2 isochores-guided	F4	DMSO	2559D-18	--	--	--	--	--	--	--	--	--	--	--	--	0.573816	0.53849	0.702099	-0.460807	0.12977	-0.446257	0.363711	0.0245626	-0.416081	-0.417352	0.308382	-0.68847
L2 isochores-guided	F3	TBT	2416T-7	--	--	--	--	--	--	--	--	--	--	--	--	--	0.393408	0.582211	-0.370821	0.184681	-0.436851	0.468268	-0.223428	-0.575632	-0.247772	0.150022	-0.652994
L2 isochores-guided	F3	TBT	2417T-8	--	--	--	--	--	--	--	--	--	--	--	--	--	--	0.510033	-0.0800792	0.0236364	-0.149137	0.623125	-0.029098	-0.184918	-0.380585	0.384289	-0.32963
L2 isochores-guided	F3	TBT	2418T-9	--	--	--	--	--	--	--	--	--	--	--	--	--	--	--	-0.218751	0.00678449	-0.265547	0.41418	-0.193722	-0.687547	-0.350107	0.067765	-0.505684
L2 isochores-guided	F3	TBT	2430T-10	--	--	--	--	--	--	--	--	--	--	--	--	--	--	--	--	0.1178	0.035692	-0.194314	0.332565	0.296641	0.0651385	-0.320464	0.136415
L2 isochores-guided	F3	TBT	2442T-11	--	--	--	--	--	--	--	--	--	--	--	--	--	--	--	--	--	-0.483319	0.111356	0.38747	-0.10341	-0.291186	0.174222	-0.307541
L2 isochores-guided	F3	TBT	2457T-12	--	--	--	--	--	--	--	--	--	--	--	--	--	--	--	--	--	--	-0.340159	-0.222707	0.450483	0.632102	-0.101257	0.513661
L2 isochores-guided	F4	TBT	2520T-19	--	--	--	--	--	--	--	--	--	--	--	--	--	--	--	--	--	--	--	-0.424829	-0.18007	-0.176284	0.0345833	-0.110442
L2 isochores-guided	F4	TBT	2522T-20	--	--	--	--	--	--	--	--	--	--	--	--	--	--	--	--	--	--	--	--	0.082022	-0.427372	-0.0296486	-0.075922
L2 isochores-guided	F4	TBT	2534T-21	--	--	--	--	--	--	--	--	--	--	--	--	--	--	--	--	--	--	--	--	--	0.522035	-0.12542	0.418411
L2 isochores-guided	F4	TBT	2536T-22	--	--	--	--	--	--	--	--	--	--	--	--	--	--	--	--	--	--	--	--	--	--	-0.121861	0.427357
L2 isochores-guided	F4	TBT	2544T-23	--	--	--	--	--	--	--	--	--	--	--	--	--	--	--	--	--	--	--	--	--	--	--	-0.362662
L2 isochores-guided	F4	TBT	2564T-24	--	--	--	--	--	--	--	--	--	--	--	--	--	--	--	--	--	--	--	--	--	--	--	--
H1 isochores-guided	F3	DMSO	2412D-1	--	0.36363	0.592258	0.0023892	-0.38276	0.303831	-0.254173	0.499376	-0.391903	-0.163467	-0.228991	0.220366	0.0557479	0.145324	-0.510301	-0.031403	-0.0466549	-0.297279	-0.132993	0.623497	-0.330561	-0.616856	-0.431655	0.38574
H1 isochores-guided	F3	DMSO	2432D-2	--	--	0.471428	-0.243256	-0.420799	0.427013	-0.436891	0.439716	-0.518714	-0.607036	0.105173	0.596615	0.66351	0.336363	-0.37014	-0.498319	0.503969	-0.622684	0.176303	-0.0846687	-0.606621	-0.355653	-0.408851	-0.318234
H1 isochores-guided	F3	DMSO	2436D-3	--	--	--	-0.225773	-0.19771	0.229867	-0.267007	0.353122	-0.511527	-0.452843	-0.0411809	0.18141	0.346394	0.285075	-0.275763	-0.163834	-0.116724	-0.511792	0.245197	0.12251	-0.335062	-0.546015	-0.286338	0.127668
H1 isochores-guided	F3	DMSO	2465D-4	--	--	--	--	0.0853548	-0.346806	0.193611	-0.21681	0.131931	0.395135	-0.628406	-0.285641	-0.543767	-0.0622388	0.0300751	0.350006	-0.299838	0.271869	-0.449989	0.343459	0.433707	0.436194	0.145147	0.00618922
H1 isochores-guided	F3	DMSO	2467D-5	--	--	--	--	--	-0.05717	0.23063	-0.454511	0.253214	0.344511	-0.268209	-0.224723	-0.435934	-0.503217	0.312695	0.281502	-0.565355	0.60209	-0.308098	-0.0326721	0.295883	0.342148	0.0184028	-0.0531014
H1 isochores-guided	F3	DMSO	2468D-6	--	--	--	--	--	--	-0.414667	0.560045	-0.522321	-0.549747	-0.0290573	0.451519	0.529874	0.146256	-0.505528	-0.7354	0.402348	-0.172319	0.0722241	0.0540745	-0.730923	-0.223798	-0.0782336	-0.267584
H1 isochores-guided	F4	DMSO	2504D-13	--	--	--	--	--	--	--	-0.386256	0.472518	0.339372	-0.223991	-0.069112	-0.538082	-0.116926	0.0528191	0.303237	-0.299974	0.136509	0.0841622	-0.278595	0.582424	0.34161	0.263926	0.0382761
H1 isochores-guided	F4	DMSO	2507D-14	--	--	--	--	--	--	--	--	-0.446655	-0.458493	-0.0123825	0.324038	0.39618	0.0729016	-0.686357	-0.551873	0.459123	-0.435587	0.342136	0.190553	-0.620275	-0.311945	-0.236132	0.0678592
H1 isochores-guided	F4	DMSO	2525D-15	--	--	--	--	--	--	--	--	--	0.538022	0.16037	-0.161811	-0.614544	-0.256373	0.517789	0.358377	-0.177364	0.257945	-0.166505	-0.274113	0.474852	0.288488	0.16035	0.0508439
H1 isochores-guided	F4	DMSO	2555D-16	--	--	--	--	--	--	--	--	--	--	-0.159186	-0.42544	-0.628099	-0.27384	0.254319	0.597198	-0.531988	0.480439	-0.295567	0.239347	0.560171	0.342699	-0.16068	0.18227
H1 isochores-guided	F4	DMSO	2557D-17	--	--	--	--	--	--	--	--	--	--	--	0.0122115	0.378457	0.250792	0.294439	-0.174424	0.379957	-0.23808	0.40745	-0.489283	-0.194187	-0.40147	-0.0180919	-0.200978
H1 isochores-guided	F4	DMSO	2559D-18	--	--	--	--	--	--	--	--	--	--	--	--	0.386782	0.370246	-0.338303	-0.501382	0.427377	-0.542262	0.201868	-0.126501	-0.417359	-0.151629	-0.301171	-0.448296
H1 isochores-guided	F3	TBT	2416T-7	--	--	--	--	--	--	--	--	--	--	--	--	--	0.482561	-0.252133	-0.64068	0.549443	-0.620336	0.4512	-0.352535	-0.578422	-0.314024	-0.0775348	-0.386945
H1 isochores-guided	F3	TBT	2417T-8	--	--	--	--	--	--	--	--	--	--	--	--	--	--	-0.134568	-0.343089	0.356922	-0.69012	0.313118	-0.323469	-0.0111982	-0.204861	0.000327676	-0.569564
H1 isochores-guided	F3	TBT	2418T-9	--	--	--	--	--	--	--	--	--	--	--	--	--	--	--	0.260348	-0.308718	0.329356	-0.251645	-0.284549	0.443439	-0.000996621	0.350784	0.00189444
H1 isochores-guided	F3	TBT	2430T-10	--	--	--	--	--	--	--	--	--	--	--	--	--	--	--	--	-0.615386	0.43903	-0.347401	0.353884	0.518417	0.172661	-0.152908	0.457838
H1 isochores-guided	F3	TBT	2442T-11	--	--	--	--	--	--	--	--	--	--	--	--	--	--	--	--	--	-0.408532	0.163325	-0.284895	-0.605593	0.0223887	-0.0418539	-0.362815
H1 isochores-guided	F3	TBT	2457T-12	--	--	--	--	--	--	--	--	--	--	--	--	--	--	--	--	--	--	-0.60395	0.369383	0.210595	0.330196	0.0888354	0.378793
H1 isochores-guided	F4	TBT	2520T-19	--	--	--	--	--	--	--	--	--	--	--	--	--	--	--	--	--	--	--	-0.542532	-0.00270124	-0.143195	0.0841844	-0.267396
H1 isochores-guided	F4	TBT	2522T-20	--	--	--	--	--	--	--	--	--	--	--	--	--	--	--	--	--	--	--	--	-0.141158	-0.116901	-0.366147	0.553984
H1 isochores-guided	F4	TBT	2534T-21	--	--	--	--	--	--	--	--	--	--	--	--	--	--	--	--	--	--	--	--	--	0.279298	0.400302	0.0193394
H1 isochores-guided	F4	TBT	2536T-22	--	--	--	--	--	--	--	--	--	--	--	--	--	--	--	--	--	--	--	--	--	--	0.122193	-0.24457
H1 isochores-guided	F4	TBT	2544T-23	--	--	--	--	--	--	--	--	--	--	--	--	--	--	--	--	--	--	--	--	--	--	--	-0.0685186
H1 isochores-guided	F4	TBT	2564T-24	--	--	--	--	--	--	--	--	--	--	--	--	--	--	--	--	--	--	--	--	--	--	--	--
H2 isochores-guided	F3	DMSO	2412D-1	--	0.171132	-0.264364	-0.421483	-0.387268	-0.365124	-0.210855	0.55988	-0.149199	0.49275	-0.220966	0.0932717	0.41032	0.45002	0.0924327	-0.100803	0.19362	-0.527234	-0.059721	0.175922	-0.0761703	-0.108673	-0.0251975	-0.0111818
H2 isochores-guided	F3	DMSO	2432D-2	--	--	-0.0860153	0.00589181	-0.501474	-0.0878031	0.0133079	0.452542	-0.0125311	-0.193037	-0.297923	0.605518	0.511597	-0.135972	-0.732209	-0.0464822	-0.0632933	-0.738865	-0.00237653	0.464097	-0.322544	0.0561658	-0.170028	-0.344816
H2 isochores-guided	F3	DMSO	2436D-3	--	--	--	-0.343388	0.0251144	-0.18824	-0.467402	-0.360241	-0.35549	-0.551767	0.271731	-0.126264	0.166375	-0.276089	0.371261	0.0881305	-0.53585	0.179096	0.754391	0.169371	0.133187	0.0513912	0.256696	-0.0429629
H2 isochores-guided	F3	DMSO	2465D-4	--	--	--	--	0.421297	0.102483	0.54836	-0.0823975	0.446211	-0.158216	-0.104996	0.421146	-0.251332	-0.0466336	-0.374293	-0.502557	0.102571	0.138619	-0.477085	-0.235199	-0.188691	0.44322	-7.18907e-05	-0.474354
H2 isochores-guided	F3	DMSO	2467D-5	--	--	--	--	--	-0.211509	0.318086	-0.594652	0.0949617	0.158286	-0.358494	-0.42332	-0.699207	-0.520926	0.0221014	-0.131379	0.189158	0.60764	-0.222493	-0.1063	0.691198	0.167784	0.26007	0.0270357
H2 isochores-guided	F3	DMSO	2468D-6	--	--	--	--	--	--	0.117707	-0.153406	-0.121766	-0.358878	0.562163	-0.0080735	0.0611368	0.252659	0.0199612	-0.210034	0.455747	0.100808	-0.307498	-0.0751336	-0.332429	-0.0876466	0.240009	-0.155166
H2 isochores-guided	F4	DMSO	2504D-13	--	--	--	--	--	--	--	0.0717968	0.482016	-0.0690659	-0.0758973	0.120336	-0.185755	-0.0111442	-0.392745	0.0491002	0.123022	-0.125005	-0.525503	-0.132616	-0.1601	-0.0855449	-0.111129	-0.264865
H2 isochores-guided	F4	DMSO	2507D-14	--	--	--	--	--	--	--	--	0.1521	-0.0232442	0.0404104	0.361214	0.696813	0.581917	-0.309168	-0.118378	0.0592128	-0.77768	0.00103085	-0.148639	-0.597661	-0.169365	-0.0471574	-0.33895
H2 isochores-guided	F4	DMSO	2525D-15	--	--	--	--	--	--	--	--	--	0.179904	-0.353489	0.347568	-0.317324	0.297592	-0.392561	0.0225819	-0.0373845	-0.177141	-0.523412	-0.556943	-0.288626	0.562079	-0.313505	-0.0562285
H2 isochores-guided	F4	DMSO	2555D-16	--	--	--	--	--	--	--	--	--	--	-0.55371	-0.179845	-0.423807	0.016319	0.0357384	0.189729	0.285356	0.143878	-0.431854	-0.131858	0.441348	0.00989897	-0.409296	0.542137
H2 isochores-guided	F4	DMSO	2557D-17	--	--	--	--	--	--	--	--	--	--	--	-0.0548416	0.436313	0.405064	0.508297	-0.0782849	-0.177521	0.132054	0.379969	-0.212054	-0.458484	-0.366473	0.212327	-0.176119
H2 isochores-guided	F4	DMSO	2559D-18	--	--	--	--	--	--	--	--	--	--	--	--	0.374989	0.323567	-0.496703	-0.327981	-0.185984	-0.511216	-0.261101	0.0471555	-0.660344	0.413499	-0.249012	-0.523209
H2 isochores-guided	F3	TBT	2416T-7	--	--	--	--	--	--	--	--	--	--	--	--	--	0.432654	-0.0676398	-0.271098	-0.100105	-0.683453	0.341733	0.0553563	-0.5832	-0.252726	0.253044	-0.568135
H2 isochores-guided	F3	TBT	2417T-8	--	--	--	--	--	--	--	--	--	--	--	--	--	--	0.147136	-0.329983	0.171298	-0.41209	-0.1946	-0.455939	-0.691651	0.154996	0.0978445	-0.280653
H2 isochores-guided	F3	TBT	2418T-9	--	--	--	--	--	--	--	--	--	--	--	--	--	--	--	0.189878	-0.290814	0.522132	0.410714	-0.148153	0.19192	-0.251841	0.144036	0.341632
H2 isochores-guided	F3	TBT	2430T-10	--	--	--	--	--	--	--	--	--	--	--	--	--	--	--	--	-0.484811	0.136311	0.257815	0.146359	0.213454	-0.484302	-0.587185	0.746777
H2 isochores-guided	F3	TBT	2442T-11	--	--	--	--	--	--	--	--	--	--	--	--	--	--	--	--	--	-0.0363729	-0.628062	-0.0783071	0.124774	0.0327626	0.333774	-0.142447
H2 isochores-guided	F3	TBT	2457T-12	--	--	--	--	--	--	--	--	--	--	--	--	--	--	--	--	--	--	0.0463174	-0.171904	0.50418	-0.106839	0.0035695	0.458178
H2 isochores-guided	F4	TBT	2520T-19	--	--	--	--	--	--	--	--	--	--	--	--	--	--	--	--	--	--	--	0.246033	0.0569723	-0.28072	0.0812421	0.1509
H2 isochores-guided	F4	TBT	2522T-20	--	--	--	--	--	--	--	--	--	--	--	--	--	--	--	--	--	--	--	--	0.176319	-0.188942	-0.0155615	0.0768131
H2 isochores-guided	F4	TBT	2534T-21	--	--	--	--	--	--	--	--	--	--	--	--	--	--	--	--	--	--	--	--	--	-0.0493351	0.0761186	0.445017
H2 isochores-guided	F4	TBT	2536T-22	--	--	--	--	--	--	--	--	--	--	--	--	--	--	--	--	--	--	--	--	--	--	0.0731214	-0.274332
H2 isochores-guided	F4	TBT	2544T-23	--	--	--	--	--	--	--	--	--	--	--	--	--	--	--	--	--	--	--	--	--	--	--	-0.591381
H2 isochores-guided	F4	TBT	2564T-24	--	--	--	--	--	--	--	--	--	--	--	--	--	--	--	--	--	--	--	--	--	--	--	--
SICER-guided	F3	DMSO	2412D-1	--	0.0115996	-0.0279231	0.00530923	-0.0865528	-0.108835	-0.0409768	-0.0672267	0.0719317	-0.0452882	-0.0028224	-0.0623751	-0.0885438	-0.102254	-0.0582819	-0.0321006	-0.0051262	-0.0665804	0.0140439	-0.00846408	-0.0373993	-0.0186932	-0.0282571	-0.0302922
SICER-guided	F3	DMSO	2432D-2	--	--	0.00790102	-0.0761914	-0.0508366	-0.00995997	-0.0324446	-0.00506012	-0.0753805	-0.0844811	-0.0335179	-0.0143569	0.00147777	-0.0494201	-0.00875934	-0.0899739	-0.104719	-0.0229015	-0.0675527	-0.0460357	-0.0991563	-0.105586	-0.180949	-0.1665
SICER-guided	F3	DMSO	2436D-3	--	--	--	-0.0276211	-0.0510408	-0.0355074	-0.0774377	0.0184906	-0.0623831	0.0324873	-0.0646282	0.0221389	-0.114874	-0.00107663	-0.061201	-0.050773	-0.100152	0.0472879	-0.078899	-0.0248399	-0.0913435	-0.184287	-0.108909	0.0504757
SICER-guided	F3	DMSO	2465D-4	--	--	--	--	-0.0321311	-0.0406884	-0.0684815	-0.0359723	0.108226	0.0175622	-0.0625628	-0.0459435	-0.0689267	-0.019416	-0.101065	-0.0347557	-0.0796799	-0.0382545	-0.0757314	0.00486847	-0.054376	-0.0362804	-0.0105489	-0.058584
SICER-guided	F3	DMSO	2467D-5	--	--	--	--	--	-0.033625	-0.00913892	-0.09512	-0.0406845	-0.0284627	0.00323126	-0.11799	-0.0895222	-0.0993088	-0.0385459	-0.0659432	-0.0703335	0.0261551	-0.0956976	-0.0616925	-0.0274885	-0.0575915	-0.0266944	0.00498734
SICER-guided	F3	DMSO	2468D-6	--	--	--	--	--	--	-0.0469493	-0.0461156	-0.0734227	-0.0974595	-0.0510794	-0.00757563	0.00445747	-0.0572228	-0.00403115	-0.0723957	-0.101117	0.0567596	-0.0332875	-0.0700969	-0.000107572	-0.0129289	-0.0863339	-0.0702331
SICER-guided	F4	DMSO	2504D-13	--	--	--	--	--	--	--	-0.0806585	-0.0400107	-0.0135811	0.0174463	-0.0760084	-0.0905576	0.0047396	-0.108489	-0.0203175	-0.0364601	-0.0443654	-0.0446494	0.0422832	-0.0120481	-0.0947326	0.00270792	-0.0292266
SICER-guided	F4	DMSO	2507D-14	--	--	--	--	--	--	--	--	-0.0810172	0.00570522	-0.0486934	-0.0403027	0.0421131	-0.046665	-0.0701504	-0.0588711	-0.089083	-0.127411	-0.00780703	-0.042899	0.00915548	-0.0654217	-0.0447036	-0.0751578
SICER-guided	F4	DMSO	2525D-15	--	--	--	--	--	--	--	--	--	-0.0632588	-0.0854501	-0.111383	-0.0725442	-0.0475874	-0.117943	-0.0672812	-0.074858	0.000200785	-0.0707424	-0.0111842	-0.0122835	-0.045081	-0.0223393	-0.0123494
SICER-guided	F4	DMSO	2555D-16	--	--	--	--	--	--	--	--	--	--	-0.05967	-0.0467471	-0.0757146	-0.0597187	-0.0365948	-0.0470072	-0.0123453	-0.0585129	-0.0237688	-0.0333327	-0.0523067	-0.127588	-0.00829775	-0.00807314
SICER-guided	F4	DMSO	2557D-17	--	--	--	--	--	--	--	--	--	--	--	-0.0571627	-0.0363834	-0.071176	0.00479022	-0.0823274	-0.100049	-0.073541	-0.0696032	-0.0563149	0.0288374	0.015428	-0.0470623	0.0242968
SICER-guided	F4	DMSO	2559D-18	--	--	--	--	--	--	--	--	--	--	--	--	-0.0398086	0.0129466	-0.0593783	-0.00495924	0.00407922	-0.0636879	0.0475398	-0.111648	-0.070882	-0.00285162	-0.0083095	-0.051118
SICER-guided	F3	TBT	2416T-7	--	--	--	--	--	--	--	--	--	--	--	--	--	0.0421778	-0.0560045	-0.144974	0.0258088	-0.201064	0.0111893	-0.0636787	-0.0402658	0.0409627	0.0136905	-0.167914
SICER-guided	F3	TBT	2417T-8	--	--	--	--	--	--	--	--	--	--	--	--	--	--	-0.0357378	-0.0295956	0.0526263	-0.119108	0.0438674	-0.0955892	0.02174	-0.00618804	-0.0266609	-0.111235
SICER-guided	F3	TBT	2418T-9	--	--	--	--	--	--	--	--	--	--	--	--	--	--	--	-0.055855	-7.53361e-05	-0.0354481	-0.0726422	0.0281151	-0.0439347	-0.0137887	-0.0833173	-0.00505766
SICER-guided	F3	TBT	2430T-10	--	--	--	--	--	--	--	--	--	--	--	--	--	--	--	--	-0.0269345	-0.037039	0.0102921	-0.0102649	-0.0793077	-0.123829	0.00950001	0.034495
SICER-guided	F3	TBT	2442T-11	--	--	--	--	--	--	--	--	--	--	--	--	--	--	--	--	--	-0.157821	0.0250653	-0.0512252	-0.0264783	-0.0490991	0.00117787	-0.0634187
SICER-guided	F3	TBT	2457T-12	--	--	--	--	--	--	--	--	--	--	--	--	--	--	--	--	--	--	-0.0924025	-0.00580474	-0.050776	-0.0443919	-0.122667	0.0709974
SICER-guided	F4	TBT	2520T-19	--	--	--	--	--	--	--	--	--	--	--	--	--	--	--	--	--	--	--	-0.138198	-0.0235514	-0.0470823	-0.0673272	-0.0911468
SICER-guided	F4	TBT	2522T-20	--	--	--	--	--	--	--	--	--	--	--	--	--	--	--	--	--	--	--	--	-0.0220982	-0.0732761	-0.0277233	0.00805594
SICER-guided	F4	TBT	2534T-21	--	--	--	--	--	--	--	--	--	--	--	--	--	--	--	--	--	--	--	--	--	-0.042855	-0.0461819	-0.0439356
SICER-guided	F4	TBT	2536T-22	--	--	--	--	--	--	--	--	--	--	--	--	--	--	--	--	--	--	--	--	--	--	0.000858985	-0.0602609
SICER-guided	F4	TBT	2544T-23	--	--	--	--	--	--	--	--	--	--	--	--	--	--	--	--	--	--	--	--	--	--	--	0.00832843
SICER-guided	F4	TBT	2564T-24	--	--	--	--	--	--	--	--	--	--	--	--	--	--	--	--	--	--	--	--	--	--	--	--
1, Isochores represent genomic regions with uniform base composition. Mouse isochore coordinates were obtained from isoFinder. SICER islands location were defined using SICER. The similarity of ATAC-seq read coverage with regard to isochores or SICER islands between F3 and F4, DMSO and TBT samples was measured using chromVar Pearson correlations calculated after removing highly correlated and low…
