# Supplementary material for: Ancestral perinatal obesogen exposure results in a transgenerational thrifty phenotype in mice
Source: Nat Commun. 2017 Dec 8;8:2012. doi: 10.1038/s41467-017-01944-z (PMC5722856; doi:10.1038/s41467-017-01944-z)
Supplement: Supplementary file 17 — Supplementary Data 14 [file 41467_2017_1944_MOESM17_ESM.xlsx]

## Sheet: Supp. Data 14
Supplementary Data 14. Chi-square tests for the distribution of DMSO and TBT, or F3 and F4 samples with regard to main clusters and subclusters of chromVar base composition- and SICER-guided ATAC-seq dendrograms.
chromVar analyses	Sample distribution	Upper cluster/subcluster1	N per sample type	Lower cluster/subcluster1	N per sample type	Degrees of freedom	Chi-square	p value
L2 isochores-guided	DMSO/TBT	A	5/4	B	7/8	1	0.1778	0.6733
H1 isochores_guided	DMSO/TBT	A	5/6	B	7/6	1	0.1678	0.682
H2 isochores-guided	DMSO/TBT	A	8/3	B	4/9	1	4.196	0.0405
L2 isochores-guided	F3/F4	A	3/6	B	9/6	1	1.6	0.2059
H1 isochores_guided	F3/F4	A	5/6	B	7/6	1	0.1678	0.682
H2 isochores-guided	F3/F4	A	5/6	B	7/6	1	0.1678	0.682
H2 isochores-guided	F3/F4	A'	2/3	A''	1/2	1	0.03556	0.8504
H2 isochores-guided	F3/F4	B'	3/3	B''	1/2	1	0.225	0.6353
SICER islands-guided	DMSO/TBT	A	7/7	B	5/5	1	<0.0001	1
1, The two largest clusters for each chromVar dendrogram are referred to as X (top) and Y (bottom). The two largest subclusters for each cluster X are referred to as X' (top) and X'' (bottom). The two largest subclusters for each cluster Y are referred to as Y' (top) and Y'' (bottom). See Figure 5 for example.
