# Supplementary material for: Ancestral perinatal obesogen exposure results in a transgenerational thrifty phenotype in mice
Source: Nat Commun. 2017 Dec 8;8:2012. doi: 10.1038/s41467-017-01944-z (PMC5722856; doi:10.1038/s41467-017-01944-z)
Supplement: Supplementary file 18 — Supplementary Data 15 [file 41467_2017_1944_MOESM18_ESM.xlsx]

## Sheet: Suppl Data 15
Supplementary Data 15. Results of Monte Carlo tests for the distribution of genomic regions showing significant TBT-dependent chromatin accessibility variation in F3 and F4 sperm with regard to their base composition.
			Fraction of significant DAIs per isochore type2					Statistical significance
Generation	DAI direction of change1	Isochore type	Observed	Expected [minimum]	Expected [5th percentile]	Expected [95th percentile]	Expected [maximum]	pupper value3	plower value3
F3	Accessible	L1	0.199153	0	0.0169492	0.0550847	0.0847458	<0.0001	1
F3	Accessible	L2	0.075906	0.0239961	0.0308521	0.0416259	0.0489716	<0.0001	1
F3	Accessible	H1	0.00795404	0.0247459	0.0309324	0.0410959	0.048608	1	<0.0001
F3	Accessible	H2	0.00067981	0.0224337	0.0292318	0.0435078	0.0516655	1	<0.0001
F3	Accessible	H3	0	0	0.0104167	0.0729167	0.114583	1	0.027
F3	Inaccessible	L1	0	0	0.0127119	0.0466102	0.0720339	1	0.0014
F3	Inaccessible	L2	0.000489716	0.0166503	0.0220372	0.0318315	0.0391773	1	0
F3	Inaccessible	H1	0.0207689	0.0176757	0.0225365	0.0313743	0.0380027	0.9933	0.0108
F3	Inaccessible	H2	0.0720598	0.0129164	0.0210741	0.0333107	0.0414684	<0.0001	1
F3	Inaccessible	H3	0.114583	0	0	0.0520833	0.104167	<0.0001	1
F4	Accessible	L1	0.029661	0	0	0.0211864	0.0466102	0.0143	0.9959
F4	Accessible	L2	0.0190989	0.00440744	0.00832517	0.0142018	0.0186092	<0.0001	1
F4	Accessible	H1	0.00751215	0.00441891	0.00839593	0.0141405	0.0181175	0.9889	0.0228
F4	Accessible	H2	0.00339905	0.00339905	0.00747791	0.0149558	0.0210741	1	0.0005
F4	Accessible	H3	0	0	0	0.03125	0.0729167	1	0.3441
F4	Inaccessible	L1	0	0	0	0.0169492	0.0338983	1	0.1415
F4	Inaccessible	L2	0.00195886	0.0029383	0.00538688	0.0107738	0.0146915	1	<0.0001
F4	Inaccessible	H1	0.0053027	0.00265135	0.00574459	0.0106054	0.0141405	0.9792	0.0408
F4	Inaccessible	H2	0.0197145	0.00135962	0.00475867	0.0115568	0.0163154	<0.0001	1
F4	Inaccessible	H3	0.0416667	0	0	0.0208333	0.0625	0.0064	0.9992
1, Isochores represent genomic regions with uniform base composition. DAIs represent mouse isochores with significant TBT-dependent differential ATAC-seq read coverage in F3 and F4 sperm defined using edgeR function in MEDIPS package. Accessible regions represent cases for which ATAC-seq read coverage is higher in TBT than in DMSO samples. Inaccessible regions represent cases for which ATAC-seq r…
2, The fraction of significant DAIs per isochore type was calculated as the number of significant DAIs for each isochore type in each generation divided by the total number of isochores in each type. Observed and expected fractions of significant DAIs per isochore type were calculated before and after randomly rearranging DAI direction of change tags 10,000 times for each generation separately, r…
3, pupper and plower values were calculated as the number of random permutations that resulted in larger or equal, and lower or equal fractions than observed ones, respectively.
