# Supplementary material for: Ancestral perinatal obesogen exposure results in a transgenerational thrifty phenotype in mice
Source: Nat Commun. 2017 Dec 8;8:2012. doi: 10.1038/s41467-017-01944-z (PMC5722856; doi:10.1038/s41467-017-01944-z)
Supplement: Supplementary file 19 — Supplementary Data 16 [file 41467_2017_1944_MOESM19_ESM.xlsx]

## Sheet: Suppl. Data 16
Supplementary Data 16. Results from Monte Carlo simulations for the overlap of genomic regions showing significant TBT-dependent chromatic accessibility variation in F3 and F4 sperm and significant TBT-dependent DNA methylome variation in F4 male gonadal adipose tissue.
Overlapping regions1		Jaccard indexes2			Statistical significance
Sperm chromatin accessibility variation	Adipose DNA methylome variation	Observed	Expected [mean]	Expected [standard deviation]	pupper value3	plower value3
F3 accessible DAIs	Hypermethylated isoDMBs	0.0736547	0.0549803	0.00478351	0.0002	0.9998
F3 accessible DAIs	Hypomethylated isoDMBs	0.0310213	0.0422266	0.00479548	0.9925	0.006699
F3 inaccessible DAIs	Hypermethylated isoDMBs	0.00980917	0.0199106	0.00244685	1	9.999e-05
F3 inaccessible DAIs	Hypomethylated isoDMBs	0.0400791	0.0213681	0.00332941	9.999e-05	1
F4 accessible DAIs	Hypermethylated isoDMBs	0.00784302	0.00649435	0.00137693	0.1698	0.8324
F4 accessible DAIs	Hypomethylated isoDMBs	0.00408215	0.00639787	0.00178976	0.9116	0.09579
F4 inaccessible DAIs	Hypermethylated isoDMBs	0.000906558	0.00351896	0.0010182	0.9996	0.0003
F4 inaccessible DAIs	Hypomethylated isoDMBs	0.00979889	0.00385276	0.00150379	0.00079999	0.9994
F3 accessible SICER islands	Hypermethylated isoDMBs	0.0113337	0.0102493	0.00110485	0.1712	0.8444
F3 accessible SICER islands	Hypomethylated isoDMBs	0.0081888	0.00954014	0.00141728	0.8262	0.1828
F3 inaccessible SICER islands	Hypermethylated isoDMBs	0.0275492	0.0558775	0.00252208	1	9.999e-05
F3 inaccessible SICER islands	Hypomethylated isoDMBs	0.104918	0.0548681	0.00312253	0.0001	1
F4 accessible SICER islands	Hypermethylated isoDMBs	0.0102599	0.00860925	0.00055973	0.0018	0.9977
F4 accessible SICER islands	Hypomethylated isoDMBs	0.00711499	0.00825491	0.000802389	0.9245	0.07219
F4 inaccessible SICER islands	Hypermethylated isoDMBs	0.0236637	0.0516575	0.0010524	1	0.01961
F4 inaccessible SICER islands	Hypomethylated isoDMBs	0.10208	0.0522054	0.00144069	0.0001	1
1, Isochores represent genomic regions with uniform base composition. DAIs represent mouse isochores with significant differential ATAC-seq read coverage in sperm defined using edgeR function in MEDIPS package. SICER islands represent genomic regions with significant differential ATAC-seq read coverage in sperm as defined by SICER. Accessible regions represent cases for which ATAC-seq read covera…
2, Genomic regions overlap was inspected using HyperBrowser. Observed Jaccard indexes were calculated as the sum of all bp overlapping between the two elements in each comparison divided by the extent of the genome in bp covered by both elements in each comparison. Expected Jaccard indexes were calculated in the same way after randomly rearranging the F4 adipose isoDMBs 10,000 times respecting th…
3, pupper and plower values were calculated as the number of random permutations that resulted in larger or equal, and lower or equal indexes than observed ones, respectively.
