# Supplementary material for: Ancestral perinatal obesogen exposure results in a transgenerational thrifty phenotype in mice
Source: Nat Commun. 2017 Dec 8;8:2012. doi: 10.1038/s41467-017-01944-z (PMC5722856; doi:10.1038/s41467-017-01944-z)
Supplement: Supplementary file 20 — Supplementary Data 17 [file 41467_2017_1944_MOESM20_ESM.xlsx]

## Sheet: Suppl. Data 17
Supplementary Data 17. Results from Monte Carlo test for the fraction of genomic regions with significant TBT-dependent chromatin accessibility variation in F3 and F4 sperm and the same direction of change.
Fraction of F3-F4 shared DAIs1					Statistical significance
Observed	Expected [minimum]	Expected [5th percentile]	Expected [95th percentile]	Expected [maximum]	pupper value2	plower value2
0.0164948	0	0.00206186	0.014433	0.028866	0.0357	0.988
1, Isochores represent genomic regions with uniform base composition. DAIs represent mouse isochores with significant TBT-dependent differential ATAC-seq read coverage in F3 and F4 sperm defined using edgeR function in MEDIPS package. Significant DAIs with the same direction of change both in F3 and F4 are referred as F3-F4 shared DAIs. The fraction of F3-F4 shared DAIS was calculated as the numb…
2, pupper and plower values were calculated as the number of random permutations that resulted in larger or equal, and lower or equal fractions than observed ones, respectively.
