# Supplementary material for: Ancestral perinatal obesogen exposure results in a transgenerational thrifty phenotype in mice
Source: Nat Commun. 2017 Dec 8;8:2012. doi: 10.1038/s41467-017-01944-z (PMC5722856; doi:10.1038/s41467-017-01944-z)
Supplement: Supplementary file 21 — Supplementary Data 18 [file 41467_2017_1944_MOESM21_ESM.xlsx]

## Sheet: Suppl. Data 18
Supplementary Data 18. Genes spanned by genomic regions showing significant TBT-dependent chromatin accessibility variation in F3 or F4 sperm.
Genomic regions showing TBT-dependent significant differential ATAC-seq read coverage in F3 and F4 sperm1						Genes spanned by DAIs or SICER islands2
Region type	Generation	Direction of change	Chromosome	Start	End	Gene MGI identifier	Gene symbol	Chromosome	Start	End
DAI	F3	Accessible	1	17938080	18117344	MGI:5579462	Gm28756	1	17994462	18059056
DAI	F3	Accessible	1	17938080	18117344	MGI:1925331	Crisp4	1	18115191	18145902
DAI	F3	Accessible	1	48748903	50871214	MGI:3836460	slck	1	26478481	66946425
DAI	F3	Accessible	1	48748903	50871214	MGI:5452470	Gm22693	1	49095444	49095885
DAI	F3	Accessible	1	48748903	50871214	MGI:3045370	C230029F24Rik	1	49244616	49340443
DAI	F3	Accessible	1	48748903	50871214	MGI:1918431	4933411E06Rik	1	50107470	50108962
DAI	F3	Accessible	1	48748903	50871214	MGI:5530712	Gm27330	1	50222389	50222520
DAI	F3	Accessible	1	48748903	50871214	MGI:5622525	Gm39640	1	50297902	50322048
DAI	F3	Accessible	1	48748903	50871214	MGI:5580371	Gm29665	1	50397552	50398079
DAI	F3	Accessible	1	48748903	50871214	MGI:5455620	Gm25843	1	50559762	50560075
DAI	F3	Accessible	1	48748903	50871214	MGI:5579027	Gm28321	1	50815375	50817701
DAI	F3	Accessible	1	56660613	56770076	MGI:3836460	slck	1	26478481	66946425
DAI	F3	Accessible	1	58512562	58605087	MGI:3836460	slck	1	26478481	66946425
DAI	F3	Accessible	1	58512562	58605087	MGI:2152776	Bswt	1	58233965	63884110
DAI	F3	Accessible	1	58512562	58605087	MGI:3802168	Gm15834	1	58505148	58523230
DAI	F3	Accessible	1	58512562	58605087	MGI:1098784	Fam126b	1	58522806	58586323
DAI	F3	Accessible	1	58512562	58605087	MGI:1913745	Ndufb3	1	58586384	58595964
DAI	F3	Accessible	1	103596080	104155835	MGI:5611017	Gm37789	1	103724345	103727233
DAI	F3	Accessible	1	116721995	117196626	MGI:1338021	Tli1	1	114126256	143821286
DAI	F3	Accessible	1	116721995	117196626	MGI:5012150	Gm19965	1	116802983	116823410
DAI	F3	Accessible	1	121807873	122053669	MGI:1338021	Tli1	1	114126256	143821286
DAI	F3	Accessible	1	139546921	140248028	MGI:1338021	Tli1	1	114126256	143821286
DAI	F3	Accessible	1	139546921	140248028	MGI:2138169	Cfhr1	1	139547053	139560272
DAI	F3	Accessible	1	139546921	140248028	MGI:5456048	Gm26271	1	139671604	139671707
DAI	F3	Accessible	1	139546921	140248028	MGI:3646434	Gm4788	1	139697623	139781243
DAI	F3	Accessible	1	139546921	140248028	MGI:5455396	Gm25619	1	139786983	139787086
DAI	F3	Accessible	1	139546921	140248028	MGI:5624848	Gm41963	1	139804165	139806699
DAI	F3	Accessible	1	139546921	140248028	MGI:3611575	Cfhr2	1	139804167	139858702
DAI	F3	Accessible	1	139546921	140248028	MGI:5455825	Gm26048	1	140003825	140003966
DAI	F3	Accessible	1	139546921	140248028	MGI:88385	Cfh	1	140084708	140183764
DAI	F3	Accessible	1	139546921	140248028	MGI:3036273	Kcnt2	1	140246158	140612067
DAI	F3	Accessible	1	144414507	149414902	MGI:3645243	Rgs21	1	144516648	144567667
DAI	F3	Accessible	1	144414507	149414902	MGI:5453449	Gm23672	1	144609004	144609110
DAI	F3	Accessible	1	144414507	149414902	MGI:1927498	Rgs18	1	144752683	144775435
DAI	F3	Accessible	1	144414507	149414902	MGI:5452458	Gm22681	1	144960734	144960839
DAI	F3	Accessible	1	144414507	149414902	MGI:5455485	Gm25708	1	144979484	144979585
DAI	F3	Accessible	1	144414507	149414902	MGI:5455237	Gm25460	1	145291354	145291480
DAI	F3	Accessible	1	144414507	149414902	MGI:5611497	Gm38269	1	145323394	145326691
DAI	F3	Accessible	1	144414507	149414902	MGI:5624850	Gm41965	1	146308481	146313226
DAI	F3	Accessible	1	144414507	149414902	MGI:5580220	Gm29514	1	146419436	146495060
DAI	F3	Accessible	1	144414507	149414902	MGI:5611415	Gm38187	1	146477647	146482355
DAI	F3	Accessible	1	144414507	149414902	MGI:2443035	Brinp3	1	146494760	146902471
DAI	F3	Accessible	1	144414507	149414902	MGI:2443688	A230059L01Rik	1	146802965	146807340
DAI	F3	Accessible	1	144414507	149414902	MGI:3783032	Gm15584	1	146809831	146841696
DAI	F3	Accessible	1	144414507	149414902	MGI:5610977	Gm37749	1	147089037	147090935
DAI	F3	Accessible	1	144414507	149414902	MGI:3642402	Gm9931	1	147280758	147281942
DAI	F3	Accessible	1	144414507	149414902	MGI:5611512	Gm38284	1	147515726	147520264
DAI	F3	Accessible	1	144414507	149414902	MGI:5580221	Gm29515	1	148234517	148248378
DAI	F3	Accessible	1	144414507	149414902	MGI:5452743	Gm22966	1	148326980	148327108
DAI	F3	Accessible	1	144414507	149414902	MGI:5624851	Gm41966	1	148712771	148716753
DAI	F3	Accessible	1	144414507	149414902	MGI:5579726	Gm29020	1	149106115	149127320
DAI	F3	Accessible	1	144414507	149414902	MGI:5610858	Gm37630	1	149408490	149409945
DAI	F3	Accessible	1	144414507	149414902	MGI:5611417	Gm38189	1	149410723	149412179
DAI	F3	Accessible	1	144414507	149414902	MGI:5580104	Gm29398	1	149413260	149449951
DAI	F3	Accessible	1	186396293	186651516	MGI:5594500	Gm35341	1	186407824	186420512
DAI	F3	Accessible	1	186396293	186651516	MGI:5594585	Gm35426	1	186463840	186486460
DAI	F3	Accessible	1	186396293	186651516	MGI:2444046	A730004F24Rik	1	186511838	186558681
DAI	F3	Accessible	1	186396293	186651516	MGI:5594705	Gm35546	1	186587070	186614781
DAI	F3	Accessible	1	186396293	186651516	MGI:98726	Tgfb2	1	186622792	186705989
DAI	F3	Accessible	2	19765056	20380229	MGI:3716112	Dwh	2	7718847	55801673
DAI	F3	Accessible	2	19765056	20380229	MGI:5690849	Gm44457	2	19888653	19888728
DAI	F3	Accessible	2	19765056	20380229	MGI:95454	Etl4	2	19909780	20810713
DAI	F3	Accessible	2	19765056	20380229	MGI:5455636	Gm25859	2	19934863	19934953
DAI	F3	Accessible	2	19765056	20380229	MGI:5453747	Gm23970	2	20280519	20280625
DAI	F3	Accessible	2	19765056	20380229	MGI:4937998	Gm17171	2	20300817	20324670
DAI	F3	Accessible	2	37594939	37701342	MGI:3716112	Dwh	2	7718847	55801673
DAI	F3	Accessible	2	37594939	37701342	MGI:104626	Strbp	2	37483228	37703859
DAI	F3	Accessible	2	37594939	37701342	MGI:4950453	Mir5128	2	37688201	37688284
DAI	F3	Accessible	2	71212574	71250840	MGI:107750	Dync1i2	2	71211706	71263303
DAI	F3	Accessible	2	73092682	73209637	MGI:1914309	Ola1	2	73092801	73218924
DAI	F3	Accessible	2	81030099	83111023	MGI:2680533	Nmf220	2	80175610	128781606
DAI	F3	Accessible	2	81030099	83111023	MGI:5453677	Gm23900	2	81543235	81543342
DAI	F3	Accessible	2	81030099	83111023	MGI:2442949	Zfp804a	2	82053222	82259879
DAI	F3	Accessible	2	81030099	83111023	MGI:2685404	A130030D18Rik	2	82375372	82392202
DAI	F3	Accessible	2	81030099	83111023	MGI:3647772	Gm6497	2	82429079	82431419
DAI	F3	Accessible	2	81030099	83111023	MGI:2664111	Fsip2	2	82943634	83008937
DAI	F3	Accessible	2	81030099	83111023	MGI:5579381	Gm28675	2	83100258	83126216
DAI	F3	Accessible	2	84240678	84454660	MGI:2680533	Nmf220	2	80175610	128781606
DAI	F3	Accessible	2	84240678	84454660	MGI:1926944	Calcrl	2	84330626	84425411
DAI	F3	Accessible	2	84240678	84454660	MGI:1095418	Tfpi	2	84432855	84476775
DAI	F3	Accessible	2	90205464	90340653	MGI:2680533	Nmf220	2	80175610	128781606
DAI	F3	Accessible	2	90205464	90340653	MGI:3031340	Olfr1506	2	90221567	90224471
DAI	F3	Accessible	2	90205464	90340653	MGI:2177525	Olfr142	2	90252069	90252986
DAI	F3	Accessible	2	90205464	90340653	MGI:3031105	Olfr1271	2	90265511	90266428
DAI	F3	Accessible	2	90205464	90340653	MGI:3031106	Olfr1272	2	90281647	90282573
DAI	F3	Accessible	2	90205464	90340653	MGI:3710598	Gm13769	2	90322222	90325208
DAI	F3	Accessible	2	94828783	95495287	MGI:2680533	Nmf220	2	80175610	128781606
DAI	F3	Accessible	2	94828783	95495287	MGI:3652242	Gm13794	2	95394242	95397651
DAI	F3	Accessible	2	111048961	111701107	MGI:2680533	Nmf220	2	80175610	128781606
DAI	F3	Accessible	2	111048961	111701107	MGI:3650362	Gm13942	2	111051320	111057574
DAI	F3	Accessible	2	111048961	111701107	MGI:3651375	Gm13941	2	111088372	111105982
DAI	F3	Accessible	2	111048961	111701107	MGI:3705238	Gm15130	2	111134114	111152936
DAI	F3	Accessible	2	111048961	111701107	MGI:1914825	4930430A15Rik	2	111162061	111229602
DAI	F3	Accessible	2	111048961	111701107	MGI:3031109	Olfr1275	2	111230818	111231837
DAI	F3	Accessible	2	111048961	111701107	MGI:3650830	Gm13962	2	111246131	111256163
DAI	F3	Accessible	2	111048961	111701107	MGI:3031110	Olfr1276	2	111257117	111258055
DAI	F3	Accessible	2	111048961	111701107	MGI:3031111	Olfr1277	2	111269427	111270387
DAI	F3	Accessible	2	111048961	111701107	MGI:3031112	Olfr1278	2	111292270	111293211
DAI	F3	Accessible	2	111048961	111701107	MGI:3031113	Olfr1279	2	111306201	111307142
DAI	F3	Accessible	2	111048961	111701107	MGI:3031114	Olfr1280	2	111314130	111316440
DAI	F3	Accessible	2	111048961	111701107	MGI:5753350	Gm44774	2	111326520	111328253
DAI	F3	Accessible	2	111048961	111701107	MGI:3031115	Olfr1281	2	111328421	111329338
DAI	F3	Accessible	2	111048961	111701107	MGI:3031116	Olfr1282	2	111335159	111336076
DAI	F3	Accessible	2	111048961	111701107	MGI:3031117	Olfr1283	2	111368591	111369616
DAI	F3	Accessible	2	111048961	111701107	MGI:3031118	Olfr1284	2	111378967	111380030
DAI	F3	Accessible	2	111048961	111701107	MGI:3031119	Olfr1285	2	111408396	111409298
DAI	F3	Accessible	2	111048961	111701107	MGI:3031120	Olfr1286	2	111420032	111423112
DAI	F3	Accessible	2	111048961	111701107	MGI:3031121	Olfr1287	2	111449142	111450059
DAI	F3	Accessible	2	111048961	111701107	MGI:3031122	Olfr1288	2	111478786	111479724
DAI	F3	Accessible	2	111048961	111701107	MGI:3031123	Olfr1289	2	111483349	111484363
DAI	F3	Accessible	2	111048961	111701107	MGI:3031124	Olfr1290	2	111489218	111493815
DAI	F3	Accessible	2	111048961	111701107	MGI:3031128	Olfr1294	2	111537349	111540170
DAI	F3	Accessible	2	111048961	111701107	MGI:3031129	Olfr1295	2	111564461	111569597
DAI	F3	Accessible	2	111048961	111701107	MGI:3031131	Olfr1297	2	111621134	111626418
DAI	F3	Accessible	2	111048961	111701107	MGI:3031132	Olfr1298	2	111645056	111645995
DAI	F3	Accessible	2	111048961	111701107	MGI:3031133	Olfr1299	2	111661453	111665166
DAI	F3	Accessible	2	111048961	111701107	MGI:5753416	Gm44840	2	111661456	111705461
DAI	F3	Accessible	2	122959591	123641999	MGI:2680533	Nmf220	2	80175610	128781606
DAI	F3	Accessible	2	122959591	123641999	MGI:3522243	pta	2	119524913	125725738
DAI	F3	Accessible	2	125121614	125230034	MGI:2680533	Nmf220	2	80175610	128781606
DAI	F3	Accessible	2	125121614	125230034	MGI:3522243	pta	2	119524913	125725738
DAI	F3	Accessible	2	125121614	125230034	MGI:104592	Myef2	2	125084628	125123661
DAI	F3	Accessible	2	125121614	125230034	MGI:5826396	Gm46759	2	125123724	125126217
DAI	F3	Accessible	2	125121614	125230034	MGI:3651365	Gm14004	2	125124356	125134327
DAI	F3	Accessible	2	125121614	125230034	MGI:2139444	Ctxn2	2	125136692	125147839
DAI	F3	Accessible	2	125121614	125230034	MGI:103150	Slc12a1	2	125152505	125230002
DAI	F3	Accessible	2	125121614	125230034	MGI:5826397	Gm46760	2	125195148	125203407
DAI	F3	Accessible	2	125121614	125230034	MGI:3650401	Gm14002	2	125207529	125217512
DAI	F3	Accessible	2	128604958	128686883	MGI:2680533	Nmf220	2	80175610	128781606
DAI	F3	Accessible	2	128604958	128686883	MGI:5622814	Gm39929	2	128601765	128609630
DAI	F3	Accessible	2	128604958	128686883	MGI:103097	Anapc1	2	128610104	128687391
DAI	F3	Accessible	2	178328291	178406604	MGI:3045162	Sls	2	174547204	178800659
DAI	F3	Accessible	2	178328291	178406604	MGI:1921439	Phactr3	2	178118975	178338492
DAI	F3	Accessible	2	178328291	178406604	MGI:1933281	Sycp2	2	178345293	178407685
DAI	F3	Accessible	2	178328291	178406604	MGI:1921021	4930421P05Rik	2	178404157	178409291
DAI	F3	Accessible	3	7047384	7223901	MGI:5624876	Gm41991	3	7042800	7048943
DAI	F3	Accessible	3	10883956	11214317	MGI:3512807	repro26	3	7891493	32001034
DAI	F3	Accessible	3	10883956	11214317	MGI:3575165	hlb258	3	7891493	45962044
DAI	F3	Accessible	3	10883956	11214317	MGI:5452572	Gm22795	3	10975469	10975586
DAI	F3	Accessible	3	10883956	11214317	MGI:5452324	Gm22547	3	11154337	11154437
DAI	F3	Accessible	3	11214317	14189293	MGI:3512807	repro26	3	7891493	32001034
DAI	F3	Accessible	3	11214317	14189293	MGI:3575165	hlb258	3	7891493	45962044
DAI	F3	Accessible	3	11214317	14189293	MGI:3642274	Gm10745	3	11823229	11844359
DAI	F3	Accessible	3	11214317	14189293	MGI:5611041	Gm37813	3	13288197	13291891
DAI	F3	Accessible	3	11214317	14189293	MGI:3780631	Gm2464	3	13470439	13471829
DAI	F3	Accessible	3	11214317	14189293	MGI:1924147	Ralyl	3	13471655	14182287
DAI	F3	Accessible	3	11214317	14189293	MGI:1922453	4930539N22Rik	3	13597139	13652865
DAI	F3	Accessible	3	11214317	14189293	MGI:5455758	Gm25981	3	13845686	13845980
DAI	F3	Accessible	3	11214317	14189293	MGI:2444502	C230073O14Rik	3	13847734	13850863
DAI	F3	Accessible	3	11214317	14189293	MGI:5624883	Gm41998	3	13914161	13934435
DAI	F3	Accessible	3	11214317	14189293	MGI:5451803	Gm22026	3	14029482	14029762
DAI	F3	Accessible	3	31509254	31761508	MGI:3512807	repro26	3	7891493	32001034
DAI	F3	Accessible	3	31509254	31761508	MGI:3575165	hlb258	3	7891493	45962044
DAI	F3	Accessible	3	31509254	31761508	MGI:3822489	Mos3	3	30393206	50684998
DAI	F3	Accessible	3	31509254	31761508	MGI:5593045	Gm33886	3	31686425	31692135
DAI	F3	Accessible	3	35583527	35679596	MGI:3575165	hlb258	3	7891493	45962044
DAI	F3	Accessible	3	35583527	35679596	MGI:3822489	Mos3	3	30393206	50684998
DAI	F3	Accessible	3	35583527	35679596	MGI:3779620	Gm6639	3	35597152	35666163
DAI	F3	Accessible	3	37050770	37145984	MGI:3575165	hlb258	3	7891493	45962044
DAI	F3	Accessible	3	37050770	37145984	MGI:3822489	Mos3	3	30393206	50684998
DAI	F3	Accessible	3	37050770	37145984	MGI:2444631	4932438A13Rik	3	36863104	37053033
DAI	F3	Accessible	3	37050770	37145984	MGI:3650531	Gm12531	3	37052215	37060035
DAI	F3	Accessible	3	37050770	37145984	MGI:103258	Adad1	3	37063527	37121930
DAI	F3	Accessible	3	37050770	37145984	MGI:96548	Il2	3	37120523	37125959
DAI	F3	Accessible	3	70877658	74434267	MGI:5530847	Gm27465	3	72312941	72313031
DAI	F3	Accessible	3	70877658	74434267	MGI:5452228	Gm22451	3	72737831	72737981
DAI	F3	Accessible	3	70877658	74434267	MGI:1917233	Sis	3	72888557	72967863
DAI	F3	Accessible	3	70877658	74434267	MGI:5610284	Gm37056	3	73041975	73043839
DAI	F3	Accessible	3	70877658	74434267	MGI:2679447	Slitrk3	3	73047265	73057803
DAI	F3	Accessible	3	70877658	74434267	MGI:5434110	Gm20754	3	73066316	73594830
DAI	F3	Accessible	3	70877658	74434267	MGI:5454321	Gm24544	3	73146849	73146958
DAI	F3	Accessible	3	70877658	74434267	MGI:5610953	Gm37725	3	73164086	73166210
DAI	F3	Accessible	3	70877658	74434267	MGI:5452315	Gm22538	3	73207703	73208001
DAI	F3	Accessible	3	70877658	74434267	MGI:5611581	Gm38353	3	73329434	73470014
DAI	F3	Accessible	3	70877658	74434267	MGI:1921943	4930509J09Rik	3	73351206	73481651
DAI	F3	Accessible	3	70877658	74434267	MGI:894278	Bche	3	73635808	73708415
DAI	F3	Accessible	3	70877658	74434267	MGI:5012541	Gm20356	3	74009217	74017277
DAI	F3	Accessible	3	70877658	74434267	MGI:5595228	Gm36069	3	74105410	74126449
DAI	F3	Accessible	3	90670195	91100628	MGI:1338947	S100a9	3	90692632	90695721
DAI	F3	Accessible	3	90670195	91100628	MGI:2686324	Pglyrp4	3	90726911	90741515
DAI	F3	Accessible	3	90670195	91100628	MGI:3645655	Gm5849	3	90775946	90777876
DAI	F3	Accessible	3	90670195	91100628	MGI:2684973	9130204L05Rik	3	91088137	91090803
DAI	F3	Accessible	3	91100628	92010388	MGI:5595482	Gm36323	3	91628563	91630704
DAI	F3	Accessible	3	91100628	92010388	MGI:5594344	Gm35185	3	91738353	91740494
DAI	F3	Accessible	3	99540976	99817434	MGI:3034012	hem6	3	96641414	116157514
DAI	F3	Accessible	3	99540976	99817434	MGI:3033902	gro57	3	96641414	116157514
DAI	F3	Accessible	3	99540976	99817434	MGI:5452282	Gm22505	3	99707740	99707847
DAI	F3	Accessible	3	110465394	113019202	MGI:3034012	hem6	3	96641414	116157514
DAI	F3	Accessible	3	110465394	113019202	MGI:3033902	gro57	3	96641414	116157514
DAI	F3	Accessible	3	110465394	113019202	MGI:3717081	tnyw	3	100556675	121708839
DAI	F3	Accessible	3	110465394	113019202	MGI:5455853	Gm26076	3	110564437	110564541
DAI	F3	Accessible	3	110465394	113019202	MGI:5663541	Gm43404	3	110634323	110636856
DAI	F3	Accessible	3	110465394	113019202	MGI:5663042	Gm42905	3	111789492	111791102
DAI	F3	Accessible	3	110465394	113019202	MGI:3779614	Gm6602	3	111881903	112082001
DAI	F3	Accessible	3	110465394	113019202	MGI:5455296	Gm25519	3	112198915	112199041
DAI	F3	Accessible	3	114226929	115314707	MGI:3034012	hem6	3	96641414	116157514
DAI	F3	Accessible	3	114226929	115314707	MGI:3033902	gro57	3	96641414	116157514
DAI	F3	Accessible	3	114226929	115314707	MGI:3717081	tnyw	3	100556675	121708839
DAI	F3	Accessible	3	114226929	115314707	MGI:5453527	Gm23750	3	114824154	114824285
DAI	F3	Accessible	3	114226929	115314707	MGI:2387329	Olfm3	3	114904078	115125722
DAI	F3	Accessible	3	117121923	117286901	MGI:3717081	tnyw	3	100556675	121708839
DAI	F3	Accessible	3	117121923	117286901	MGI:5591375	Gm32216	3	117234595	117256245
DAI	F3	Accessible	3	117121923	117286901	MGI:5623015	Gm40130	3	117250987	117263149
DAI	F3	Accessible	3	117121923	117286901	MGI:5663028	Gm42891	3	117255132	117255820
DAI	F3	Accessible	3	121020610	121238502	MGI:3717081	tnyw	3	100556675	121708839
DAI	F3	Accessible	3	121020610	121238502	MGI:5663581	Gm43444	3	121020486	121020776
DAI	F3	Accessible	3	121020610	121238502	MGI:5663063	Gm42926	3	121029086	121029782
DAI	F3	Accessible	3	121020610	121238502	MGI:1920420	Rwdd3	3	121155398	121171695
DAI	F3	Accessible	3	121020610	121238502	MGI:3642648	Gm10652	3	121168656	121171277
DAI	F3	Accessible	3	121020610	121238502	MGI:1923195	Tmem56	3	121201761	121283098
DAI	F3	Accessible	3	128312990	128904411	MGI:3027996	am3	3	125522368	136996870
DAI	F3	Accessible	3	128312990	128904411	MGI:5452070	Gm22293	3	128540372	128540480
DAI	F3	Accessible	3	128312990	128904411	MGI:5663961	Gm43824	3	128610987	128887161
DAI	F3	Accessible	3	128312990	128904411	MGI:5623033	Gm40148	3	128685593	128761603
DAI	F3	Accessible	3	128312990	128904411	MGI:1918363	4933424H11Rik	3	128699533	128701550
DAI	F3	Accessible	3	133687785	134039436	MGI:3027996	am3	3	125522368	136996870
DAI	F3	Accessible	3	133687785	134039436	MGI:2450687	Mhdadsk6	3	131906318	143250921
DAI	F3	Accessible	3	133687785	134039436	MGI:2450691	Mhdadsk8	3	131906318	143250921
DAI	F3	Accessible	3	133687785	134039436	MGI:3643755	Gm6135	3	133789515	133791504
DAI	F3	Accessible	3	133687785	134039436	MGI:5589643	Gm30484	3	133815919	133818518
DAI	F3	Accessible	3	133687785	134039436	MGI:5477185	Gm26691	3	133830668	134240641
DAI	F3	Accessible	3	151544547	152014584	MGI:2655562	Adgrl4	3	151437887	151545086
DAI	F3	Accessible	3	151544547	152014584	MGI:5454235	Gm24458	3	151608343	151608449
DAI	F3	Accessible	3	151544547	152014584	MGI:2443016	Ifi44	3	151730922	151749960
DAI	F3	Accessible	3	151544547	152014584	MGI:95975	Ifi44l	3	151758737	151762892
DAI	F3	Accessible	3	151544547	152014584	MGI:97796	Ptgfr	3	151796502	151837630
DAI	F3	Accessible	3	151544547	152014584	MGI:5663755	Gm43618	3	151836505	151839955
DAI	F3	Accessible	3	151544547	152014584	MGI:5590755	Gm31596	3	151846223	151912117
DAI	F3	Accessible	3	151544547	152014584	MGI:5663754	Gm43617	3	151887303	151895101
DAI	F3	Accessible	3	151544547	152014584	MGI:5454833	Gm25056	3	151926348	151926409
DAI	F3	Accessible	3	151544547	152014584	MGI:5663756	Gm43619	3	151988454	151992332
DAI	F3	Accessible	3	155611830	156251468	MGI:5610552	Gm37324	3	155771325	155775828
DAI	F3	Accessible	3	155611830	156251468	MGI:5452815	Gm23038	3	155788365	155788468
DAI	F3	Accessible	3	155611830	156251468	MGI:1922231	4930480I08Rik	3	155969438	155970284
DAI	F3	Accessible	3	155611830	156251468	MGI:4437729	9330178D15Rik	3	155976354	156008592
DAI	F3	Accessible	3	155611830	156251468	MGI:5663084	Gm42947	3	156040102	156045856
DAI	F3	Accessible	3	156251468	156911708	MGI:5592470	Gm33311	3	156367559	156380647
DAI	F3	Accessible	3	156251468	156911708	MGI:1923158	4930570G19Rik	3	156546753	156561746
DAI	F3	Accessible	3	156251468	156911708	MGI:2444846	Negr1	3	156561794	157316445
DAI	F3	Accessible	3	156251468	156911708	MGI:5663083	Gm42946	3	156646320	156648889
DAI	F3	Accessible	3	156251468	156911708	MGI:5663079	Gm42942	3	156703900	156705227
DAI	F3	Accessible	3	156251468	156911708	MGI:5663080	Gm42943	3	156731098	156734339
DAI	F3	Accessible	3	156251468	156911708	MGI:5663665	Gm43528	3	156737540	156739213
DAI	F3	Accessible	3	156251468	156911708	MGI:3783025	Gm15577	3	156903863	156920780
DAI	F3	Accessible	4	16393710	19061370	MGI:3650457	Gm11861	4	16464876	16509323
DAI	F3	Accessible	4	16393710	19061370	MGI:5454755	Gm24978	4	16675923	16676029
DAI	F3	Accessible	4	16393710	19061370	MGI:5453752	Gm23975	4	16861689	16861794
DAI	F3	Accessible	4	16393710	19061370	MGI:5625142	Gm42257	4	17487627	17514003
DAI	F3	Accessible	4	16393710	19061370	MGI:5589251	Gm30092	4	17546456	17636247
DAI	F3	Accessible	4	16393710	19061370	MGI:5453161	Gm23384	4	17559917	17560019
DAI	F3	Accessible	4	16393710	19061370	MGI:3652014	Gm11851	4	17656675	17657963
DAI	F3	Accessible	4	16393710	19061370	MGI:1276107	Mmp16	4	17852893	18119145
DAI	F3	Accessible	4	16393710	19061370	MGI:3650506	Gm11867	4	18407349	18891842
DAI	F3	Accessible	4	16393710	19061370	MGI:5455748	Gm25971	4	18708748	18709033
DAI	F3	Accessible	4	16393710	19061370	MGI:5454196	Gm24419	4	18730217	18730548
DAI	F3	Accessible	4	16393710	19061370	MGI:3650508	Cnbd1	4	18860454	19122526
DAI	F3	Accessible	4	22747311	23661346	MGI:5625147	Gm42262	4	22771853	22836256
DAI	F3	Accessible	4	22747311	23661346	MGI:1917234	1700025O08Rik	4	22928167	22938435
DAI	F3	Accessible	4	22747311	23661346	MGI:5590045	Gm30886	4	22938575	22979509
DAI	F3	Accessible	4	22747311	23661346	MGI:5621335	Gm38450	4	23260784	23311024
DAI	F3	Accessible	4	22747311	23661346	MGI:3651157	Gm11884	4	23260784	23392503
DAI	F3	Accessible	4	22747311	23661346	MGI:5590244	Gm31085	4	23468948	23514565
DAI	F3	Accessible	4	22747311	23661346	MGI:5455755	Gm25978	4	23626656	23626745
DAI	F3	Accessible	4	23661346	23837135	MGI:5590304	Gm31145	4	23689815	23835052
DAI	F3	Accessible	4	23837135	24106484	MGI:5579154	Gm28448	4	23933488	23933954
DAI	F3	Accessible	4	25119528	25516603	MGI:3705114	Gm11906	4	24966517	25271099
DAI	F3	Accessible	4	25119528	25516603	MGI:1913192	Fhl5	4	25199908	25242876
DAI	F3	Accessible	4	25119528	25516603	MGI:1914740	Ufl1	4	25248600	25281821
DAI	F3	Accessible	4	25119528	25516603	MGI:5455752	Gm25975	4	25513451	25513575
DAI	F3	Accessible	4	31335460	31525671	MGI:5826486	Gm46849	4	31050066	31418507
DAI	F3	Accessible	4	31335460	31525671	MGI:5625200	Gm42315	4	31503062	31512101
DAI	F3	Accessible	4	32616039	32732536	MGI:1349399	Casp8ap2	4	32615451	32653265
DAI	F3	Accessible	4	32616039	32732536	MGI:2442802	A130074J08Rik	4	32617499	32620659
DAI	F3	Accessible	4	32616039	32732536	MGI:1926159	Mdn1	4	32657119	32775207
DAI	F3	Accessible	4	35883831	38855408	MGI:2442298	Lingo2	4	35707406	36951747
DAI	F3	Accessible	4	35883831	38855408	MGI:1925173	A330107A15Rik	4	36154093	36154583
DAI	F3	Accessible	4	35883831	38855408	MGI:3718566	Mir876	4	36645373	36645453
DAI	F3	Accessible	4	35883831	38855408	MGI:3718563	Mir873a	4	36668510	36668586
DAI	F3	Accessible	4	35883831	38855408	MGI:5562760	Mir873b	4	36668510	36668586
DAI	F3	Accessible	4	35883831	38855408	MGI:5453091	Gm23314	4	36756048	36756154
DAI	F3	Accessible	4	35883831	38855408	MGI:3652322	Gm12371	4	36952966	36988032
DAI	F3	Accessible	4	35883831	38855408	MGI:5625154	Gm42269	4	37086049	37099185
DAI	F3	Accessible	4	35883831	38855408	MGI:3652319	Gm12374	4	37249403	37332515
DAI	F3	Accessible	4	35883831	38855408	MGI:5452509	Gm22732	4	37297905	37298025
DAI	F3	Accessible	4	35883831	38855408	MGI:3651851	Gm12381	4	38571667	38855483
DAI	F3	Accessible	4	50063883	51866161	MGI:3522251	vsd	4	39452126	56769494
DAI	F3	Accessible	4	50063883	51866161	MGI:97782	Ps	4	43631935	80851719
DAI	F3	Accessible	4	50063883	51866161	MGI:2152768	Lch	4	45658442	67182171
DAI	F3	Accessible	4	50063883	51866161	MGI:2387751	Lch2	4	45658442	67182171
DAI	F3	Accessible	4	50063883	51866161	MGI:5455262	Gm25485	4	50286746	50286877
DAI	F3	Accessible	4	50063883	51866161	MGI:5625173	Gm42288	4	50788227	50827001
DAI	F3	Accessible	4	50063883	51866161	MGI:5625172	Gm42287	4	50789624	50903726
DAI	F3	Accessible	4	50063883	51866161	MGI:1922164	Cylc2	4	51216678	51230272
DAI	F3	Accessible	4	50063883	51866161	MGI:5452340	Gm22563	4	51540747	51541015
DAI	F3	Accessible	4	50063883	51866161	MGI:5452820	Gm23043	4	51655767	51655875
DAI	F3	Accessible	4	50063883	51866161	MGI:5454720	Gm24943	4	51799920	51800352
DAI	F3	Accessible	4	50063883	51866161	MGI:5451819	Gm22042	4	51812483	51812647
DAI	F3	Accessible	4	64053610	64477928	MGI:97782	Ps	4	43631935	80851719
DAI	F3	Accessible	4	64053610	64477928	MGI:2152768	Lch	4	45658442	67182171
DAI	F3	Accessible	4	64053610	64477928	MGI:2387751	Lch2	4	45658442	67182171
DAI	F3	Accessible	4	64053610	64477928	MGI:2678251	nmf111	4	53550839	79603773
DAI	F3	Accessible	4	64053610	64477928	MGI:3511213	Nmf191	4	53550839	86450248
DAI	F3	Accessible	4	64053610	64477928	MGI:1915353	8030451A03Rik	4	63979854	64149924
DAI	F3	Accessible	4	64053610	64477928	MGI:3651044	Gm11216	4	64075533	64083814
DAI	F3	Accessible	4	64053610	64477928	MGI:5590274	Gm31115	4	64154280	64286118
DAI	F3	Accessible	4	64053610	64477928	MGI:3651042	Gm11217	4	64254053	64276603
DAI	F3	Accessible	4	64053610	64477928	MGI:5453727	Gm23950	4	64444730	64444858
DAI	F3	Accessible	4	64477928	65108297	MGI:97782	Ps	4	43631935	80851719
DAI	F3	Accessible	4	64477928	65108297	MGI:2152768	Lch	4	45658442	67182171
DAI	F3	Accessible	4	64477928	65108297	MGI:2387751	Lch2	4	45658442	67182171
DAI	F3	Accessible	4	64477928	65108297	MGI:2678251	nmf111	4	53550839	79603773
DAI	F3	Accessible	4	64477928	65108297	MGI:3511213	Nmf191	4	53550839	86450248
DAI	F3	Accessible	4	66952255	68760270	MGI:97782	Ps	4	43631935	80851719
DAI	F3	Accessible	4	66952255	68760270	MGI:2152768	Lch	4	45658442	67182171
DAI	F3	Accessible	4	66952255	68760270	MGI:2387751	Lch2	4	45658442	67182171
DAI	F3	Accessible	4	66952255	68760270	MGI:2678251	nmf111	4	53550839	79603773
DAI	F3	Accessible	4	66952255	68760270	MGI:3511213	Nmf191	4	53550839	86450248
DAI	F3	Accessible	4	66952255	68760270	MGI:5690889	Gm44497	4	67633153	67633229
DAI	F3	Accessible	4	66952255	68760270	MGI:3650096	Gm11751	4	68023031	68137113
DAI	F3	Accessible	4	66952255	68760270	MGI:5453515	Gm23738	4	68182532	68182702
DAI	F3	Accessible	4	66952255	68760270	MGI:3652009	Gm12911	4	68312657	68321961
DAI	F3	Accessible	4	68760270	69699755	MGI:97782	Ps	4	43631935	80851719
DAI	F3	Accessible	4	68760270	69699755	MGI:2678251	nmf111	4	53550839	79603773
DAI	F3	Accessible	4	68760270	69699755	MGI:3511213	Nmf191	4	53550839	86450248
DAI	F3	Accessible	4	68760270	69699755	MGI:1928478	Brinp1	4	68761514	68954397
DAI	F3	Accessible	4	68760270	69699755	MGI:1924804	9330154F10Rik	4	68800551	68801629
DAI	F3	Accessible	4	68760270	69699755	MGI:5625181	Gm42296	4	68957912	68959666
DAI	F3	Accessible	4	68760270	69699755	MGI:5454474	Gm24697	4	69110671	69110777
DAI	F3	Accessible	4	68760270	69699755	MGI:5826521	Gm46884	4	69167538	69199826
DAI	F3	Accessible	4	68760270	69699755	MGI:5591064	Gm31905	4	69259299	69262035
DAI	F3	Accessible	4	91382175	91701983	MGI:1100887	Elavl2	4	91250763	91400785
DAI	F3	Accessible	4	91382175	91701983	MGI:5623087	Gm40202	4	91496622	91536487
DAI	F3	Accessible	4	91382175	91701983	MGI:3651936	Gm12668	4	91626589	91630139
DAI	F3	Accessible	4	91382175	91701983	MGI:3651682	Gm12670	4	91646315	91651152
DAI	F3	Accessible	4	93423281	94161174	MGI:5590987	Gm31828	4	93370406	93481395
DAI	F3	Accessible	4	93423281	94161174	MGI:3649947	Gm12649	4	93453258	93671070
DAI	F3	Accessible	4	93423281	94161174	MGI:5453220	Gm23443	4	93545150	93545277
DAI	F3	Accessible	4	93423281	94161174	MGI:5454573	Gm24796	4	93600979	93601085
DAI	F3	Accessible	4	93423281	94161174	MGI:5452396	Gm22619	4	93745888	93745997
DAI	F3	Accessible	4	93423281	94161174	MGI:5591194	Gm32035	4	93830417	93864235
DAI	F3	Accessible	4	93423281	94161174	MGI:3649948	Gm12648	4	94089576	94425588
DAI	F3	Accessible	4	93423281	94161174	MGI:5453613	Gm23836	4	94098290	94098418
DAI	F3	Accessible	4	94161174	94490990	MGI:3649948	Gm12648	4	94089576	94425588
DAI	F3	Accessible	4	94161174	94490990	MGI:5456187	Gm26410	4	94434224	94434484
DAI	F3	Accessible	4	94161174	94490990	MGI:3651648	Gm12655	4	94460931	94477180
DAI	F3	Accessible	4	94161174	94490990	MGI:5452581	Gm22804	4	94487883	94487983
DAI	F3	Accessible	4	103121432	103165801	MGI:1918398	Mier1	4	103114390	103165754
DAI	F3	Accessible	4	113477990	113574222	MGI:3650151	Skint5	4	113477891	113999503
DAI	F3	Accessible	4	114026412	114339741	MGI:2685415	Skint11	4	114163384	114245028
DAI	F3	Accessible	4	114026412	114339741	MGI:5623113	Gm40228	4	114329906	114346623
DAI	F3	Accessible	5	29811761	30086773	MGI:1344381	Dnajb6	5	29735688	29818134
DAI	F3	Accessible	5	29811761	30086773	MGI:5662587	Gm42450	5	29886728	29891964
DAI	F3	Accessible	5	29811761	30086773	MGI:5663523	Gm43386	5	29946718	29950718
DAI	F3	Accessible	5	29811761	30086773	MGI:3641993	Gm10469	5	29946719	29950717
DAI	F3	Accessible	5	29811761	30086773	MGI:2141280	A230098N10Rik	5	29996141	30008798
DAI	F3	Accessible	5	29811761	30086773	MGI:96559	Il6	5	30013114	30019981
DAI	F3	Accessible	5	29811761	30086773	MGI:1925948	C330025O08Rik	5	30038467	30039280
DAI	F3	Accessible	5	29811761	30086773	MGI:98878	Tyms	5	30058202	30073617
DAI	F3	Accessible	5	53591932	53651494	MGI:98188	rs	5	35578005	101113038
DAI	F3	Accessible	5	53591932	53651494	MGI:96522	Rbpj	5	53466152	53657362
DAI	F3	Accessible	5	62209247	63458557	MGI:98188	rs	5	35578005	101113038
DAI	F3	Accessible	5	62209247	63458557	MGI:3525234	rslk	5	54954339	81227149
DAI	F3	Accessible	5	62209247	63458557	MGI:5663375	Gm43238	5	62428719	62429077
DAI	F3	Accessible	5	62209247	63458557	MGI:5453856	Gm24079	5	62523408	62523539
DAI	F3	Accessible	5	62209247	63458557	MGI:2684416	Arap2	5	62602445	62766159
DAI	F3	Accessible	5	62209247	63458557	MGI:5663374	Gm43237	5	62612415	62613458
DAI	F3	Accessible	5	62209247	63458557	MGI:5663890	Gm43753	5	62656799	62660107
DAI	F3	Accessible	5	62209247	63458557	MGI:4937018	Dthd1	5	62813823	62888308
DAI	F3	Accessible	5	77864581	78338174	MGI:98188	rs	5	35578005	101113038
DAI	F3	Accessible	5	77864581	78338174	MGI:3525234	rslk	5	54954339	81227149
DAI	F3	Accessible	5	77864581	78338174	MGI:96731	l5H1	5	75574916	98277030
DAI	F3	Accessible	5	77864581	78338174	MGI:5594071	Gm34912	5	77933788	77949023
DAI	F3	Accessible	5	108747445	109463456	MGI:1861989	Vng	5	104239005	126924008
DAI	F3	Accessible	5	108747445	109463456	MGI:3512780	repro14	5	108614643	113883925
DAI	F3	Accessible	5	108747445	109463456	MGI:2651833	Nmf15	5	108614643	140687148
DAI	F3	Accessible	5	108747445	109463456	MGI:3645767	Rnf212	5	108729290	108774982
DAI	F3	Accessible	5	108747445	109463456	MGI:1920545	1700047L14Rik	5	108763842	108768914
DAI	F3	Accessible	5	108747445	109463456	MGI:1914616	Tmed11	5	108777235	108795363
DAI	F3	Accessible	5	108747445	109463456	MGI:3642986	Vmn2r8	5	108797193	108808754
DAI	F3	Accessible	5	108747445	109463456	MGI:3643093	Vmn2r9	5	108842947	108852510
DAI	F3	Accessible	5	108747445	109463456	MGI:5313076	Gm20629	5	108849781	108949255
DAI	F3	Accessible	5	108747445	109463456	MGI:3642677	Gm10417	5	108864833	108868354
DAI	F3	Accessible	5	108747445	109463456	MGI:1316730	Vmn2r10	5	108993412	109006471
DAI	F3	Accessible	5	108747445	109463456	MGI:3643806	Vmn2r11	5	109046873	109059452
DAI	F3	Accessible	5	108747445	109463456	MGI:3761377	Vmn2r12	5	109085849	109097864
DAI	F3	Accessible	5	108747445	109463456	MGI:3590181	repro29	5	109090758	138218250
DAI	F3	Accessible	5	108747445	109463456	MGI:3761379	Vmn2r13	5	109156068	109192107
DAI	F3	Accessible	5	108747445	109463456	MGI:3649151	Vmn2r14	5	109215502	109224622
DAI	F3	Accessible	5	108747445	109463456	MGI:3649165	Vmn2r15	5	109286269	109297556
DAI	F3	Accessible	5	108747445	109463456	MGI:3647194	Vmn2r16	5	109330381	109364481
DAI	F3	Accessible	5	108747445	109463456	MGI:3647193	Vmn2r17	5	109420013	109453387
DAI	F3	Accessible	5	135188747	135237469	MGI:2651833	Nmf15	5	108614643	140687148
DAI	F3	Accessible	5	135188747	135237469	MGI:3590181	repro29	5	109090758	138218250
DAI	F3	Accessible	5	135188747	135237469	MGI:3043979	Xiaf2	5	126090176	144640558
DAI	F3	Accessible	5	135188747	135237469	MGI:1353499	Baz1b	5	135187264	135246129
DAI	F3	Accessible	5	135188747	135237469	MGI:5455092	Gm25315	5	135207988	135208108
DAI	F3	Accessible	6	13985331	14966924	MGI:1923561	1110019D14Rik	6	13871526	14044385
DAI	F3	Accessible	6	13985331	14966924	MGI:5621652	Gm38767	6	14018525	14045525
DAI	F3	Accessible	6	13985331	14966924	MGI:5453537	Gm23760	6	14113316	14113431
DAI	F3	Accessible	6	13985331	14966924	MGI:5452790	Gm23013	6	14457045	14457150
DAI	F3	Accessible	6	13985331	14966924	MGI:5621653	Gm38768	6	14608451	14611644
DAI	F3	Accessible	6	13985331	14966924	MGI:2153588	Ppp1r3a	6	14713977	14755274
DAI	F3	Accessible	6	13985331	14966924	MGI:5595459	Gm36300	6	14784676	14819205
DAI	F3	Accessible	6	13985331	14966924	MGI:2148705	Foxp2	6	14901388	15441201
DAI	F3	Accessible	6	14966924	15445597	MGI:2148705	Foxp2	6	14901388	15441201
DAI	F3	Accessible	6	14966924	15445597	MGI:5455247	Gm25470	6	15404981	15405091
DAI	F3	Accessible	6	18036331	18288800	MGI:1921318	Asz1	6	18050964	18109061
DAI	F3	Accessible	6	18036331	18288800	MGI:5663982	Gm43845	6	18110142	18111961
DAI	F3	Accessible	6	18036331	18288800	MGI:88388	Cftr	6	18170687	18322768
DAI	F3	Accessible	6	18036331	18288800	MGI:3783039	Gm15592	6	18270136	18289048
DAI	F3	Accessible	6	18559068	19013801	MGI:5453425	Gm23648	6	18727292	18727398
DAI	F3	Accessible	6	18559068	19013801	MGI:5477303	Gm26809	6	18844220	18847360
DAI	F3	Accessible	6	18559068	19013801	MGI:5012371	Gm20186	6	18845910	18848207
DAI	F3	Accessible	6	18559068	19013801	MGI:1923772	Lsm8	6	18848579	18855751
DAI	F3	Accessible	6	18559068	19013801	MGI:1922446	Ankrd7	6	18866318	18879586
DAI	F3	Accessible	6	33271106	33727165	MGI:3037026	Hdp1	6	29751222	75544489
DAI	F3	Accessible	6	33271106	33727165	MGI:1096376	Exoc4	6	33249085	33973979
DAI	F3	Accessible	6	33271106	33727165	MGI:5663305	Gm43168	6	33433008	33434619
DAI	F3	Accessible	6	33271106	33727165	MGI:5621670	Gm38785	6	33464124	33474839
DAI	F3	Accessible	6	33271106	33727165	MGI:5663301	Gm43164	6	33690027	33692154
DAI	F3	Accessible	6	35935893	36769122	MGI:3037026	Hdp1	6	29751222	75544489
DAI	F3	Accessible	6	35935893	36769122	MGI:5621675	Gm38790	6	35965879	35999695
DAI	F3	Accessible	6	35935893	36769122	MGI:5453050	Gm23273	6	35975330	35975464
DAI	F3	Accessible	6	35935893	36769122	MGI:5663580	Gm43443	6	36186707	36189099
DAI	F3	Accessible	6	35935893	36769122	MGI:2442094	9330158H04Rik	6	36209620	36390191
DAI	F3	Accessible	6	35935893	36769122	MGI:88397	Chrm2	6	36388084	36528414
DAI	F3	Accessible	6	35935893	36769122	MGI:3629662	Mir490	6	36421742	36421825
DAI	F3	Accessible	6	35935893	36769122	MGI:5454888	Gm25111	6	36699397	36699543
DAI	F3	Accessible	6	35935893	36769122	MGI:97804	Ptn	6	36714929	36810220
DAI	F3	Accessible	6	36769122	37031768	MGI:3037026	Hdp1	6	29751222	75544489
DAI	F3	Accessible	6	36769122	37031768	MGI:97804	Ptn	6	36714929	36810220
DAI	F3	Accessible	6	36769122	37031768	MGI:2443216	6430604M11Rik	6	36840208	36843985
DAI	F3	Accessible	6	36769122	37031768	MGI:2443430	Dgki	6	36846022	37300184
DAI	F3	Accessible	6	36769122	37031768	MGI:1920835	1700111E14Rik	6	36937048	36985784
DAI	F3	Accessible	6	42386906	42695370	MGI:3037026	Hdp1	6	29751222	75544489
DAI	F3	Accessible	6	42386906	42695370	MGI:2681310	Tas2r143	6	42400238	42401119
DAI	F3	Accessible	6	42386906	42695370	MGI:2681302	Tas2r135	6	42405434	42406526
DAI	F3	Accessible	6	42386906	42695370	MGI:2681273	Tas2r126	6	42434535	42435464
DAI	F3	Accessible	6	42386906	42695370	MGI:3030292	Olfr458	6	42460076	42461017
DAI	F3	Accessible	6	42386906	42695370	MGI:3030291	Olfr457	6	42471235	42476335
DAI	F3	Accessible	6	42386906	42695370	MGI:3030290	Olfr456	6	42486163	42487214
DAI	F3	Accessible	6	42386906	42695370	MGI:5593911	Gm34752	6	42509630	42521467
DAI	F3	Accessible	6	42386906	42695370	MGI:3030289	Olfr455	6	42538067	42539020
DAI	F3	Accessible	6	42386906	42695370	MGI:5621683	Gm38798	6	42578231	42581779
DAI	F3	Accessible	6	42386906	42695370	MGI:3042585	Tcaf3	6	42584866	42597692
DAI	F3	Accessible	6	42386906	42695370	MGI:2385258	Tcaf2	6	42623016	42645254
DAI	F3	Accessible	6	42386906	42695370	MGI:1914665	Tcaf1	6	42668002	42710088
DAI	F3	Accessible	6	44181668	45945240	MGI:3037026	Hdp1	6	29751222	75544489
DAI	F3	Accessible	6	44181668	45945240	MGI:1914047	Cntnap2	6	45059357	47304213
DAI	F3	Accessible	6	44181668	45945240	MGI:1925234	B230112I24Rik	6	45073566	45074794
DAI	F3	Accessible	6	44181668	45945240	MGI:5690271	Gm43879	6	45080746	45084505
DAI	F3	Accessible	6	44181668	45945240	MGI:5690264	Gm43872	6	45135270	45137482
DAI	F3	Accessible	6	44181668	45945240	MGI:5690277	Gm43885	6	45194876	45197417
DAI	F3	Accessible	6	44181668	45945240	MGI:5690281	Gm43889	6	45203810	45207490
DAI	F3	Accessible	6	44181668	45945240	MGI:2441759	9630039A02Rik	6	45229791	45233772
DAI	F3	Accessible	6	44181668	45945240	MGI:5690266	Gm43874	6	45245637	45248434
DAI	F3	Accessible	6	44181668	45945240	MGI:5690261	Gm43869	6	45301103	45302507
DAI	F3	Accessible	6	44181668	45945240	MGI:1918013	6330419E04Rik	6	45306124	45307386
DAI	F3	Accessible	6	44181668	45945240	MGI:5690274	Gm43882	6	45326402	45328665
DAI	F3	Accessible	6	44181668	45945240	MGI:5690276	Gm43884	6	45329238	45329796
DAI	F3	Accessible	6	44181668	45945240	MGI:5690272	Gm43880	6	45413235	45415396
DAI	F3	Accessible	6	44181668	45945240	MGI:5690268	Gm43876	6	45529083	45532311
DAI	F3	Accessible	6	44181668	45945240	MGI:5690278	Gm43886	6	45901938	45904323
DAI	F3	Accessible	6	45945240	46669543	MGI:3037026	Hdp1	6	29751222	75544489
DAI	F3	Accessible	6	45945240	46669543	MGI:1914047	Cntnap2	6	45059357	47304213
DAI	F3	Accessible	6	45945240	46669543	MGI:5452616	Gm22839	6	46037776	46038079
DAI	F3	Accessible	6	45945240	46669543	MGI:5690263	Gm43871	6	46041951	46043905
DAI	F3	Accessible	6	45945240	46669543	MGI:5690265	Gm43873	6	46045143	46049080
DAI	F3	Accessible	6	45945240	46669543	MGI:5690269	Gm43877	6	46049158	46051395
DAI	F3	Accessible	6	45945240	46669543	MGI:5690280	Gm43888	6	46072409	46074995
DAI	F3	Accessible	6	45945240	46669543	MGI:5690279	Gm43887	6	46076179	46079364
DAI	F3	Accessible	6	45945240	46669543	MGI:5690262	Gm43870	6	46134102	46138470
DAI	F3	Accessible	6	45945240	46669543	MGI:5690273	Gm43881	6	46413756	46416285
DAI	F3	Accessible	6	45945240	46669543	MGI:5454938	Gm25161	6	46481709	46481840
DAI	F3	Accessible	6	45945240	46669543	MGI:5690267	Gm43875	6	46486643	46489117
DAI	F3	Accessible	6	56934684	57433553	MGI:3037026	Hdp1	6	29751222	75544489
DAI	F3	Accessible	6	56934684	57433553	MGI:3032560	Sndy1	6	50864934	145656013
DAI	F3	Accessible	6	56934684	57433553	MGI:2159457	Vmn1r4	6	56924015	56958100
DAI	F3	Accessible	6	56934684	57433553	MGI:5690441	Gm44049	6	56941841	56944824
DAI	F3	Accessible	6	56934684	57433553	MGI:2159455	Vmn1r5	6	56985295	56986350
DAI	F3	Accessible	6	56934684	57433553	MGI:2159456	Vmn1r6	6	57002300	57003363
DAI	F3	Accessible	6	56934684	57433553	MGI:2159467	Vmn1r7	6	57024106	57025324
DAI	F3	Accessible	6	56934684	57433553	MGI:2159469	Vmn1r8	6	57035913	57037125
DAI	F3	Accessible	6	56934684	57433553	MGI:2159466	Vmn1r9	6	57070895	57071945
DAI	F3	Accessible	6	56934684	57433553	MGI:2148522	Vmn1r10	6	57113396	57114367
DAI	F3	Accessible	6	56934684	57433553	MGI:2148524	Vmn1r11	6	57137299	57138325
DAI	F3	Accessible	6	56934684	57433553	MGI:3645555	Vmn1r12	6	57158920	57159854
DAI	F3	Accessible	6	56934684	57433553	MGI:2148526	Vmn1r13	6	57209858	57210760
DAI	F3	Accessible	6	56934684	57433553	MGI:2148528	Vmn1r14	6	57232843	57234371
DAI	F3	Accessible	6	56934684	57433553	MGI:2148527	Vmn1r15	6	57258149	57259048
DAI	F3	Accessible	6	56934684	57433553	MGI:2159465	Vmn1r16	6	57322645	57323657
DAI	F3	Accessible	6	56934684	57433553	MGI:2159452	Vmn1r17	6	57360452	57361431
DAI	F3	Accessible	6	56934684	57433553	MGI:2159462	Vmn1r18	6	57389580	57390666
DAI	F3	Accessible	6	56934684	57433553	MGI:2159463	Vmn1r19	6	57404366	57405483
DAI	F3	Accessible	6	56934684	57433553	MGI:3644381	Vmn1r20	6	57431644	57432695
DAI	F3	Accessible	6	59474810	60502950	MGI:3037026	Hdp1	6	29751222	75544489
DAI	F3	Accessible	6	59474810	60502950	MGI:3032560	Sndy1	6	50864934	145656013
DAI	F3	Accessible	6	59474810	60502950	MGI:5594354	Gm35195	6	59698167	59705903
DAI	F3	Accessible	6	59474810	60502950	MGI:5452399	Gm22622	6	59705746	59705874
DAI	F3	Accessible	6	59474810	60502950	MGI:3644382	Gm5570	6	60031967	60150045
DAI	F3	Accessible	6	59474810	60502950	MGI:5452500	Gm22723	6	60071058	60071186
DAI	F3	Accessible	6	59474810	60502950	MGI:5826622	Gm46985	6	60179142	60181776
DAI	F3	Accessible	6	59474810	60502950	MGI:4422026	n-R5s162	6	60250792	60250910
DAI	F3	Accessible	6	59474810	60502950	MGI:2443347	A530053G22Rik	6	60279043	60403707
DAI	F3	Accessible	6	59474810	60502950	MGI:5594494	Gm35335	6	60339805	60374268
DAI	F3	Accessible	6	59474810	60502950	MGI:5621708	Gm38823	6	60411196	60449685
DAI	F3	Accessible	6	59474810	60502950	MGI:5690802	Gm44410	6	60489956	60490445
DAI	F3	Accessible	6	61345948	63919484	MGI:3037026	Hdp1	6	29751222	75544489
DAI	F3	Accessible	6	61345948	63919484	MGI:3032560	Sndy1	6	50864934	145656013
DAI	F3	Accessible	6	61345948	63919484	MGI:3045354	Ccser1	6	61180324	62382865
DAI	F3	Accessible	6	61345948	63919484	MGI:5690288	Gm43896	6	61975098	61977129
DAI	F3	Accessible	6	61345948	63919484	MGI:2443660	A730075L09Rik	6	61993053	61996388
DAI	F3	Accessible	6	61345948	63919484	MGI:5451989	Gm22212	6	63200041	63200146
DAI	F3	Accessible	6	61345948	63919484	MGI:5826627	Gm46990	6	63245820	63249235
DAI	F3	Accessible	6	61345948	63919484	MGI:1924758	9330118I20Rik	6	63248494	63257625
DAI	F3	Accessible	6	61345948	63919484	MGI:95813	Grid2	6	63255876	64704323
DAI	F3	Accessible	6	61345948	63919484	MGI:5690463	Gm44071	6	63324672	63328441
DAI	F3	Accessible	6	61345948	63919484	MGI:2442993	9630021D06Rik	6	63637496	63640454
DAI	F3	Accessible	6	63919484	64553028	MGI:3037026	Hdp1	6	29751222	75544489
DAI	F3	Accessible	6	63919484	64553028	MGI:3032560	Sndy1	6	50864934	145656013
DAI	F3	Accessible	6	63919484	64553028	MGI:95813	Grid2	6	63255876	64704323
DAI	F3	Accessible	6	63919484	64553028	MGI:5690464	Gm44072	6	64040429	64041557
DAI	F3	Accessible	6	63919484	64553028	MGI:5454982	Gm25205	6	64413648	64413750
DAI	F3	Accessible	6	92093011	92147810	MGI:3032560	Sndy1	6	50864934	145656013
DAI	F3	Accessible	6	92093011	92147810	MGI:1352466	Nr2c2	6	92091390	92174294
DAI	F3	Accessible	6	92093011	92147810	MGI:5690641	Gm44249	6	92144489	92146293
DAI	F3	Accessible	7	13231292	13314868	MGI:2686755	nmf206	7	3463212	30333196
DAI	F3	Accessible	7	13231292	13314868	MGI:3052831	repro13	7	3463212	37142942
DAI	F3	Accessible	7	13231292	13314868	MGI:1891208	jrc	7	4627246	36580679
DAI	F3	Accessible	7	13231292	13314868	MGI:2447816	6330408A02Rik	7	13258967	13278721
DAI	F3	Accessible	7	13231292	13314868	MGI:101789	Lig1	7	13277283	13311433
DAI	F3	Accessible	7	17217781	18217376	MGI:2686755	nmf206	7	3463212	30333196
DAI	F3	Accessible	7	17217781	18217376	MGI:3052831	repro13	7	3463212	37142942
DAI	F3	Accessible	7	17217781	18217376	MGI:1891208	jrc	7	4627246	36580679
DAI	F3	Accessible	7	17217781	18217376	MGI:5591931	Gm32772	7	17287678	17371627
DAI	F3	Accessible	7	17217781	18217376	MGI:5625258	Gm42373	7	17306796	17311529
DAI	F3	Accessible	7	17217781	18217376	MGI:5592005	Gm32846	7	17392760	17424099
DAI	F3	Accessible	7	17217781	18217376	MGI:5622442	Gm39557	7	17415978	17418408
DAI	F3	Accessible	7	17217781	18217376	MGI:5592268	Gm33109	7	17580752	17584370
DAI	F3	Accessible	7	17217781	18217376	MGI:5454297	Gm24520	7	17610766	17610875
DAI	F3	Accessible	7	17217781	18217376	MGI:5454845	Gm25068	7	17618170	17618279
DAI	F3	Accessible	7	17217781	18217376	MGI:1920500	Ceacam5	7	17713238	17761132
DAI	F3	Accessible	7	17217781	18217376	MGI:5753725	Gm45149	7	17797825	17799996
DAI	F3	Accessible	7	17217781	18217376	MGI:1914334	Ceacam14	7	17812633	17815663
DAI	F3	Accessible	7	17217781	18217376	MGI:1914246	Ceacam11	7	17972124	17978556
DAI	F3	Accessible	7	17217781	18217376	MGI:1917035	Ceacam13	7	18009889	18019221
DAI	F3	Accessible	7	17217781	18217376	MGI:5452191	Gm22414	7	18017252	18017352
DAI	F3	Accessible	7	17217781	18217376	MGI:1914565	Ceacam12	7	18065929	18077986
DAI	F3	Accessible	7	17217781	18217376	MGI:5753189	Gm44613	7	18074016	18186952
DAI	F3	Accessible	7	17217781	18217376	MGI:2685426	Igfl3	7	18176494	18181862
DAI	F3	Accessible	7	23559389	24065545	MGI:2686755	nmf206	7	3463212	30333196
DAI	F3	Accessible	7	23559389	24065545	MGI:3052831	repro13	7	3463212	37142942
DAI	F3	Accessible	7	23559389	24065545	MGI:1891208	jrc	7	4627246	36580679
DAI	F3	Accessible	7	23559389	24065545	MGI:3782408	Vmn1r169	7	23577185	23578099
DAI	F3	Accessible	7	23559389	24065545	MGI:3644326	Vmn1r170	7	23606175	23607089
DAI	F3	Accessible	7	23559389	24065545	MGI:3033476	Vmn1r171	7	23631988	23633568
DAI	F3	Accessible	7	23559389	24065545	MGI:3033478	Vmn1r172	7	23658316	23660663
DAI	F3	Accessible	7	23559389	24065545	MGI:3645760	Vmn1r173	7	23702342	23703313
DAI	F3	Accessible	7	23559389	24065545	MGI:3033491	Vmn1r174	7	23753911	23754852
DAI	F3	Accessible	7	23559389	24065545	MGI:3648367	Vmn1r175	7	23808286	23809200
DAI	F3	Accessible	7	23559389	24065545	MGI:3809206	Vmn1r176	7	23834812	23835726
DAI	F3	Accessible	7	23559389	24065545	MGI:3033481	Vmn1r177	7	23865520	23866449
DAI	F3	Accessible	7	23559389	24065545	MGI:3033482	Vmn1r178	7	23893529	23894443
DAI	F3	Accessible	7	23559389	24065545	MGI:3033486	Vmn1r179	7	23928386	23929357
DAI	F3	Accessible	7	23559389	24065545	MGI:3033485	Vmn1r180	7	23952387	23953356
DAI	F3	Accessible	7	23559389	24065545	MGI:3033489	Vmn1r181	7	23984065	23985048
DAI	F3	Accessible	7	23559389	24065545	MGI:3033488	V1rd19	7	24003091	24004247
DAI	F3	Accessible	7	23559389	24065545	MGI:5595853	Gm36694	7	24054232	24073164
DAI	F3	Accessible	7	23559389	24065545	MGI:3033484	Vmn1r183	7	24054774	24055691
DAI	F3	Accessible	7	25919316	26362572	MGI:2686755	nmf206	7	3463212	30333196
DAI	F3	Accessible	7	25919316	26362572	MGI:3052831	repro13	7	3463212	37142942
DAI	F3	Accessible	7	25919316	26362572	MGI:1891208	jrc	7	4627246	36580679
DAI	F3	Accessible	7	25919316	26362572	MGI:88598	Cyp2b10	7	25897620	25926624
DAI	F3	Accessible	7	25919316	26362572	MGI:2652842	BC026762	7	26009889	26012391
DAI	F3	Accessible	7	25919316	26362572	MGI:88599	Cyp2b13	7	26061497	26096197
DAI	F3	Accessible	7	25919316	26362572	MGI:88600	Cyp2b9	7	26173411	26210661
DAI	F3	Accessible	7	25919316	26362572	MGI:3852451	Vmn1r184	7	26266831	26267775
DAI	F3	Accessible	7	25919316	26362572	MGI:5625260	Gm42375	7	26304421	26307286
DAI	F3	Accessible	7	25919316	26362572	MGI:88596	Cyp2a4	7	26307169	26315088
DAI	F3	Accessible	7	25919316	26362572	MGI:3028627	Nlrp9c	7	26322473	26403700
DAI	F3	Accessible	7	26362572	26752610	MGI:2686755	nmf206	7	3463212	30333196
DAI	F3	Accessible	7	26362572	26752610	MGI:3052831	repro13	7	3463212	37142942
DAI	F3	Accessible	7	26362572	26752610	MGI:1891208	jrc	7	4627246	36580679
DAI	F3	Accessible	7	26362572	26752610	MGI:3028627	Nlrp9c	7	26322473	26403700
DAI	F3	Accessible	7	26362572	26752610	MGI:2443697	Nlrp4a	7	26435113	26476142
DAI	F3	Accessible	7	26362572	26752610	MGI:5455724	Gm25947	7	26531184	26531293
DAI	F3	Accessible	7	26362572	26752610	MGI:2675292	Nlrp9a	7	26535023	26575615
DAI	F3	Accessible	7	26362572	26752610	MGI:2159634	Vmn1r185	7	26611021	26612164
DAI	F3	Accessible	7	26362572	26752610	MGI:3646735	Cyp2b23	7	26665227	26686437
DAI	F3	Accessible	7	62727514	63081123	MGI:3644757	A26c2	7	62778423	62823673
DAI	F3	Accessible	7	95458766	95911112	MGI:2653838	chtl	7	87493929	97902584
DAI	F3	Accessible	7	95458766	95911112	MGI:5621934	Gm39049	7	95775449	95781171
DAI	F3	Accessible	7	98606805	98655540	MGI:1924203	Emsy	7	98587137	98656783
DAI	F3	Accessible	7	98655540	98725708	MGI:1924203	Emsy	7	98587137	98656783
DAI	F3	Accessible	7	98655540	98725708	MGI:1923090	4930558N01Rik	7	98656198	98657829
DAI	F3	Accessible	7	98655540	98725708	MGI:5753708	Gm45132	7	98678106	98680647
DAI	F3	Accessible	7	98655540	98725708	MGI:3782954	Gm15506	7	98682336	98702928
DAI	F3	Accessible	7	98655540	98725708	MGI:1920231	Thap12	7	98703103	98718062
DAI	F3	Accessible	7	98655540	98725708	MGI:5011841	Gm19656	7	98720057	98728760
DAI	F3	Accessible	7	124065693	124115167	MGI:1333792	Hs3st4	7	123982869	124398989
DAI	F3	Accessible	8	5006925	5644728	MGI:97375	nr	8	4976602	13650928
DAI	F3	Accessible	8	5006925	5644728	MGI:4421941	n-R5s93	8	5069259	5069377
DAI	F3	Accessible	8	5006925	5644728	MGI:1201406	Slc10a2	8	5083219	5105351
DAI	F3	Accessible	8	5006925	5644728	MGI:4421942	n-R5s94	8	5332995	5333113
DAI	F3	Accessible	8	5006925	5644728	MGI:5753269	Gm44693	8	5436984	5440990
DAI	F3	Accessible	8	5644728	6473676	MGI:97375	nr	8	4976602	13650928
DAI	F3	Accessible	8	5644728	6473676	MGI:5452342	Gm22565	8	5705427	5705495
DAI	F3	Accessible	8	5644728	6473676	MGI:5753419	Gm44843	8	6034867	6036262
DAI	F3	Accessible	8	5644728	6473676	MGI:5753418	Gm44842	8	6218668	6222039
DAI	F3	Accessible	8	5644728	6473676	MGI:5454065	Gm24288	8	6223819	6223962
DAI	F3	Accessible	8	29295601	30558863	MGI:5591780	Gm32621	8	29530349	29532136
DAI	F3	Accessible	8	29295601	30558863	MGI:5591837	Gm32678	8	29610770	29614259
DAI	F3	Accessible	8	29295601	30558863	MGI:5622039	Gm39154	8	30112310	30121214
DAI	F3	Accessible	8	29295601	30558863	MGI:5791326	Gm45490	8	30439747	30442224
DAI	F3	Accessible	8	29295601	30558863	MGI:5791325	Gm45489	8	30482983	30513811
DAI	F3	Accessible	8	36618130	36738822	MGI:96102	Hk	8	32016544	49436343
DAI	F3	Accessible	8	36618130	36738822	MGI:1354949	Dlc1	8	36567751	36953143
DAI	F3	Accessible	8	36618130	36738822	MGI:1924613	9530004P13Rik	8	36646993	36647964
DAI	F3	Accessible	8	37358707	37887106	MGI:96102	Hk	8	32016544	49436343
DAI	F3	Accessible	8	37358707	37887106	MGI:2388820	Sgcz	8	37522298	38661508
DAI	F3	Accessible	8	37887106	38710813	MGI:96102	Hk	8	32016544	49436343
DAI	F3	Accessible	8	37887106	38710813	MGI:2388820	Sgcz	8	37522298	38661508
DAI	F3	Accessible	8	37887106	38710813	MGI:4413932	n-TLcag2	8	38213201	38213283
DAI	F3	Accessible	8	37887106	38710813	MGI:3619393	Mir383	8	38252133	38252202
DAI	F3	Accessible	8	37887106	38710813	MGI:2444454	9330187G09Rik	8	38513399	38517638
DAI	F3	Accessible	8	37887106	38710813	MGI:5623378	Gm40493	8	38659763	38671066
DAI	F3	Accessible	8	42808017	43121065	MGI:96102	Hk	8	32016544	49436343
DAI	F3	Accessible	8	49088957	49878846	MGI:96102	Hk	8	32016544	49436343
DAI	F3	Accessible	8	49088957	49878846	MGI:96220	Hpvc1	8	49184532	49186665
DAI	F3	Accessible	8	49088957	49878846	MGI:5804947	Gm45832	8	49230527	49231969
DAI	F3	Accessible	8	49088957	49878846	MGI:1922609	4930555F03Rik	8	49370886	49548994
DAI	F3	Accessible	8	49088957	49878846	MGI:5791413	Gm45577	8	49462453	49464739
DAI	F3	Accessible	8	49088957	49878846	MGI:5804812	Gm45697	8	49485770	49488645
DAI	F3	Accessible	8	49088957	49878846	MGI:5804811	Gm45696	8	49521424	49522408
DAI	F3	Accessible	8	49088957	49878846	MGI:1924135	6430514K02Rik	8	49738479	49739895
DAI	F3	Accessible	8	49088957	49878846	MGI:5791157	Gm45321	8	49818937	49949006
DAI	F3	Accessible	8	49088957	49878846	MGI:5791158	Gm45322	8	49838068	49839428
DAI	F3	Accessible	8	91228131	91312759	MGI:97832	Q	8	68123250	94173804
DAI	F3	Accessible	8	91228131	91312759	MGI:3586971	nmf242	8	84220392	92685497
DAI	F3	Accessible	8	91228131	91312759	MGI:107456	Fts	8	90905517	92728652
DAI	F3	Accessible	8	91228131	91312759	MGI:1920563	Rpgrip1l	8	91217030	91313262
DAI	F3	Accessible	8	91228131	91312759	MGI:5791498	Gm45662	8	91258438	91260535
DAI	F3	Accessible	8	91228131	91312759	MGI:5595322	Gm36163	8	91273747	91300367
DAI	F3	Accessible	8	91228131	91312759	MGI:5791264	Gm45428	8	91305967	91307755
DAI	F3	Accessible	8	112736685	113269148	MGI:2183572	Cntnap4	8	112570043	112882717
DAI	F3	Accessible	8	112736685	113269148	MGI:5805019	Gm45904	8	112880460	113004997
DAI	F3	Accessible	8	112736685	113269148	MGI:1915879	1110013I04Rik	8	112961447	112962559
DAI	F3	Accessible	8	112736685	113269148	MGI:3642651	Gm10280	8	113067262	113093334
DAI	F3	Accessible	8	112736685	113269148	MGI:5589055	Gm29896	8	113134783	113140159
DAI	F3	Accessible	8	128686402	129193097	MGI:5825703	Gm46066	8	128684732	128686598
DAI	F3	Accessible	8	128686402	129193097	MGI:96610	Itgb1	8	128685654	128733200
DAI	F3	Accessible	8	128686402	129193097	MGI:3782126	Gm3952	8	128745963	128798694
DAI	F3	Accessible	8	128686402	129193097	MGI:5455877	Gm26100	8	128771170	128771296
DAI	F3	Accessible	8	128686402	129193097	MGI:1921953	Ccdc7a	8	128980019	129065517
DAI	F3	Accessible	8	128686402	129193097	MGI:5452322	Gm22545	8	129017890	129018021
DAI	F3	Accessible	8	128686402	129193097	MGI:1922703	Ccdc7b	8	129067134	129183732
DAI	F3	Accessible	8	128686402	129193097	MGI:5452151	Gm22374	8	129113295	129113426
DAI	F3	Accessible	8	128686402	129193097	MGI:3779215	Gm10999	8	129129097	129131661
DAI	F3	Accessible	9	3337384	3937231	MGI:1914917	Alkbh8	9	3335140	3391154
DAI	F3	Accessible	9	3337384	3937231	MGI:5454695	Gm24918	9	3352657	3352786
DAI	F3	Accessible	9	3337384	3937231	MGI:5453052	Gm23275	9	3395439	3395542
DAI	F3	Accessible	9	3337384	3937231	MGI:1918023	Cwf19l2	9	3403592	3479236
DAI	F3	Accessible	9	3337384	3937231	MGI:5623391	Gm40506	9	3529135	3532818
DAI	F3	Accessible	9	3337384	3937231	MGI:2660877	Gucy1a2	9	3532778	3894736
DAI	F3	Accessible	9	6931915	7370739	MGI:107736	Dync2h1	9	6928503	7184446
DAI	F3	Accessible	9	6931915	7370739	MGI:1924113	Dcun1d5	9	7184373	7207042
DAI	F3	Accessible	9	6931915	7370739	MGI:5590798	Gm31639	9	7255494	7271508
DAI	F3	Accessible	9	6931915	7370739	MGI:1340026	Mmp13	9	7272514	7283331
DAI	F3	Accessible	9	6931915	7370739	MGI:97005	Mmp12	9	7344381	7369499
DAI	F3	Accessible	9	6931915	7370739	MGI:1933847	Mmp1b	9	7368239	7388047
DAI	F3	Accessible	9	15286828	15437980	MGI:1918234	4931406C07Rik	9	15283337	15306448
DAI	F3	Accessible	9	15286828	15437980	MGI:1922566	Taf1d	9	15306214	15316991
DAI	F3	Accessible	9	15286828	15437980	MGI:5562783	Mir7650	9	15312611	15312669
DAI	F3	Accessible	9	15286828	15437980	MGI:5455277	Gm25500	9	15312611	15312669
DAI	F3	Accessible	9	15286828	15437980	MGI:5454232	Gm24455	9	15313802	15313932
DAI	F3	Accessible	9	15286828	15437980	MGI:5454076	Gm24299	9	15314074	15314144
DAI	F3	Accessible	9	15286828	15437980	MGI:5455568	Gm25791	9	15314845	15314981
DAI	F3	Accessible	9	15286828	15437980	MGI:5452397	Gm22620	9	15315189	15315321
DAI	F3	Accessible	9	15286828	15437980	MGI:5454134	Gm24357	9	15315522	15315595
DAI	F3	Accessible	9	15286828	15437980	MGI:5453232	Gm23455	9	15316489	15316588
DAI	F3	Accessible	9	15286828	15437980	MGI:5452356	Gm22579	9	15316676	15316808
DAI	F3	Accessible	9	15286828	15437980	MGI:2442521	Cep295	9	15316915	15357788
DAI	F3	Accessible	9	15286828	15437980	MGI:3819489	Scarna9	9	15326289	15326330
DAI	F3	Accessible	9	15286828	15437980	MGI:5454116	Gm24339	9	15326464	15326539
DAI	F3	Accessible	9	15286828	15437980	MGI:4414988	Gm16568	9	15330573	15335345
DAI	F3	Accessible	9	15286828	15437980	MGI:5594132	Gm34973	9	15381367	15387425
DAI	F3	Accessible	9	15286828	15437980	MGI:5622179	Gm39294	9	15432188	15452119
DAI	F3	Accessible	9	28309807	28975467	MGI:97397	Opcml	9	27790775	28925410
DAI	F3	Accessible	9	28309807	28975467	MGI:5622198	Gm39313	9	28364421	28402525
DAI	F3	Accessible	9	29639805	29682501	MGI:2446259	Ntm	9	28994750	29963141
DAI	F3	Accessible	9	32792371	33003132	MGI:3781509	Gm3331	9	32813734	32834104
DAI	F3	Accessible	9	32792371	33003132	MGI:5610395	Gm37167	9	32839527	32839922
DAI	F3	Accessible	9	32792371	33003132	MGI:5521005	Gm27162	9	32904937	32928966
DAI	F3	Accessible	9	32792371	33003132	MGI:5610420	Gm37192	9	32971037	32972384
DAI	F3	Accessible	9	50901237	51051005	MGI:3590179	repro28	9	49514376	69831153
DAI	F3	Accessible	9	50901237	51051005	MGI:3708996	repro36	9	50199725	60494414
DAI	F3	Accessible	9	50901237	51051005	MGI:3708257	repro46	9	50753738	56901655
DAI	F3	Accessible	9	50901237	51051005	MGI:2445031	Sik2	9	50892801	51009073
DAI	F3	Accessible	9	50901237	51051005	MGI:5591840	Gm32681	9	51046418	51069231
DAI	F3	Accessible	9	55935426	56059167	MGI:3590179	repro28	9	49514376	69831153
DAI	F3	Accessible	9	55935426	56059167	MGI:3708996	repro36	9	50199725	60494414
DAI	F3	Accessible	9	55935426	56059167	MGI:3708257	repro46	9	50753738	56901655
DAI	F3	Accessible	9	55935426	56059167	MGI:1925976	Scaper	9	55549879	55938119
DAI	F3	Accessible	9	55935426	56059167	MGI:1922508	4930563M21Rik	9	55962589	56010550
DAI	F3	Accessible	9	55935426	56059167	MGI:1349765	Rcn2	9	56041845	56061882
DAI	F3	Accessible	9	62562960	62604900	MGI:3590179	repro28	9	49514376	69831153
DAI	F3	Accessible	9	66351286	66481802	MGI:3590179	repro28	9	49514376	69831153
DAI	F3	Accessible	9	66351286	66481802	MGI:4821841	avc3	9	63603876	68829021
DAI	F3	Accessible	9	66351286	66481802	MGI:2384589	Herc1	9	66350450	66508775
DAI	F3	Accessible	9	66351286	66481802	MGI:5453205	Gm23428	9	66360641	66360742
DAI	F3	Accessible	9	66351286	66481802	MGI:5579085	Gm28379	9	66417746	66448496
DAI	F3	Accessible	9	95858650	95953221	MGI:96848	Ltw3	9	86581371	107920383
DAI	F3	Accessible	9	95858650	95953221	MGI:108028	Atr	9	95857597	95951644
DAI	F3	Accessible	9	95858650	95953221	MGI:5453781	Gm24004	9	95934613	95934790
DAI	F3	Accessible	9	95858650	95953221	MGI:4439718	Gm16794	9	95942045	95959393
DAI	F3	Accessible	9	100545198	100644845	MGI:96848	Ltw3	9	86581371	107920383
DAI	F3	Accessible	9	100545198	100644845	MGI:109601	Nck1	9	100492293	100546134
DAI	F3	Accessible	9	100545198	100644845	MGI:5825776	Gm46139	9	100540273	100551230
DAI	F3	Accessible	9	100545198	100644845	MGI:2685365	Slc35g2	9	100552188	100571090
DAI	F3	Accessible	9	100545198	100644845	MGI:1098658	Stag1	9	100597798	100959375
DAI	F3	Accessible	9	101633578	101906499	MGI:96848	Ltw3	9	86581371	107920383
DAI	F3	Accessible	9	101633578	101906499	MGI:5580227	Gm29521	9	101770372	101862489
DAI	F3	Accessible	9	117938478	118065499	MGI:5451785	Gm22008	9	117999336	117999430
DAI	F3	Accessible	9	117938478	118065499	MGI:1351332	Azi2	9	118040499	118069794
DAI	F3	Accessible	9	117938478	118065499	MGI:1915149	Cmc1	9	118064522	118150177
DAI	F3	Accessible	10	14667669	15207980	MGI:2676261	Xiaf3	10	11642896	53772211
DAI	F3	Accessible	10	14667669	15207980	MGI:1913451	Vta1	10	14654755	14705560
DAI	F3	Accessible	10	14667669	15207980	MGI:3801867	Gm16234	10	14664220	14668318
DAI	F3	Accessible	10	14667669	15207980	MGI:1100525	Nmbr	10	14705591	14770850
DAI	F3	Accessible	10	14667669	15207980	MGI:1916662	1700016L04Rik	10	14705609	14759019
DAI	F3	Accessible	10	14667669	15207980	MGI:1923993	Gje1	10	14715623	14718214
DAI	F3	Accessible	10	14667669	15207980	MGI:3704350	B230364G03Rik	10	14758635	14760720
DAI	F3	Accessible	10	14667669	15207980	MGI:5453669	Gm23892	10	14984670	14984799
DAI	F3	Accessible	10	49079551	49778213	MGI:2676261	Xiaf3	10	11642896	53772211
DAI	F3	Accessible	10	49079551	49778213	MGI:3043035	Gn	10	18383585	118150744
DAI	F3	Accessible	10	49079551	49778213	MGI:3772850	fsq	10	43656132	53772211
DAI	F3	Accessible	10	49079551	49778213	MGI:95815	Grik2	10	49099460	49788766
DAI	F3	Accessible	10	49079551	49778213	MGI:5477037	Gm26543	10	49219422	49225653
DAI	F3	Accessible	10	49079551	49778213	MGI:2441822	A730043B01Rik	10	49706666	49707887
DAI	F3	Accessible	10	52557192	53040480	MGI:2676261	Xiaf3	10	11642896	53772211
DAI	F3	Accessible	10	52557192	53040480	MGI:3043035	Gn	10	18383585	118150744
DAI	F3	Accessible	10	52557192	53040480	MGI:3772850	fsq	10	43656132	53772211
DAI	F3	Accessible	10	52557192	53040480	MGI:5595224	Gm36065	10	52594442	52596645
DAI	F3	Accessible	10	52557192	53040480	MGI:2139810	Slc35f1	10	52690533	53111622
DAI	F3	Accessible	10	52557192	53040480	MGI:5595282	Gm36123	10	52768755	52772003
DAI	F3	Accessible	10	52557192	53040480	MGI:5623532	Gm40647	10	52804356	52815822
DAI	F3	Accessible	10	52557192	53040480	MGI:5455441	Gm25664	10	52905638	52905744
DAI	F3	Accessible	10	106219694	106677619	MGI:3043035	Gn	10	18383585	118150744
DAI	F3	Accessible	10	106219694	106677619	MGI:3697434	C230021G24Rik	10	106466939	106470768
DAI	F3	Accessible	10	106219694	106677619	MGI:2443834	Ppfia2	10	106470270	106933468
DAI	F3	Accessible	10	106219694	106677619	MGI:1923083	4930532I03Rik	10	106555195	106602480
DAI	F3	Accessible	10	106677619	106913096	MGI:3043035	Gn	10	18383585	118150744
DAI	F3	Accessible	10	106677619	106913096	MGI:2443834	Ppfia2	10	106470270	106933468
DAI	F3	Accessible	11	12129191	12603824	MGI:105056	Cobl	11	12236608	12464960
DAI	F3	Accessible	11	12129191	12603824	MGI:5622466	Gm39581	11	12242309	12263293
DAI	F3	Accessible	11	12129191	12603824	MGI:3651521	Gm12002	11	12314514	12351028
DAI	F3	Accessible	11	12129191	12603824	MGI:5589755	Gm30596	11	12379434	12388976
DAI	F3	Accessible	11	13008274	16204202	MGI:5589929	Gm30770	11	13941722	13955732
DAI	F3	Accessible	11	13008274	16204202	MGI:1922530	4930554G24Rik	11	14072103	14179041
DAI	F3	Accessible	11	13008274	16204202	MGI:1920557	1700046C09Rik	11	14560355	14599225
DAI	F3	Accessible	11	13008274	16204202	MGI:1920677	Pom121l12	11	14599276	14600314
DAI	F3	Accessible	11	13008274	16204202	MGI:5454484	Gm24707	11	15412300	15412406
DAI	F3	Accessible	11	13008274	16204202	MGI:5455267	Gm25490	11	15452422	15452551
DAI	F3	Accessible	11	13008274	16204202	MGI:5610547	Gm37319	11	16037793	16038428
DAI	F3	Accessible	11	29445093	29513795	MGI:1925177	Ccdc88a	11	29373658	29510808
DAI	F3	Accessible	11	29445093	29513795	MGI:1915189	Prorsd1	11	29511757	29515033
DAI	F3	Accessible	11	33284818	33505726	MGI:1929706	Ranbp17	11	33211795	33513746
DAI	F3	Accessible	11	50026170	50084925	MGI:3578736	Hlb290	11	36391750	76087800
DAI	F3	Accessible	11	50026170	50084925	MGI:1891717	Rnf130	11	50025346	50104758
DAI	F3	Accessible	11	50026170	50084925	MGI:2445139	B130040O20Rik	11	50063853	50067411
DAI	F3	Accessible	11	50026170	50084925	MGI:3619355	Mir340	11	50069702	50069799
DAI	F3	Accessible	11	56315155	56920762	MGI:3578736	Hlb290	11	36391750	76087800
DAI	F3	Accessible	11	56315155	56920762	MGI:5591659	Gm32500	11	56386988	56425531
DAI	F3	Accessible	11	56315155	56920762	MGI:5452380	Gm22603	11	56482949	56483044
DAI	F3	Accessible	11	56315155	56920762	MGI:5591808	Gm32649	11	56619118	56623571
DAI	F3	Accessible	11	56315155	56920762	MGI:5825898	Gm46261	11	56625709	56665284
DAI	F3	Accessible	11	56315155	56920762	MGI:5622711	Gm39826	11	56719507	56726642
DAI	F3	Accessible	11	73300139	74119898	MGI:3578736	Hlb290	11	36391750	76087800
DAI	F3	Accessible	11	73300139	74119898	MGI:3628524	nmf420	11	58599729	76963931
DAI	F3	Accessible	11	73300139	74119898	MGI:2651828	nmf65	11	69039071	89076112
DAI	F3	Accessible	11	73300139	74119898	MGI:2181407	Trpv3	11	73267388	73300363
DAI	F3	Accessible	11	73300139	74119898	MGI:87914	Aspa	11	73304992	73329596
DAI	F3	Accessible	11	73300139	74119898	MGI:2685728	Spata22	11	73329741	73355913
DAI	F3	Accessible	11	73300139	74119898	MGI:109315	Olfr20	11	73350839	73354795
DAI	F3	Accessible	11	73300139	74119898	MGI:3030210	Olfr376	11	73371246	73375704
DAI	F3	Accessible	11	73300139	74119898	MGI:102698	Olfr1	11	73395076	73399495
DAI	F3	Accessible	11	73300139	74119898	MGI:3030212	Olfr378	11	73425037	73428477
DAI	F3	Accessible	11	73300139	74119898	MGI:3030214	Olfr380	11	73453275	73457458
DAI	F3	Accessible	11	73300139	74119898	MGI:3030215	Olfr381	11	73485887	73491477
DAI	F3	Accessible	11	73300139	74119898	MGI:3030216	Olfr382	11	73516259	73517197
DAI	F3	Accessible	11	73300139	74119898	MGI:3030219	Olfr385	11	73588798	73589736
DAI	F3	Accessible	11	73300139	74119898	MGI:3030218	Olfr384	11	73602582	73603520
DAI	F3	Accessible	11	73300139	74119898	MGI:1923640	Zfp735	11	73688778	73713798
DAI	F3	Accessible	11	73300139	74119898	MGI:5452158	Gm22381	11	73756037	73756143
DAI	F3	Accessible	11	73300139	74119898	MGI:3030223	Olfr389	11	73776387	73780589
DAI	F3	Accessible	11	73300139	74119898	MGI:3030224	Olfr390	11	73782966	73787875
DAI	F3	Accessible	11	73300139	74119898	MGI:3030225	Olfr391-ps	11	73798753	73803052
DAI	F3	Accessible	11	73300139	74119898	MGI:3030226	Olfr392	11	73814118	73816880
DAI	F3	Accessible	11	73300139	74119898	MGI:3030227	Olfr393	11	73847185	73848123
DAI	F3	Accessible	11	73300139	74119898	MGI:3030228	Olfr394	11	73887438	73888370
DAI	F3	Accessible	11	73300139	74119898	MGI:3030229	Olfr395	11	73906552	73907490
DAI	F3	Accessible	11	73300139	74119898	MGI:109312	Olfr23	11	73940205	73941254
DAI	F3	Accessible	11	73300139	74119898	MGI:3030231	Olfr397	11	73964530	73965620
DAI	F3	Accessible	11	73300139	74119898	MGI:3030232	Olfr398	11	73983662	73990290
DAI	F3	Accessible	11	73300139	74119898	MGI:2177522	Olfr139	11	74044325	74056551
DAI	F3	Accessible	11	73300139	74119898	MGI:3030233	Olfr399	11	74053776	74054778
DAI	F3	Accessible	11	73300139	74119898	MGI:3650906	Zfp616	11	74069955	74087292
DAI	F3	Accessible	11	91006138	91470598	MGI:3641286	Alo1	11	81775249	97007000
DAI	F3	Accessible	11	108857017	108887197	MGI:2663828	nmf148	11	98683655	109328475
DAI	F3	Accessible	11	108857017	108887197	MGI:3665140	Bolt	11	102894911	113919427
DAI	F3	Accessible	11	108857017	108887197	MGI:1923673	Cep112	11	108425192	108860615
DAI	F3	Accessible	11	108857017	108887197	MGI:5825935	Gm46298	11	108864079	108912539
DAI	F3	Accessible	12	10371659	10633747	MGI:1918131	Nt5c1b	12	10369973	10390173
DAI	F3	Accessible	12	10371659	10633747	MGI:1920402	Rdh14	12	10390772	10395562
DAI	F3	Accessible	12	10371659	10633747	MGI:5621292	Gm38407	12	10446388	10531303
DAI	F3	Accessible	12	29372817	29532942	MGI:5590809	Gm31650	12	29439514	29458362
DAI	F3	Accessible	12	29372817	29532942	MGI:5012393	Gm20208	12	29526958	29532197
DAI	F3	Accessible	12	29372817	29532942	MGI:1100511	Myt1l	12	29528384	29923213
DAI	F3	Accessible	12	72875827	72937281	MGI:3032536	Eccp	12	35901444	82619165
DAI	F3	Accessible	12	72875827	72937281	MGI:1923051	4930447C04Rik	12	72881109	72940774
DAI	F3	Accessible	12	88842302	89195764	MGI:1096389	Nrxn3	12	88722876	90334935
DAI	F3	Accessible	12	88842302	89195764	MGI:5623422	Gm40537	12	88934674	88969655
DAI	F3	Accessible	13	4001992	4663411	MGI:2145458	Akr1c14	13	4049011	4090422
DAI	F3	Accessible	13	4001992	4663411	MGI:2145420	Akr1c18	13	4132615	4150654
DAI	F3	Accessible	13	4001992	4663411	MGI:1351662	Akr1c13	13	4191184	4205596
DAI	F3	Accessible	13	4001992	4663411	MGI:4413953	n-TKctt6	13	4224148	4224220
DAI	F3	Accessible	13	4001992	4663411	MGI:2653678	Akr1c19	13	4228700	4248681
DAI	F3	Accessible	13	4001992	4663411	MGI:5623541	Gm40656	13	4255171	4258461
DAI	F3	Accessible	13	4001992	4663411	MGI:1351661	Akr1c12	13	4268172	4279433
DAI	F3	Accessible	13	4001992	4663411	MGI:3642527	Gm9973	13	4364550	4391259
DAI	F3	Accessible	13	4001992	4663411	MGI:1933427	Akr1c6	13	4434306	4457530
DAI	F3	Accessible	13	4001992	4663411	MGI:2151104	Akr1c20	13	4486972	4523344
DAI	F3	Accessible	13	4001992	4663411	MGI:5623542	Gm40657	13	4555411	4565781
DAI	F3	Accessible	13	4001992	4663411	MGI:1924587	Akr1c21	13	4574075	4586541
DAI	F3	Accessible	13	4001992	4663411	MGI:1914758	Akr1e1	13	4590757	4609174
DAI	F3	Accessible	13	15774485	15997515	MGI:1918321	4933412O06Rik	13	15781664	15802630
DAI	F3	Accessible	13	15774485	15997515	MGI:5439406	A530046M15Rik	13	15807243	15827537
DAI	F3	Accessible	13	15774485	15997515	MGI:2145514	A530058O07Rik	13	15817315	15820711
DAI	F3	Accessible	13	15774485	15997515	MGI:5590609	Gm31450	13	15931682	15934681
DAI	F3	Accessible	13	17877658	18205558	MGI:1927243	Rala	13	17880575	17944239
DAI	F3	Accessible	13	17877658	18205558	MGI:5591858	Gm32699	13	17944291	17946278
DAI	F3	Accessible	13	17877658	18205558	MGI:3026956	A930027P06Rik	13	17951937	17954911
DAI	F3	Accessible	13	17877658	18205558	MGI:1914258	Yae1d1	13	17986640	17993351
DAI	F3	Accessible	13	17877658	18205558	MGI:5611116	Gm37888	13	18014055	18020620
DAI	F3	Accessible	13	17877658	18205558	MGI:1921242	4930448F12Rik	13	18084947	18100202
DAI	F3	Accessible	13	17877658	18205558	MGI:2443631	Pou6f2	13	18121101	18382041
DAI	F3	Accessible	13	25471223	26944016	MGI:3649797	Gm11351	13	25921033	25930941
DAI	F3	Accessible	13	25471223	26944016	MGI:1920826	1700092E19Rik	13	26284151	26312406
DAI	F3	Accessible	13	25471223	26944016	MGI:1194493	Hdgfl1	13	26768173	26770119
DAI	F3	Accessible	13	25471223	26944016	MGI:1918166	4921520N01Rik	13	26770192	26772726
DAI	F3	Accessible	13	31845906	31975356	MGI:1891112	Gmds	13	31819579	32338712
DAI	F3	Accessible	13	31845906	31975356	MGI:5594891	Gm35732	13	31971086	31972329
DAI	F3	Accessible	13	77714546	78008331	MGI:1915925	Fam172a	13	77708690	78166238
DAI	F3	Accessible	13	77714546	78008331	MGI:2441882	C130063H03Rik	13	77837859	77840516
DAI	F3	Accessible	13	84548157	86383748	MGI:5593355	Gm34196	13	84573766	84906167
DAI	F3	Accessible	13	84548157	86383748	MGI:5593405	Gm34246	13	84677177	84699677
DAI	F3	Accessible	13	84548157	86383748	MGI:3782251	Gm4076	13	85126999	85127514
DAI	F3	Accessible	13	84548157	86383748	MGI:1913921	Ccnh	13	85189408	85223469
DAI	F3	Accessible	13	84548157	86383748	MGI:97860	Rasa1	13	85214780	85289029
DAI	F3	Accessible	13	84548157	86383748	MGI:5610869	Gm37641	13	85411681	85411919
DAI	F3	Accessible	13	84548157	86383748	MGI:5593685	Gm34526	13	86017038	86038907
DAI	F3	Accessible	13	84548157	86383748	MGI:103226	Cox7c	13	86044816	86046904
DAI	F3	Accessible	13	84548157	86383748	MGI:5452351	Gm22574	13	86044989	86045048
DAI	F3	Accessible	13	116315982	116704867	MGI:5452975	Gm23198	13	116675878	116675968
DAI	F3	Accessible	14	27825991	28271573	MGI:1925040	A930006J02Rik	14	25143367	48778390
DAI	F3	Accessible	14	27825991	28271573	MGI:1098749	Erc2	14	27622428	28478537
DAI	F3	Accessible	14	27825991	28271573	MGI:5791481	Gm45645	14	27838165	27876217
DAI	F3	Accessible	14	27825991	28271573	MGI:5594155	Gm34996	14	27876669	27884501
DAI	F3	Accessible	14	38140615	39434125	MGI:1925040	A930006J02Rik	14	25143367	48778390
DAI	F3	Accessible	14	38140615	39434125	MGI:5590615	Gm31456	14	38279215	38333408
DAI	F3	Accessible	14	38140615	39434125	MGI:1097165	Nrg3	14	38368952	39473088
DAI	F3	Accessible	14	38140615	39434125	MGI:5313088	Gm20641	14	38522049	38532311
DAI	F3	Accessible	14	38140615	39434125	MGI:5826123	Gm46486	14	38802884	38898182
DAI	F3	Accessible	14	38140615	39434125	MGI:2443751	A830055N07Rik	14	38851334	38856758
DAI	F3	Accessible	14	38140615	39434125	MGI:1922420	Nrg3os	14	38898302	38958794
DAI	F3	Accessible	14	38140615	39434125	MGI:5530714	Gm27332	14	38899833	38899944
DAI	F3	Accessible	14	38140615	39434125	MGI:1924495	9330199C07Rik	14	38936424	38937442
DAI	F3	Accessible	14	38140615	39434125	MGI:5313089	Gm20642	14	39220071	39250430
DAI	F3	Accessible	14	38140615	39434125	MGI:5590765	Gm31606	14	39406540	39418868
DAI	F3	Accessible	14	40448385	40715013	MGI:1925040	A930006J02Rik	14	25143367	48778390
DAI	F3	Accessible	14	51326076	51530171	MGI:1922627	4930597G03Rik	14	51317335	51345489
DAI	F3	Accessible	14	51326076	51530171	MGI:3643454	Gm7247	14	51361756	51569982
DAI	F3	Accessible	14	51326076	51530171	MGI:1316662	Vmn2r88	14	51411074	51419527
DAI	F3	Accessible	14	51326076	51530171	MGI:1316707	Vmn2r89	14	51451962	51461293
DAI	F3	Accessible	14	51326076	51530171	MGI:3782361	Gm4185	14	51479969	51483178
DAI	F3	Accessible	14	51530171	51836605	MGI:3643454	Gm7247	14	51361756	51569982
DAI	F3	Accessible	14	51530171	51836605	MGI:3646060	Gm5622	14	51552790	51662953
DAI	F3	Accessible	14	51530171	51836605	MGI:4938002	Gm17175	14	51568892	51574063
DAI	F3	Accessible	14	51530171	51836605	MGI:4938001	Gm17174	14	51586938	51592136
DAI	F3	Accessible	14	51530171	51836605	MGI:4937905	Gm17078	14	51606066	51611310
DAI	F3	Accessible	14	51530171	51836605	MGI:3782357	Gm4181	14	51630273	51635666
DAI	F3	Accessible	14	51530171	51836605	MGI:4937906	Gm17079	14	51690308	51695448
DAI	F3	Accessible	14	51530171	51836605	MGI:3648769	Gm5800	14	51711643	51717183
DAI	F3	Accessible	14	51530171	51836605	MGI:2656551	Ang4	14	51763878	51773590
DAI	F3	Accessible	14	51530171	51836605	MGI:2682312	AY358078	14	51800046	51826359
DAI	F3	Accessible	14	62676212	62759638	MGI:2442020	Serpine3	14	62663667	62692243
DAI	F3	Accessible	14	62676212	62759638	MGI:1202397	Ints6	14	62676330	62761112
DAI	F3	Accessible	14	75285167	75318127	MGI:1914552	Zc3h13	14	75284373	75344426
DAI	F3	Accessible	15	13420200	15048527	MGI:5453857	Gm24080	15	14735053	14735284
DAI	F3	Accessible	15	28544553	29837845	MGI:5590846	Gm31687	15	28858890	28874657
DAI	F3	Accessible	15	28544553	29837845	MGI:5624166	Gm41281	15	29372467	29375533
DAI	F3	Accessible	15	28544553	29837845	MGI:4950403	Mir3964	15	29713331	29713404
DAI	F3	Accessible	15	40656512	41059670	MGI:1334444	Zfpm2	15	40655042	41104592
DAI	F3	Accessible	15	40656512	41059670	MGI:5592512	Gm33353	15	40735356	40741929
DAI	F3	Accessible	15	44592873	45041205	MGI:2183153	Pkhd1l1	15	44457553	44601369
DAI	F3	Accessible	15	44592873	45041205	MGI:1859920	Ebag9	15	44619641	44641024
DAI	F3	Accessible	15	44592873	45041205	MGI:2442392	Sybu	15	44671859	44788063
DAI	F3	Accessible	15	44592873	45041205	MGI:1920277	2900046L07Rik	15	44716447	44718250
DAI	F3	Accessible	15	44592873	45041205	MGI:5593067	Gm33908	15	44748470	44752079
DAI	F3	Accessible	15	44592873	45041205	MGI:1916909	2310069G16Rik	15	44787782	44805827
DAI	F3	Accessible	15	44592873	45041205	MGI:5593011	Gm33852	15	44818945	44837390
DAI	F3	Accessible	15	44592873	45041205	MGI:5454545	Gm24768	15	44940542	44940635
DAI	F3	Accessible	15	44592873	45041205	MGI:5453120	Gm23343	15	44948104	44948246
DAI	F3	Accessible	15	45041205	47356515	MGI:1914748	Kcnv1	15	45106284	45114934
DAI	F3	Accessible	15	45041205	47356515	MGI:5455840	Gm26063	15	46151698	46151804
DAI	F3	Accessible	15	45041205	47356515	MGI:5624202	Gm41317	15	46226899	46324786
DAI	F3	Accessible	15	45041205	47356515	MGI:1922807	1700022A22Rik	15	46324559	46373907
DAI	F3	Accessible	15	45041205	47356515	MGI:5453339	Gm23562	15	46434808	46434869
DAI	F3	Accessible	15	45041205	47356515	MGI:1921976	4930523O13Rik	15	46435866	46496179
DAI	F3	Accessible	15	45041205	47356515	MGI:1922531	4930548G14Rik	15	46623305	46639858
DAI	F3	Accessible	15	45041205	47356515	MGI:5453442	Gm23665	15	46944387	46944448
DAI	F3	Accessible	15	47575076	48783831	MGI:2386403	Csmd3	15	47580637	48792063
DAI	F3	Accessible	15	47575076	48783831	MGI:5453307	Gm23530	15	47800673	47800809
DAI	F3	Accessible	15	47575076	48783831	MGI:5454784	Gm25007	15	48551308	48551440
DAI	F3	Accessible	15	63511187	63645722	MGI:5610843	Gm37615	15	63505715	63517474
DAI	F3	Accessible	15	71193422	71462059	MGI:1917613	Fam135b	15	71445678	71727838
DAI	F3	Accessible	15	73370677	73422560	MGI:95481	Ptk2	15	73205105	73423191
DAI	F3	Accessible	15	73370677	73422560	MGI:3027000	C130079B09Rik	15	73400762	73403173
DAI	F3	Accessible	16	11216134	11253107	MGI:1917168	2610020C07Rik	16	11203383	11225796
DAI	F3	Accessible	16	11216134	11253107	MGI:1316728	Gspt1	16	11219292	11254270
DAI	F3	Accessible	16	36971765	37098031	MGI:99957	Loh2	16	21827564	51386028
DAI	F3	Accessible	16	36971765	37098031	MGI:3590183	repro33	16	32312022	97830295
DAI	F3	Accessible	16	36971765	37098031	MGI:2443753	Fbxo40	16	36963460	36990467
DAI	F3	Accessible	16	36971765	37098031	MGI:2155399	Polq	16	37011786	37095417
DAI	F3	Accessible	16	37098031	37412730	MGI:99957	Loh2	16	21827564	51386028
DAI	F3	Accessible	16	37098031	37412730	MGI:3590183	repro33	16	32312022	97830295
DAI	F3	Accessible	16	37098031	37412730	MGI:2443815	Stxbp5l	16	37114942	37384962
DAI	F3	Accessible	16	39131298	39414866	MGI:99957	Loh2	16	21827564	51386028
DAI	F3	Accessible	16	39131298	39414866	MGI:3590183	repro33	16	32312022	97830295
DAI	F3	Accessible	16	39131298	39414866	MGI:5595901	Gm36742	16	39187463	39189017
DAI	F3	Accessible	16	39131298	39414866	MGI:5596011	Gm36852	16	39276875	39278576
DAI	F3	Accessible	16	39131298	39414866	MGI:5624339	Gm41454	16	39363932	39391440
DAI	F3	Accessible	16	39131298	39414866	MGI:5589014	Gm29855	16	39401834	39453569
DAI	F3	Accessible	16	47903731	48230616	MGI:99957	Loh2	16	21827564	51386028
DAI	F3	Accessible	16	47903731	48230616	MGI:3590183	repro33	16	32312022	97830295
DAI	F3	Accessible	16	47903731	48230616	MGI:3588245	6430553K19Rik	16	48131142	48158499
DAI	F3	Accessible	16	54816690	55459822	MGI:3590183	repro33	16	32312022	97830295
DAI	F3	Accessible	16	54816690	55459822	MGI:5452754	Gm22977	16	54972431	54972537
DAI	F3	Accessible	16	54816690	55459822	MGI:2443415	Zpld1	16	55225175	55297986
DAI	F3	Accessible	16	54816690	55459822	MGI:5825605	Gm45968	16	55420838	55582490
DAI	F3	Accessible	16	58751663	59352334	MGI:3590183	repro33	16	32312022	97830295
DAI	F3	Accessible	16	58751663	59352334	MGI:3030006	Olfr172	16	58760152	58761240
DAI	F3	Accessible	16	58751663	59352334	MGI:3030007	Olfr173	16	58796779	58800254
DAI	F3	Accessible	16	58751663	59352334	MGI:3030009	Olfr175-ps1	16	58823781	58826782
DAI	F3	Accessible	16	58751663	59352334	MGI:3030011	Olfr177	16	58872219	58873977
DAI	F3	Accessible	16	58751663	59352334	MGI:3030012	Olfr178	16	58889259	58892058
DAI	F3	Accessible	16	58751663	59352334	MGI:3030014	Olfr180	16	58914285	58929392
DAI	F3	Accessible	16	58751663	59352334	MGI:3030015	Olfr181	16	58925557	58928644
DAI	F3	Accessible	16	58751663	59352334	MGI:3030017	Olfr183	16	58995385	59000616
DAI	F3	Accessible	16	58751663	59352334	MGI:3030020	Olfr186	16	59026923	59030278
DAI	F3	Accessible	16	58751663	59352334	MGI:3030021	Olfr187	16	59035780	59039767
DAI	F3	Accessible	16	58751663	59352334	MGI:3030024	Olfr190	16	59074155	59077835
DAI	F3	Accessible	16	58751663	59352334	MGI:3030025	Olfr191	16	59085552	59089797
DAI	F3	Accessible	16	58751663	59352334	MGI:3030027	Olfr193	16	59109625	59111872
DAI	F3	Accessible	16	58751663	59352334	MGI:3030028	Olfr194	16	59119148	59120068
DAI	F3	Accessible	16	58751663	59352334	MGI:3030029	Olfr195	16	59147046	59149823
DAI	F3	Accessible	16	58751663	59352334	MGI:3030030	Olfr196	16	59167212	59170290
DAI	F3	Accessible	16	58751663	59352334	MGI:3030032	Olfr198	16	59201466	59203522
DAI	F3	Accessible	16	58751663	59352334	MGI:3030033	Olfr199	16	59215685	59216611
DAI	F3	Accessible	16	58751663	59352334	MGI:3030035	Olfr201	16	59268739	59269665
DAI	F3	Accessible	16	58751663	59352334	MGI:3030036	Olfr202	16	59283572	59284495
DAI	F3	Accessible	16	58751663	59352334	MGI:3030037	Olfr203	16	59303155	59304075
DAI	F3	Accessible	16	58751663	59352334	MGI:3030038	Olfr204	16	59314488	59318212
DAI	F3	Accessible	16	58751663	59352334	MGI:3030039	Olfr205	16	59328543	59329532
DAI	F3	Accessible	16	58751663	59352334	MGI:3030040	Olfr206	16	59344722	59345726
DAI	F3	Accessible	16	62881277	63163634	MGI:3590183	repro33	16	32312022	97830295
DAI	F3	Accessible	16	62881277	63163634	MGI:1095733	Pros1	16	62854307	62929346
DAI	F3	Accessible	16	63163634	64185185	MGI:3590183	repro33	16	32312022	97830295
DAI	F3	Accessible	16	63163634	64185185	MGI:5593071	Gm33912	16	63211300	63217284
DAI	F3	Accessible	16	63163634	64185185	MGI:99612	Epha3	16	63545218	63864157
DAI	F3	Accessible	16	63163634	64185185	MGI:5452546	Gm22769	16	63747437	63747534
DAI	F3	Accessible	16	63163634	64185185	MGI:5624351	Gm41466	16	63825615	63840385
DAI	F3	Accessible	16	66590511	69835854	MGI:3590183	repro33	16	32312022	97830295
DAI	F3	Accessible	16	66590511	69835854	MGI:2442722	Cadm2	16	66655421	67620908
DAI	F3	Accessible	16	66590511	69835854	MGI:1922751	1700010K23Rik	16	66657118	66664626
DAI	F3	Accessible	16	66590511	69835854	MGI:1918385	4933411O13Rik	16	66892503	66910841
DAI	F3	Accessible	16	66590511	69835854	MGI:1925656	2900041H08Rik	16	66951233	66951412
DAI	F3	Accessible	16	66590511	69835854	MGI:2444670	9330155M09Rik	16	67443102	67446021
DAI	F3	Accessible	16	66590511	69835854	MGI:5454458	Gm24681	16	68452859	68452965
DAI	F3	Accessible	16	66590511	69835854	MGI:5453368	Gm23591	16	68901896	68902181
DAI	F3	Accessible	16	66590511	69835854	MGI:1925360	4930428D20Rik	16	69796135	69800381
DAI	F3	Accessible	16	69835854	71004899	MGI:3590183	repro33	16	32312022	97830295
DAI	F3	Accessible	16	69835854	71004899	MGI:2668488	Speer2	16	69856874	69863744
DAI	F3	Accessible	16	69835854	71004899	MGI:5624356	Gm41471	16	69882922	69889260
DAI	F3	Accessible	16	69835854	71004899	MGI:5595925	Gm36766	16	70225182	70238705
DAI	F3	Accessible	16	69835854	71004899	MGI:1921435	Gbe1	16	70313949	70569716
DAI	F3	Accessible	16	69835854	71004899	MGI:1261885	D16Ertd519e	16	70616425	70624822
DAI	F3	Accessible	16	69835854	71004899	MGI:5588982	Gm29823	16	70955485	71011169
DAI	F3	Accessible	16	78932606	83816584	MGI:3590183	repro33	16	32312022	97830295
DAI	F3	Accessible	16	78932606	83816584	MGI:2179069	Chodl	16	78930948	78951733
DAI	F3	Accessible	16	78932606	83816584	MGI:1197523	Tmprss15	16	78953008	79091097
DAI	F3	Accessible	16	78932606	83816584	MGI:5610937	Gm37709	16	79651527	79652126
DAI	F3	Accessible	16	78932606	83816584	MGI:1925904	1700066C05Rik	16	79999376	80000546
DAI	F3	Accessible	16	78932606	83816584	MGI:5452860	Gm23083	16	80137352	80137467
DAI	F3	Accessible	16	78932606	83816584	MGI:5624364	Gm41479	16	80294905	80300007
DAI	F3	Accessible	16	78932606	83816584	MGI:5454550	Gm24773	16	80685225	80685323
DAI	F3	Accessible	16	78932606	83816584	MGI:97282	Ncam2	16	81200697	81624285
DAI	F3	Accessible	16	78932606	83816584	MGI:5455800	Gm26023	16	81261703	81262015
DAI	F3	Accessible	16	78932606	83816584	MGI:3641947	7120432I05Rik	16	81262317	81263592
DAI	F3	Accessible	16	78932606	83816584	MGI:5624365	Gm41480	16	82172441	82194731
DAI	F3	Accessible	16	78932606	83816584	MGI:5453132	Gm23355	16	82543229	82543335
DAI	F3	Accessible	16	78932606	83816584	MGI:5433997	Gm21833	16	82828382	82829881
DAI	F3	Accessible	17	9048475	9295870	MGI:5588870	Gm29711	17	9102649	9118419
DAI	F3	Accessible	17	9048475	9295870	MGI:1915041	6530411M01Rik	17	9147719	9167836
DAI	F3	Accessible	17	9048475	9295870	MGI:2147149	C87487	17	9189125	9224049
DAI	F3	Accessible	17	18030592	20935511	MGI:3761531	Vmn2r124	17	18049484	18074220
DAI	F3	Accessible	17	18030592	20935511	MGI:3645072	Vmn2r91	17	18085057	18136643
DAI	F3	Accessible	17	18030592	20935511	MGI:3761352	Vmn2r92	17	18151930	18185178
DAI	F3	Accessible	17	18030592	20935511	MGI:5589145	Gm29986	17	18219105	18234716
DAI	F3	Accessible	17	18030592	20935511	MGI:3648050	Vmn2r94	17	18243570	18277508
DAI	F3	Accessible	17	18030592	20935511	MGI:3645591	Vmn2r93	17	18298281	18326441
DAI	F3	Accessible	17	18030592	20935511	MGI:3761354	Vmn2r95	17	18424104	18452324
DAI	F3	Accessible	17	18030592	20935511	MGI:3644514	Vmn2r96	17	18582406	18598157
DAI	F3	Accessible	17	18030592	20935511	MGI:3645271	Vmn2r97	17	18914322	18948071
DAI	F3	Accessible	17	18030592	20935511	MGI:5624423	Gm41538	17	18954534	18969041
DAI	F3	Accessible	17	18030592	20935511	MGI:3647977	Vmn2r98	17	19053493	19081311
DAI	F3	Accessible	17	18030592	20935511	MGI:3644540	Vmn2r99	17	19362135	19394590
DAI	F3	Accessible	17	18030592	20935511	MGI:1922614	4930549P19Rik	17	19472702	19489690
DAI	F3	Accessible	17	18030592	20935511	MGI:3648026	Vmn2r100	17	19504811	19532060
DAI	F3	Accessible	17	18030592	20935511	MGI:3648468	Vmn2r101	17	19577231	19612317
DAI	F3	Accessible	17	18030592	20935511	MGI:3647786	Vmn2r102	17	19660399	19694748
DAI	F3	Accessible	17	18030592	20935511	MGI:3644032	Vmn2r103	17	19773363	19812536
DAI	F3	Accessible	17	18030592	20935511	MGI:1316665	Vmn2r104	17	20029425	20048205
DAI	F3	Accessible	17	18030592	20935511	MGI:2448177	Fpr-rs7	17	20113210	20114226
DAI	F3	Accessible	17	18030592	20935511	MGI:2448176	Fpr-rs6	17	20182078	20183097
DAI	F3	Accessible	17	18030592	20935511	MGI:3646973	Vmn2r105	17	20208230	20234872
DAI	F3	Accessible	17	18030592	20935511	MGI:3647787	Vmn2r106	17	20267547	20285430
DAI	F3	Accessible	17	18030592	20935511	MGI:1316664	Vmn2r107	17	20345425	20375772
DAI	F3	Accessible	17	18030592	20935511	MGI:3645524	Vmn1r224	17	20419163	20420059
DAI	F3	Accessible	17	18030592	20935511	MGI:3643822	Vmn2r108	17	20462373	20481236
DAI	F3	Accessible	17	18030592	20935511	MGI:2159626	Vmn1r225	17	20502299	20503195
DAI	F3	Accessible	17	18030592	20935511	MGI:3646711	Vmn2r109	17	20540517	20564756
DAI	F3	Accessible	17	18030592	20935511	MGI:3644602	Vmn2r110	17	20573829	20596259
DAI	F3	Accessible	17	18030592	20935511	MGI:1278318	Fpr-rs3	17	20623846	20624877
DAI	F3	Accessible	17	18030592	20935511	MGI:2159616	Vmn1r226	17	20687508	20688404
DAI	F3	Accessible	17	18030592	20935511	MGI:2159627	Vmn1r227	17	20735100	20736126
DAI	F3	Accessible	17	18030592	20935511	MGI:2159624	Vmn1r228	17	20776059	20777501
DAI	F3	Accessible	17	18030592	20935511	MGI:2159615	Vmn1r229	17	20814495	20815415
DAI	F3	Accessible	17	18030592	20935511	MGI:2159629	Vmn1r230	17	20846551	20847501
DAI	F3	Accessible	17	18030592	20935511	MGI:2159628	Vmn1r231	17	20889716	20890651
DAI	F3	Accessible	17	18030592	20935511	MGI:2159625	Vmn1r232	17	20913205	20914363
DAI	F3	Accessible	17	22061095	22278606	MGI:1921920	Zfp943	17	21962552	22071168
DAI	F3	Accessible	17	22061095	22278606	MGI:3646759	Zfp947	17	22144359	22166190
DAI	F3	Accessible	17	22061095	22278606	MGI:3643318	Zfp994	17	22197265	22225614
DAI	F3	Accessible	17	36273778	36832503	MGI:3512798	repro17	17	31842678	47722705
DAI	F3	Accessible	17	36273778	36832503	MGI:1276525	H2-M10.2	17	36284227	36286490
DAI	F3	Accessible	17	36273778	36832503	MGI:5592416	Gm33257	17	36286052	36318773
DAI	F3	Accessible	17	36273778	36832503	MGI:1276522	H2-M10.1	17	36322858	36326155
DAI	F3	Accessible	17	36273778	36832503	MGI:1276524	H2-M10.3	17	36365003	36368417
DAI	F3	Accessible	17	36273778	36832503	MGI:1276527	H2-M10.4	17	36458917	36462334
DAI	F3	Accessible	17	36273778	36832503	MGI:2676637	H2-M11	17	36547075	36549250
DAI	F3	Accessible	17	36273778	36832503	MGI:1276570	H2-M9	17	36639285	36642666
DAI	F3	Accessible	17	36273778	36832503	MGI:95913	H2-M1	17	36670008	36672219
DAI	F3	Accessible	17	36273778	36832503	MGI:1276526	H2-M10.5	17	36772910	36776234
DAI	F3	Accessible	17	36273778	36832503	MGI:2687364	H2-M10.6	17	36812171	36815564
DAI	F3	Accessible	17	37212361	38055890	MGI:3512798	repro17	17	31842678	47722705
DAI	F3	Accessible	17	37212361	38055890	MGI:2177479	Olfr96	17	37225091	37226141
DAI	F3	Accessible	17	37212361	38055890	MGI:2177480	Olfr97	17	37231414	37232472
DAI	F3	Accessible	17	37212361	38055890	MGI:5141894	Gm20429	17	37246961	37263064
DAI	F3	Accessible	17	37212361	38055890	MGI:2177481	Olfr98	17	37262711	37263749
DAI	F3	Accessible	17	37212361	38055890	MGI:5454881	Gm25104	17	37267076	37267238
DAI	F3	Accessible	17	37212361	38055890	MGI:95915	H2-M3	17	37270220	37274484
DAI	F3	Accessible	17	37212361	38055890	MGI:2177482	Olfr99	17	37279501	37280418
DAI	F3	Accessible	17	37212361	38055890	MGI:2177484	Olfr101	17	37299446	37300484
DAI	F3	Accessible	17	37212361	38055890	MGI:2177485	Olfr102	17	37313411	37314437
DAI	F3	Accessible	17	37212361	38055890	MGI:2177486	Olfr103	17	37336289	37339678
DAI	F3	Accessible	17	37212361	38055890	MGI:2177490	Olfr107	17	37405477	37406509
DAI	F3	Accessible	17	37212361	38055890	MGI:2177491	Olfr108	17	37445480	37446517
DAI	F3	Accessible	17	37212361	38055890	MGI:2177492	Olfr109	17	37466208	37467152
DAI	F3	Accessible	17	37212361	38055890	MGI:95914	H2-M2	17	37480851	37483552
DAI	F3	Accessible	17	37212361	38055890	MGI:2177493	Olfr110	17	37492468	37499674
DAI	F3	Accessible	17	37212361	38055890	MGI:2177494	Olfr111	17	37529957	37530997
DAI	F3	Accessible	17	37212361	38055890	MGI:2177495	Olfr112	17	37563228	37569451
DAI	F3	Accessible	17	37212361	38055890	MGI:2177496	Olfr113	17	37574454	37575448
DAI	F3	Accessible	17	37212361	38055890	MGI:2177497	Olfr114	17	37589382	37590381
DAI	F3	Accessible	17	37212361	38055890	MGI:2177498	Olfr115	17	37609605	37627109
DAI	F3	Accessible	17	37212361	38055890	MGI:2177499	Olfr116	17	37623668	37624633
DAI	F3	Accessible	17	37212361	38055890	MGI:2177500	Olfr117	17	37659378	37660331
DAI	F3	Accessible	17	37212361	38055890	MGI:2177501	Olfr118	17	37672025	37672990
DAI	F3	Accessible	17	37212361	38055890	MGI:2177502	Olfr119	17	37696685	37701637
DAI	F3	Accessible	17	37212361	38055890	MGI:2177503	Olfr120	17	37721982	37726991
DAI	F3	Accessible	17	37212361	38055890	MGI:2177504	Olfr121	17	37748855	37753009
DAI	F3	Accessible	17	37212361	38055890	MGI:2177505	Olfr122	17	37768642	37772620
DAI	F3	Accessible	17	37212361	38055890	MGI:2177506	Olfr123	17	37795435	37796375
DAI	F3	Accessible	17	37212361	38055890	MGI:5141989	Gm20524	17	37800034	37802428
DAI	F3	Accessible	17	37212361	38055890	MGI:2177507	Olfr124	17	37805069	37806513
DAI	F3	Accessible	17	37212361	38055890	MGI:2177508	Olfr125	17	37834911	37836028
DAI	F3	Accessible	17	37212361	38055890	MGI:2177509	Olfr126	17	37850568	37851629
DAI	F3	Accessible	17	37212361	38055890	MGI:2177510	Olfr127	17	37903522	37904616
DAI	F3	Accessible	17	37212361	38055890	MGI:2177511	Olfr128	17	37923506	37924555
DAI	F3	Accessible	17	37212361	38055890	MGI:3030595	Olfr761	17	37952051	37953079
DAI	F3	Accessible	17	37212361	38055890	MGI:2177512	Olfr129	17	38054599	38059784
DAI	F3	Accessible	17	50966686	51177625	MGI:1919488	Tbc1d5	17	50733127	51179349
DAI	F3	Accessible	17	59073342	62259295	MGI:5453546	Gm23769	17	59225723	59225843
DAI	F3	Accessible	17	59073342	62259295	MGI:5452980	Gm23203	17	59569559	59569665
DAI	F3	Accessible	17	59073342	62259295	MGI:5579757	Gm29051	17	60001418	60130875
DAI	F3	Accessible	17	59073342	62259295	MGI:5453224	Gm23447	17	60486007	60486169
DAI	F3	Accessible	17	59073342	62259295	MGI:5593049	Gm33890	17	60943979	60958946
DAI	F3	Accessible	17	59073342	62259295	MGI:5453550	Gm23773	17	61259651	61259946
DAI	F3	Accessible	17	59073342	62259295	MGI:5593197	Gm34038	17	61477708	61496137
DAI	F3	Accessible	17	75609631	76148162	MGI:5826221	Gm46584	17	75696591	75706391
DAI	F3	Accessible	17	75609631	76148162	MGI:3782890	Gm4710	17	75861023	75889039
DAI	F3	Accessible	17	75609631	76148162	MGI:5453903	Gm24126	17	76074546	76074651
DAI	F3	Accessible	17	75609631	76148162	MGI:5455901	Gm26124	17	76111197	76111304
DAI	F3	Accessible	17	81722752	82567038	MGI:5593290	Gm34131	17	81704105	81742507
DAI	F3	Accessible	17	81722752	82567038	MGI:5530741	Gm27359	17	82193755	82193864
DAI	F3	Accessible	17	81722752	82567038	MGI:5452163	Gm22386	17	82232144	82232272
DAI	F3	Accessible	17	81722752	82567038	MGI:5453177	Gm23400	17	82235877	82235978
DAI	F3	Accessible	17	89095563	90132596	MGI:95583	Fshr	17	88985170	89200612
DAI	F3	Accessible	17	89095563	90132596	MGI:1918302	4933400B14Rik	17	89320227	89327333
DAI	F3	Accessible	17	89095563	90132596	MGI:3782899	Gm4719	17	89379241	89384993
DAI	F3	Accessible	17	89095563	90132596	MGI:5624538	Gm41653	17	89958752	89976632
DAI	F3	Accessible	17	89095563	90132596	MGI:1096391	Nrxn1	17	90033631	91093071
DAI	F3	Accessible	18	30561959	31609274	MGI:2662261	baw	18	21513305	46408598
DAI	F3	Accessible	18	30561959	31609274	MGI:108054	Rit2	18	30973489	31317290
DAI	F3	Accessible	18	30561959	31609274	MGI:5453060	Gm23283	18	31389994	31390103
DAI	F3	Accessible	18	30561959	31609274	MGI:5624566	Gm41681	18	31397610	31403371
DAI	F3	Accessible	18	30561959	31609274	MGI:101759	Syt4	18	31437808	31447415
DAI	F3	Accessible	18	30561959	31609274	MGI:5477152	Gm26658	18	31440318	31449099
DAI	F3	Accessible	18	30561959	31609274	MGI:5455173	Gm25396	18	31466235	31466367
DAI	F3	Accessible	18	30561959	31609274	MGI:5621491	Gm38606	18	31556114	31571194
DAI	F3	Accessible	18	30561959	31609274	MGI:1914703	Slc25a46	18	31580168	31609902
DAI	F3	Accessible	19	16609651	16777544	MGI:95769	Gna14	19	16435667	16610818
DAI	F3	Accessible	19	16609651	16777544	MGI:2442532	E230008J23Rik	19	16612195	16614868
DAI	F3	Accessible	19	16609651	16777544	MGI:2444304	Vps13a	19	16616763	16780822
DAI	F3	Accessible	19	19298241	20239004	MGI:5624700	Gm41815	19	19284543	19319645
DAI	F3	Accessible	19	19298241	20239004	MGI:5591628	Gm32469	19	19821035	19979149
DAI	F3	Accessible	19	19298241	20239004	MGI:3781903	Gm3728	19	20005940	20028686
DAI	F3	Accessible	19	19298241	20239004	MGI:5452461	Gm22684	19	20033504	20033635
DAI	F3	Accessible	19	19298241	20239004	MGI:5591788	Gm32629	19	20123493	20283256
DAI	F3	Accessible	19	31545466	31620579	MGI:2384508	dblr	19	26328315	37257062
DAI	F3	Accessible	19	31545466	31620579	MGI:108174	Prkg1	19	30567551	31765033
DAI	F3	Accessible	19	31545466	31620579	MGI:2442795	9330185G11Rik	19	31542569	31550539
DAI	F3	Accessible	19	35099483	35903436	MGI:2384508	dblr	19	26328315	37257062
DAI	F3	Accessible	19	35099483	35903436	MGI:3695131	stn	19	32639023	47909549
DAI	F3	Accessible	19	35099483	35903436	MGI:5590727	Gm31568	19	35151913	35156629
DAI	F3	Accessible	19	35099483	35903436	MGI:5453783	Gm24006	19	35203235	35203366
DAI	F3	Accessible	19	35099483	35903436	MGI:5452852	Gm23075	19	35276453	35276522
DAI	F3	Accessible	19	35099483	35903436	MGI:5452630	Gm22853	19	35605674	35605804
DAI	F3	Accessible	19	35099483	35903436	MGI:5624721	Gm41836	19	35705765	35760577
DAI	F3	Accessible	19	35099483	35903436	MGI:5455388	Gm25611	19	35759933	35760065
DAI	F3	Accessible	19	35099483	35903436	MGI:3028035	A830019P07Rik	19	35835221	35924578
DAI	F3	Accessible	19	39502754	39948124	MGI:3695131	stn	19	32639023	47909549
DAI	F3	Accessible	19	39502754	39948124	MGI:1306818	Cyp2c39	19	39510862	39568529
DAI	F3	Accessible	19	39502754	39948124	MGI:3612288	Cyp2c67	19	39608842	39649051
DAI	F3	Accessible	19	39502754	39948124	MGI:3612287	Cyp2c68	19	39688834	39741054
DAI	F3	Accessible	19	39502754	39948124	MGI:1306815	Cyp2c40	19	39767071	39812814
DAI	F3	Accessible	19	39502754	39948124	MGI:3721049	Cyp2c69	19	39842660	39886769
DAI	F3	Accessible	19	39979234	40202143	MGI:3695131	stn	19	32639023	47909549
DAI	F3	Accessible	19	39979234	40202143	MGI:1306806	Cyp2c37	19	39992424	40012243
DAI	F3	Accessible	19	39979234	40202143	MGI:3642960	Cyp2c54	19	40037941	40073811
DAI	F3	Accessible	19	39979234	40202143	MGI:2147497	Cyp2c50	19	40089688	40113950
DAI	F3	Accessible	19	39979234	40202143	MGI:2385878	Cyp2c70	19	40153353	40187333
DAI	F3	Accessible	19	42978980	43425481	MGI:3695131	stn	19	32639023	47909549
DAI	F3	Accessible	19	42978980	43425481	MGI:2685814	Hpse2	19	42788947	43388311
DAI	F3	Accessible	19	42978980	43425481	MGI:5451912	Gm22135	19	43160795	43160902
DAI	F3	Accessible	19	42978980	43425481	MGI:1918806	8430434A19Rik	19	43386282	43387403
DAI	F3	Accessible	19	42978980	43425481	MGI:5621453	Gm38568	19	43424826	43427960
DAI	F3	Accessible	19	48352484	48431236	MGI:1913923	Sorcs3	19	48206025	48805505
DAI	F3	Accessible	19	48431236	48829270	MGI:1913923	Sorcs3	19	48206025	48805505
DAI	F3	Accessible	19	48829270	50106376	MGI:1922433	4930535F04Rik	19	48990468	48991980
DAI	F3	Accessible	19	48829270	50106376	MGI:5531317	Gm27935	19	49709794	49709872
DAI	F3	Accessible	19	60523302	60579530	MGI:1926082	Cacul1	19	60524696	60581023
DAI	F3	Accessible	19	60523302	60579530	MGI:5624769	Gm41884	19	60547430	60551112
DAI	F3	Accessible	X	7047746	7529127	MGI:102794	Akap4	X	7067519	7078609
DAI	F3	Accessible	X	7047746	7529127	MGI:99486	Clcn5	X	7153810	7319358
DAI	F3	Accessible	X	7047746	7529127	MGI:5456178	Gm26401	X	7229775	7229850
DAI	F3	Accessible	X	7047746	7529127	MGI:3624341	Mir500	X	7237683	7237774
DAI	F3	Accessible	X	7047746	7529127	MGI:3629949	Mir501	X	7241243	7241351
DAI	F3	Accessible	X	7047746	7529127	MGI:3619369	Mir362	X	7241982	7242046
DAI	F3	Accessible	X	7047746	7529127	MGI:2676852	Mir188	X	7247989	7248056
DAI	F3	Accessible	X	7047746	7529127	MGI:3629950	Mir532	X	7248402	7248497
DAI	F3	Accessible	X	7047746	7529127	MGI:1859645	Usp27x	X	7371276	7375830
DAI	F3	Accessible	X	7047746	7529127	MGI:3649346	Gm14379	X	7375925	7378042
DAI	F3	Accessible	X	7047746	7529127	MGI:1922859	2010204K13Rik	X	7411817	7445143
DAI	F3	Accessible	X	7047746	7529127	MGI:5591988	Gm32829	X	7458613	7473975
DAI	F3	Accessible	X	7047746	7529127	MGI:5592033	Gm32874	X	7500488	7505561
DAI	F3	Accessible	X	21420014	23806112	MGI:87966	Agtr2	X	21484544	21489164
DAI	F3	Accessible	X	21420014	23806112	MGI:5452369	Gm22592	X	21500366	21500496
DAI	F3	Accessible	X	21420014	23806112	MGI:1890216	Slc6a14	X	21714896	21742355
DAI	F3	Accessible	X	21420014	23806112	MGI:5455330	Gm25553	X	21716017	21716095
DAI	F3	Accessible	X	21420014	23806112	MGI:5578975	Gm28269	X	21743440	21745097
DAI	F3	Accessible	X	21420014	23806112	MGI:5578974	Gm28268	X	21751379	21761733
DAI	F3	Accessible	X	21420014	23806112	MGI:5454312	Gm24535	X	21901732	21901838
DAI	F3	Accessible	X	21420014	23806112	MGI:5455589	Gm25812	X	22434414	22434516
DAI	F3	Accessible	X	21420014	23806112	MGI:1922547	4930554N03Rik	X	22638327	22686846
DAI	F3	Accessible	X	21420014	23806112	MGI:5455908	Gm26131	X	22861936	22862045
DAI	F3	Accessible	X	21420014	23806112	MGI:1914705	Klhl13	X	23219271	23365082
DAI	F3	Accessible	X	21420014	23806112	MGI:1919654	Wdr44	X	23693051	23806025
DAI	F3	Accessible	X	42595278	46968128	MGI:1309996	Fnld	X	36795651	48683972
DAI	F3	Accessible	X	42595278	46968128	MGI:1345185	Tenm1	X	42527866	43429126
DAI	F3	Accessible	X	42595278	46968128	MGI:5453482	Gm23705	X	42681757	42681886
DAI	F3	Accessible	X	42595278	46968128	MGI:5454540	Gm24763	X	43254046	43254235
DAI	F3	Accessible	X	42595278	46968128	MGI:1925010	A230106O10Rik	X	43367690	43368333
DAI	F3	Accessible	X	42595278	46968128	MGI:2685208	Tex13c1	X	43591160	43593532
DAI	F3	Accessible	X	42595278	46968128	MGI:2445178	Dcaf12l2	X	44365458	44368342
DAI	F3	Accessible	X	42595278	46968128	MGI:2444462	Dcaf12l1	X	44786570	44790197
DAI	F3	Accessible	X	42595278	46968128	MGI:1916050	Prr32	X	45090904	45092791
DAI	F3	Accessible	X	42595278	46968128	MGI:5622393	Gm39508	X	45152250	45154246
DAI	F3	Accessible	X	42595278	46968128	MGI:5454855	Gm25078	X	45795361	45795467
DAI	F3	Accessible	X	42595278	46968128	MGI:1922383	4930515L19Rik	X	46267559	46328911
DAI	F3	Accessible	X	42595278	46968128	MGI:1920610	Actrt1	X	46329007	46330345
DAI	F3	Accessible	X	42595278	46968128	MGI:5579948	Gm29242	X	46473585	46774099
DAI	F3	Accessible	X	62373028	62501001	MGI:1918186	4931400O07Rik	X	62467991	62468812
DAI	F3	Accessible	X	62574599	68317524	MGI:3643199	Gm6760	X	64151405	64152198
DAI	F3	Accessible	X	62574599	68317524	MGI:1917946	3830417A13Rik	X	64173548	64178778
DAI	F3	Accessible	X	62574599	68317524	MGI:2442509	Slitrk4	X	64264885	64276996
DAI	F3	Accessible	X	62574599	68317524	MGI:5454375	Gm24598	X	64496584	64496657
DAI	F3	Accessible	X	62574599	68317524	MGI:5455888	Gm26111	X	64800511	64800616
DAI	F3	Accessible	X	62574599	68317524	MGI:1917312	Ctag2	X	65047644	65049014
DAI	F3	Accessible	X	62574599	68317524	MGI:3029925	Stol	X	66047855	133764341
DAI	F3	Accessible	X	62574599	68317524	MGI:5590073	Gm30914	X	66147486	66169839
DAI	F3	Accessible	X	62574599	68317524	MGI:1922112	4930447F04Rik	X	66303361	66304224
DAI	F3	Accessible	X	62574599	68317524	MGI:5452805	Gm23028	X	66448166	66448430
DAI	F3	Accessible	X	62574599	68317524	MGI:2679449	Slitrk2	X	66653007	66656488
DAI	F3	Accessible	X	62574599	68317524	MGI:5452777	Gm23000	X	66728415	66728553
DAI	F3	Accessible	X	62574599	68317524	MGI:3709841	Mir743	X	66776757	66776818
DAI	F3	Accessible	X	62574599	68317524	MGI:3718560	Mir743b	X	66777256	66777332
DAI	F3	Accessible	X	62574599	68317524	MGI:3709840	Mir742	X	66780373	66780437
DAI	F3	Accessible	X	62574599	68317524	MGI:3718574	Mir883a	X	66780758	66780833
DAI	F3	Accessible	X	62574599	68317524	MGI:3718576	Mir883b	X	66789890	66789967
DAI	F3	Accessible	X	62574599	68317524	MGI:3619419	Mir471	X	66792595	66792661
DAI	F3	Accessible	X	62574599	68317524	MGI:3709839	Mir741	X	66796805	66796875
DAI	F3	Accessible	X	62574599	68317524	MGI:3619451	Mir463	X	66799223	66799297
DAI	F3	Accessible	X	62574599	68317524	MGI:3718571	Mir880	X	66800530	66800607
DAI	F3	Accessible	X	62574599	68317524	MGI:3718569	Mir878	X	66801508	66801585
DAI	F3	Accessible	X	62574599	68317524	MGI:3718572	Mir881	X	66801944	66802021
DAI	F3	Accessible	X	62574599	68317524	MGI:3718561	Mir871	X	66810428	66810504
DAI	F3	Accessible	X	62574599	68317524	MGI:3619418	Mir470	X	66813951	66814025
DAI	F3	Accessible	X	62574599	68317524	MGI:5562786	Mir465d	X	66822656	66822713
DAI	F3	Accessible	X	62574599	68317524	MGI:3718524	Mir465c-1	X	66825955	66826035
DAI	F3	Accessible	X	62574599	68317524	MGI:3718520	Mir465b-1	X	66829202	66829280
DAI	F3	Accessible	X	62574599	68317524	MGI:3718525	Mir465c-2	X	66832517	66832597
DAI	F3	Accessible	X	62574599	68317524	MGI:3718521	Mir465b-2	X	66835764	66835842
DAI	F3	Accessible	X	62574599	68317524	MGI:3619453	Mir465	X	66839052	66839125
DAI	F3	Accessible	X	62574599	68317524	MGI:5590152	Gm30993	X	66850419	66852904
DAI	F3	Accessible	X	62574599	68317524	MGI:1920512	1700036O09Rik	X	67458196	67459203
DAI	F3	Accessible	X	62574599	68317524	MGI:5456053	Gm26276	X	67595330	67595438
DAI	F3	Accessible	X	62574599	68317524	MGI:2685986	Gm1140	X	67682900	67693562
DAI	F3	Accessible	X	62574599	68317524	MGI:3713084	Gm14692	X	67695698	67706350
DAI	F3	Accessible	X	62574599	68317524	MGI:1914030	4933436I01Rik	X	67919864	67921450
DAI	F3	Accessible	X	62574599	68317524	MGI:2676876	Mir201	X	67988096	67988161
DAI	F3	Accessible	X	62574599	68317524	MGI:3619434	Mir547	X	67988374	67988451
DAI	F3	Accessible	X	62574599	68317524	MGI:3718545	Mir509	X	68010105	68010179
DAI	F3	Accessible	X	69099185	69830420	MGI:3029925	Stol	X	66047855	133764341
DAI	F3	Accessible	X	69099185	69830420	MGI:3705152	Gm14705	X	69356596	69361269
DAI	F3	Accessible	X	69099185	69830420	MGI:1202294	Aff2	X	69360294	69868037
DAI	F3	Accessible	X	69099185	69830420	MGI:1919689	2610007B07Rik	X	69409225	69411189
DAI	F3	Accessible	X	83604295	84130208	MGI:3029925	Stol	X	66047855	133764341
DAI	F3	Accessible	X	83604295	84130208	MGI:94909	Dmd	X	82948870	85206141
DAI	F3	Accessible	X	83604295	84130208	MGI:1313145	exma	X	82948870	94123702
DAI	F3	Accessible	X	84130208	84830899	MGI:3029925	Stol	X	66047855	133764341
DAI	F3	Accessible	X	84130208	84830899	MGI:94909	Dmd	X	82948870	85206141
DAI	F3	Accessible	X	84130208	84830899	MGI:1313145	exma	X	82948870	94123702
DAI	F3	Accessible	X	84830899	85205517	MGI:3029925	Stol	X	66047855	133764341
DAI	F3	Accessible	X	84830899	85205517	MGI:94909	Dmd	X	82948870	85206141
DAI	F3	Accessible	X	84830899	85205517	MGI:1313145	exma	X	82948870	94123702
DAI	F3	Accessible	X	86706863	86983558	MGI:3029925	Stol	X	66047855	133764341
DAI	F3	Accessible	X	86706863	86983558	MGI:1313145	exma	X	82948870	94123702
DAI	F3	Accessible	X	86706863	86983558	MGI:5622409	Gm39524	X	86713268	86722630
DAI	F3	Accessible	X	86706863	86983558	MGI:2687319	Il1rapl1	X	86740870	88115645
DAI	F3	Accessible	X	96002444	96282660	MGI:3029925	Stol	X	66047855	133764341
DAI	F3	Accessible	X	96002444	96282660	MGI:97167	Msn	X	96096042	96168552
DAI	F3	Accessible	X	96002444	96282660	MGI:5589586	Gm30427	X	96105199	96109114
DAI	F3	Accessible	X	96002444	96282660	MGI:5454495	Gm24718	X	96150837	96150972
DAI	F3	Accessible	X	96002444	96282660	MGI:3641813	F630028O10Rik	X	96239926	96243636
DAI	F3	Accessible	X	96002444	96282660	MGI:2684360	Mir223	X	96242817	96242926
DAI	F3	Accessible	X	96002444	96282660	MGI:2679720	Vsig4	X	96247203	96293438
DAI	F3	Accessible	X	111461828	120294846	MGI:3029925	Stol	X	66047855	133764341
DAI	F3	Accessible	X	111461828	120294846	MGI:1914321	Rps6ka6	X	111388192	111537959
DAI	F3	Accessible	X	111461828	120294846	MGI:2685226	Hdx	X	111569931	111697079
DAI	F3	Accessible	X	111461828	120294846	MGI:5753770	Gm45194	X	111891389	112240590
DAI	F3	Accessible	X	111461828	120294846	MGI:1890545	Tex16	X	112011007	112127326
DAI	F3	Accessible	X	111461828	120294846	MGI:1918280	4933403O08Rik	X	112239049	112243852
DAI	F3	Accessible	X	111461828	120294846	MGI:1915367	Apool	X	112311334	112372755
DAI	F3	Accessible	X	111461828	120294846	MGI:1921059	Satl1	X	112384303	112405822
DAI	F3	Accessible	X	111461828	120294846	MGI:1914965	2010106E10Rik	X	112495274	112558343
DAI	F3	Accessible	X	111461828	120294846	MGI:3045342	Zfp711	X	112600526	112635070
DAI	F3	Accessible	X	111461828	120294846	MGI:1916943	Pof1b	X	112638431	112698651
DAI	F3	Accessible	X	111461828	120294846	MGI:3705196	Gm14936	X	112980864	113009754
DAI	F3	Accessible	X	111461828	120294846	MGI:892979	Chm	X	113040593	113185517
DAI	F3	Accessible	X	111461828	120294846	MGI:3619368	Mir361	X	113074824	113074893
DAI	F3	Accessible	X	111461828	120294846	MGI:1890446	Dach2	X	113297510	113836386
DAI	F3	Accessible	X	111461828	120294846	MGI:5454608	Gm24831	X	113332100	113332225
DAI	F3	Accessible	X	111461828	120294846	MGI:5453762	Gm23985	X	113878331	113878454
DAI	F3	Accessible	X	111461828	120294846	MGI:2442829	Klhl4	X	114474333	114560829
DAI	F3	Accessible	X	111461828	120294846	MGI:3646570	Ube2dnl1	X	114905012	114905941
DAI	F3	Accessible	X	111461828	120294846	MGI:1922347	Ube2dnl2	X	114907582	114908510
DAI	F3	Accessible	X	111461828	120294846	MGI:1925336	4930555B12Rik	X	114926989	114928600
DAI	F3	Accessible	X	111461828	120294846	MGI:5455143	Gm25366	X	115373841	115373964
DAI	F3	Accessible	X	111461828	120294846	MGI:5530796	Gm27414	X	115398815	115399195
DAI	F3	Accessible	X	111461828	120294846	MGI:5454460	Gm24683	X	116123900	116123987
DAI	F3	Accessible	X	111461828	120294846	MGI:5454401	Gm24624	X	116345732	116345895
DAI	F3	Accessible	X	111461828	120294846	MGI:2685989	Cpxcr1	X	116448944	116478783
DAI	F3	Accessible	X	111461828	120294846	MGI:3644980	H2afb2	X	116681178	116681525
DAI	F3	Accessible	X	111461828	120294846	MGI:5454215	Gm24438	X	116748842	116748956
DAI	F3	Accessible	X	111461828	120294846	MGI:3642445	H2afb1	X	117014757	117015104
DAI	F3	Accessible	X	111461828	120294846	MGI:5579285	Gm28579	X	117534546	117534914
DAI	F3	Accessible	X	111461828	120294846	MGI:1918460	4933434C23Rik	X	117709405	117869618
DAI	F3	Accessible	X	111461828	120294846	MGI:3642203	Gm1971	X	118142412	118145830
DAI	F3	Accessible	X	111461828	120294846	MGI:3800824	Tgif2lx2	X	118427227	118428256
DAI	F3	Accessible	X	111461828	120294846	MGI:2387796	Tgif2lx1	X	118479708	118480737
DAI	F3	Accessible	X	111461828	120294846	MGI:5455959	Gm26182	X	119526544	119526659
DAI	F3	Accessible	X	111461828	120294846	MGI:3705167	Gm14929	X	119747626	119749677
DAI	F3	Accessible	X	111461828	120294846	MGI:2136401	Pabpc5	X	119927196	119930165
DAI	F3	Accessible	X	111461828	120294846	MGI:3028034	9330184L24Rik	X	119932217	119935014
DAI	F3	Accessible	X	111461828	120294846	MGI:5589736	Gm30577	X	120282377	120290214
DAI	F3	Accessible	X	111461828	120294846	MGI:2442849	Pcdh11x	X	120290259	120910619
DAI	F3	Accessible	X	129815168	130180809	MGI:3029925	Stol	X	66047855	133764341
DAI	F3	Accessible	X	129815168	130180809	MGI:1858500	Diaph2	X	129749742	130465834
DAI	F3	Accessible	X	129815168	130180809	MGI:1919165	2310058F05Rik	X	130000156	130001226
DAI	F3	Accessible	X	151171168	151306820	MGI:1202297	Stpy	X	146673077	159645105
DAI	F3	Accessible	X	151171168	151306820	MGI:3705255	Gm15138	X	151169700	151171764
DAI	F3	Accessible	X	151171168	151306820	MGI:2652875	Wnk3	X	151198078	151320152
DAI	F3	Accessible	X	151171168	151306820	MGI:5456218	Gm26441	X	151261918	151262021
DAI	F3	Accessible	X	151171168	151306820	MGI:3603753	A230072E10Rik	X	151291974	151344846
DAI	F3	Accessible	X	158917578	159257517	MGI:1202297	Stpy	X	146673077	159645105
DAI	F3	Accessible	X	158917578	159257517	MGI:104557	Rps6ka3	X	159210307	159368244
DAI	F3	Accessible	X	159992595	160096347	MGI:96786	Li	X	159644928	163549527
DAI	F3	Accessible	X	159992595	160096347	MGI:2448588	Map3k15	X	159988433	160123351
DAI	F3	Accessible	X	164569328	164983433	MGI:1924013	Mospd2	X	164936169	164980375
DAI	F3	Accessible	X	164569328	164983433	MGI:2448558	Fancb	X	164980592	164997272
DAI	F3	Accessible	X	164983433	165806279	MGI:2448558	Fancb	X	164980592	164997272
DAI	F3	Accessible	X	164983433	165806279	MGI:4937238	Gm17604	X	165003765	165004829
DAI	F3	Accessible	X	164983433	165806279	MGI:95748	Glra2	X	165129017	165327393
DAI	F3	Accessible	X	164983433	165806279	MGI:5451839	Gm22062	X	165717409	165717515
DAI	F3	Inaccessible	1	12686762	13665930	MGI:2138563	Sulf1	1	12692277	12861192
DAI	F3	Inaccessible	1	12686762	13665930	MGI:2443431	Slco5a1	1	12866549	12992650
DAI	F3	Inaccessible	1	12686762	13665930	MGI:5610390	Gm37162	1	13059401	13059951
DAI	F3	Inaccessible	1	12686762	13665930	MGI:5579989	Gm29283	1	13068838	13078662
DAI	F3	Inaccessible	1	12686762	13665930	MGI:5622477	Gm39592	1	13090688	13104959
DAI	F3	Inaccessible	1	12686762	13665930	MGI:3588194	Prdm14	1	13113457	13127163
DAI	F3	Inaccessible	1	12686762	13665930	MGI:1276533	Ncoa2	1	13139105	13374083
DAI	F3	Inaccessible	1	12686762	13665930	MGI:5611604	Gm38376	1	13177462	13179714
DAI	F3	Inaccessible	1	12686762	13665930	MGI:5610637	Gm37409	1	13234809	13236434
DAI	F3	Inaccessible	1	12686762	13665930	MGI:5531263	Gm27881	1	13262198	13262279
DAI	F3	Inaccessible	1	12686762	13665930	MGI:5611451	Gm38223	1	13289812	13290506
DAI	F3	Inaccessible	1	12686762	13665930	MGI:5610930	Gm37702	1	13297036	13298907
DAI	F3	Inaccessible	1	12686762	13665930	MGI:5452946	Gm23169	1	13334498	13334609
DAI	F3	Inaccessible	1	12686762	13665930	MGI:5611348	Gm38120	1	13343563	13348204
DAI	F3	Inaccessible	1	12686762	13665930	MGI:5611608	Gm38380	1	13354483	13356730
DAI	F3	Inaccessible	1	12686762	13665930	MGI:5580276	Gm29570	1	13376070	13388413
DAI	F3	Inaccessible	1	12686762	13665930	MGI:5622480	Gm39595	1	13392554	13422408
DAI	F3	Inaccessible	1	12686762	13665930	MGI:1919515	Tram1	1	13564698	13589910
DAI	F3	Inaccessible	1	12686762	13665930	MGI:2442551	Lactb2	1	13623330	13660546
DAI	F3	Inaccessible	1	12686762	13665930	MGI:5611547	Gm38319	1	13641483	13642748
DAI	F3	Inaccessible	1	74274486	74435430	MGI:94863	Dbf	1	59898872	82966353
DAI	F3	Inaccessible	1	74274486	74435430	MGI:4354223	dde	1	70367239	76794683
DAI	F3	Inaccessible	1	74274486	74435430	MGI:2653863	Gpbar1	1	74278550	74279624
DAI	F3	Inaccessible	1	74274486	74435430	MGI:107809	Aamp	1	74279840	74284738
DAI	F3	Inaccessible	1	74274486	74435430	MGI:5579070	Gm28364	1	74281161	74281866
DAI	F3	Inaccessible	1	74274486	74435430	MGI:1930773	Pnkd	1	74284930	74353694
DAI	F3	Inaccessible	1	74274486	74435430	MGI:5610731	Gm37503	1	74287542	74287860
DAI	F3	Inaccessible	1	74274486	74435430	MGI:1916910	Tmbim1	1	74288247	74305622
DAI	F3	Inaccessible	1	74274486	74435430	MGI:5580064	Gm29358	1	74295603	74298867
DAI	F3	Inaccessible	1	74274486	74435430	MGI:1920959	2410125D13Rik	1	74303679	74304568
DAI	F3	Inaccessible	1	74274486	74435430	MGI:5611159	Gm37931	1	74307848	74310713
DAI	F3	Inaccessible	1	74274486	74435430	MGI:2685062	Catip	1	74362108	74369321
DAI	F3	Inaccessible	1	74274486	74435430	MGI:1345275	Slc11a1	1	74375195	74386062
DAI	F3	Inaccessible	1	74274486	74435430	MGI:2654470	Ctdsp1	1	74391509	74397285
DAI	F3	Inaccessible	1	74274486	74435430	MGI:2676901	Mir26b	1	74394310	74394394
DAI	F3	Inaccessible	1	74274486	74435430	MGI:98930	Vil1	1	74409376	74435559
DAI	F3	Inaccessible	1	85851798	86372101	MGI:1927594	Itm2c	1	85894281	85908675
DAI	F3	Inaccessible	1	85851798	86372101	MGI:5591461	Gm32302	1	85914822	85921555
DAI	F3	Inaccessible	1	85851798	86372101	MGI:1918391	4933407L21Rik	1	85928483	85940624
DAI	F3	Inaccessible	1	85851798	86372101	MGI:5579590	Gm28884	1	85933247	85937332
DAI	F3	Inaccessible	1	85851798	86372101	MGI:2685064	Gpr55	1	85938318	85961007
DAI	F3	Inaccessible	1	85851798	86372101	MGI:5624790	Gm41905	1	85957113	85973340
DAI	F3	Inaccessible	1	85851798	86372101	MGI:5578806	Gm28100	1	85972365	85986917
DAI	F3	Inaccessible	1	85851798	86372101	MGI:1917310	Spata3	1	86016816	86029958
DAI	F3	Inaccessible	1	85851798	86372101	MGI:1920042	2810459M11Rik	1	86045863	86055456
DAI	F3	Inaccessible	1	85851798	86372101	MGI:1917497	Psmd1	1	86064387	86139151
DAI	F3	Inaccessible	1	85851798	86372101	MGI:5452563	Gm22786	1	86087301	86087422
DAI	F3	Inaccessible	1	85851798	86372101	MGI:109323	Htr2b	1	86099026	86111970
DAI	F3	Inaccessible	1	85851798	86372101	MGI:5611142	Gm37914	1	86120883	86123561
DAI	F3	Inaccessible	1	85851798	86372101	MGI:5439441	Gm21972	1	86133637	86162788
DAI	F3	Inaccessible	1	85851798	86372101	MGI:1926045	Armc9	1	86154780	86278284
DAI	F3	Inaccessible	1	85851798	86372101	MGI:5825735	Gm46098	1	86245335	86256796
DAI	F3	Inaccessible	1	85851798	86372101	MGI:3840137	Gm16341	1	86275509	86301375
DAI	F3	Inaccessible	1	85851798	86372101	MGI:2384394	B3gnt7	1	86302832	86307305
DAI	F3	Inaccessible	1	85851798	86372101	MGI:5579332	Gm28626	1	86303195	86304059
DAI	F3	Inaccessible	1	85851798	86372101	MGI:97286	Ncl	1	86344719	86359400
DAI	F3	Inaccessible	1	85851798	86372101	MGI:3819511	Snora75	1	86351170	86351285
DAI	F3	Inaccessible	1	85851798	86372101	MGI:5562722	Mir3535	1	86351981	86352127
DAI	F3	Inaccessible	1	85851798	86372101	MGI:5453925	Gm24148	1	86352008	86352087
DAI	F3	Inaccessible	1	85851798	86372101	MGI:1931502	Snord82	1	86356260	86356327
DAI	F3	Inaccessible	1	85851798	86372101	MGI:2441877	C130036L24Rik	1	86359574	86373791
DAI	F3	Inaccessible	1	86372101	86544727	MGI:2441877	C130036L24Rik	1	86359574	86373791
DAI	F3	Inaccessible	1	86372101	86544727	MGI:1341898	Nmur1	1	86386303	86426228
DAI	F3	Inaccessible	1	86372101	86544727	MGI:1919113	Tex44	1	86426329	86428052
DAI	F3	Inaccessible	1	86372101	86544727	MGI:5591859	Gm32700	1	86430011	86441525
DAI	F3	Inaccessible	1	86372101	86544727	MGI:1921052	4930401B06Rik	1	86434694	86436035
DAI	F3	Inaccessible	1	86372101	86544727	MGI:5591917	Gm32758	1	86456652	86465317
DAI	F3	Inaccessible	1	86372101	86544727	MGI:5624792	Gm41907	1	86465724	86473126
DAI	F3	Inaccessible	1	86372101	86544727	MGI:97803	Ptma	1	86526726	86530712
DAI	F3	Inaccessible	1	86372101	86544727	MGI:1270843	Pde6d	1	86542994	86582629
DAI	F3	Inaccessible	1	88226626	88277799	MGI:3705228	Mroh2a	1	88226986	88262289
DAI	F3	Inaccessible	1	88226626	88277799	MGI:2685821	Hjurp	1	88262471	88277633
DAI	F3	Inaccessible	1	88226626	88277799	MGI:2181435	Trpm8	1	88277661	88389293
DAI	F3	Inaccessible	1	134778473	134986557	MGI:1338021	Tli1	1	114126256	143821286
DAI	F3	Inaccessible	1	134778473	134986557	MGI:1916417	Ppp1r12b	1	134754658	134955942
DAI	F3	Inaccessible	1	134778473	134986557	MGI:5591829	Gm32670	1	134773486	134805865
DAI	F3	Inaccessible	1	134778473	134986557	MGI:5611177	Gm37949	1	134799895	134801985
DAI	F3	Inaccessible	1	134778473	134986557	MGI:5452009	Gm22232	1	134809275	134809368
DAI	F3	Inaccessible	1	134778473	134986557	MGI:5610905	Gm37677	1	134819916	134827549
DAI	F3	Inaccessible	1	134778473	134986557	MGI:5579598	Gm28892	1	134834142	134846415
DAI	F3	Inaccessible	1	134778473	134986557	MGI:1914446	Ube2t	1	134962565	134974162
DAI	F3	Inaccessible	1	134778473	134986557	MGI:2441805	Lgr6	1	134983301	135105276
DAI	F3	Inaccessible	1	155099890	155201467	MGI:5624866	Gm41981	1	155112307	155119199
DAI	F3	Inaccessible	1	155099890	155201467	MGI:5590081	Gm30922	1	155122382	155130614
DAI	F3	Inaccessible	1	155099890	155201467	MGI:1195463	Mr1	1	155127277	155146814
DAI	F3	Inaccessible	1	155099890	155201467	MGI:1926235	Stx6	1	155158715	155208256
DAI	F3	Inaccessible	1	155201467	155263952	MGI:1926235	Stx6	1	155158715	155208256
DAI	F3	Inaccessible	1	155201467	155263952	MGI:5825803	Gm46166	1	155206993	155212060
DAI	F3	Inaccessible	1	155201467	155263952	MGI:2672904	BC034090	1	155212471	155244444
DAI	F3	Inaccessible	1	155201467	155263952	MGI:5610850	Gm37622	1	155231304	155233159
DAI	F3	Inaccessible	1	155201467	155263952	MGI:5590261	Gm31102	1	155243076	155256851
DAI	F3	Inaccessible	1	157034493	157135103	MGI:5579400	Gm28694	1	156972760	157054034
DAI	F3	Inaccessible	1	157034493	157135103	MGI:3641983	Gm10531	1	157043547	157045849
DAI	F3	Inaccessible	1	157034493	157135103	MGI:5589727	Gm30568	1	157059461	157081631
DAI	F3	Inaccessible	1	157034493	157135103	MGI:1920685	Tex35	1	157099139	157108680
DAI	F3	Inaccessible	1	165518050	165633922	MGI:2660854	Adcy10	1	165485183	165576774
DAI	F3	Inaccessible	1	165518050	165633922	MGI:5452985	Gm23208	1	165571850	165571976
DAI	F3	Inaccessible	1	165518050	165633922	MGI:5611438	Gm38210	1	165585183	165585991
DAI	F3	Inaccessible	1	165518050	165633922	MGI:1915731	Mpzl1	1	165592240	165634538
DAI	F3	Inaccessible	1	165633922	165868830	MGI:1915731	Mpzl1	1	165592240	165634538
DAI	F3	Inaccessible	1	165633922	165868830	MGI:4414004	n-TPagg2	1	165641634	165641705
DAI	F3	Inaccessible	1	165633922	165868830	MGI:4414010	n-TPcgg2	1	165642271	165642342
DAI	F3	Inaccessible	1	165633922	165868830	MGI:2676394	Rcsd1	1	165646516	165709757
DAI	F3	Inaccessible	1	165633922	165868830	MGI:5690850	Gm44458	1	165694765	165694907
DAI	F3	Inaccessible	1	165633922	165868830	MGI:5610301	Gm37073	1	165721556	165722777
DAI	F3	Inaccessible	1	165633922	165868830	MGI:5825805	Gm46168	1	165747450	165751792
DAI	F3	Inaccessible	1	165633922	165868830	MGI:1344382	Creg1	1	165763746	165775308
DAI	F3	Inaccessible	1	165633922	165868830	MGI:5610200	Gm36972	1	165775868	165777155
DAI	F3	Inaccessible	1	165633922	165868830	MGI:4414985	Gm16565	1	165781075	165789367
DAI	F3	Inaccessible	1	165633922	165868830	MGI:5454585	Gm24808	1	165785834	165785951
DAI	F3	Inaccessible	1	165633922	165868830	MGI:88334	Cd247	1	165788681	165877277
DAI	F3	Inaccessible	1	165633922	165868830	MGI:2442826	A130040G06Rik	1	165797392	165800927
DAI	F3	Inaccessible	1	165633922	165868830	MGI:5453179	Gm23402	1	165809636	165809742
DAI	F3	Inaccessible	1	165633922	165868830	MGI:5592158	Gm32999	1	165844047	165844608
DAI	F3	Inaccessible	1	165633922	165868830	MGI:5611084	Gm37856	1	165845087	165846085
DAI	F3	Inaccessible	1	165633922	165868830	MGI:5610697	Gm37469	1	165848155	165849044
DAI	F3	Inaccessible	1	165633922	165868830	MGI:101898	Pou2f1	1	165865154	166002678
DAI	F3	Inaccessible	1	170878959	171063066	MGI:3708526	Gm9929	1	170868645	170881721
DAI	F3	Inaccessible	1	170878959	171063066	MGI:1890614	Dusp12	1	170873498	170885540
DAI	F3	Inaccessible	1	170878959	171063066	MGI:5477114	Gm26620	1	170885065	170885881
DAI	F3	Inaccessible	1	170878959	171063066	MGI:3576487	Fcrlb	1	170907273	170912941
DAI	F3	Inaccessible	1	170878959	171063066	MGI:2138647	Fcrla	1	170917576	170927583
DAI	F3	Inaccessible	1	170878959	171063066	MGI:5622586	Gm39701	1	170945108	170949763
DAI	F3	Inaccessible	1	170878959	171063066	MGI:95499	Fcgr2b	1	170958617	170976547
DAI	F3	Inaccessible	1	170878959	171063066	MGI:5611432	Gm38204	1	170973373	170977746
DAI	F3	Inaccessible	1	170878959	171063066	MGI:5594127	Gm34968	1	170977128	170979021
DAI	F3	Inaccessible	1	170878959	171063066	MGI:3642357	Gm10522	1	170981944	170986466
DAI	F3	Inaccessible	1	170878959	171063066	MGI:2179523	Fcgr4	1	171018920	171029761
DAI	F3	Inaccessible	1	170878959	171063066	MGI:5455887	Gm26110	1	171027965	171028129
DAI	F3	Inaccessible	1	170878959	171063066	MGI:5594249	Gm35090	1	171033230	171034018
DAI	F3	Inaccessible	1	170878959	171063066	MGI:4413743	n-TNgtt6	1	171033942	171034015
DAI	F3	Inaccessible	1	170878959	171063066	MGI:4413755	n-TDgtc4	1	171037029	171037100
DAI	F3	Inaccessible	1	170878959	171063066	MGI:4413885	n-TGtcc2	1	171037997	171038068
DAI	F3	Inaccessible	1	170878959	171063066	MGI:4413933	n-TLcag3	1	171038614	171038696
DAI	F3	Inaccessible	1	170878959	171063066	MGI:4413873	n-TGgcc4	1	171044985	171045055
DAI	F3	Inaccessible	1	170878959	171063066	MGI:95500	Fcgr3	1	171051174	171064935
DAI	F3	Inaccessible	1	171063066	171093079	MGI:95500	Fcgr3	1	171051174	171064935
DAI	F3	Inaccessible	1	171063066	171093079	MGI:4413845	n-TEctc5	1	171064164	171064235
DAI	F3	Inaccessible	1	171063066	171093079	MGI:5530790	Mir6546	1	171064591	171064652
DAI	F3	Inaccessible	1	171063066	171093079	MGI:4413884	n-TGtcc1	1	171064699	171064770
DAI	F3	Inaccessible	1	171063066	171093079	MGI:4413754	n-TDgtc3	1	171065358	171065429
DAI	F3	Inaccessible	1	171063066	171093079	MGI:4413936	n-TLcag6	1	171065984	171066066
DAI	F3	Inaccessible	1	171063066	171093079	MGI:4413881	n-TGgcc12	1	171066631	171066701
DAI	F3	Inaccessible	1	171063066	171093079	MGI:4413848	n-TEctc8	1	171071792	171071863
DAI	F3	Inaccessible	1	171063066	171093079	MGI:5530934	Gm27552	1	171072226	171072287
DAI	F3	Inaccessible	1	171063066	171093079	MGI:4413888	n-TGtcc5	1	171072334	171072405
DAI	F3	Inaccessible	1	171063066	171093079	MGI:4413758	n-TDgtc7	1	171072993	171073064
DAI	F3	Inaccessible	1	171063066	171093079	MGI:4413937	n-TLcag7	1	171073619	171073701
DAI	F3	Inaccessible	1	171063066	171093079	MGI:4413882	n-TGgcc13	1	171074302	171074372
DAI	F3	Inaccessible	1	171063066	171093079	MGI:4413847	n-TEctc7	1	171079406	171079477
DAI	F3	Inaccessible	1	171063066	171093079	MGI:5531226	Gm27844	1	171079840	171079901
DAI	F3	Inaccessible	1	171063066	171093079	MGI:4413887	n-TGtcc4	1	171079948	171080019
DAI	F3	Inaccessible	1	171063066	171093079	MGI:4413757	n-TDgtc6	1	171080607	171080678
DAI	F3	Inaccessible	1	171063066	171093079	MGI:4413938	n-TLcag8	1	171081233	171081315
DAI	F3	Inaccessible	1	171063066	171093079	MGI:4413883	n-TGgcc14	1	171081876	171081946
DAI	F3	Inaccessible	1	172480763	172511010	MGI:5594681	Gm35522	1	172479501	172481663
DAI	F3	Inaccessible	1	172480763	172511010	MGI:2135283	Igsf9	1	172481788	172498878
DAI	F3	Inaccessible	1	172480763	172511010	MGI:1312985	Tagln2	1	172500047	172507380
DAI	F3	Inaccessible	1	180761291	181022916	MGI:5611521	Gm38293	1	180763497	180768656
DAI	F3	Inaccessible	1	180761291	181022916	MGI:1920100	2900024J01Rik	1	180777970	180792160
DAI	F3	Inaccessible	1	180761291	181022916	MGI:1097686	H3f3a	1	180800832	180813943
DAI	F3	Inaccessible	1	180761291	181022916	MGI:4936909	Gm17275	1	180802568	180809483
DAI	F3	Inaccessible	1	180761291	181022916	MGI:3648796	G370120E05Rik	1	180813672	180833655
DAI	F3	Inaccessible	1	180761291	181022916	MGI:3802006	H3f3aos	1	180813776	180816859
DAI	F3	Inaccessible	1	180761291	181022916	MGI:5454613	Gm24836	1	180832769	180832876
DAI	F3	Inaccessible	1	180761291	181022916	MGI:2384788	Sde2	1	180851127	180868113
DAI	F3	Inaccessible	1	180761291	181022916	MGI:5622599	Gm39714	1	180875512	180885858
DAI	F3	Inaccessible	1	180761291	181022916	MGI:2443573	Lefty2	1	180893108	180899103
DAI	F3	Inaccessible	1	180761291	181022916	MGI:1277956	Pycr2	1	180904293	180908088
DAI	F3	Inaccessible	1	180761291	181022916	MGI:5591358	Gm32199	1	180912117	180914468
DAI	F3	Inaccessible	1	180761291	181022916	MGI:5622600	Gm39715	1	180920413	180936671
DAI	F3	Inaccessible	1	180761291	181022916	MGI:107405	Lefty1	1	180935022	180938400
DAI	F3	Inaccessible	1	180761291	181022916	MGI:2384789	Tmem63a	1	180942344	180975112
DAI	F3	Inaccessible	1	180761291	181022916	MGI:1917426	2210411M09Rik	1	180952064	180958149
DAI	F3	Inaccessible	1	180761291	181022916	MGI:95405	Ephx1	1	180976210	181020904
DAI	F3	Inaccessible	2	9905407	10453979	MGI:3716112	Dwh	2	7718847	55801673
DAI	F3	Inaccessible	2	9905407	10453979	MGI:3703165	Gm13262	2	9906178	9914678
DAI	F3	Inaccessible	2	9905407	10453979	MGI:2388097	Taf3	2	9914552	10048596
DAI	F3	Inaccessible	2	9905407	10453979	MGI:5590449	Gm31290	2	9918177	9922384
DAI	F3	Inaccessible	2	9905407	10453979	MGI:3642399	C630004M23Rik	2	10047838	10049519
DAI	F3	Inaccessible	2	9905407	10453979	MGI:1261437	Atp5c1	2	10056016	10080510
DAI	F3	Inaccessible	2	9905407	10453979	MGI:5453385	Gm23608	2	10075653	10075780
DAI	F3	Inaccessible	2	9905407	10453979	MGI:96676	Kin	2	10080593	10092806
DAI	F3	Inaccessible	2	9905407	10453979	MGI:96619	Itih2	2	10094593	10131396
DAI	F3	Inaccessible	2	9905407	10453979	MGI:1925751	Itih5	2	10153571	10256529
DAI	F3	Inaccessible	2	9905407	10453979	MGI:1917724	5730405A10Rik	2	10276438	10277417
DAI	F3	Inaccessible	2	9905407	10453979	MGI:5590655	Gm31496	2	10305663	10307590
DAI	F3	Inaccessible	2	9905407	10453979	MGI:5622643	Gm39758	2	10317088	10320201
DAI	F3	Inaccessible	2	9905407	10453979	MGI:3650831	Gm13261	2	10339283	10374041
DAI	F3	Inaccessible	2	9905407	10453979	MGI:2447794	Sfmbt2	2	10370510	10595253
DAI	F3	Inaccessible	2	11259272	11804898	MGI:3716112	Dwh	2	7718847	55801673
DAI	F3	Inaccessible	2	11259272	11804898	MGI:97601	Prkcq	2	11172108	11301222
DAI	F3	Inaccessible	2	11259272	11804898	MGI:5611399	Gm38171	2	11315372	11319874
DAI	F3	Inaccessible	2	11259272	11804898	MGI:5591061	Gm31902	2	11319591	11334161
DAI	F3	Inaccessible	2	11259272	11804898	MGI:5611079	Gm37851	2	11332825	11333713
DAI	F3	Inaccessible	2	11259272	11804898	MGI:1924793	8030442B05Rik	2	11338366	11398501
DAI	F3	Inaccessible	2	11259272	11804898	MGI:3649469	Gm13293	2	11339488	11344111
DAI	F3	Inaccessible	2	11259272	11804898	MGI:5610958	Gm37730	2	11365241	11367451
DAI	F3	Inaccessible	2	11259272	11804898	MGI:1918282	4933403L11Rik	2	11383787	11384907
DAI	F3	Inaccessible	2	11259272	11804898	MGI:3649284	Gm13291	2	11385003	11387064
DAI	F3	Inaccessible	2	11259272	11804898	MGI:5591149	Gm31990	2	11422527	11447447
DAI	F3	Inaccessible	2	11259272	11804898	MGI:2181202	Pfkfb3	2	11471433	11554077
DAI	F3	Inaccessible	2	11259272	11804898	MGI:3641824	Gm10851	2	11521706	11530836
DAI	F3	Inaccessible	2	11259272	11804898	MGI:5611203	Gm37975	2	11532596	11534694
DAI	F3	Inaccessible	2	11259272	11804898	MGI:1924188	Rbm17	2	11585437	11604153
DAI	F3	Inaccessible	2	11259272	11804898	MGI:4937124	Gm17490	2	11625606	11626264
DAI	F3	Inaccessible	2	11259272	11804898	MGI:96549	Il2ra	2	11642807	11693193
DAI	F3	Inaccessible	2	11259272	11804898	MGI:5622645	Gm39760	2	11682688	11694588
DAI	F3	Inaccessible	2	11259272	11804898	MGI:5611109	Gm37881	2	11683126	11683546
DAI	F3	Inaccessible	2	11259272	11804898	MGI:5622644	Gm39759	2	11693584	11699526
DAI	F3	Inaccessible	2	11259272	11804898	MGI:104644	Il15ra	2	11705290	11734317
DAI	F3	Inaccessible	2	11259272	11804898	MGI:1354699	Fbxo18	2	11742573	11777582
DAI	F3	Inaccessible	2	11259272	11804898	MGI:5826368	Gm46731	2	11743779	11745188
DAI	F3	Inaccessible	2	11259272	11804898	MGI:2444796	Ankrd16	2	11777876	11790329
DAI	F3	Inaccessible	2	30903480	31191083	MGI:3716112	Dwh	2	7718847	55801673
DAI	F3	Inaccessible	2	30903480	31191083	MGI:1927593	Ptges	2	30889471	30929863
DAI	F3	Inaccessible	2	30903480	31191083	MGI:5622670	Gm39785	2	30912085	30930314
DAI	F3	Inaccessible	2	30903480	31191083	MGI:1353605	Tor1b	2	30952959	30959015
DAI	F3	Inaccessible	2	30903480	31191083	MGI:1353568	Tor1a	2	30960627	30967933
DAI	F3	Inaccessible	2	30903480	31191083	MGI:2385132	BC005624	2	30972177	30982201
DAI	F3	Inaccessible	2	30903480	31191083	MGI:1921520	Usp20	2	30982279	31023586
DAI	F3	Inaccessible	2	30903480	31191083	MGI:5622671	Gm39786	2	30988250	30996970
DAI	F3	Inaccessible	2	30903480	31191083	MGI:109606	Fnbp1	2	31026206	31142008
DAI	F3	Inaccessible	2	30903480	31191083	MGI:2445152	D330023K18Rik	2	31146457	31152291
DAI	F3	Inaccessible	2	30903480	31191083	MGI:2139054	Gpr107	2	31152316	31218775
DAI	F3	Inaccessible	2	30903480	31191083	MGI:5452293	Gm22516	2	31189691	31189814
DAI	F3	Inaccessible	2	34753716	34893899	MGI:3716112	Dwh	2	7718847	55801673
DAI	F3	Inaccessible	2	34753716	34893899	MGI:1913941	Gapvd1	2	34674594	34755232
DAI	F3	Inaccessible	2	34753716	34893899	MGI:95835	Hspa5	2	34771970	34777547
DAI	F3	Inaccessible	2	34753716	34893899	MGI:2139530	Rabepk	2	34777556	34799912
DAI	F3	Inaccessible	2	34753716	34893899	MGI:1924259	2700071L08Rik	2	34801652	34802800
DAI	F3	Inaccessible	2	34753716	34893899	MGI:1925290	4930550L05Rik	2	34802317	34811905
DAI	F3	Inaccessible	2	34753716	34893899	MGI:1353435	Fbxw2	2	34804514	34826311
DAI	F3	Inaccessible	2	34753716	34893899	MGI:1914248	Psmd5	2	34849734	34874968
DAI	F3	Inaccessible	2	34753716	34893899	MGI:1917730	5730407M17Rik	2	34870395	34872449
DAI	F3	Inaccessible	2	34753716	34893899	MGI:1925246	Cutal	2	34874396	34892132
DAI	F3	Inaccessible	2	34753716	34893899	MGI:1921266	Phf19	2	34893757	34914026
DAI	F3	Inaccessible	2	122279682	122388946	MGI:2680533	Nmf220	2	80175610	128781606
DAI	F3	Inaccessible	2	122279682	122388946	MGI:3522243	pta	2	119524913	125725738
DAI	F3	Inaccessible	2	122279682	122388946	MGI:3036280	Duox2	2	122279247	122298165
DAI	F3	Inaccessible	2	122279682	122388946	MGI:1914061	Duoxa2	2	122298900	122302885
DAI	F3	Inaccessible	2	122279682	122388946	MGI:2384861	Duoxa1	2	122302191	122313730
DAI	F3	Inaccessible	2	122279682	122388946	MGI:2139422	Duox1	2	122315672	122347972
DAI	F3	Inaccessible	2	122279682	122388946	MGI:3613669	Shf	2	122348892	122369162
DAI	F3	Inaccessible	2	122279682	122388946	MGI:5622803	Gm39918	2	122369242	122389004
DAI	F3	Inaccessible	2	122279682	122388946	MGI:4413894	n-THgtg4	2	122375494	122375565
DAI	F3	Inaccessible	2	122279682	122388946	MGI:4413893	n-THgtg3	2	122377363	122377434
DAI	F3	Inaccessible	2	122279682	122388946	MGI:4413895	n-THgtg5	2	122377968	122378039
DAI	F3	Inaccessible	2	122279682	122388946	MGI:5454186	Gm24409	2	122385489	122385640
DAI	F3	Inaccessible	2	130538061	130742670	MGI:2651822	nmf62	2	128781466	148620946
DAI	F3	Inaccessible	2	130538061	130742670	MGI:97808	Ptpra	2	130450278	130554026
DAI	F3	Inaccessible	2	130538061	130742670	MGI:2447823	4930473A02Rik	2	130543791	130563749
DAI	F3	Inaccessible	2	130538061	130742670	MGI:1333830	Mrps26	2	130563742	130568695
DAI	F3	Inaccessible	2	130538061	130742670	MGI:97453	Oxt	2	130576173	130577054
DAI	F3	Inaccessible	2	130538061	130742670	MGI:88121	Avp	2	130580620	130582554
DAI	F3	Inaccessible	2	130538061	130742670	MGI:2154658	Ubox5	2	130590002	130630038
DAI	F3	Inaccessible	2	130538061	130742670	MGI:2139469	Fastkd5	2	130613840	130630027
DAI	F3	Inaccessible	2	130538061	130742670	MGI:2656976	Lzts3	2	130632839	130638095
DAI	F3	Inaccessible	2	130538061	130742670	MGI:1924256	Ddrgk1	2	130653960	130664659
DAI	F3	Inaccessible	2	130538061	130742670	MGI:96622	Itpa	2	130667610	130681614
DAI	F3	Inaccessible	2	130538061	130742670	MGI:2138987	Slc4a11	2	130684113	130697519
DAI	F3	Inaccessible	2	130538061	130742670	MGI:5454670	Gm24893	2	130705328	130705696
DAI	F3	Inaccessible	2	130538061	130742670	MGI:1923029	4930402H24Rik	2	130706200	130906406
DAI	F3	Inaccessible	2	150563586	151011100	MGI:1298217	Cst7	2	150570415	150578944
DAI	F3	Inaccessible	2	150563586	151011100	MGI:1919131	Apmap	2	150583080	150608567
DAI	F3	Inaccessible	2	150563586	151011100	MGI:3650509	Gm14123	2	150606233	150610254
DAI	F3	Inaccessible	2	150563586	151011100	MGI:1915988	Acss1	2	150618105	150668500
DAI	F3	Inaccessible	2	150563586	151011100	MGI:1926091	E130215H24Rik	2	150667494	150668935
DAI	F3	Inaccessible	2	150563586	151011100	MGI:1890816	Vsx1	2	150680702	150689360
DAI	F3	Inaccessible	2	150563586	151011100	MGI:3650105	Platr15	2	150704536	150706876
DAI	F3	Inaccessible	2	150563586	151011100	MGI:5579156	Gm28450	2	150723984	150724621
DAI	F3	Inaccessible	2	150563586	151011100	MGI:5477175	Gm26681	2	150748281	150750762
DAI	F3	Inaccessible	2	150563586	151011100	MGI:1202295	Entpd6	2	150749042	150771675
DAI	F3	Inaccessible	2	150563586	151011100	MGI:5589300	Gm30141	2	150773315	150786625
DAI	F3	Inaccessible	2	150563586	151011100	MGI:97828	Pygb	2	150786735	150831758
DAI	F3	Inaccessible	2	150563586	151011100	MGI:1923442	Abhd12	2	150832493	150904741
DAI	F3	Inaccessible	2	150563586	151011100	MGI:5453375	Gm23598	2	150883723	150883866
DAI	F3	Inaccessible	2	150563586	151011100	MGI:1916520	Gins1	2	150905400	150931280
DAI	F3	Inaccessible	2	150563586	151011100	MGI:1925427	Ninl	2	150934519	151039382
DAI	F3	Inaccessible	2	151789262	152156120	MGI:3651338	Gm14155	2	151829067	151832108
DAI	F3	Inaccessible	2	151789262	152156120	MGI:1924467	Rspo4	2	151842927	151874668
DAI	F3	Inaccessible	2	151789262	152156120	MGI:3709348	Rspo4os	2	151865315	151866960
DAI	F3	Inaccessible	2	151789262	152156120	MGI:1336887	Angpt4	2	151911210	151945337
DAI	F3	Inaccessible	2	151789262	152156120	MGI:3649354	Gm14154	2	151947273	151950641
DAI	F3	Inaccessible	2	151789262	152156120	MGI:3837034	Mir1953	2	151967529	151967617
DAI	F3	Inaccessible	2	151789262	152156120	MGI:1921097	Fam110a	2	151969398	151980219
DAI	F3	Inaccessible	2	151789262	152156120	MGI:1916948	Slc52a3	2	151996535	152009258
DAI	F3	Inaccessible	2	151789262	152156120	MGI:3034170	AA387200	2	152074855	152076808
DAI	F3	Inaccessible	2	151789262	152156120	MGI:2139287	Scrt2	2	152081529	152095802
DAI	F3	Inaccessible	2	151789262	152156120	MGI:5590634	Gm31475	2	152101487	152103352
DAI	F3	Inaccessible	2	151789262	152156120	MGI:1925011	9230118N01Rik	2	152104682	152105208
DAI	F3	Inaccessible	2	151789262	152156120	MGI:104971	Srxn1	2	152105516	152111376
DAI	F3	Inaccessible	2	151789262	152156120	MGI:5590694	Gm31535	2	152139827	152142750
DAI	F3	Inaccessible	2	151789262	152156120	MGI:104664	Tcf15	2	152143561	152149097
DAI	F3	Inaccessible	2	152293295	153347131	MGI:1914481	Tbc1d20	2	152293828	152313996
DAI	F3	Inaccessible	2	152293295	153347131	MGI:1344372	Rbck1	2	152316334	152332653
DAI	F3	Inaccessible	2	152293295	153347131	MGI:1345675	Trib3	2	152337422	152344032
DAI	F3	Inaccessible	2	152293295	153347131	MGI:3650730	Gm14164	2	152345669	152375324
DAI	F3	Inaccessible	2	152293295	153347131	MGI:2684969	Nrsn2	2	152368755	152376638
DAI	F3	Inaccessible	2	152293295	153347131	MGI:98360	Sox12	2	152393611	152398063
DAI	F3	Inaccessible	2	152293295	153347131	MGI:1915167	Zcchc3	2	152411955	152415027
DAI	F3	Inaccessible	2	152293295	153347131	MGI:3045333	6820408C15Rik	2	152415587	152444330
DAI	F3	Inaccessible	2	152293295	153347131	MGI:5530725	Gm27343	2	152417262	152417324
DAI	F3	Inaccessible	2	152293295	153347131	MGI:5622845	Gm39960	2	152447948	152450049
DAI	F3	Inaccessible	2	152293295	153347131	MGI:3644405	Defb23	2	152459055	152464620
DAI	F3	Inaccessible	2	152293295	153347131	MGI:2442320	Defb20	2	152477063	152479934
DAI	F3	Inaccessible	2	152293295	153347131	MGI:3045368	Defb22	2	152485663	152490138
DAI	F3	Inaccessible	2	152293295	153347131	MGI:3643488	Defb26	2	152507798	152511692
DAI	F3	Inaccessible	2	152293295	153347131	MGI:3650536	Defb28	2	152518255	152521447
DAI	F3	Inaccessible	2	152293295	153347131	MGI:1922650	Defb29	2	152538714	152540098
DAI	F3	Inaccessible	2	152293295	153347131	MGI:3649234	Gm14161	2	152549714	152553932
DAI	F3	Inaccessible	2	152293295	153347131	MGI:4937050	Gm17416	2	152569338	152569538
DAI	F3	Inaccessible	2	152293295	153347131	MGI:2684967	Defb21	2	152572744	152574944
DAI	F3	Inaccessible	2	152293295	153347131	MGI:2385955	Defb19	2	152576086	152580312
DAI	F3	Inaccessible	2	152293295	153347131	MGI:3650541	Defb45	2	152593191	152599399
DAI	F3	Inaccessible	2	152293295	153347131	MGI:2385956	Defb36	2	152604327	152612729
DAI	F3	Inaccessible	2	152293295	153347131	MGI:5590777	Gm31618	2	152611406	152613773
DAI	F3	Inaccessible	2	152293295	153347131	MGI:3651158	Defb25	2	152622356	152623053
DAI	F3	Inaccessible	2	152293295	153347131	MGI:1097696	Rem1	2	152626951	152635198
DAI	F3	Inaccessible	2	152293295	153347131	MGI:5590950	Gm31791	2	152645755	152649370
DAI	F3	Inaccessible	2	152293295	153347131	MGI:1922912	1700030C14Rik	2	152652883	152654330
DAI	F3	Inaccessible	2	152293295	153347131	MGI:95886	H13	2	152669461	152708670
DAI	F3	Inaccessible	2	152293295	153347131	MGI:1913655	Mcts2	2	152687035	152687951
DAI	F3	Inaccessible	2	152293295	153347131	MGI:5477335	Gm26841	2	152694733	152696692
DAI	F3	Inaccessible	2	152293295	153347131	MGI:96396	Id1	2	152736251	152737410
DAI	F3	Inaccessible	2	152293295	153347131	MGI:5591216	Gm32057	2	152749975	152757814
DAI	F3	Inaccessible	2	152293295	153347131	MGI:2135755	Cox4i2	2	152754173	152765037
DAI	F3	Inaccessible	2	152293295	153347131	MGI:5453579	Gm23802	2	152772788	152772889
DAI	F3	Inaccessible	2	152293295	153347131	MGI:88139	Bcl2l1	2	152780668	152831728
DAI	F3	Inaccessible	2	152293295	153347131	MGI:5591370	Gm32211	2	152802436	152803840
DAI	F3	Inaccessible	2	152293295	153347131	MGI:2442423	A630035D09Rik	2	152807539	152811875
DAI	F3	Inaccessible	2	152293295	153347131	MGI:1919369	Tpx2	2	152847978	152894654
DAI	F3	Inaccessible	2	152293295	153347131	MGI:5454198	Mir5622	2	152865067	152865126
DAI	F3	Inaccessible	2	152293295	153347131	MGI:2139434	Mylk2	2	152911352	152923068
DAI	F3	Inaccessible	2	152293295	153347131	MGI:95546	Foxs1	2	152931898	152933208
DAI	F3	Inaccessible	2	152293295	153347131	MGI:1934928	Dusp15	2	152940997	152951698
DAI	F3	Inaccessible	2	152293295	153347131	MGI:1913589	Ttll9	2	152962485	153008482
DAI	F3	Inaccessible	2	152293295	153347131	MGI:3651370	Gm14199	2	152990017	152991631
DAI	F3	Inaccessible	2	152293295	153347131	MGI:1915809	Pdrg1	2	153008890	153015427
DAI	F3	Inaccessible	2	152293295	153347131	MGI:3526711	Xkr7	2	153031852	153055775
DAI	F3	Inaccessible	2	152293295	153347131	MGI:5591445	Gm32286	2	153041344	153052799
DAI	F3	Inaccessible	2	152293295	153347131	MGI:2385159	Ccm2l	2	153065955	153081735
DAI	F3	Inaccessible	2	152293295	153347131	MGI:96052	Hck	2	153108468	153151441
DAI	F3	Inaccessible	2	152293295	153347131	MGI:5455420	Gm25643	2	153155013	153155115
DAI	F3	Inaccessible	2	152293295	153347131	MGI:2139220	Tm9sf4	2	153161303	153210466
DAI	F3	Inaccessible	2	152293295	153347131	MGI:2139328	Tspyl3	2	153222370	153225441
DAI	F3	Inaccessible	2	152293295	153347131	MGI:1933165	Plagl2	2	153227759	153241426
DAI	F3	Inaccessible	2	152293295	153347131	MGI:2153207	Pofut1	2	153241533	153270247
DAI	F3	Inaccessible	2	152293295	153347131	MGI:5622846	Gm39961	2	153283852	153291302
DAI	F3	Inaccessible	2	152293295	153347131	MGI:107688	Kif3b	2	153291413	153333390
DAI	F3	Inaccessible	2	152293295	153347131	MGI:1919576	2500004C02Rik	2	153341157	153346073
DAI	F3	Inaccessible	2	152293295	153347131	MGI:2684063	Asxl1	2	153345845	153404007
DAI	F3	Inaccessible	2	155985298	156081903	MGI:108084	Cep250	2	155956458	155998900
DAI	F3	Inaccessible	2	155985298	156081903	MGI:2443361	6430550D23Rik	2	155973279	156007977
DAI	F3	Inaccessible	2	155985298	156081903	MGI:1913616	Ergic3	2	156008045	156018279
DAI	F3	Inaccessible	2	155985298	156081903	MGI:1921812	Fer1l4	2	156019139	156052947
DAI	F3	Inaccessible	2	155985298	156081903	MGI:5622855	Gm39970	2	156060910	156064614
DAI	F3	Inaccessible	2	155985298	156081903	MGI:2444120	Spag4	2	156065175	156070617
DAI	F3	Inaccessible	2	155985298	156081903	MGI:2386621	Cpne1	2	156071842	156111965
DAI	F3	Inaccessible	2	155985298	156081903	MGI:5547772	Gm28036	2	156071845	156127092
DAI	F3	Inaccessible	2	160925513	160966776	MGI:5594340	Gm35181	2	160912610	160925695
DAI	F3	Inaccessible	2	160925513	160966776	MGI:3649960	Gm14228	2	160925541	160926648
DAI	F3	Inaccessible	2	160925513	160966776	MGI:1918639	Chd6	2	160946978	161109075
DAI	F3	Inaccessible	2	167015187	167536247	MGI:2385884	Ddx27	2	167015193	167034947
DAI	F3	Inaccessible	2	167015187	167536247	MGI:2138982	Znfx1	2	167035793	167063015
DAI	F3	Inaccessible	2	167015187	167536247	MGI:1916199	Zfas1	2	167062934	167065862
DAI	F3	Inaccessible	2	167015187	167536247	MGI:5530876	Gm27494	2	167063016	167063204
DAI	F3	Inaccessible	2	167015187	167536247	MGI:5455655	Gm25878	2	167063473	167063565
DAI	F3	Inaccessible	2	167015187	167536247	MGI:5452978	Gm23201	2	167064998	167065086
DAI	F3	Inaccessible	2	167015187	167536247	MGI:3819520	Snord12	2	167065293	167065358
DAI	F3	Inaccessible	2	167015187	167536247	MGI:5622869	Gm39984	2	167074517	167079239
DAI	F3	Inaccessible	2	167015187	167536247	MGI:96666	Kcnb1	2	167095969	167190155
DAI	F3	Inaccessible	2	167015187	167536247	MGI:1915753	1110018N20Rik	2	167188702	167192808
DAI	F3	Inaccessible	2	167015187	167536247	MGI:1097156	Ptgis	2	167191805	167240604
DAI	F3	Inaccessible	2	167015187	167536247	MGI:3649962	Gm14291	2	167201576	167202799
DAI	F3	Inaccessible	2	167015187	167536247	MGI:5826415	Gm46778	2	167249571	167252791
DAI	F3	Inaccessible	2	167015187	167536247	MGI:1927169	B4galt5	2	167298444	167349183
DAI	F3	Inaccessible	2	167015187	167536247	MGI:1924019	2010003K10Rik	2	167322578	167324110
DAI	F3	Inaccessible	2	167015187	167536247	MGI:1924281	Slc9a8	2	167421712	167477000
DAI	F3	Inaccessible	2	167015187	167536247	MGI:2146885	Spata2	2	167481133	167492887
DAI	F3	Inaccessible	2	167015187	167536247	MGI:1933159	Rnf114	2	167492645	167516173
DAI	F3	Inaccessible	2	167870217	168173529	MGI:5592087	Gm32928	2	167870960	167873118
DAI	F3	Inaccessible	2	167870217	168173529	MGI:97805	Ptpn1	2	167932057	167979385
DAI	F3	Inaccessible	2	167870217	168173529	MGI:1916803	Ripor3	2	167980164	168010618
DAI	F3	Inaccessible	2	167870217	168173529	MGI:3651467	Gm14236	2	168010529	168011506
DAI	F3	Inaccessible	2	167870217	168173529	MGI:5592267	Gm33108	2	168060648	168069443
DAI	F3	Inaccessible	2	167870217	168173529	MGI:5454104	Gm24327	2	168064820	168064897
DAI	F3	Inaccessible	2	167870217	168173529	MGI:5622875	Gm39990	2	168078412	168080726
DAI	F3	Inaccessible	2	167870217	168173529	MGI:2135605	Pard6b	2	168081004	168101203
DAI	F3	Inaccessible	2	167870217	168173529	MGI:5826424	Gm46787	2	168144596	168146001
DAI	F3	Inaccessible	2	167870217	168173529	MGI:5622876	Gm39991	2	168147417	168149134
DAI	F3	Inaccessible	2	167870217	168173529	MGI:3702169	Gm14235	2	168148017	168153533
DAI	F3	Inaccessible	2	167870217	168173529	MGI:1924267	E130018N17Rik	2	168152603	168154513
DAI	F3	Inaccessible	2	167870217	168173529	MGI:5592344	Gm33185	2	168161211	168162323
DAI	F3	Inaccessible	3	84140868	84259114	MGI:1924165	Mnd1	3	84087933	84155786
DAI	F3	Inaccessible	3	84140868	84259114	MGI:1933163	Trim2	3	84160439	84306877
DAI	F3	Inaccessible	3	84140868	84259114	MGI:3648757	Gm6525	3	84174104	84175132
DAI	F3	Inaccessible	3	84140868	84259114	MGI:5622963	Gm40078	3	84228694	84247037
DAI	F3	Inaccessible	3	84140868	84259114	MGI:4413878	n-TGgcc9	3	84229011	84229081
DAI	F3	Inaccessible	3	88894701	88951397	MGI:1096571	hsh	3	87263147	90359778
DAI	F3	Inaccessible	3	88894701	88951397	MGI:1917579	Gon4l	3	88835231	88910103
DAI	F3	Inaccessible	3	88894701	88951397	MGI:5663850	Gm43713	3	88845025	88900001
DAI	F3	Inaccessible	3	88894701	88951397	MGI:5622976	Gm40091	3	88880917	88899936
DAI	F3	Inaccessible	3	88894701	88951397	MGI:2385175	Msto1	3	88905107	88913999
DAI	F3	Inaccessible	3	88894701	88951397	MGI:4422062	n-R5s197	3	88906510	88906628
DAI	F3	Inaccessible	3	88894701	88951397	MGI:1929538	Dap3	3	88920803	88951181
DAI	F3	Inaccessible	3	88894701	88951397	MGI:2183158	Ash1l	3	88950622	89079375
DAI	F3	Inaccessible	3	90051538	90670195	MGI:1096571	hsh	3	87263147	90359778
DAI	F3	Inaccessible	3	90051538	90670195	MGI:1921633	Ubap2l	3	90000140	90052628
DAI	F3	Inaccessible	3	90051538	90670195	MGI:1914027	4933434E20Rik	3	90051636	90063341
DAI	F3	Inaccessible	3	90051538	90670195	MGI:4414960	Gm16540	3	90057259	90058380
DAI	F3	Inaccessible	3	90051538	90670195	MGI:1920795	1700094D03Rik	3	90062796	90068347
DAI	F3	Inaccessible	3	90051538	90670195	MGI:3718457	Mir190b	3	90070020	90070099
DAI	F3	Inaccessible	3	90051538	90670195	MGI:1890149	Tpm3	3	90072649	90100902
DAI	F3	Inaccessible	3	90051538	90670195	MGI:1924845	Nup210l	3	90104134	90212048
DAI	F3	Inaccessible	3	90051538	90670195	MGI:5594024	Gm34865	3	90124651	90127116
DAI	F3	Inaccessible	3	90051538	90670195	MGI:5453500	Gm23723	3	90126535	90126666
DAI	F3	Inaccessible	3	90051538	90670195	MGI:5453962	Gm24185	3	90198682	90198786
DAI	F3	Inaccessible	3	90051538	90670195	MGI:1888676	Rps27	3	90212522	90213651
DAI	F3	Inaccessible	3	90051538	90670195	MGI:1927232	Rab13	3	90213695	90226385
DAI	F3	Inaccessible	3	90051538	90670195	MGI:1346082	Jtb	3	90231597	90235838
DAI	F3	Inaccessible	3	90051538	90670195	MGI:1916603	Creb3l4	3	90237500	90243512
DAI	F3	Inaccessible	3	90051538	90670195	MGI:1353474	Slc39a1	3	90248172	90253612
DAI	F3	Inaccessible	3	90051538	90670195	MGI:1921593	Crtc2	3	90254163	90264125
DAI	F3	Inaccessible	3	90051538	90670195	MGI:2446201	Dennd4b	3	90265185	90280669
DAI	F3	Inaccessible	3	90051538	90670195	MGI:5530752	Mir7012	3	90270149	90270212
DAI	F3	Inaccessible	3	90051538	90670195	MGI:1918721	8430422J01Rik	3	90289990	90290727
DAI	F3	Inaccessible	3	90051538	90670195	MGI:1923075	4930537H20Rik	3	90292301	90293983
DAI	F3	Inaccessible	3	90051538	90670195	MGI:2443225	Gatad2b	3	90293178	90363407
DAI	F3	Inaccessible	3	90051538	90670195	MGI:5791313	Gm45477	3	90311518	90317015
DAI	F3	Inaccessible	3	90051538	90670195	MGI:5791190	Gm45354	3	90335395	90337951
DAI	F3	Inaccessible	3	90051538	90670195	MGI:1347358	Slc27a3	3	90385239	90389938
DAI	F3	Inaccessible	3	90051538	90670195	MGI:2140050	Ints3	3	90391388	90433622
DAI	F3	Inaccessible	3	90051538	90670195	MGI:97371	Npr1	3	90450591	90465866
DAI	F3	Inaccessible	3	90051538	90670195	MGI:3801855	Gm16048	3	90451583	90457095
DAI	F3	Inaccessible	3	90051538	90670195	MGI:4413988	n-TMcat11	3	90475860	90475931
DAI	F3	Inaccessible	3	90051538	90670195	MGI:1915031	Ilf2	3	90476126	90488379
DAI	F3	Inaccessible	3	90051538	90670195	MGI:1333745	Snapin	3	90488026	90491033
DAI	F3	Inaccessible	3	90051538	90670195	MGI:1913761	Chtop	3	90498956	90509498
DAI	F3	Inaccessible	3	90051538	90670195	MGI:1338917	S100a1	3	90511034	90514392
DAI	F3	Inaccessible	3	90051538	90670195	MGI:109581	S100a13	3	90514435	90524581
DAI	F3	Inaccessible	3	90051538	90670195	MGI:1913416	S100a14	3	90526856	90528837
DAI	F3	Inaccessible	3	90051538	90670195	MGI:1915110	S100a16	3	90537254	90543151
DAI	F3	Inaccessible	3	90051538	90670195	MGI:5454370	Gm24593	3	90548619	90548724
DAI	F3	Inaccessible	3	90051538	90670195	MGI:5453241	Gm23464	3	90560556	90560702
DAI	F3	Inaccessible	3	90051538	90670195	MGI:1338849	S100a3	3	90560578	90602702
DAI	F3	Inaccessible	3	90051538	90670195	MGI:3510999	S100a2	3	90590247	90591508
DAI	F3	Inaccessible	3	90051538	90670195	MGI:5662811	Gm42674	3	90601904	90605885
DAI	F3	Inaccessible	3	90051538	90670195	MGI:1330282	S100a4	3	90603771	90606045
DAI	F3	Inaccessible	3	90051538	90670195	MGI:1338915	S100a5	3	90608523	90611780
DAI	F3	Inaccessible	3	90051538	90670195	MGI:1339467	S100a6	3	90612882	90624181
DAI	F3	Inaccessible	3	90051538	90670195	MGI:2687194	S100a7a	3	90654017	90658669
DAI	F3	Inaccessible	3	90051538	90670195	MGI:88244	S100a8	3	90668978	90670035
DAI	F3	Inaccessible	4	41492767	41606743	MGI:3522251	vsd	4	39452126	56769494
DAI	F3	Inaccessible	4	41492767	41606743	MGI:2140300	AI464131	4	41495604	41503076
DAI	F3	Inaccessible	4	41492767	41606743	MGI:1920971	1110017D15Rik	4	41505009	41517333
DAI	F3	Inaccessible	4	41492767	41606743	MGI:1924242	Fam219aos	4	41517437	41518929
DAI	F3	Inaccessible	4	41492767	41606743	MGI:1919151	Fam219a	4	41517691	41569538
DAI	F3	Inaccessible	4	41492767	41606743	MGI:3649601	Gm12404	4	41520694	41525823
DAI	F3	Inaccessible	4	41492767	41606743	MGI:1916172	Dnaic1	4	41569775	41638158
DAI	F3	Inaccessible	4	43397960	43739206	MGI:3522251	vsd	4	39452126	56769494
DAI	F3	Inaccessible	4	43397960	43739206	MGI:2140371	Rusc2	4	43381979	43427088
DAI	F3	Inaccessible	4	43397960	43739206	MGI:2445194	Fam166b	4	43427019	43429134
DAI	F3	Inaccessible	4	43397960	43739206	MGI:1201675	Tesk1	4	43441939	43448064
DAI	F3	Inaccessible	4	43397960	43739206	MGI:88345	Cd72	4	43446462	43454628
DAI	F3	Inaccessible	4	43397960	43739206	MGI:1889342	Sit1	4	43482081	43483734
DAI	F3	Inaccessible	4	43397960	43739206	MGI:97937	Rmrp	4	43492788	43493058
DAI	F3	Inaccessible	4	43397960	43739206	MGI:1913423	Ccdc107	4	43492900	43495921
DAI	F3	Inaccessible	4	43397960	43739206	MGI:3036286	Arhgef39	4	43496142	43499695
DAI	F3	Inaccessible	4	43397960	43739206	MGI:3649695	Gm12454	4	43504428	43508747
DAI	F3	Inaccessible	4	43397960	43739206	MGI:2447188	Car9	4	43506966	43513729
DAI	F3	Inaccessible	4	43397960	43739206	MGI:98810	Tpm2	4	43514711	43523765
DAI	F3	Inaccessible	4	43397960	43739206	MGI:1099832	Tln1	4	43531519	43562691
DAI	F3	Inaccessible	4	43397960	43739206	MGI:99946	Creb3	4	43562332	43567060
DAI	F3	Inaccessible	4	43397960	43739206	MGI:2654325	Gba2	4	43566928	43578873
DAI	F3	Inaccessible	4	43397960	43739206	MGI:5625163	Gm42278	4	43568928	43577648
DAI	F3	Inaccessible	4	43397960	43739206	MGI:1915956	Rgp1	4	43578715	43587487
DAI	F3	Inaccessible	4	43397960	43739206	MGI:3652339	Msmp	4	43583216	43584494
DAI	F3	Inaccessible	4	43397960	43739206	MGI:3649439	Gm12472	4	43588072	43608755
DAI	F3	Inaccessible	4	43397960	43739206	MGI:5625164	Gm42279	4	43603210	43622371
DAI	F3	Inaccessible	4	43397960	43739206	MGI:5455039	Gm25262	4	43631425	43631557
DAI	F3	Inaccessible	4	43397960	43739206	MGI:3652337	Gm12473	4	43631539	43641533
DAI	F3	Inaccessible	4	43397960	43739206	MGI:97372	Npr2	4	43631935	43651244
DAI	F3	Inaccessible	4	43397960	43739206	MGI:97782	Ps	4	43631935	80851719
DAI	F3	Inaccessible	4	43397960	43739206	MGI:3056295	Spag8	4	43651335	43653594
DAI	F3	Inaccessible	4	43397960	43739206	MGI:1916167	Hint2	4	43654227	43656466
DAI	F3	Inaccessible	4	43397960	43739206	MGI:2441678	Fam221b	4	43659622	43669145
DAI	F3	Inaccessible	4	43397960	43739206	MGI:2441680	Tmem8b	4	43668971	43692668
DAI	F3	Inaccessible	4	43397960	43739206	MGI:5453034	Gm23257	4	43692686	43692817
DAI	F3	Inaccessible	4	43397960	43739206	MGI:1860079	Olfr70	4	43695000	43700807
DAI	F3	Inaccessible	4	43397960	43739206	MGI:1860080	Olfr71	4	43705628	43710231
DAI	F3	Inaccessible	4	43397960	43739206	MGI:1917945	Hrct1	4	43727188	43728639
DAI	F3	Inaccessible	4	43397960	43739206	MGI:1918656	Spaar	4	43730034	43759462
DAI	F3	Inaccessible	4	100931979	101598034	MGI:2444177	Cachd1	4	100776675	101029220
DAI	F3	Inaccessible	4	100931979	101598034	MGI:3642534	Gm10577	4	101020298	101020696
DAI	F3	Inaccessible	4	100931979	101598034	MGI:3642535	Gm10576	4	101054439	101055263
DAI	F3	Inaccessible	4	100931979	101598034	MGI:2443623	Raver2	4	101068983	101152370
DAI	F3	Inaccessible	4	100931979	101598034	MGI:5595115	Gm35956	4	101074025	101076703
DAI	F3	Inaccessible	4	100931979	101598034	MGI:5451877	Gm22100	4	101103588	101103650
DAI	F3	Inaccessible	4	100931979	101598034	MGI:96628	Jak1	4	101152367	101265282
DAI	F3	Inaccessible	4	100931979	101598034	MGI:5454245	Gm24468	4	101186764	101186867
DAI	F3	Inaccessible	4	100931979	101598034	MGI:5454901	Gm25124	4	101271143	101271306
DAI	F3	Inaccessible	4	100931979	101598034	MGI:3652119	Gm12801	4	101284221	101285203
DAI	F3	Inaccessible	4	100931979	101598034	MGI:3649207	Gm12796	4	101292414	101321745
DAI	F3	Inaccessible	4	100931979	101598034	MGI:1925116	E130102H24Rik	4	101346531	101356735
DAI	F3	Inaccessible	4	100931979	101598034	MGI:2676803	Mir101a	4	101346945	101347027
DAI	F3	Inaccessible	4	100931979	101598034	MGI:1915650	0610043K17Rik	4	101353783	101399181
DAI	F3	Inaccessible	4	100931979	101598034	MGI:3651483	Gm12798	4	101403081	101407856
DAI	F3	Inaccessible	4	100931979	101598034	MGI:87979	Ak4	4	101419277	101466995
DAI	F3	Inaccessible	4	100931979	101598034	MGI:1919935	Dnajc6	4	101496648	101642799
DAI	F3	Inaccessible	4	100931979	101598034	MGI:5595171	Gm36012	4	101543298	101556812
DAI	F3	Inaccessible	4	100931979	101598034	MGI:5452310	Gm22533	4	101555095	101555368
DAI	F3	Inaccessible	4	132047969	132159577	MGI:95401	Epb41	4	131923413	132075321
DAI	F3	Inaccessible	4	132047969	132159577	MGI:3649474	Gm13063	4	132048178	132048961
DAI	F3	Inaccessible	4	132047969	132159577	MGI:5595316	Gm36157	4	132049534	132049802
DAI	F3	Inaccessible	4	132047969	132159577	MGI:3641670	Gm10300	4	132074697	132076992
DAI	F3	Inaccessible	4	132047969	132159577	MGI:5610939	Gm37711	4	132104830	132109363
DAI	F3	Inaccessible	4	132047969	132159577	MGI:97438	Oprd1	4	132110726	132144486
DAI	F3	Inaccessible	4	132047969	132159577	MGI:4413695	n-TAcgc3	4	132125259	132125330
DAI	F3	Inaccessible	4	133010637	133104698	MGI:2444218	Ahdc1	4	133011260	133077863
DAI	F3	Inaccessible	4	133010637	133104698	MGI:5477109	Gm26615	4	133085474	133089146
DAI	F3	Inaccessible	4	133189457	133271265	MGI:1098641	Wasf2	4	133130505	133199756
DAI	F3	Inaccessible	4	133189457	133271265	MGI:5531327	Mir7017	4	133195655	133195716
DAI	F3	Inaccessible	4	133189457	133271265	MGI:101908	Gpr3	4	133209340	133212536
DAI	F3	Inaccessible	4	133189457	133271265	MGI:1916905	Cd164l2	4	133212131	133224555
DAI	F3	Inaccessible	4	133189457	133271265	MGI:1855691	Map3k6	4	133240818	133252929
DAI	F3	Inaccessible	4	133189457	133271265	MGI:1933365	Sytl1	4	133253090	133263113
DAI	F3	Inaccessible	4	133189457	133271265	MGI:1098568	Tmem222	4	133266045	133277792
DAI	F3	Inaccessible	4	133394466	133634754	MGI:102462	Slc9a1	4	133369706	133423702
DAI	F3	Inaccessible	4	133394466	133634754	MGI:3045163	ctl	4	133427367	137890684
DAI	F3	Inaccessible	4	133394466	133634754	MGI:1920802	1700091J24Rik	4	133432739	133434897
DAI	F3	Inaccessible	4	133394466	133634754	MGI:5625207	Gm42322	4	133437060	133440366
DAI	F3	Inaccessible	4	133394466	133634754	MGI:3651057	Gm13257	4	133479356	133482526
DAI	F3	Inaccessible	4	133394466	133634754	MGI:2140500	Fam46b	4	133480132	133487938
DAI	F3	Inaccessible	4	133394466	133634754	MGI:1916789	Trnp1	4	133491100	133498550
DAI	F3	Inaccessible	4	133394466	133634754	MGI:5625208	Gm42323	4	133512874	133522320
DAI	F3	Inaccessible	4	133394466	133634754	MGI:1916323	Kdf1	4	133518963	133530790
DAI	F3	Inaccessible	4	133394466	133634754	MGI:106014	Nudc	4	133532542	133545996
DAI	F3	Inaccessible	4	133394466	133634754	MGI:1346344	Nr0b2	4	133553376	133556536
DAI	F3	Inaccessible	4	133394466	133634754	MGI:5452935	Gm23158	4	133558824	133558949
DAI	F3	Inaccessible	4	133394466	133634754	MGI:2442492	Gpatch3	4	133574745	133584243
DAI	F3	Inaccessible	4	133394466	133634754	MGI:2140368	Gpn2	4	133584362	133591735
DAI	F3	Inaccessible	4	133394466	133634754	MGI:5625209	Gm42324	4	133594939	133596007
DAI	F3	Inaccessible	4	133394466	133634754	MGI:1891831	Sfn	4	133600556	133602168
DAI	F3	Inaccessible	4	133394466	133634754	MGI:3527792	Zdhhc18	4	133605299	133650154
DAI	F3	Inaccessible	4	134052389	134129855	MGI:3045163	ctl	4	133427367	137890684
DAI	F3	Inaccessible	4	134052389	134129855	MGI:3650254	Zfp683	4	134053838	134058996
DAI	F3	Inaccessible	4	134052389	134129855	MGI:1334463	Crybg2	4	134065912	134092504
DAI	F3	Inaccessible	4	134052389	134129855	MGI:1346088	Cd52	4	134082448	134095082
DAI	F3	Inaccessible	4	134052389	134129855	MGI:1914836	Ubxn11	4	134102570	134127593
DAI	F3	Inaccessible	4	134052389	134129855	MGI:1920973	Sh3bgrl3	4	134127406	134128789
DAI	F3	Inaccessible	4	134852468	135050533	MGI:3045163	ctl	4	133427367	137890684
DAI	F3	Inaccessible	4	134852468	135050533	MGI:1913396	Tmem57	4	134802759	134853345
DAI	F3	Inaccessible	4	134852468	135050533	MGI:1202882	Rhd	4	134864536	134896172
DAI	F3	Inaccessible	4	134852468	135050533	MGI:1919067	Tmem50a	4	134897849	134915024
DAI	F3	Inaccessible	4	134852468	135050533	MGI:106498	Rsrp1	4	134923592	134927671
DAI	F3	Inaccessible	4	134852468	135050533	MGI:1915842	Syf2	4	134930898	134937548
DAI	F3	Inaccessible	4	134852468	135050533	MGI:5625212	Gm42327	4	135043698	135051367
DAI	F3	Inaccessible	4	151967798	152258211	MGI:2443386	Dnajc11	4	151933691	151982137
DAI	F3	Inaccessible	4	151967798	152258211	MGI:1917126	Thap3	4	151982639	151988997
DAI	F3	Inaccessible	4	151967798	152258211	MGI:2446217	Phf13	4	151989633	151996258
DAI	F3	Inaccessible	4	151967798	152258211	MGI:3704239	Gm9768	4	152006759	152009619
DAI	F3	Inaccessible	4	151967798	152258211	MGI:1919288	Klhl21	4	152008803	152017680
DAI	F3	Inaccessible	4	151967798	152258211	MGI:2140248	Zbtb48	4	152019774	152027671
DAI	F3	Inaccessible	4	151967798	152258211	MGI:1927505	Tas1r1	4	152027914	152038568
DAI	F3	Inaccessible	4	151967798	152258211	MGI:1921285	Nol9	4	152039321	152061494
DAI	F3	Inaccessible	4	151967798	152258211	MGI:2652860	Plekhg5	4	152072498	152115400
DAI	F3	Inaccessible	4	151967798	152258211	MGI:1934667	Tnfrsf25	4	152115934	152120119
DAI	F3	Inaccessible	4	151967798	152258211	MGI:1861630	Espn	4	152120331	152152371
DAI	F3	Inaccessible	4	151967798	152258211	MGI:1098624	Hes2	4	152158867	152162469
DAI	F3	Inaccessible	4	151967798	152258211	MGI:5589781	Gm30622	4	152163762	152166419
DAI	F3	Inaccessible	4	151967798	152258211	MGI:1917275	Acot7	4	152178134	152271852
DAI	F3	Inaccessible	4	151967798	152258211	MGI:5530882	Gm27500	4	152201807	152202142
DAI	F3	Inaccessible	4	151967798	152258211	MGI:3649461	Gm13096	4	152203926	152204467
DAI	F3	Inaccessible	5	30661010	31203285	MGI:88375	Cenpa	5	30666777	30674830
DAI	F3	Inaccessible	5	30661010	31203285	MGI:1929772	Dpysl5	5	30711564	30799375
DAI	F3	Inaccessible	5	30661010	31203285	MGI:5662901	Gm42764	5	30759032	30760477
DAI	F3	Inaccessible	5	30661010	31203285	MGI:5826544	Gm46907	5	30799235	30814589
DAI	F3	Inaccessible	5	30661010	31203285	MGI:2140967	Mapre3	5	30814641	30866106
DAI	F3	Inaccessible	5	30661010	31203285	MGI:5011594	Gm19409	5	30815620	30818477
DAI	F3	Inaccessible	5	30661010	31203285	MGI:3705274	Gm15461	5	30817977	30822612
DAI	F3	Inaccessible	5	30661010	31203285	MGI:1916046	Tmem214	5	30868012	30879180
DAI	F3	Inaccessible	5	30661010	31203285	MGI:5663945	Gm43808	5	30868764	30870828
DAI	F3	Inaccessible	5	30661010	31203285	MGI:5594954	Gm35795	5	30886165	30888890
DAI	F3	Inaccessible	5	30661010	31203285	MGI:4414082	n-TYgta9	5	30888083	30888171
DAI	F3	Inaccessible	5	30661010	31203285	MGI:4413688	n-TAagc15	5	30888515	30888587
DAI	F3	Inaccessible	5	30661010	31203285	MGI:2441745	Agbl5	5	30888694	30906965
DAI	F3	Inaccessible	5	30661010	31203285	MGI:2441703	5930420M18Rik	5	30897300	30899580
DAI	F3	Inaccessible	5	30661010	31203285	MGI:1914945	Ost4	5	30905885	30907788
DAI	F3	Inaccessible	5	30661010	31203285	MGI:1926189	Emilin1	5	30913402	30921277
DAI	F3	Inaccessible	5	30661010	31203285	MGI:1096353	Khk	5	30921431	30931248
DAI	F3	Inaccessible	5	30661010	31203285	MGI:1915817	Cgref1	5	30933143	30945591
DAI	F3	Inaccessible	5	30661010	31203285	MGI:1931013	Abhd1	5	30950066	30955091
DAI	F3	Inaccessible	5	30661010	31203285	MGI:1355326	Preb	5	30950853	30960361
DAI	F3	Inaccessible	5	30661010	31203285	MGI:1934960	Tcf23	5	30968662	30977018
DAI	F3	Inaccessible	5	30661010	31203285	MGI:2660847	Slc5a6	5	31036036	31048924
DAI	F3	Inaccessible	5	30661010	31203285	MGI:1918918	Atraid	5	31048312	31054623
DAI	F3	Inaccessible	5	30661010	31203285	MGI:1916969	Cad	5	31054780	31078479
DAI	F3	Inaccessible	5	30661010	31203285	MGI:5621486	Gm38601	5	31080433	31083851
DAI	F3	Inaccessible	5	30661010	31203285	MGI:1345280	Slc30a3	5	31086106	31108237
DAI	F3	Inaccessible	5	30661010	31203285	MGI:3642216	Gm9924	5	31094986	31097294
DAI	F3	Inaccessible	5	30661010	31203285	MGI:3045263	Dnajc5g	5	31106285	31112526
DAI	F3	Inaccessible	5	30661010	31203285	MGI:1889623	Trim54	5	31116712	31137630
DAI	F3	Inaccessible	5	30661010	31203285	MGI:5623158	Gm40273	5	31118410	31119423
DAI	F3	Inaccessible	5	30661010	31203285	MGI:3705154	Gm15469	5	31135753	31137344
DAI	F3	Inaccessible	5	30661010	31203285	MGI:1276123	Ucn	5	31138063	31138829
DAI	F3	Inaccessible	5	30661010	31203285	MGI:97138	Mpv17	5	31140654	31154251
DAI	F3	Inaccessible	5	30661010	31203285	MGI:5580315	Gm29609	5	31144739	31179911
DAI	F3	Inaccessible	5	30661010	31203285	MGI:1919002	Gtf3c2	5	31156005	31180144
DAI	F3	Inaccessible	5	30661010	31203285	MGI:95300	Eif2b4	5	31187558	31193430
DAI	F3	Inaccessible	5	30661010	31203285	MGI:2387801	Snx17	5	31193227	31199143
DAI	F3	Inaccessible	5	30661010	31203285	MGI:2141255	Zfp513	5	31198981	31202303
DAI	F3	Inaccessible	5	30661010	31203285	MGI:5826545	Gm46908	5	31201776	31202798
DAI	F3	Inaccessible	5	30661010	31203285	MGI:106065	Ppm1g	5	31202664	31220687
DAI	F3	Inaccessible	5	32711251	32753720	MGI:5663989	Gm43852	5	32713072	32713988
DAI	F3	Inaccessible	5	32711251	32753720	MGI:2445114	Pisd	5	32736301	32785646
DAI	F3	Inaccessible	5	32711251	32753720	MGI:5313118	Gm20671	5	32737230	32827109
DAI	F3	Inaccessible	5	32711251	32753720	MGI:5663832	Gm43695	5	32739058	32739334
DAI	F3	Inaccessible	5	103833347	103866803	MGI:1100819	Aff1	5	103692374	103855322
DAI	F3	Inaccessible	5	103833347	103866803	MGI:2179430	Klhl8	5	103861973	103911259
DAI	F3	Inaccessible	5	110769365	110810370	MGI:1861989	Vng	5	104239005	126924008
DAI	F3	Inaccessible	5	110769365	110810370	MGI:3512780	repro14	5	108614643	113883925
DAI	F3	Inaccessible	5	110769365	110810370	MGI:2651833	Nmf15	5	108614643	140687148
DAI	F3	Inaccessible	5	110769365	110810370	MGI:3590181	repro29	5	109090758	138218250
DAI	F3	Inaccessible	5	110769365	110810370	MGI:1276124	Ep400	5	110664373	110770717
DAI	F3	Inaccessible	5	110769365	110810370	MGI:3783008	Gm15559	5	110770949	110779260
DAI	F3	Inaccessible	5	110769365	110810370	MGI:1929237	Pus1	5	110773667	110780659
DAI	F3	Inaccessible	5	110769365	110810370	MGI:5477009	Gm26515	5	110780057	110781064
DAI	F3	Inaccessible	5	110769365	110810370	MGI:1270126	Ulk1	5	110784488	110810097
DAI	F3	Inaccessible	5	114810217	115506365	MGI:1861989	Vng	5	104239005	126924008
DAI	F3	Inaccessible	5	114810217	115506365	MGI:2651833	Nmf15	5	108614643	140687148
DAI	F3	Inaccessible	5	114810217	115506365	MGI:3590181	repro29	5	109090758	138218250
DAI	F3	Inaccessible	5	114810217	115506365	MGI:1913486	1500011B03Rik	5	114808196	114813976
DAI	F3	Inaccessible	5	114810217	115506365	MGI:5141964	Gm20499	5	114809036	114823460
DAI	F3	Inaccessible	5	114810217	115506365	MGI:2447819	2610524H06Rik	5	114821935	114823468
DAI	F3	Inaccessible	5	114810217	115506365	MGI:5826557	Gm46920	5	114836692	114841158
DAI	F3	Inaccessible	5	114810217	115506365	MGI:3652003	Gm13821	5	114838875	114842075
DAI	F3	Inaccessible	5	114810217	115506365	MGI:5531232	Mir6240	5	114851948	114852064
DAI	F3	Inaccessible	5	114810217	115506365	MGI:1914843	4930519G04Rik	5	114853664	114883880
DAI	F3	Inaccessible	5	114810217	115506365	MGI:3641854	Gm9936	5	114855758	114858682
DAI	F3	Inaccessible	5	114810217	115506365	MGI:1344390	Oasl2	5	114896936	114912234
DAI	F3	Inaccessible	5	114810217	115506365	MGI:3650351	Gm13822	5	114917318	114923277
DAI	F3	Inaccessible	5	114810217	115506365	MGI:2180849	Oasl1	5	114923240	114937915
DAI	F3	Inaccessible	5	114810217	115506365	MGI:1919607	2210016L21Rik	5	114942158	114949783
DAI	F3	Inaccessible	5	114810217	115506365	MGI:98504	Hnf1a	5	114948980	114971094
DAI	F3	Inaccessible	5	114810217	115506365	MGI:3652225	Hnf1aos1	5	114968784	114998042
DAI	F3	Inaccessible	5	114810217	115506365	MGI:3652220	Hnf1aos2	5	114968823	114971400
DAI	F3	Inaccessible	5	114810217	115506365	MGI:1916294	1810017P11Rik	5	114975456	114976013
DAI	F3	Inaccessible	5	114810217	115506365	MGI:1891433	Sppl3	5	115011137	115098790
DAI	F3	Inaccessible	5	114810217	115506365	MGI:3026961	C730045M19Rik	5	115039770	115041084
DAI	F3	Inaccessible	5	114810217	115506365	MGI:3704254	Gm10401	5	115097689	115098295
DAI	F3	Inaccessible	5	114810217	115506365	MGI:3651519	Rpl37rt	5	115102923	115110268
DAI	F3	Inaccessible	5	114810217	115506365	MGI:87868	Acads	5	115110299	115119346
DAI	F3	Inaccessible	5	114810217	115506365	MGI:2147162	Unc119b	5	115122550	115134975
DAI	F3	Inaccessible	5	114810217	115506365	MGI:1924015	Mlec	5	115142981	115158179
DAI	F3	Inaccessible	5	114810217	115506365	MGI:5594624	Gm35465	5	115159499	115165455
DAI	F3	Inaccessible	5	114810217	115506365	MGI:1352750	Cabp1	5	115168689	115194381
DAI	F3	Inaccessible	5	114810217	115506365	MGI:5594674	Gm35515	5	115194378	115205256
DAI	F3	Inaccessible	5	114810217	115506365	MGI:2151221	Pop5	5	115235836	115245351
DAI	F3	Inaccessible	5	114810217	115506365	MGI:1859162	Rnf10	5	115241412	115272898
DAI	F3	Inaccessible	5	114810217	115506365	MGI:1098643	Coq5	5	115279666	115296972
[truncated: 30,475 more rows]
