# Supplementary material for: Ancestral perinatal obesogen exposure results in a transgenerational thrifty phenotype in mice
Source: Nat Commun. 2017 Dec 8;8:2012. doi: 10.1038/s41467-017-01944-z (PMC5722856; doi:10.1038/s41467-017-01944-z)
Supplement: Supplementary file 22 — Supplementary Data 19 [file 41467_2017_1944_MOESM22_ESM.xlsx]

## Sheet: Suppl. Data 19
Supplementary Data 19. Functional gene ontology (GO) analysis for genes spanned by genomic regions with significant TBT-dependent chromatin accessibility variation in F3 and F4 sperm.
Genomic region type1	Generation1	Direction of change1	GO identifier2	GO term2	Number of genes2	p value2
DAIs	F3	Accessible	GO:0007606	sensory perception of chemical stimulus	149	3.42939e-58
DAIs	F3	Accessible	GO:0050877	nervous system process	165	2.68439e-45
DAIs	F3	Accessible	GO:0007600	sensory perception	149	2.08457e-44
DAIs	F3	Accessible	GO:0003008	system process	178	4.1204e-40
DAIs	F3	Accessible	GO:0007608	sensory perception of smell	103	8.1517e-33
DAIs	F3	Accessible	GO:0050907	detection of chemical stimulus involved in sensory perception	55	1.02535e-30
DAIs	F3	Accessible	GO:0009593	detection of chemical stimulus	55	9.42202e-29
DAIs	F3	Accessible	GO:0007186	G-protein coupled receptor signaling pathway	125	1.47266e-27
DAIs	F3	Accessible	GO:0050906	detection of stimulus involved in sensory perception	55	3.10994e-26
DAIs	F3	Accessible	GO:0051606	detection of stimulus	56	3.90349e-22
DAIs	F3	Accessible	GO:0032501	multicellular organismal process	254	1.81009e-13
DAIs	F3	Accessible	GO:0019373	epoxygenase P450 pathway	14	1.9299e-12
DAIs	F3	Accessible	GO:0019236	response to pheromone	19	2.05833e-09
DAIs	F3	Accessible	GO:0019369	arachidonic acid metabolic process	14	2.73007e-08
DAIs	F3	Accessible	GO:0002474	antigen processing and presentation of peptide antigen via MHC class I	11	1.97168e-06
DAIs	F3	Accessible	GO:0001676	long-chain fatty acid metabolic process	14	6.50154e-06
DAIs	F3	Accessible	GO:0033559	unsaturated fatty acid metabolic process	14	1.10733e-05
DAIs	F3	Accessible	GO:0042221	response to chemical	134	1.11533e-05
DAIs	F3	Accessible	GO:0006690	icosanoid metabolic process	14	3.37539e-05
DAIs	F3	Accessible	GO:0048002	antigen processing and presentation of peptide antigen	11	9.68912e-05
DAIs	F3	Accessible	GO:1901568	fatty acid derivative metabolic process	14	0.000246552
DAIs	F3	Accessible	GO:0019882	antigen processing and presentation	11	0.00961041
DAIs	F3	Accessible	GO:0007165	signal transduction	167	0.00988732
DAIs	F3	Accessible	GO:0051716	cellular response to stimulus	201	0.0111471
DAIs	F3	Accessible	GO:0050896	response to stimulus	234	0.0172576
DAIs	F3	Accessible	GO:0044700	single organism signaling	177	0.033985
DAIs	F3	Accessible	GO:0023052	signaling	177	0.0353696
DAIs	F3	Accessible	GO:0007154	cell communication	178	0.0394681
DAIs	F3	Inaccessible	GO:0048519	negative regulation of biological process	478	2.56536e-06
DAIs	F3	Inaccessible	GO:0048523	negative regulation of cellular process	431	2.83479e-05
DAIs	F3	Inaccessible	GO:0044237	cellular metabolic process	818	3.09421e-05
DAIs	F3	Inaccessible	GO:0034641	cellular nitrogen compound metabolic process	537	6.98552e-05
DAIs	F3	Inaccessible	GO:0044763	single-organism cellular process	877	8.38132e-05
DAIs	F3	Inaccessible	GO:0044260	cellular macromolecule metabolic process	675	8.68353e-05
DAIs	F3	Inaccessible	GO:0071704	organic substance metabolic process	850	0.0012771
DAIs	F3	Inaccessible	GO:1901360	organic cyclic compound metabolic process	496	0.00134088
DAIs	F3	Inaccessible	GO:0044238	primary metabolic process	811	0.00145532
DAIs	F3	Inaccessible	GO:0009892	negative regulation of metabolic process	266	0.00178348
DAIs	F3	Inaccessible	GO:0006807	nitrogen compound metabolic process	767	0.00191843
DAIs	F3	Inaccessible	GO:0006139	nucleobase-containing compound metabolic process	465	0.00193339
DAIs	F3	Inaccessible	GO:0090304	nucleic acid metabolic process	417	0.00276743
DAIs	F3	Inaccessible	GO:0008152	metabolic process	883	0.00301089
DAIs	F3	Inaccessible	GO:0006725	cellular aromatic compound metabolic process	477	0.0031128
DAIs	F3	Inaccessible	GO:0046483	heterocycle metabolic process	472	0.00319703
DAIs	F3	Inaccessible	GO:0016070	RNA metabolic process	375	0.00488339
DAIs	F3	Inaccessible	GO:0044271	cellular nitrogen compound biosynthetic process	399	0.00494458
DAIs	F3	Inaccessible	GO:0051171	regulation of nitrogen compound metabolic process	480	0.00502445
DAIs	F3	Inaccessible	GO:0065009	regulation of molecular function	231	0.00513164
DAIs	F3	Inaccessible	GO:0051172	negative regulation of nitrogen compound metabolic process	225	0.00532797
DAIs	F3	Inaccessible	GO:0043170	macromolecule metabolic process	725	0.0068483
DAIs	F3	Inaccessible	GO:0044267	cellular protein metabolic process	401	0.00712525
DAIs	F3	Inaccessible	GO:0044249	cellular biosynthetic process	471	0.00779971
DAIs	F3	Inaccessible	GO:0010605	negative regulation of macromolecule metabolic process	238	0.00916363
DAIs	F3	Inaccessible	GO:0031324	negative regulation of cellular metabolic process	236	0.0112304
DAIs	F3	Inaccessible	GO:0009058	biosynthetic process	482	0.0133635
DAIs	F3	Inaccessible	GO:0018205	peptidyl-lysine modification	46	0.0137891
DAIs	F3	Inaccessible	GO:0048869	cellular developmental process	382	0.0142199
DAIs	F3	Inaccessible	GO:0009890	negative regulation of biosynthetic process	160	0.0168685
DAIs	F3	Inaccessible	GO:0031327	negative regulation of cellular biosynthetic process	157	0.0169561
DAIs	F3	Inaccessible	GO:0043604	amide biosynthetic process	87	0.0170612
DAIs	F3	Inaccessible	GO:0048856	anatomical structure development	488	0.0171823
DAIs	F3	Inaccessible	GO:0080090	regulation of primary metabolic process	483	0.0175822
DAIs	F3	Inaccessible	GO:0034645	cellular macromolecule biosynthetic process	394	0.0181967
DAIs	F3	Inaccessible	GO:0010467	gene expression	443	0.0197182
DAIs	F3	Inaccessible	GO:0018193	peptidyl-amino acid modification	118	0.019994
DAIs	F3	Inaccessible	GO:0031323	regulation of cellular metabolic process	492	0.0201071
DAIs	F3	Inaccessible	GO:0009059	macromolecule biosynthetic process	403	0.0202097
DAIs	F3	Inaccessible	GO:1901576	organic substance biosynthetic process	473	0.0205271
DAIs	F3	Inaccessible	GO:0051641	cellular localization	232	0.0219353
DAIs	F3	Inaccessible	GO:0006412	translation	77	0.0219866
DAIs	F3	Inaccessible	GO:0051173	positive regulation of nitrogen compound metabolic process	268	0.0224728
DAIs	F3	Inaccessible	GO:0010629	negative regulation of gene expression	168	0.0224934
DAIs	F3	Inaccessible	GO:0032502	developmental process	518	0.0261735
DAIs	F3	Inaccessible	GO:2000113	negative regulation of cellular macromolecule biosynthetic process	144	0.0286013
DAIs	F3	Inaccessible	GO:0000122	negative regulation of transcription from RNA polymerase II promoter	91	0.0293734
DAIs	F3	Inaccessible	GO:0035556	intracellular signal transduction	228	0.0299514
DAIs	F3	Inaccessible	GO:0016310	phosphorylation	204	0.0305681
DAIs	F3	Inaccessible	GO:0019222	regulation of metabolic process	525	0.0314442
DAIs	F3	Inaccessible	GO:0043043	peptide biosynthetic process	78	0.0315264
DAIs	F3	Inaccessible	GO:0044767	single-organism developmental process	512	0.0320852
DAIs	F3	Inaccessible	GO:0009893	positive regulation of metabolic process	293	0.0350204
DAIs	F3	Inaccessible	GO:0010648	negative regulation of cell communication	128	0.0384135
DAIs	F3	Inaccessible	GO:0009968	negative regulation of signal transduction	116	0.0397599
DAIs	F3	Inaccessible	GO:0006479	protein methylation	27	0.0401156
DAIs	F3	Inaccessible	GO:0008213	protein alkylation	27	0.0401156
DAIs	F3	Inaccessible	GO:0009719	response to endogenous stimulus	133	0.0401619
DAIs	F3	Inaccessible	GO:0023057	negative regulation of signaling	128	0.040482
DAIs	F3	Inaccessible	GO:0051128	regulation of cellular component organization	226	0.0411659
DAIs	F3	Inaccessible	GO:0051253	negative regulation of RNA metabolic process	125	0.0415246
DAIs	F3	Inaccessible	GO:0048585	negative regulation of response to stimulus	144	0.0448835
DAIs	F3	Inaccessible	GO:0010604	positive regulation of macromolecule metabolic process	271	0.0451431
DAIs	F3	Inaccessible	GO:0006996	organelle organization	311	0.0474104
DAIs	F3	Inaccessible	GO:0031325	positive regulation of cellular metabolic process	274	0.0474887
DAIs	F3	Inaccessible	GO:1901566	organonitrogen compound biosynthetic process	161	0.0482091
DAIs	F3	Inaccessible	GO:0019538	protein metabolic process	451	0.049753
DAIs	F3	Inaccessible	GO:0010558	negative regulation of macromolecule biosynthetic process	146	0.0498229
DAIs	F4	Accessible	GO:0007606	sensory perception of chemical stimulus	46	1.00116e-18
DAIs	F4	Accessible	GO:0007600	sensory perception	49	3.4719e-17
DAIs	F4	Accessible	GO:0050877	nervous system process	49	6.54331e-14
DAIs	F4	Accessible	GO:0007608	sensory perception of smell	33	2.85544e-11
DAIs	F4	Accessible	GO:0003008	system process	49	5.79468e-10
DAIs	F4	Accessible	GO:0007186	G-protein coupled receptor signaling pathway	33	1.70618e-05
DAIs	F4	Inaccessible	GO:0007389	pattern specification process	27	3.28205e-09
DAIs	F4	Inaccessible	GO:0048706	embryonic skeletal system development	16	1.1771e-08
DAIs	F4	Inaccessible	GO:0003002	regionalization	23	1.89433e-08
DAIs	F4	Inaccessible	GO:0048704	embryonic skeletal system morphogenesis	14	2.71674e-08
DAIs	F4	Inaccessible	GO:0009952	anterior/posterior pattern specification	18	7.82997e-08
DAIs	F4	Inaccessible	GO:0048598	embryonic morphogenesis	28	6.1088e-07
DAIs	F4	Inaccessible	GO:0009790	embryo development	37	2.54223e-06
DAIs	F4	Inaccessible	GO:0043009	chordate embryonic development	27	4.01355e-05
DAIs	F4	Inaccessible	GO:0009792	embryo development ending in birth or egg hatching	27	4.60187e-05
DAIs	F4	Inaccessible	GO:0048705	skeletal system morphogenesis	15	6.93675e-05
DAIs	F4	Inaccessible	GO:0048562	embryonic organ morphogenesis	17	7.13966e-05
DAIs	F4	Inaccessible	GO:0048568	embryonic organ development	21	7.70104e-05
DAIs	F4	Inaccessible	GO:0060255	regulation of macromolecule metabolic process	94	0.000185678
DAIs	F4	Inaccessible	GO:0006807	nitrogen compound metabolic process	131	0.000192019
DAIs	F4	Inaccessible	GO:0009653	anatomical structure morphogenesis	55	0.000194726
DAIs	F4	Inaccessible	GO:0051171	regulation of nitrogen compound metabolic process	91	0.000204582
DAIs	F4	Inaccessible	GO:0080090	regulation of primary metabolic process	92	0.000218518
DAIs	F4	Inaccessible	GO:0044767	single-organism developmental process	97	0.000228778
DAIs	F4	Inaccessible	GO:0001501	skeletal system development	20	0.00024615
DAIs	F4	Inaccessible	GO:0048856	anatomical structure development	92	0.00032638
DAIs	F4	Inaccessible	GO:0032502	developmental process	97	0.000328771
DAIs	F4	Inaccessible	GO:0044707	single-multicellular organism process	99	0.000337545
DAIs	F4	Inaccessible	GO:0019222	regulation of metabolic process	98	0.000341792
DAIs	F4	Inaccessible	GO:0044237	cellular metabolic process	134	0.000366205
DAIs	F4	Inaccessible	GO:0007275	multicellular organism development	86	0.000536307
DAIs	F4	Inaccessible	GO:0006366	transcription from RNA polymerase II promoter	44	0.000579945
DAIs	F4	Inaccessible	GO:0044260	cellular macromolecule metabolic process	114	0.000649904
DAIs	F4	Inaccessible	GO:0044238	primary metabolic process	134	0.000716006
DAIs	F4	Inaccessible	GO:0034641	cellular nitrogen compound metabolic process	94	0.00072492
DAIs	F4	Inaccessible	GO:0021546	rhombomere development	4	0.000822972
DAIs	F4	Inaccessible	GO:0031323	regulation of cellular metabolic process	91	0.000853223
DAIs	F4	Inaccessible	GO:0010604	positive regulation of macromolecule metabolic process	57	0.000937647
DAIs	F4	Inaccessible	GO:0006357	regulation of transcription from RNA polymerase II promoter	42	0.00124598
DAIs	F4	Inaccessible	GO:0044271	cellular nitrogen compound biosynthetic process	75	0.0013954
DAIs	F4	Inaccessible	GO:0045944	positive regulation of transcription from RNA polymerase II promoter	30	0.00162124
DAIs	F4	Inaccessible	GO:0043170	macromolecule metabolic process	122	0.00185747
DAIs	F4	Inaccessible	GO:0010628	positive regulation of gene expression	40	0.00205999
DAIs	F4	Inaccessible	GO:0009893	positive regulation of metabolic process	59	0.00228317
DAIs	F4	Inaccessible	GO:0044249	cellular biosynthetic process	85	0.00282286
DAIs	F4	Inaccessible	GO:0051173	positive regulation of nitrogen compound metabolic process	54	0.00338808
DAIs	F4	Inaccessible	GO:0009887	animal organ morphogenesis	27	0.00396438
DAIs	F4	Inaccessible	GO:0009059	macromolecule biosynthetic process	75	0.0040159
DAIs	F4	Inaccessible	GO:0071704	organic substance metabolic process	136	0.00463883
DAIs	F4	Inaccessible	GO:0008152	metabolic process	141	0.00467752
DAIs	F4	Inaccessible	GO:0010556	regulation of macromolecule biosynthetic process	65	0.0047148
DAIs	F4	Inaccessible	GO:1901576	organic substance biosynthetic process	85	0.00475691
DAIs	F4	Inaccessible	GO:0018130	heterocycle biosynthetic process	65	0.00476587
DAIs	F4	Inaccessible	GO:0045935	positive regulation of nucleobase-containing compound metabolic process	38	0.00479107
DAIs	F4	Inaccessible	GO:0031325	positive regulation of cellular metabolic process	55	0.00483604
DAIs	F4	Inaccessible	GO:0009058	biosynthetic process	86	0.00486158
DAIs	F4	Inaccessible	GO:0034645	cellular macromolecule biosynthetic process	73	0.0048895
DAIs	F4	Inaccessible	GO:0051254	positive regulation of RNA metabolic process	34	0.00491442
DAIs	F4	Inaccessible	GO:0019438	aromatic compound biosynthetic process	65	0.00492501
DAIs	F4	Inaccessible	GO:0034654	nucleobase-containing compound biosynthetic process	64	0.00495906
DAIs	F4	Inaccessible	GO:0009889	regulation of biosynthetic process	68	0.00501634
DAIs	F4	Inaccessible	GO:1902680	positive regulation of RNA biosynthetic process	33	0.00512818
DAIs	F4	Inaccessible	GO:0045893	positive regulation of transcription, DNA-templated	33	0.00523546
DAIs	F4	Inaccessible	GO:1903508	positive regulation of nucleic acid-templated transcription	33	0.00523546
DAIs	F4	Inaccessible	GO:1901362	organic cyclic compound biosynthetic process	66	0.00579431
DAIs	F4	Inaccessible	GO:0010468	regulation of gene expression	69	0.00612895
DAIs	F4	Inaccessible	GO:0048731	system development	74	0.00615512
DAIs	F4	Inaccessible	GO:2000112	regulation of cellular macromolecule biosynthetic process	63	0.00622195
DAIs	F4	Inaccessible	GO:0006351	transcription, DNA-templated	58	0.00726642
DAIs	F4	Inaccessible	GO:0097659	nucleic acid-templated transcription	58	0.00828891
DAIs	F4	Inaccessible	GO:0010557	positive regulation of macromolecule biosynthetic process	36	0.00875006
DAIs	F4	Inaccessible	GO:0032774	RNA biosynthetic process	58	0.00886084
DAIs	F4	Inaccessible	GO:0010467	gene expression	79	0.00906746
DAIs	F4	Inaccessible	GO:0031326	regulation of cellular biosynthetic process	66	0.00938479
DAIs	F4	Inaccessible	GO:0006139	nucleobase-containing compound metabolic process	80	0.0108563
DAIs	F4	Inaccessible	GO:0019219	regulation of nucleobase-containing compound metabolic process	63	0.0109409
DAIs	F4	Inaccessible	GO:0051252	regulation of RNA metabolic process	58	0.012041
DAIs	F4	Inaccessible	GO:0006355	regulation of transcription, DNA-templated	56	0.012714
DAIs	F4	Inaccessible	GO:0046483	heterocycle metabolic process	81	0.0139964
DAIs	F4	Inaccessible	GO:1903506	regulation of nucleic acid-templated transcription	56	0.0142732
DAIs	F4	Inaccessible	GO:2001141	regulation of RNA biosynthetic process	56	0.0148532
DAIs	F4	Inaccessible	GO:0031328	positive regulation of cellular biosynthetic process	37	0.0170601
DAIs	F4	Inaccessible	GO:0006725	cellular aromatic compound metabolic process	81	0.0198435
DAIs	F4	Inaccessible	GO:0090304	nucleic acid metabolic process	72	0.0199153
DAIs	F4	Inaccessible	GO:0016070	RNA metabolic process	66	0.0219612
DAIs	F4	Inaccessible	GO:0018003	peptidyl-lysine N6-acetylation	2	0.0225305
DAIs	F4	Inaccessible	GO:0009891	positive regulation of biosynthetic process	37	0.0235723
DAIs	F4	Inaccessible	GO:0048483	autonomic nervous system development	5	0.0279707
DAIs	F4	Inaccessible	GO:0000122	negative regulation of transcription from RNA polymerase II promoter	21	0.028471
DAIs	F4	Inaccessible	GO:0009953	dorsal/ventral pattern formation	7	0.0296794
DAIs	F4	Inaccessible	GO:2000113	negative regulation of cellular macromolecule biosynthetic process	30	0.0331765
DAIs	F4	Inaccessible	GO:0048869	cellular developmental process	67	0.0333258
DAIs	F4	Inaccessible	GO:0045892	negative regulation of transcription, DNA-templated	26	0.0334281
DAIs	F4	Inaccessible	GO:1901360	organic cyclic compound metabolic process	82	0.0337619
DAIs	F4	Inaccessible	GO:0009890	negative regulation of biosynthetic process	32	0.0393101
DAIs	F4	Inaccessible	GO:1903507	negative regulation of nucleic acid-templated transcription	26	0.0408007
DAIs	F4	Inaccessible	GO:1902679	negative regulation of RNA biosynthetic process	26	0.0409083
DAIs	F4	Inaccessible	GO:0030154	cell differentiation	64	0.0418752
DAIs	F4	Inaccessible	GO:0048513	animal organ development	55	0.0441074
DAIs	F4	Inaccessible	GO:0021602	cranial nerve morphogenesis	4	0.0478393
SICER islands	F3	Accessible	GO:0016241	regulation of macroautophagy	18	0.011266
SICER islands	F3	Inaccessible	GO:0044763	single-organism cellular process	2774	8.13587e-65
SICER islands	F3	Inaccessible	GO:0051179	localization	2385	1.41209e-39
SICER islands	F3	Inaccessible	GO:0044707	single-multicellular organism process	2522	2.6362e-38
SICER islands	F3	Inaccessible	GO:0048856	anatomical structure development	2303	1.29791e-37
SICER islands	F3	Inaccessible	GO:0007275	multicellular organism development	2127	3.60296e-34
SICER islands	F3	Inaccessible	GO:0048731	system development	1907	3.92445e-34
SICER islands	F3	Inaccessible	GO:0032502	developmental process	2427	7.01489e-33
SICER islands	F3	Inaccessible	GO:0044767	single-organism developmental process	2402	2.77866e-32
SICER islands	F3	Inaccessible	GO:0016043	cellular component organization	2333	1.43539e-29
SICER islands	F3	Inaccessible	GO:0048869	cellular developmental process	1758	5.23269e-28
SICER islands	F3	Inaccessible	GO:0030154	cell differentiation	1678	2.97276e-27
SICER islands	F3	Inaccessible	GO:0023051	regulation of signaling	1317	3.8624e-27
SICER islands	F3	Inaccessible	GO:0071840	cellular component organization or biogenesis	2377	3.93821e-27
SICER islands	F3	Inaccessible	GO:0010646	regulation of cell communication	1306	1.11523e-26
SICER islands	F3	Inaccessible	GO:0051234	establishment of localization	1872	2.74521e-26
SICER islands	F3	Inaccessible	GO:0006810	transport	1825	7.53735e-26
SICER islands	F3	Inaccessible	GO:0035556	intracellular signal transduction	1054	3.27967e-25
SICER islands	F3	Inaccessible	GO:0007399	nervous system development	990	1.85682e-24
SICER islands	F3	Inaccessible	GO:0009653	anatomical structure morphogenesis	1129	3.35833e-24
SICER islands	F3	Inaccessible	GO:0009966	regulation of signal transduction	1112	6.50028e-24
SICER islands	F3	Inaccessible	GO:0006796	phosphate-containing compound metabolic process	1242	3.36523e-22
SICER islands	F3	Inaccessible	GO:0006793	phosphorus metabolic process	1262	1.25634e-21
SICER islands	F3	Inaccessible	GO:0048468	cell development	959	2.19964e-21
SICER islands	F3	Inaccessible	GO:0050793	regulation of developmental process	1069	6.28728e-21
SICER islands	F3	Inaccessible	GO:0051239	regulation of multicellular organismal process	1222	7.04153e-21
SICER islands	F3	Inaccessible	GO:0044710	single-organism metabolic process	1545	2.39916e-20
SICER islands	F3	Inaccessible	GO:0032879	regulation of localization	1113	5.10905e-20
SICER islands	F3	Inaccessible	GO:0048518	positive regulation of biological process	2221	6.20803e-20
SICER islands	F3	Inaccessible	GO:0006928	movement of cell or subcellular component	801	1.12067e-19
SICER islands	F3	Inaccessible	GO:1902589	single-organism organelle organization	696	2.70412e-18
SICER islands	F3	Inaccessible	GO:0048522	positive regulation of cellular process	2015	3.48271e-18
SICER islands	F3	Inaccessible	GO:0051128	regulation of cellular component organization	1021	3.76936e-18
SICER islands	F3	Inaccessible	GO:0030029	actin filament-based process	346	7.98879e-18
SICER islands	F3	Inaccessible	GO:0065008	regulation of biological quality	1437	8.53043e-18
SICER islands	F3	Inaccessible	GO:0051641	cellular localization	1031	9.41991e-18
SICER islands	F3	Inaccessible	GO:0022008	neurogenesis	734	1.15217e-17
SICER islands	F3	Inaccessible	GO:0044699	single-organism process	2782	4.77604e-17
SICER islands	F3	Inaccessible	GO:0120036	plasma membrane bounded cell projection organization	639	5.81239e-17
SICER islands	F3	Inaccessible	GO:0006811	ion transport	664	7.60822e-17
SICER islands	F3	Inaccessible	GO:2000026	regulation of multicellular organismal development	839	7.6309e-17
SICER islands	F3	Inaccessible	GO:0030030	cell projection organization	652	8.47126e-17
SICER islands	F3	Inaccessible	GO:0048513	animal organ development	1351	1.108e-16
SICER islands	F3	Inaccessible	GO:0044237	cellular metabolic process	2767	1.14679e-16
SICER islands	F3	Inaccessible	GO:0033036	macromolecule localization	1136	3.61784e-16
SICER islands	F3	Inaccessible	GO:0048523	negative regulation of cellular process	1775	5.81157e-16
SICER islands	F3	Inaccessible	GO:0045595	regulation of cell differentiation	768	7.63614e-16
SICER islands	F3	Inaccessible	GO:0007010	cytoskeleton organization	531	9.6952e-16
SICER islands	F3	Inaccessible	GO:0007166	cell surface receptor signaling pathway	1009	1.19985e-15
SICER islands	F3	Inaccessible	GO:0048583	regulation of response to stimulus	1392	1.41379e-15
SICER islands	F3	Inaccessible	GO:0048519	negative regulation of biological process	1942	1.5105e-15
SICER islands	F3	Inaccessible	GO:0030036	actin cytoskeleton organization	305	2.00642e-15
SICER islands	F3	Inaccessible	GO:0051049	regulation of transport	815	3.51397e-15
SICER islands	F3	Inaccessible	GO:0008152	metabolic process	2770	3.82177e-15
SICER islands	F3	Inaccessible	GO:0006996	organelle organization	1381	1.40146e-14
SICER islands	F3	Inaccessible	GO:0016310	phosphorylation	895	1.50468e-14
SICER islands	F3	Inaccessible	GO:0071704	organic substance metabolic process	2768	2.38012e-14
SICER islands	F3	Inaccessible	GO:0048699	generation of neurons	678	3.05439e-14
SICER islands	F3	Inaccessible	GO:0040011	locomotion	708	8.38271e-14
SICER islands	F3	Inaccessible	GO:1902531	regulation of intracellular signal transduction	697	8.93795e-14
SICER islands	F3	Inaccessible	GO:0030001	metal ion transport	385	9.06069e-14
SICER islands	F3	Inaccessible	GO:0008104	protein localization	1009	1.50084e-13
SICER islands	F3	Inaccessible	GO:0044238	primary metabolic process	2767	2.00927e-13
SICER islands	F3	Inaccessible	GO:0006812	cation transport	477	2.19311e-13
SICER islands	F3	Inaccessible	GO:0065009	regulation of molecular function	970	2.58513e-13
SICER islands	F3	Inaccessible	GO:0032989	cellular component morphogenesis	501	2.88882e-13
SICER islands	F3	Inaccessible	GO:0048666	neuron development	513	3.06158e-13
SICER islands	F3	Inaccessible	GO:0006464	cellular protein modification process	1351	3.52174e-13
SICER islands	F3	Inaccessible	GO:0036211	protein modification process	1351	3.52174e-13
SICER islands	F3	Inaccessible	GO:0030182	neuron differentiation	614	4.20526e-13
SICER islands	F3	Inaccessible	GO:0043412	macromolecule modification	1432	6.92191e-13
SICER islands	F3	Inaccessible	GO:0043269	regulation of ion transport	319	1.56739e-12
SICER islands	F3	Inaccessible	GO:0044765	single-organism transport	1087	1.83605e-12
SICER islands	F3	Inaccessible	GO:0055085	transmembrane transport	471	1.85678e-12
SICER islands	F3	Inaccessible	GO:0022603	regulation of anatomical structure morphogenesis	443	1.87102e-12
SICER islands	F3	Inaccessible	GO:0000902	cell morphogenesis	457	2.483e-12
SICER islands	F3	Inaccessible	GO:0051173	positive regulation of nitrogen compound metabolic process	1152	2.86846e-12
SICER islands	F3	Inaccessible	GO:0034220	ion transmembrane transport	360	5.51412e-12
SICER islands	F3	Inaccessible	GO:0051649	establishment of localization in cell	794	5.55285e-12
SICER islands	F3	Inaccessible	GO:1902578	single-organism localization	1126	5.61479e-12
SICER islands	F3	Inaccessible	GO:0031325	positive regulation of cellular metabolic process	1195	5.81561e-12
SICER islands	F3	Inaccessible	GO:0009893	positive regulation of metabolic process	1271	6.26735e-12
SICER islands	F3	Inaccessible	GO:0071702	organic substance transport	1017	7.59635e-12
SICER islands	F3	Inaccessible	GO:0022610	biological adhesion	560	7.90784e-12
SICER islands	F3	Inaccessible	GO:0007155	cell adhesion	555	8.95103e-12
SICER islands	F3	Inaccessible	GO:0016477	cell migration	557	1.08352e-11
SICER islands	F3	Inaccessible	GO:0048870	cell motility	607	1.08619e-11
SICER islands	F3	Inaccessible	GO:0051674	localization of cell	607	1.08619e-11
SICER islands	F3	Inaccessible	GO:0031175	neuron projection development	452	1.09388e-11
SICER islands	F3	Inaccessible	GO:0051056	regulation of small GTPase mediated signal transduction	132	3.89197e-11
SICER islands	F3	Inaccessible	GO:0007167	enzyme linked receptor protein signaling pathway	398	4.39398e-11
SICER islands	F3	Inaccessible	GO:1901564	organonitrogen compound metabolic process	2301	4.39779e-11
SICER islands	F3	Inaccessible	GO:0006468	protein phosphorylation	752	5.53787e-11
SICER islands	F3	Inaccessible	GO:0023057	negative regulation of signaling	540	7.59376e-11
SICER islands	F3	Inaccessible	GO:0051094	positive regulation of developmental process	597	9.50038e-11
SICER islands	F3	Inaccessible	GO:0007264	small GTPase mediated signal transduction	214	1.27823e-10
SICER islands	F3	Inaccessible	GO:0010648	negative regulation of cell communication	537	1.3827e-10
SICER islands	F3	Inaccessible	GO:0007169	transmembrane receptor protein tyrosine kinase signaling pathway	266	1.41458e-10
SICER islands	F3	Inaccessible	GO:0044802	single-organism membrane organization	291	1.44559e-10
SICER islands	F3	Inaccessible	GO:0007267	cell-cell signaling	632	2.08878e-10
SICER islands	F3	Inaccessible	GO:0034762	regulation of transmembrane transport	222	2.33976e-10
SICER islands	F3	Inaccessible	GO:0044093	positive regulation of molecular function	586	2.34077e-10
SICER islands	F3	Inaccessible	GO:0048646	anatomical structure formation involved in morphogenesis	468	2.65447e-10
SICER islands	F3	Inaccessible	GO:0034765	regulation of ion transmembrane transport	215	2.67114e-10
SICER islands	F3	Inaccessible	GO:0022607	cellular component assembly	1039	3.1302e-10
SICER islands	F3	Inaccessible	GO:0071705	nitrogen compound transport	871	5.20068e-10
SICER islands	F3	Inaccessible	GO:0043087	regulation of GTPase activity	155	5.94436e-10
SICER islands	F3	Inaccessible	GO:0009967	positive regulation of signal transduction	580	7.17982e-10
SICER islands	F3	Inaccessible	GO:0046907	intracellular transport	665	9.69627e-10
SICER islands	F3	Inaccessible	GO:0010604	positive regulation of macromolecule metabolic process	1162	9.75443e-10
SICER islands	F3	Inaccessible	GO:0043085	positive regulation of catalytic activity	452	1.30554e-09
SICER islands	F3	Inaccessible	GO:0046578	regulation of Ras protein signal transduction	117	2.37535e-09
SICER islands	F3	Inaccessible	GO:0009987	cellular process	2784	2.40557e-09
SICER islands	F3	Inaccessible	GO:0009888	tissue development	750	2.51992e-09
SICER islands	F3	Inaccessible	GO:0010647	positive regulation of cell communication	697	2.67255e-09
SICER islands	F3	Inaccessible	GO:0098655	cation transmembrane transport	283	2.97562e-09
SICER islands	F3	Inaccessible	GO:0023056	positive regulation of signaling	699	3.32339e-09
SICER islands	F3	Inaccessible	GO:0006807	nitrogen compound metabolic process	2769	5.43138e-09
SICER islands	F3	Inaccessible	GO:0000904	cell morphogenesis involved in differentiation	333	5.49023e-09
SICER islands	F3	Inaccessible	GO:0051240	positive regulation of multicellular organismal process	693	6.48553e-09
SICER islands	F3	Inaccessible	GO:0044267	cellular protein metabolic process	1691	7.48228e-09
SICER islands	F3	Inaccessible	GO:0045597	positive regulation of cell differentiation	442	8.036e-09
SICER islands	F3	Inaccessible	GO:0019222	regulation of metabolic process	2279	9.02228e-09
SICER islands	F3	Inaccessible	GO:0042391	regulation of membrane potential	200	9.25633e-09
SICER islands	F3	Inaccessible	GO:0120035	regulation of plasma membrane bounded cell projection organization	311	1.02728e-08
SICER islands	F3	Inaccessible	GO:0043547	positive regulation of GTPase activity	118	1.06751e-08
SICER islands	F3	Inaccessible	GO:0051960	regulation of nervous system development	414	1.17397e-08
SICER islands	F3	Inaccessible	GO:0051174	regulation of phosphorus metabolic process	704	1.31726e-08
SICER islands	F3	Inaccessible	GO:0007417	central nervous system development	360	1.32528e-08
SICER islands	F3	Inaccessible	GO:0031344	regulation of cell projection organization	314	1.34235e-08
SICER islands	F3	Inaccessible	GO:0060284	regulation of cell development	426	1.34504e-08
SICER islands	F3	Inaccessible	GO:0019220	regulation of phosphate metabolic process	702	1.34569e-08
SICER islands	F3	Inaccessible	GO:0044260	cellular macromolecule metabolic process	2812	1.43436e-08
SICER islands	F3	Inaccessible	GO:0007265	Ras protein signal transduction	160	1.8304e-08
SICER islands	F3	Inaccessible	GO:0050790	regulation of catalytic activity	718	1.99644e-08
SICER islands	F3	Inaccessible	GO:0031323	regulation of cellular metabolic process	2112	2.81505e-08
SICER islands	F3	Inaccessible	GO:0019538	protein metabolic process	1961	3.15868e-08
SICER islands	F3	Inaccessible	GO:0048585	negative regulation of response to stimulus	595	4.10838e-08
SICER islands	F3	Inaccessible	GO:0044085	cellular component biogenesis	1100	4.21447e-08
SICER islands	F3	Inaccessible	GO:0098662	inorganic cation transmembrane transport	252	6.16575e-08
SICER islands	F3	Inaccessible	GO:0010256	endomembrane system organization	214	1.00648e-07
SICER islands	F3	Inaccessible	GO:0045184	establishment of protein localization	762	1.08085e-07
SICER islands	F3	Inaccessible	GO:0046903	secretion	464	1.1439e-07
SICER islands	F3	Inaccessible	GO:0042886	amide transport	749	1.14663e-07
SICER islands	F3	Inaccessible	GO:0006816	calcium ion transport	192	1.14953e-07
SICER islands	F3	Inaccessible	GO:0051270	regulation of cellular component movement	380	1.29874e-07
SICER islands	F3	Inaccessible	GO:0034613	cellular protein localization	642	1.41379e-07
SICER islands	F3	Inaccessible	GO:0009968	negative regulation of signal transduction	468	1.42903e-07
SICER islands	F3	Inaccessible	GO:0015833	peptide transport	742	1.52514e-07
SICER islands	F3	Inaccessible	GO:0043170	macromolecule metabolic process	2788	1.62259e-07
SICER islands	F3	Inaccessible	GO:0048858	cell projection morphogenesis	291	1.96988e-07
SICER islands	F3	Inaccessible	GO:0070727	cellular macromolecule localization	645	2.00975e-07
SICER islands	F3	Inaccessible	GO:0098660	inorganic ion transmembrane transport	271	2.09768e-07
SICER islands	F3	Inaccessible	GO:0120039	plasma membrane bounded cell projection morphogenesis	289	2.34197e-07
SICER islands	F3	Inaccessible	GO:0072359	circulatory system development	445	2.35064e-07
SICER islands	F3	Inaccessible	GO:0019637	organophosphate metabolic process	420	3.53769e-07
SICER islands	F3	Inaccessible	GO:0032990	cell part morphogenesis	298	3.72288e-07
SICER islands	F3	Inaccessible	GO:0031399	regulation of protein modification process	683	3.75942e-07
SICER islands	F3	Inaccessible	GO:0044057	regulation of system process	234	3.8429e-07
SICER islands	F3	Inaccessible	GO:0080090	regulation of primary metabolic process	2052	3.91795e-07
SICER islands	F3	Inaccessible	GO:0015031	protein transport	721	4.50754e-07
SICER islands	F3	Inaccessible	GO:0051171	regulation of nitrogen compound metabolic process	2006	5.23899e-07
SICER islands	F3	Inaccessible	GO:0032940	secretion by cell	408	5.26452e-07
SICER islands	F3	Inaccessible	GO:0018193	peptidyl-amino acid modification	462	6.72159e-07
SICER islands	F3	Inaccessible	GO:0050767	regulation of neurogenesis	366	7.04722e-07
SICER islands	F3	Inaccessible	GO:0044281	small molecule metabolic process	730	8.23868e-07
SICER islands	F3	Inaccessible	GO:0048812	neuron projection morphogenesis	280	9.5212e-07
SICER islands	F3	Inaccessible	GO:0008283	cell proliferation	778	9.7654e-07
SICER islands	F3	Inaccessible	GO:0042592	homeostatic process	685	1.1263e-06
SICER islands	F3	Inaccessible	GO:0060627	regulation of vesicle-mediated transport	226	1.1437e-06
SICER islands	F3	Inaccessible	GO:2000145	regulation of cell motility	344	1.17267e-06
SICER islands	F3	Inaccessible	GO:0022604	regulation of cell morphogenesis	217	1.17339e-06
SICER islands	F3	Inaccessible	GO:0010562	positive regulation of phosphorus metabolic process	463	1.19313e-06
SICER islands	F3	Inaccessible	GO:0045937	positive regulation of phosphate metabolic process	463	1.19313e-06
SICER islands	F3	Inaccessible	GO:0030334	regulation of cell migration	329	1.1982e-06
SICER islands	F3	Inaccessible	GO:0009790	embryo development	481	1.23695e-06
SICER islands	F3	Inaccessible	GO:0007610	behavior	310	1.24554e-06
SICER islands	F3	Inaccessible	GO:0007626	locomotory behavior	129	1.65602e-06
SICER islands	F3	Inaccessible	GO:0023061	signal release	211	1.66764e-06
SICER islands	F3	Inaccessible	GO:0015672	monovalent inorganic cation transport	212	1.8712e-06
SICER islands	F3	Inaccessible	GO:0031589	cell-substrate adhesion	150	1.92317e-06
SICER islands	F3	Inaccessible	GO:0070838	divalent metal ion transport	207	2.45774e-06
SICER islands	F3	Inaccessible	GO:1905114	cell surface receptor signaling pathway involved in cell-cell signaling	223	2.46892e-06
SICER islands	F3	Inaccessible	GO:0042325	regulation of phosphorylation	594	2.58545e-06
SICER islands	F3	Inaccessible	GO:0007266	Rho protein signal transduction	92	2.8537e-06
SICER islands	F3	Inaccessible	GO:1901135	carbohydrate derivative metabolic process	443	3.03558e-06
SICER islands	F3	Inaccessible	GO:0048667	cell morphogenesis involved in neuron differentiation	259	3.09341e-06
SICER islands	F3	Inaccessible	GO:0007017	microtubule-based process	293	3.51894e-06
SICER islands	F3	Inaccessible	GO:0051241	negative regulation of multicellular organismal process	490	4.05434e-06
SICER islands	F3	Inaccessible	GO:0030031	cell projection assembly	217	4.33854e-06
SICER islands	F3	Inaccessible	GO:0043010	camera-type eye development	162	4.38137e-06
SICER islands	F3	Inaccessible	GO:0044708	single-organism behavior	228	4.47679e-06
SICER islands	F3	Inaccessible	GO:0072511	divalent inorganic cation transport	207	4.50989e-06
SICER islands	F3	Inaccessible	GO:0010959	regulation of metal ion transport	185	4.51422e-06
SICER islands	F3	Inaccessible	GO:0099536	synaptic signaling	319	4.53702e-06
SICER islands	F3	Inaccessible	GO:0120031	plasma membrane bounded cell projection assembly	214	4.60533e-06
SICER islands	F3	Inaccessible	GO:0090630	activation of GTPase activity	48	4.83319e-06
SICER islands	F3	Inaccessible	GO:0016192	vesicle-mediated transport	536	5.42202e-06
SICER islands	F3	Inaccessible	GO:0048878	chemical homeostasis	452	5.51457e-06
SICER islands	F3	Inaccessible	GO:0051130	positive regulation of cellular component organization	512	5.65277e-06
SICER islands	F3	Inaccessible	GO:0099537	trans-synaptic signaling	318	5.69344e-06
SICER islands	F3	Inaccessible	GO:0033043	regulation of organelle organization	488	5.97913e-06
SICER islands	F3	Inaccessible	GO:0060255	regulation of macromolecule metabolic process	2085	6.25335e-06
SICER islands	F3	Inaccessible	GO:0051246	regulation of protein metabolic process	1008	6.40188e-06
SICER islands	F3	Inaccessible	GO:0040007	growth	443	6.6096e-06
SICER islands	F3	Inaccessible	GO:0048534	hematopoietic or lymphoid organ development	400	6.99068e-06
SICER islands	F3	Inaccessible	GO:0034330	cell junction organization	109	7.11862e-06
SICER islands	F3	Inaccessible	GO:0051046	regulation of secretion	338	7.13012e-06
SICER islands	F3	Inaccessible	GO:0007268	chemical synaptic transmission	317	7.1382e-06
SICER islands	F3	Inaccessible	GO:0098916	anterograde trans-synaptic signaling	317	7.1382e-06
SICER islands	F3	Inaccessible	GO:0035023	regulation of Rho protein signal transduction	70	7.27762e-06
SICER islands	F3	Inaccessible	GO:0010975	regulation of neuron projection development	238	7.39185e-06
SICER islands	F3	Inaccessible	GO:0006813	potassium ion transport	115	8.06051e-06
SICER islands	F3	Inaccessible	GO:0040012	regulation of locomotion	368	8.84084e-06
SICER islands	F3	Inaccessible	GO:0030097	hemopoiesis	381	8.849e-06
SICER islands	F3	Inaccessible	GO:0045935	positive regulation of nucleobase-containing compound metabolic process	696	8.88786e-06
SICER islands	F3	Inaccessible	GO:0007015	actin filament organization	167	9.72548e-06
SICER islands	F3	Inaccessible	GO:0007423	sensory organ development	260	9.76727e-06
SICER islands	F3	Inaccessible	GO:0031328	positive regulation of cellular biosynthetic process	722	1.07515e-05
SICER islands	F3	Inaccessible	GO:0044711	single-organism biosynthetic process	498	1.16666e-05
SICER islands	F3	Inaccessible	GO:0009891	positive regulation of biosynthetic process	734	1.25744e-05
SICER islands	F3	Inaccessible	GO:0044712	single-organism catabolic process	333	1.43843e-05
SICER islands	F3	Inaccessible	GO:0045664	regulation of neuron differentiation	301	1.49215e-05
SICER islands	F3	Inaccessible	GO:0060322	head development	275	1.58841e-05
SICER islands	F3	Inaccessible	GO:0048598	embryonic morphogenesis	281	1.78322e-05
SICER islands	F3	Inaccessible	GO:1903530	regulation of secretion by cell	313	1.7849e-05
SICER islands	F3	Inaccessible	GO:0040008	regulation of growth	297	1.79507e-05
SICER islands	F3	Inaccessible	GO:0002520	immune system development	417	1.81244e-05
SICER islands	F3	Inaccessible	GO:0051050	positive regulation of transport	434	1.83889e-05
SICER islands	F3	Inaccessible	GO:0090407	organophosphate biosynthetic process	218	1.84436e-05
SICER islands	F3	Inaccessible	GO:0051247	positive regulation of protein metabolic process	608	1.86127e-05
SICER islands	F3	Inaccessible	GO:0051093	negative regulation of developmental process	403	1.8793e-05
SICER islands	F3	Inaccessible	GO:0045216	cell-cell junction organization	101	2.01124e-05
SICER islands	F3	Inaccessible	GO:0071822	protein complex subunit organization	574	2.01287e-05
SICER islands	F3	Inaccessible	GO:0098602	single organism cell adhesion	278	2.09034e-05
SICER islands	F3	Inaccessible	GO:1904062	regulation of cation transmembrane transport	145	2.09613e-05
SICER islands	F3	Inaccessible	GO:0032412	regulation of ion transmembrane transporter activity	113	2.23371e-05
SICER islands	F3	Inaccessible	GO:0006366	transcription from RNA polymerase II promoter	766	2.4207e-05
SICER islands	F3	Inaccessible	GO:0006836	neurotransmitter transport	93	2.57823e-05
SICER islands	F3	Inaccessible	GO:0003012	muscle system process	174	2.80267e-05
SICER islands	F3	Inaccessible	GO:0042127	regulation of cell proliferation	636	2.80434e-05
SICER islands	F3	Inaccessible	GO:0001932	regulation of protein phosphorylation	547	2.81779e-05
SICER islands	F3	Inaccessible	GO:0051345	positive regulation of hydrolase activity	216	3.1158e-05
SICER islands	F3	Inaccessible	GO:0048589	developmental growth	302	3.24034e-05
SICER islands	F3	Inaccessible	GO:0051640	organelle localization	226	3.30453e-05
SICER islands	F3	Inaccessible	GO:0007420	brain development	257	3.31158e-05
SICER islands	F3	Inaccessible	GO:0009719	response to endogenous stimulus	525	3.42387e-05
SICER islands	F3	Inaccessible	GO:1901137	carbohydrate derivative biosynthetic process	271	3.44647e-05
SICER islands	F3	Inaccessible	GO:0016311	dephosphorylation	165	3.46576e-05
SICER islands	F3	Inaccessible	GO:1902580	single-organism cellular localization	363	3.66568e-05
SICER islands	F3	Inaccessible	GO:0009887	animal organ morphogenesis	422	3.72877e-05
SICER islands	F3	Inaccessible	GO:0022898	regulation of transmembrane transporter activity	115	4.09411e-05
SICER islands	F3	Inaccessible	GO:0032409	regulation of transporter activity	120	4.23145e-05
SICER islands	F3	Inaccessible	GO:0006357	regulation of transcription from RNA polymerase II promoter	741	4.26567e-05
SICER islands	F3	Inaccessible	GO:0010817	regulation of hormone levels	218	4.31603e-05
SICER islands	F3	Inaccessible	GO:0006874	cellular calcium ion homeostasis	192	4.37271e-05
SICER islands	F3	Inaccessible	GO:0009056	catabolic process	763	4.38099e-05
SICER islands	F3	Inaccessible	GO:0055074	calcium ion homeostasis	198	4.38628e-05
SICER islands	F3	Inaccessible	GO:0032268	regulation of cellular protein metabolic process	930	4.39562e-05
SICER islands	F3	Inaccessible	GO:0090066	regulation of anatomical structure size	229	4.4826e-05
SICER islands	F3	Inaccessible	GO:0044087	regulation of cellular component biogenesis	354	5.06633e-05
SICER islands	F3	Inaccessible	GO:0061061	muscle structure development	284	5.06779e-05
SICER islands	F3	Inaccessible	GO:0008219	cell death	786	5.45583e-05
SICER islands	F3	Inaccessible	GO:0006461	protein complex assembly	518	5.61326e-05
SICER islands	F3	Inaccessible	GO:0070271	protein complex biogenesis	518	6.25185e-05
SICER islands	F3	Inaccessible	GO:0070528	protein kinase C signaling	23	6.54501e-05
SICER islands	F3	Inaccessible	GO:0098609	cell-cell adhesion	299	6.69717e-05
SICER islands	F3	Inaccessible	GO:0031401	positive regulation of protein modification process	462	6.78603e-05
SICER islands	F3	Inaccessible	GO:0009611	response to wounding	203	6.84238e-05
SICER islands	F3	Inaccessible	GO:0048638	regulation of developmental growth	166	6.96724e-05
SICER islands	F3	Inaccessible	GO:0006629	lipid metabolic process	486	6.98879e-05
SICER islands	F3	Inaccessible	GO:0001501	skeletal system development	219	7.04161e-05
SICER islands	F3	Inaccessible	GO:0015849	organic acid transport	130	7.4846e-05
SICER islands	F3	Inaccessible	GO:0072358	cardiovascular system development	296	7.77967e-05
SICER islands	F3	Inaccessible	GO:0021700	developmental maturation	139	7.84567e-05
SICER islands	F3	Inaccessible	GO:0045927	positive regulation of growth	138	7.84567e-05
SICER islands	F3	Inaccessible	GO:0050804	modulation of chemical synaptic transmission	224	8.0235e-05
SICER islands	F3	Inaccessible	GO:0046777	protein autophosphorylation	119	8.19238e-05
SICER islands	F3	Inaccessible	GO:0031532	actin cytoskeleton reorganization	52	8.51353e-05
SICER islands	F3	Inaccessible	GO:0070588	calcium ion transmembrane transport	125	8.58675e-05
SICER islands	F3	Inaccessible	GO:0007173	epidermal growth factor receptor signaling pathway	58	8.63578e-05
SICER islands	F3	Inaccessible	GO:1902533	positive regulation of intracellular signal transduction	375	8.64162e-05
SICER islands	F3	Inaccessible	GO:0018210	peptidyl-threonine modification	67	9.15112e-05
SICER islands	F3	Inaccessible	GO:0061564	axon development	209	9.2245e-05
SICER islands	F3	Inaccessible	GO:0050905	neuromuscular process	71	9.2353e-05
SICER islands	F3	Inaccessible	GO:0051336	regulation of hydrolase activity	381	9.25197e-05
SICER islands	F3	Inaccessible	GO:0038127	ERBB signaling pathway	62	9.3562e-05
SICER islands	F3	Inaccessible	GO:0048568	embryonic organ development	214	9.74272e-05
SICER islands	F3	Inaccessible	GO:0005975	carbohydrate metabolic process	228	9.82522e-05
SICER islands	F3	Inaccessible	GO:0051129	negative regulation of cellular component organization	286	9.90351e-05
SICER islands	F3	Inaccessible	GO:0006644	phospholipid metabolic process	153	9.92734e-05
SICER islands	F3	Inaccessible	GO:0046942	carboxylic acid transport	129	9.99752e-05
SICER islands	F3	Inaccessible	GO:1902582	single-organism intracellular transport	299	0.000101627
SICER islands	F3	Inaccessible	GO:0001654	eye development	176	0.000102087
SICER islands	F3	Inaccessible	GO:0001568	blood vessel development	278	0.000104565
SICER islands	F3	Inaccessible	GO:0045893	positive regulation of transcription, DNA-templated	570	0.000108894
SICER islands	F3	Inaccessible	GO:1903508	positive regulation of nucleic acid-templated transcription	570	0.000108894
SICER islands	F3	Inaccessible	GO:0032270	positive regulation of cellular protein metabolic process	566	0.000112899
SICER islands	F3	Inaccessible	GO:0007018	microtubule-based movement	121	0.000116368
SICER islands	F3	Inaccessible	GO:0046888	negative regulation of hormone secretion	53	0.000118877
SICER islands	F3	Inaccessible	GO:1902680	positive regulation of RNA biosynthetic process	570	0.000118986
SICER islands	F3	Inaccessible	GO:0006470	protein dephosphorylation	111	0.000120035
SICER islands	F3	Inaccessible	GO:0042063	gliogenesis	135	0.000123611
SICER islands	F3	Inaccessible	GO:0097435	supramolecular fiber organization	255	0.00013512
SICER islands	F3	Inaccessible	GO:0007409	axonogenesis	197	0.000143076
SICER islands	F3	Inaccessible	GO:0055065	metal ion homeostasis	260	0.000144508
SICER islands	F3	Inaccessible	GO:0031346	positive regulation of cell projection organization	186	0.000145594
SICER islands	F3	Inaccessible	GO:0007611	learning or memory	126	0.00014972
SICER islands	F3	Inaccessible	GO:0030326	embryonic limb morphogenesis	76	0.000156171
SICER islands	F3	Inaccessible	GO:0035113	embryonic appendage morphogenesis	76	0.000156171
SICER islands	F3	Inaccessible	GO:0033619	membrane protein proteolysis	33	0.000160308
SICER islands	F3	Inaccessible	GO:0071495	cellular response to endogenous stimulus	469	0.000164722
SICER islands	F3	Inaccessible	GO:1901575	organic substance catabolic process	635	0.000167315
SICER islands	F3	Inaccessible	GO:0032535	regulation of cellular component size	162	0.00016862
SICER islands	F3	Inaccessible	GO:0007009	plasma membrane organization	103	0.00017033
SICER islands	F3	Inaccessible	GO:0060429	epithelium development	453	0.000172674
SICER islands	F3	Inaccessible	GO:0023014	signal transduction by protein phosphorylation	319	0.000172693
SICER islands	F3	Inaccessible	GO:0065007	biological regulation	2776	0.000174615
SICER islands	F3	Inaccessible	GO:0001944	vasculature development	288	0.000180112
SICER islands	F3	Inaccessible	GO:0008286	insulin receptor signaling pathway	58	0.000180466
SICER islands	F3	Inaccessible	GO:0030534	adult behavior	93	0.000180563
SICER islands	F3	Inaccessible	GO:0032970	regulation of actin filament-based process	158	0.000180721
SICER islands	F3	Inaccessible	GO:0000165	MAPK cascade	313	0.000184354
SICER islands	F3	Inaccessible	GO:0042327	positive regulation of phosphorylation	400	0.000185687
SICER islands	F3	Inaccessible	GO:0050801	ion homeostasis	319	0.000187045
SICER islands	F3	Inaccessible	GO:0043549	regulation of kinase activity	303	0.000193698
SICER islands	F3	Inaccessible	GO:0035295	tube development	281	0.000195138
SICER islands	F3	Inaccessible	GO:0007163	establishment or maintenance of cell polarity	92	0.000195605
SICER islands	F3	Inaccessible	GO:0048514	blood vessel morphogenesis	238	0.000196998
SICER islands	F3	Inaccessible	GO:0099531	presynaptic process involved in chemical synaptic transmission	73	0.000197549
SICER islands	F3	Inaccessible	GO:0072507	divalent inorganic cation homeostasis	207	0.000197922
SICER islands	F3	Inaccessible	GO:0060078	regulation of postsynaptic membrane potential	52	0.000200213
SICER islands	F3	Inaccessible	GO:0098771	inorganic ion homeostasis	296	0.000206266
SICER islands	F3	Inaccessible	GO:0048729	tissue morphogenesis	275	0.000206325
SICER islands	F3	Inaccessible	GO:0050890	cognition	138	0.000207959
SICER islands	F3	Inaccessible	GO:0051254	positive regulation of RNA metabolic process	589	0.000209166
SICER islands	F3	Inaccessible	GO:2001257	regulation of cation channel activity	79	0.000209287
SICER islands	F3	Inaccessible	GO:0044723	single-organism carbohydrate metabolic process	192	0.000209476
SICER islands	F3	Inaccessible	GO:0099565	chemical synaptic transmission, postsynaptic	51	0.000211588
SICER islands	F3	Inaccessible	GO:0043270	positive regulation of ion transport	133	0.000216686
SICER islands	F3	Inaccessible	GO:0045944	positive regulation of transcription from RNA polymerase II promoter	459	0.00021734
SICER islands	F3	Inaccessible	GO:0051259	protein oligomerization	246	0.000241269
SICER islands	F3	Inaccessible	GO:0007272	ensheathment of neurons	74	0.000243528
SICER islands	F3	Inaccessible	GO:0008366	axon ensheathment	74	0.000243528
SICER islands	F3	Inaccessible	GO:0070887	cellular response to chemical stimulus	1032	0.000244564
SICER islands	F3	Inaccessible	GO:0045596	negative regulation of cell differentiation	305	0.000247644
SICER islands	F3	Inaccessible	GO:0072657	protein localization to membrane	156	0.000251886
SICER islands	F3	Inaccessible	GO:0006820	anion transport	223	0.000256187
SICER islands	F3	Inaccessible	GO:0042552	myelination	73	0.000264854
SICER islands	F3	Inaccessible	GO:0055080	cation homeostasis	289	0.000267607
SICER islands	F3	Inaccessible	GO:0030705	cytoskeleton-dependent intracellular transport	76	0.000272464
SICER islands	F3	Inaccessible	GO:0002028	regulation of sodium ion transport	52	0.000273242
SICER islands	F3	Inaccessible	GO:0010876	lipid localization	155	0.000273674
SICER islands	F3	Inaccessible	GO:0009058	biosynthetic process	2001	0.000274041
SICER islands	F3	Inaccessible	GO:0030111	regulation of Wnt signaling pathway	121	0.000279038
SICER islands	F3	Inaccessible	GO:0018212	peptidyl-tyrosine modification	143	0.000285099
SICER islands	F3	Inaccessible	GO:0010769	regulation of cell morphogenesis involved in differentiation	138	0.000305246
SICER islands	F3	Inaccessible	GO:0010557	positive regulation of macromolecule biosynthetic process	657	0.000317356
SICER islands	F3	Inaccessible	GO:0002521	leukocyte differentiation	240	0.00032078
SICER islands	F3	Inaccessible	GO:0051650	establishment of vesicle localization	96	0.00037068
SICER islands	F3	Inaccessible	GO:1901576	organic substance biosynthetic process	1972	0.000371592
SICER islands	F3	Inaccessible	GO:0006869	lipid transport	139	0.000374825
SICER islands	F3	Inaccessible	GO:0017157	regulation of exocytosis	90	0.000390571
SICER islands	F3	Inaccessible	GO:0048736	appendage development	98	0.000391991
SICER islands	F3	Inaccessible	GO:0060173	limb development	98	0.000391991
SICER islands	F3	Inaccessible	GO:0051648	vesicle localization	103	0.00039235
SICER islands	F3	Inaccessible	GO:0070848	response to growth factor	245	0.000399812
SICER islands	F3	Inaccessible	GO:0045860	positive regulation of protein kinase activity	188	0.000404026
SICER islands	F3	Inaccessible	GO:0007507	heart development	248	0.000404115
SICER islands	F3	Inaccessible	GO:0001934	positive regulation of protein phosphorylation	380	0.000414856
SICER islands	F3	Inaccessible	GO:0072503	cellular divalent inorganic cation homeostasis	196	0.000415171
SICER islands	F3	Inaccessible	GO:0032456	endocytic recycling	25	0.000429598
SICER islands	F3	Inaccessible	GO:0042060	wound healing	165	0.000431936
SICER islands	F3	Inaccessible	GO:0048584	positive regulation of response to stimulus	767	0.000442267
SICER islands	F3	Inaccessible	GO:0016337	single organismal cell-cell adhesion	246	0.000444692
SICER islands	F3	Inaccessible	GO:0016358	dendrite development	125	0.000446582
SICER islands	F3	Inaccessible	GO:0001525	angiogenesis	195	0.000447397
SICER islands	F3	Inaccessible	GO:0001558	regulation of cell growth	178	0.000449725
SICER islands	F3	Inaccessible	GO:0044249	cellular biosynthetic process	1937	0.000463151
SICER islands	F3	Inaccessible	GO:0018107	peptidyl-threonine phosphorylation	63	0.000463537
SICER islands	F3	Inaccessible	GO:0060079	excitatory postsynaptic potential	45	0.000471892
SICER islands	F3	Inaccessible	GO:0043405	regulation of MAP kinase activity	133	0.000474666
SICER islands	F3	Inaccessible	GO:0018108	peptidyl-tyrosine phosphorylation	141	0.000497001
SICER islands	F3	Inaccessible	GO:0051493	regulation of cytoskeleton organization	201	0.000505946
SICER islands	F3	Inaccessible	GO:0051051	negative regulation of transport	227	0.000533722
SICER islands	F3	Inaccessible	GO:0007613	memory	65	0.00053662
SICER islands	F3	Inaccessible	GO:0030307	positive regulation of cell growth	89	0.000544828
SICER islands	F3	Inaccessible	GO:0045859	regulation of protein kinase activity	277	0.000545125
SICER islands	F3	Inaccessible	GO:0042330	taxis	231	0.00055194
SICER islands	F3	Inaccessible	GO:0043434	response to peptide hormone	131	0.000569821
SICER islands	F3	Inaccessible	GO:0006887	exocytosis	139	0.000595245
SICER islands	F3	Inaccessible	GO:0006935	chemotaxis	230	0.000598395
SICER islands	F3	Inaccessible	GO:0050878	regulation of body fluid levels	151	0.0006086
SICER islands	F3	Inaccessible	GO:0050773	regulation of dendrite development	85	0.00061265
SICER islands	F3	Inaccessible	GO:0071363	cellular response to growth factor stimulus	239	0.000628848
SICER islands	F3	Inaccessible	GO:0060041	retina development in camera-type eye	79	0.000633108
SICER islands	F3	Inaccessible	GO:0042692	muscle cell differentiation	185	0.000643609
SICER islands	F3	Inaccessible	GO:0018209	peptidyl-serine modification	156	0.000661519
SICER islands	F3	Inaccessible	GO:0006814	sodium ion transport	102	0.00067047
SICER islands	F3	Inaccessible	GO:0008285	negative regulation of cell proliferation	274	0.000717033
SICER islands	F3	Inaccessible	GO:0071804	cellular potassium ion transport	83	0.00074328
SICER islands	F3	Inaccessible	GO:0010720	positive regulation of cell development	248	0.000775632
SICER islands	F3	Inaccessible	GO:0032956	regulation of actin cytoskeleton organization	138	0.000778569
SICER islands	F3	Inaccessible	GO:0051338	regulation of transferase activity	338	0.000779997
SICER islands	F3	Inaccessible	GO:0046879	hormone secretion	152	0.000790331
SICER islands	F3	Inaccessible	GO:0033674	positive regulation of kinase activity	200	0.000791202
SICER islands	F3	Inaccessible	GO:0009187	cyclic nucleotide metabolic process	95	0.000818598
SICER islands	F3	Inaccessible	GO:0046883	regulation of hormone secretion	129	0.000828296
SICER islands	F3	Inaccessible	GO:0002009	morphogenesis of an epithelium	231	0.000828703
SICER islands	F3	Inaccessible	GO:0010001	glial cell differentiation	102	0.000839329
SICER islands	F3	Inaccessible	GO:0010765	positive regulation of sodium ion transport	27	0.000899309
SICER islands	F3	Inaccessible	GO:0035107	appendage morphogenesis	86	0.000930032
SICER islands	F3	Inaccessible	GO:0035108	limb morphogenesis	86	0.000930032
SICER islands	F3	Inaccessible	GO:0007229	integrin-mediated signaling pathway	46	0.000934216
SICER islands	F3	Inaccessible	GO:0031345	negative regulation of cell projection organization	88	0.000984241
SICER islands	F3	Inaccessible	GO:0097581	lamellipodium organization	45	0.00101147
SICER islands	F3	Inaccessible	GO:0016049	cell growth	217	0.00102392
SICER islands	F3	Inaccessible	GO:0010628	positive regulation of gene expression	693	0.00105492
SICER islands	F3	Inaccessible	GO:0071805	potassium ion transmembrane transport	82	0.00105612
SICER islands	F3	Inaccessible	GO:0015711	organic anion transport	165	0.00107089
SICER islands	F3	Inaccessible	GO:0012501	programmed cell death	716	0.00107988
SICER islands	F3	Inaccessible	GO:0051656	establishment of organelle localization	173	0.00110592
SICER islands	F3	Inaccessible	GO:0007269	neurotransmitter secretion	67	0.00110745
SICER islands	F3	Inaccessible	GO:0099643	signal release from synapse	67	0.00110745
SICER islands	F3	Inaccessible	GO:0003013	circulatory system process	199	0.00114208
SICER islands	F3	Inaccessible	GO:0051961	negative regulation of nervous system development	145	0.00123126
SICER islands	F3	Inaccessible	GO:0007215	glutamate receptor signaling pathway	43	0.0012601
SICER islands	F3	Inaccessible	GO:0030072	peptide hormone secretion	120	0.001278
SICER islands	F3	Inaccessible	GO:0006915	apoptotic process	703	0.00129615
SICER islands	F3	Inaccessible	GO:0007160	cell-matrix adhesion	90	0.00130609
SICER islands	F3	Inaccessible	GO:0090276	regulation of peptide hormone secretion	102	0.00130704
SICER islands	F3	Inaccessible	GO:0009914	hormone transport	154	0.00130784
SICER islands	F3	Inaccessible	GO:0008344	adult locomotory behavior	58	0.00138042
SICER islands	F3	Inaccessible	GO:0018130	heterocycle biosynthetic process	1387	0.00141379
SICER islands	F3	Inaccessible	GO:0046486	glycerolipid metabolic process	134	0.00146884
SICER islands	F3	Inaccessible	GO:0001508	action potential	70	0.00147687
SICER islands	F3	Inaccessible	GO:0006873	cellular ion homeostasis	256	0.00147706
SICER islands	F3	Inaccessible	GO:1901362	organic cyclic compound biosynthetic process	1429	0.00151113
SICER islands	F3	Inaccessible	GO:0010941	regulation of cell death	636	0.0015411
SICER islands	F3	Inaccessible	GO:1901184	regulation of ERBB signaling pathway	39	0.00154411
SICER islands	F3	Inaccessible	GO:0031098	stress-activated protein kinase signaling cascade	125	0.00156832
SICER islands	F3	Inaccessible	GO:0031641	regulation of myelination	29	0.00157827
SICER islands	F3	Inaccessible	GO:0045766	positive regulation of angiogenesis	72	0.0015994
SICER islands	F3	Inaccessible	GO:0043408	regulation of MAPK cascade	284	0.0016399
SICER islands	F3	Inaccessible	GO:0051347	positive regulation of transferase activity	227	0.00167222
SICER islands	F3	Inaccessible	GO:0060341	regulation of cellular localization	356	0.0017138
SICER islands	F3	Inaccessible	GO:0051146	striated muscle cell differentiation	131	0.00174302
SICER islands	F3	Inaccessible	GO:0042058	regulation of epidermal growth factor receptor signaling pathway	37	0.00175599
SICER islands	F3	Inaccessible	GO:0072521	purine-containing compound metabolic process	225	0.00180485
SICER islands	F3	Inaccessible	GO:0019438	aromatic compound biosynthetic process	1388	0.00183335
SICER islands	F3	Inaccessible	GO:0009725	response to hormone	256	0.00186692
SICER islands	F3	Inaccessible	GO:0007219	Notch signaling pathway	81	0.00189431
SICER islands	F3	Inaccessible	GO:0051043	regulation of membrane protein ectodomain proteolysis	17	0.00191032
SICER islands	F3	Inaccessible	GO:0044248	cellular catabolic process	640	0.00195881
SICER islands	F3	Inaccessible	GO:0006875	cellular metal ion homeostasis	222	0.00199211
SICER islands	F3	Inaccessible	GO:0051235	maintenance of location	132	0.00208419
SICER islands	F3	Inaccessible	GO:1902305	regulation of sodium ion transmembrane transport	34	0.00210804
SICER islands	F3	Inaccessible	GO:0055086	nucleobase-containing small molecule metabolic process	272	0.0021168
SICER islands	F3	Inaccessible	GO:0051260	protein homooligomerization	152	0.00214048
SICER islands	F3	Inaccessible	GO:1901652	response to peptide	148	0.00217852
SICER islands	F3	Inaccessible	GO:0043410	positive regulation of MAPK cascade	202	0.00218641
SICER islands	F3	Inaccessible	GO:0021782	glial cell development	49	0.00218869
SICER islands	F3	Inaccessible	GO:0044255	cellular lipid metabolic process	359	0.00221457
SICER islands	F3	Inaccessible	GO:1902903	regulation of supramolecular fiber organization	138	0.00224635
SICER islands	F3	Inaccessible	GO:0015718	monocarboxylic acid transport	69	0.00232501
SICER islands	F3	Inaccessible	GO:0006886	intracellular protein transport	390	0.00233899
SICER islands	F3	Inaccessible	GO:0018105	peptidyl-serine phosphorylation	145	0.00238246
SICER islands	F3	Inaccessible	GO:0052696	flavonoid glucuronidation	9	0.00242646
SICER islands	F3	Inaccessible	GO:0052697	xenobiotic glucuronidation	9	0.00242646
SICER islands	F3	Inaccessible	GO:0006936	muscle contraction	129	0.00246266
SICER islands	F3	Inaccessible	GO:0055082	cellular chemical homeostasis	304	0.00252817
SICER islands	F3	Inaccessible	GO:0090036	regulation of protein kinase C signaling	14	0.00254439
SICER islands	F3	Inaccessible	GO:0048640	negative regulation of developmental growth	51	0.00255226
SICER islands	F3	Inaccessible	GO:0050768	negative regulation of neurogenesis	134	0.00267213
SICER islands	F3	Inaccessible	GO:0050808	synapse organization	129	0.00268882
SICER islands	F3	Inaccessible	GO:0008015	blood circulation	195	0.00271664
SICER islands	F3	Inaccessible	GO:0034654	nucleobase-containing compound biosynthetic process	1359	0.00274437
SICER islands	F3	Inaccessible	GO:0035239	tube morphogenesis	179	0.00276665
SICER islands	F3	Inaccessible	GO:0005996	monosaccharide metabolic process	114	0.00287421
SICER islands	F3	Inaccessible	GO:0090596	sensory organ morphogenesis	133	0.00290235
SICER islands	F3	Inaccessible	GO:0006509	membrane protein ectodomain proteolysis	26	0.00290426
SICER islands	F3	Inaccessible	GO:0030003	cellular cation homeostasis	248	0.00293028
SICER islands	F3	Inaccessible	GO:0060491	regulation of cell projection assembly	81	0.00302135
SICER islands	F3	Inaccessible	GO:0198738	cell-cell signaling by wnt	173	0.00311382
SICER islands	F3	Inaccessible	GO:0019725	cellular homeostasis	342	0.00312816
SICER islands	F3	Inaccessible	GO:0120032	regulation of plasma membrane bounded cell projection assembly	80	0.00333776
SICER islands	F3	Inaccessible	GO:0032868	response to insulin	94	0.00336467
SICER islands	F3	Inaccessible	GO:0016055	Wnt signaling pathway	172	0.00337994
SICER islands	F3	Inaccessible	GO:0003015	heart process	97	0.00343476
SICER islands	F3	Inaccessible	GO:0050730	regulation of peptidyl-tyrosine phosphorylation	111	0.00343781
SICER islands	F3	Inaccessible	GO:0010721	negative regulation of cell development	150	0.00343941
SICER islands	F3	Inaccessible	GO:0010976	positive regulation of neuron projection development	142	0.0036077
SICER islands	F3	Inaccessible	GO:0048588	developmental cell growth	102	0.0036102
SICER islands	F3	Inaccessible	GO:0035249	synaptic transmission, glutamatergic	50	0.00386078
SICER islands	F3	Inaccessible	GO:0043933	macromolecular complex subunit organization	690	0.00386111
SICER islands	F3	Inaccessible	GO:0050789	regulation of biological process	2773	0.00386246
SICER islands	F3	Inaccessible	GO:0070997	neuron death	165	0.00386298
SICER islands	F3	Inaccessible	GO:0051962	positive regulation of nervous system development	242	0.00401927
SICER islands	F3	Inaccessible	GO:0010970	transport along microtubule	65	0.00402142
SICER islands	F3	Inaccessible	GO:0099111	microtubule-based transport	65	0.00402142
SICER islands	F3	Inaccessible	GO:0045055	regulated exocytosis	85	0.00408146
SICER islands	F3	Inaccessible	GO:0045765	regulation of angiogenesis	111	0.00413105
SICER islands	F3	Inaccessible	GO:0001505	regulation of neurotransmitter levels	87	0.00420412
SICER islands	F3	Inaccessible	GO:0001667	ameboidal-type cell migration	152	0.00430224
SICER islands	F3	Inaccessible	GO:0043406	positive regulation of MAP kinase activity	100	0.00432495
SICER islands	F3	Inaccessible	GO:0006941	striated muscle contraction	77	0.00440421
SICER islands	F3	Inaccessible	GO:0051271	negative regulation of cellular component movement	116	0.00455924
SICER islands	F3	Inaccessible	GO:0010243	response to organonitrogen compound	336	0.00458203
SICER islands	F3	Inaccessible	GO:0030032	lamellipodium assembly	35	0.00466411
SICER islands	F3	Inaccessible	GO:0071375	cellular response to peptide hormone stimulus	99	0.00474388
SICER islands	F3	Inaccessible	GO:0086010	membrane depolarization during action potential	27	0.00478684
SICER islands	F3	Inaccessible	GO:0098815	modulation of excitatory postsynaptic potential	27	0.00478684
SICER islands	F3	Inaccessible	GO:0045981	positive regulation of nucleotide metabolic process	63	0.00481959
SICER islands	F3	Inaccessible	GO:1900544	positive regulation of purine nucleotide metabolic process	63	0.00481959
SICER islands	F3	Inaccessible	GO:0051017	actin filament bundle assembly	72	0.00482353
SICER islands	F3	Inaccessible	GO:0048592	eye morphogenesis	83	0.0048795
SICER islands	F3	Inaccessible	GO:0050796	regulation of insulin secretion	83	0.0048795
SICER islands	F3	Inaccessible	GO:0046620	regulation of organ growth	54	0.00488469
SICER islands	F3	Inaccessible	GO:0017158	regulation of calcium ion-dependent exocytosis	39	0.00500697
SICER islands	F3	Inaccessible	GO:0007224	smoothened signaling pathway	65	0.00515352
SICER islands	F3	Inaccessible	GO:0065003	macromolecular complex assembly	619	0.00515363
SICER islands	F3	Inaccessible	GO:0090257	regulation of muscle system process	100	0.00520042
SICER islands	F3	Inaccessible	GO:0009100	glycoprotein metabolic process	143	0.00522852
SICER islands	F3	Inaccessible	GO:0009792	embryo development ending in birth or egg hatching	302	0.00523825
SICER islands	F3	Inaccessible	GO:0051726	regulation of cell cycle	369	0.00529573
SICER islands	F3	Inaccessible	GO:0032147	activation of protein kinase activity	109	0.00532567
SICER islands	F3	Inaccessible	GO:0006163	purine nucleotide metabolic process	205	0.00543992
SICER islands	F3	Inaccessible	GO:0061572	actin filament bundle organization	73	0.00551525
SICER islands	F3	Inaccessible	GO:0009812	flavonoid metabolic process	10	0.00560572
SICER islands	F3	Inaccessible	GO:0050665	hydrogen peroxide biosynthetic process	10	0.00560572
SICER islands	F3	Inaccessible	GO:0048871	multicellular organismal homeostasis	151	0.00570624
SICER islands	F3	Inaccessible	GO:0030048	actin filament-based movement	52	0.00583047
SICER islands	F3	Inaccessible	GO:0006029	proteoglycan metabolic process	37	0.00583401
SICER islands	F3	Inaccessible	GO:0090132	epithelium migration	109	0.00583781
SICER islands	F3	Inaccessible	GO:0002790	peptide secretion	238	0.005865
SICER islands	F3	Inaccessible	GO:1902532	negative regulation of intracellular signal transduction	212	0.00592548
SICER islands	F3	Inaccessible	GO:0050770	regulation of axonogenesis	83	0.00598566
SICER islands	F3	Inaccessible	GO:0043009	chordate embryonic development	298	0.00610039
SICER islands	F3	Inaccessible	GO:0061025	membrane fusion	97	0.00611114
SICER islands	F3	Inaccessible	GO:0009101	glycoprotein biosynthetic process	120	0.00626727
SICER islands	F3	Inaccessible	GO:1901342	regulation of vasculature development	120	0.00626727
SICER islands	F3	Inaccessible	GO:0030010	establishment of cell polarity	60	0.00629123
SICER islands	F3	Inaccessible	GO:0060070	canonical Wnt signaling pathway	110	0.00631382
SICER islands	F3	Inaccessible	GO:0010631	epithelial cell migration	108	0.00631871
SICER islands	F3	Inaccessible	GO:0019693	ribose phosphate metabolic process	207	0.00671325
SICER islands	F3	Inaccessible	GO:0035637	multicellular organismal signaling	67	0.00693997
SICER islands	F3	Inaccessible	GO:2000649	regulation of sodium ion transmembrane transporter activity	28	0.00728962
SICER islands	F3	Inaccessible	GO:0030335	positive regulation of cell migration	191	0.0073287
SICER islands	F3	Inaccessible	GO:0035264	multicellular organism growth	96	0.00742885
SICER islands	F3	Inaccessible	GO:0001816	cytokine production	269	0.00744802
SICER islands	F3	Inaccessible	GO:0009150	purine ribonucleotide metabolic process	199	0.00746753
SICER islands	F3	Inaccessible	GO:0060562	epithelial tube morphogenesis	161	0.00747362
SICER islands	F3	Inaccessible	GO:0001503	ossification	170	0.00769149
SICER islands	F3	Inaccessible	GO:1901214	regulation of neuron death	149	0.0077001
SICER islands	F3	Inaccessible	GO:0034329	cell junction assembly	80	0.00770197
SICER islands	F3	Inaccessible	GO:0060828	regulation of canonical Wnt signaling pathway	87	0.0077095
SICER islands	F3	Inaccessible	GO:0060047	heart contraction	94	0.00801957
SICER islands	F3	Inaccessible	GO:0044262	cellular carbohydrate metabolic process	113	0.00821239
SICER islands	F3	Inaccessible	GO:0090130	tissue migration	109	0.00825748
SICER islands	F3	Inaccessible	GO:0035265	organ growth	84	0.00827067
SICER islands	F3	Inaccessible	GO:0007517	muscle organ development	169	0.00830097
SICER islands	F3	Inaccessible	GO:0009117	nucleotide metabolic process	247	0.00836514
SICER islands	F3	Inaccessible	GO:0060537	muscle tissue development	184	0.00843547
SICER islands	F3	Inaccessible	GO:0022411	cellular component disassembly	149	0.00846242
SICER islands	F3	Inaccessible	GO:0044070	regulation of anion transport	54	0.00846449
SICER islands	F3	Inaccessible	GO:0010977	negative regulation of neuron projection development	72	0.00864734
SICER islands	F3	Inaccessible	GO:0006865	amino acid transport	67	0.00874615
SICER islands	F3	Inaccessible	GO:0030900	forebrain development	156	0.0088577
SICER islands	F3	Inaccessible	GO:0030073	insulin secretion	96	0.00887039
SICER islands	F3	Inaccessible	GO:0071902	positive regulation of protein serine/threonine kinase activity	130	0.0089133
SICER islands	F3	Inaccessible	GO:0051403	stress-activated MAPK cascade	107	0.0089391
SICER islands	F3	Inaccessible	GO:0009628	response to abiotic stimulus	384	0.00896178
SICER islands	F3	Inaccessible	GO:0021801	cerebral cortex radial glia guided migration	17	0.00901119
SICER islands	F3	Inaccessible	GO:0022030	telencephalon glial cell migration	17	0.00901119
SICER islands	F3	Inaccessible	GO:0048489	synaptic vesicle transport	64	0.00903124
SICER islands	F3	Inaccessible	GO:0097480	establishment of synaptic vesicle localization	64	0.00903124
SICER islands	F3	Inaccessible	GO:0099003	vesicle-mediated transport in synapse	64	0.00903124
SICER islands	F3	Inaccessible	GO:0030851	granulocyte differentiation	24	0.00903969
SICER islands	F3	Inaccessible	GO:0046627	negative regulation of insulin receptor signaling pathway	23	0.00903969
SICER islands	F3	Inaccessible	GO:0061098	positive regulation of protein tyrosine kinase activity	23	0.00903969
SICER islands	F3	Inaccessible	GO:0007612	learning	76	0.00906383
SICER islands	F3	Inaccessible	GO:1904018	positive regulation of vasculature development	76	0.00906383
SICER islands	F3	Inaccessible	GO:1903008	organelle disassembly	53	0.00910896
SICER islands	F3	Inaccessible	GO:0035725	sodium ion transmembrane transport	50	0.00911394
SICER islands	F3	Inaccessible	GO:0014037	Schwann cell differentiation	22	0.00914848
SICER islands	F3	Inaccessible	GO:0070925	organelle assembly	285	0.00926598
SICER islands	F3	Inaccessible	GO:0045995	regulation of embryonic development	61	0.00929789
SICER islands	F3	Inaccessible	GO:0048639	positive regulation of developmental growth	91	0.00931694
SICER islands	F3	Inaccessible	GO:0014044	Schwann cell development	19	0.00938417
SICER islands	F3	Inaccessible	GO:2000463	positive regulation of excitatory postsynaptic potential	20	0.00939216
SICER islands	F3	Inaccessible	GO:0010771	negative regulation of cell morphogenesis involved in differentiation	43	0.00948849
SICER islands	F3	Inaccessible	GO:0050769	positive regulation of neurogenesis	213	0.00953329
SICER islands	F3	Inaccessible	GO:0046717	acid secretion	58	0.00954673
SICER islands	F3	Inaccessible	GO:1903305	regulation of regulated secretory pathway	58	0.00954673
SICER islands	F3	Inaccessible	GO:0006351	transcription, DNA-templated	1204	0.00967981
SICER islands	F3	Inaccessible	GO:0071900	regulation of protein serine/threonine kinase activity	176	0.00969161
SICER islands	F3	Inaccessible	GO:0006906	vesicle fusion	68	0.0097055
SICER islands	F3	Inaccessible	GO:0030801	positive regulation of cyclic nucleotide metabolic process	49	0.00989469
SICER islands	F3	Inaccessible	GO:0060419	heart growth	49	0.00989469
SICER islands	F3	Inaccessible	GO:0009894	regulation of catabolic process	267	0.00993205
SICER islands	F3	Inaccessible	GO:0009259	ribonucleotide metabolic process	201	0.0099358
SICER islands	F3	Inaccessible	GO:0016050	vesicle organization	129	0.0100117
SICER islands	F3	Inaccessible	GO:2000147	positive regulation of cell motility	196	0.0100136
SICER islands	F3	Inaccessible	GO:0006023	aminoglycan biosynthetic process	29	0.010142
SICER islands	F3	Inaccessible	GO:0032869	cellular response to insulin stimulus	79	0.0102236
SICER islands	F3	Inaccessible	GO:0061024	membrane organization	332	0.0104204
SICER islands	F3	Inaccessible	GO:0019226	transmission of nerve impulse	45	0.0106529
SICER islands	F3	Inaccessible	GO:0044801	single-organism membrane fusion	88	0.0109278
SICER islands	F3	Inaccessible	GO:0048562	embryonic organ morphogenesis	137	0.0109339
SICER islands	F3	Inaccessible	GO:0060348	bone development	90	0.0110134
SICER islands	F3	Inaccessible	GO:1901653	cellular response to peptide	107	0.0111061
SICER islands	F3	Inaccessible	GO:0019219	regulation of nucleobase-containing compound metabolic process	1361	0.0111117
SICER islands	F3	Inaccessible	GO:2000021	regulation of ion homeostasis	93	0.0111118
SICER islands	F3	Inaccessible	GO:0051044	positive regulation of membrane protein ectodomain proteolysis	12	0.0111216
SICER islands	F3	Inaccessible	GO:0051272	positive regulation of cellular component movement	201	0.0111218
SICER islands	F3	Inaccessible	GO:0030198	extracellular matrix organization	95	0.0111274
SICER islands	F3	Inaccessible	GO:0061005	cell differentiation involved in kidney development	27	0.0115319
SICER islands	F3	Inaccessible	GO:0050731	positive regulation of peptidyl-tyrosine phosphorylation	82	0.0115715
SICER islands	F3	Inaccessible	GO:0000422	autophagy of mitochondrion	44	0.0115985
SICER islands	F3	Inaccessible	GO:0061726	mitochondrion disassembly	44	0.0115985
SICER islands	F3	Inaccessible	GO:0009190	cyclic nucleotide biosynthetic process	73	0.01163
SICER islands	F3	Inaccessible	GO:0030799	regulation of cyclic nucleotide metabolic process	73	0.01163
SICER islands	F3	Inaccessible	GO:0006753	nucleoside phosphate metabolic process	249	0.0116446
SICER islands	F3	Inaccessible	GO:0002062	chondrocyte differentiation	51	0.0117205
SICER islands	F3	Inaccessible	GO:0043067	regulation of programmed cell death	575	0.0117711
SICER islands	F3	Inaccessible	GO:0006066	alcohol metabolic process	110	0.0118244
SICER islands	F3	Inaccessible	GO:0090087	regulation of peptide transport	331	0.0118295
SICER islands	F3	Inaccessible	GO:0032101	regulation of response to external stimulus	270	0.0118743
SICER islands	F3	Inaccessible	GO:0030808	regulation of nucleotide biosynthetic process	68	0.0118948
SICER islands	F3	Inaccessible	GO:0051048	negative regulation of secretion	106	0.011915
SICER islands	F3	Inaccessible	GO:0051668	localization within membrane	59	0.0119311
SICER islands	F3	Inaccessible	GO:0002064	epithelial cell development	105	0.0119391
SICER islands	F3	Inaccessible	GO:0044782	cilium organization	132	0.0119672
SICER islands	F3	Inaccessible	GO:0007044	cell-substrate junction assembly	40	0.012025
SICER islands	F3	Inaccessible	GO:0030853	negative regulation of granulocyte differentiation	9	0.0122954
SICER islands	F3	Inaccessible	GO:0032870	cellular response to hormone stimulus	196	0.01234
SICER islands	F3	Inaccessible	GO:0009132	nucleoside diphosphate metabolic process	52	0.0125932
SICER islands	F3	Inaccessible	GO:0034332	adherens junction organization	46	0.0127455
SICER islands	F3	Inaccessible	GO:0043113	receptor clustering	32	0.0128493
SICER islands	F3	Inaccessible	GO:0007254	JNK cascade	88	0.0128709
SICER islands	F3	Inaccessible	GO:0002573	myeloid leukocyte differentiation	94	0.0130727
SICER islands	F3	Inaccessible	GO:0043062	extracellular structure organization	95	0.0130763
SICER islands	F3	Inaccessible	GO:1990138	neuron projection extension	77	0.0131579
SICER islands	F3	Inaccessible	GO:0030098	lymphocyte differentiation	164	0.0132292
SICER islands	F3	Inaccessible	GO:0072384	organelle transport along microtubule	35	0.0133108
SICER islands	F3	Inaccessible	GO:0015908	fatty acid transport	43	0.0136989
SICER islands	F3	Inaccessible	GO:0000122	negative regulation of transcription from RNA polymerase II promoter	321	0.0137047
SICER islands	F3	Inaccessible	GO:0090287	regulation of cellular response to growth factor stimulus	110	0.0137056
SICER islands	F3	Inaccessible	GO:0048593	camera-type eye morphogenesis	64	0.0137163
SICER islands	F3	Inaccessible	GO:0005976	polysaccharide metabolic process	51	0.01374
SICER islands	F3	Inaccessible	GO:0008088	axo-dendritic transport	30	0.0137718
SICER islands	F3	Inaccessible	GO:0046676	negative regulation of insulin secretion	30	0.0137718
SICER islands	F3	Inaccessible	GO:0030810	positive regulation of nucleotide biosynthetic process	48	0.0138269
SICER islands	F3	Inaccessible	GO:1900373	positive regulation of purine nucleotide biosynthetic process	48	0.0138269
SICER islands	F3	Inaccessible	GO:0031032	actomyosin structure organization	84	0.0138345
SICER islands	F3	Inaccessible	GO:0051216	cartilage development	84	0.0138345
SICER islands	F3	Inaccessible	GO:1901293	nucleoside phosphate biosynthetic process	130	0.0138505
SICER islands	F3	Inaccessible	GO:0009896	positive regulation of catabolic process	151	0.0138587
SICER islands	F3	Inaccessible	GO:0030099	myeloid cell differentiation	163	0.0140402
SICER islands	F3	Inaccessible	GO:0008360	regulation of cell shape	66	0.0140424
SICER islands	F3	Inaccessible	GO:1901615	organic hydroxy compound metabolic process	176	0.0140585
SICER islands	F3	Inaccessible	GO:0072006	nephron development	61	0.0142232
SICER islands	F3	Inaccessible	GO:0030852	regulation of granulocyte differentiation	14	0.0142745
SICER islands	F3	Inaccessible	GO:0071310	cellular response to organic substance	834	0.0143031
SICER islands	F3	Inaccessible	GO:0014706	striated muscle tissue development	174	0.0143648
SICER islands	F3	Inaccessible	GO:0045666	positive regulation of neuron differentiation	174	0.0143648
SICER islands	F3	Inaccessible	GO:0045834	positive regulation of lipid metabolic process	68	0.0143905
SICER islands	F3	Inaccessible	GO:0055002	striated muscle cell development	79	0.0145996
SICER islands	F3	Inaccessible	GO:0030100	regulation of endocytosis	105	0.0149148
SICER islands	F3	Inaccessible	GO:0048566	embryonic digestive tract development	21	0.015145
SICER islands	F3	Inaccessible	GO:0052652	cyclic purine nucleotide metabolic process	72	0.015177
SICER islands	F3	Inaccessible	GO:0019318	hexose metabolic process	98	0.0152024
SICER islands	F3	Inaccessible	GO:0003341	cilium movement	38	0.0153763
SICER islands	F3	Inaccessible	GO:0060420	regulation of heart growth	37	0.0153763
SICER islands	F3	Inaccessible	GO:0043436	oxoacid metabolic process	359	0.015451
SICER islands	F3	Inaccessible	GO:0060351	cartilage development involved in endochondral bone morphogenesis	20	0.015531
SICER islands	F3	Inaccessible	GO:0072522	purine-containing compound biosynthetic process	112	0.0155447
SICER islands	F3	Inaccessible	GO:0042981	regulation of apoptotic process	567	0.0155568
SICER islands	F3	Inaccessible	GO:0050771	negative regulation of axonogenesis	28	0.0156699
SICER islands	F3	Inaccessible	GO:1900371	regulation of purine nucleotide biosynthetic process	67	0.0156932
SICER islands	F3	Inaccessible	GO:1901565	organonitrogen compound catabolic process	408	0.015815
SICER islands	F3	Inaccessible	GO:0045926	negative regulation of growth	108	0.0158249
SICER islands	F3	Inaccessible	GO:0008654	phospholipid biosynthetic process	69	0.0159803
SICER islands	F3	Inaccessible	GO:0090174	organelle membrane fusion	69	0.0159803
SICER islands	F3	Inaccessible	GO:0000226	microtubule cytoskeleton organization	196	0.0159821
SICER islands	F3	Inaccessible	GO:0021537	telencephalon development	104	0.0160001
SICER islands	F3	Inaccessible	GO:0022011	myelination in peripheral nervous system	17	0.016041
SICER islands	F3	Inaccessible	GO:0032292	peripheral nervous system axon ensheathment	17	0.016041
SICER islands	F3	Inaccessible	GO:0060065	uterus development	17	0.016041
SICER islands	F3	Inaccessible	GO:0008361	regulation of cell size	82	0.0160434
SICER islands	F3	Inaccessible	GO:0048284	organelle fusion	80	0.0160537
SICER islands	F3	Inaccessible	GO:0030855	epithelial cell differentiation	241	0.0161828
SICER islands	F3	Inaccessible	GO:0006914	catabolic autophagy	152	0.0162247
SICER islands	F3	Inaccessible	GO:0061919	autophagy	152	0.0162247
SICER islands	F3	Inaccessible	GO:0051480	regulation of cytosolic calcium ion concentration	140	0.0162349
SICER islands	F3	Inaccessible	GO:0097659	nucleic acid-templated transcription	1205	0.0162924
SICER islands	F3	Inaccessible	GO:0046626	regulation of insulin receptor signaling pathway	32	0.0164443
SICER islands	F3	Inaccessible	GO:0009306	protein secretion	218	0.0165883
SICER islands	F3	Inaccessible	GO:0032102	negative regulation of response to external stimulus	120	0.0168342
SICER islands	F3	Inaccessible	GO:0040013	negative regulation of locomotion	120	0.0168342
SICER islands	F3	Inaccessible	GO:0008016	regulation of heart contraction	78	0.0171087
SICER islands	F3	Inaccessible	GO:0008589	regulation of smoothened signaling pathway	39	0.0172452
SICER islands	F3	Inaccessible	GO:0016051	carbohydrate biosynthetic process	81	0.017345
SICER islands	F3	Inaccessible	GO:0034331	cell junction maintenance	10	0.0173542
SICER islands	F3	Inaccessible	GO:0061318	renal filtration cell differentiation	10	0.0173542
SICER islands	F3	Inaccessible	GO:0070471	uterine smooth muscle contraction	10	0.0173542
SICER islands	F3	Inaccessible	GO:0072112	glomerular visceral epithelial cell differentiation	10	0.0173542
SICER islands	F3	Inaccessible	GO:0072311	glomerular epithelial cell differentiation	10	0.0173542
SICER islands	F3	Inaccessible	GO:0060271	cilium assembly	123	0.0175498
SICER islands	F3	Inaccessible	GO:0048168	regulation of neuronal synaptic plasticity	35	0.0178456
SICER islands	F3	Inaccessible	GO:0006082	organic acid metabolic process	363	0.0178579
SICER islands	F3	Inaccessible	GO:0051924	regulation of calcium ion transport	110	0.0178675
SICER islands	F3	Inaccessible	GO:2000146	negative regulation of cell motility	106	0.0183035
SICER islands	F3	Inaccessible	GO:0009889	regulation of biosynthetic process	1452	0.0184686
SICER islands	F3	Inaccessible	GO:0030178	negative regulation of Wnt signaling pathway	65	0.0184768
SICER islands	F3	Inaccessible	GO:1901698	response to nitrogen compound	375	0.0185773
SICER islands	F3	Inaccessible	GO:0014074	response to purine-containing compound	50	0.0186661
SICER islands	F3	Inaccessible	GO:0008593	regulation of Notch signaling pathway	38	0.0187151
SICER islands	F3	Inaccessible	GO:0046173	polyol biosynthetic process	25	0.0188441
SICER islands	F3	Inaccessible	GO:1902743	regulation of lamellipodium organization	25	0.0188441
SICER islands	F3	Inaccessible	GO:0015909	long-chain fatty acid transport	30	0.0192025
SICER islands	F3	Inaccessible	GO:0060350	endochondral bone morphogenesis	30	0.0192025
SICER islands	F3	Inaccessible	GO:1901264	carbohydrate derivative transport	30	0.0192025
SICER islands	F3	Inaccessible	GO:0030203	glycosaminoglycan metabolic process	44	0.0192026
SICER islands	F3	Inaccessible	GO:0090278	negative regulation of peptide hormone secretion	34	0.0193295
SICER islands	F3	Inaccessible	GO:1904064	positive regulation of cation transmembrane transport	62	0.0195157
SICER islands	F3	Inaccessible	GO:0017156	calcium ion regulated exocytosis	52	0.0197604
SICER islands	F3	Inaccessible	GO:0001655	urogenital system development	132	0.019761
SICER islands	F3	Inaccessible	GO:0030336	negative regulation of cell migration	101	0.0201454
SICER islands	F3	Inaccessible	GO:1901360	organic cyclic compound metabolic process	1970	0.0202128
SICER islands	F3	Inaccessible	GO:0008610	lipid biosynthetic process	211	0.0203945
SICER islands	F3	Inaccessible	GO:1903034	regulation of response to wounding	79	0.0205842
SICER islands	F3	Inaccessible	GO:1905037	autophagosome organization	46	0.0208183
SICER islands	F3	Inaccessible	GO:0031326	regulation of cellular biosynthetic process	1431	0.0208395
SICER islands	F3	Inaccessible	GO:0055001	muscle cell development	85	0.0208435
SICER islands	F3	Inaccessible	GO:0032774	RNA biosynthetic process	1206	0.0208951
SICER islands	F3	Inaccessible	GO:0031400	negative regulation of protein modification process	224	0.0225157
SICER islands	F3	Inaccessible	GO:0006164	purine nucleotide biosynthetic process	109	0.0225397
SICER islands	F3	Inaccessible	GO:0061448	connective tissue development	109	0.0225397
SICER islands	F3	Inaccessible	GO:0097479	synaptic vesicle localization	65	0.0226696
SICER islands	F3	Inaccessible	GO:0048265	response to pain	22	0.0227001
SICER islands	F3	Inaccessible	GO:0001570	vasculogenesis	45	0.0229755
SICER islands	F3	Inaccessible	GO:0002027	regulation of heart rate	45	0.0229755
SICER islands	F3	Inaccessible	GO:0040017	positive regulation of locomotion	205	0.0230938
SICER islands	F3	Inaccessible	GO:0043588	skin development	123	0.0231182
SICER islands	F3	Inaccessible	GO:0033365	protein localization to organelle	328	0.0233837
SICER islands	F3	Inaccessible	GO:0000187	activation of MAPK activity	55	0.0239496
SICER islands	F3	Inaccessible	GO:0035850	epithelial cell differentiation involved in kidney development	21	0.0239524
SICER islands	F3	Inaccessible	GO:0045684	positive regulation of epidermis development	21	0.0239524
SICER islands	F3	Inaccessible	GO:0030802	regulation of cyclic nucleotide biosynthetic process	62	0.02419
SICER islands	F3	Inaccessible	GO:1903531	negative regulation of secretion by cell	93	0.0243916
SICER islands	F3	Inaccessible	GO:0035235	ionotropic glutamate receptor signaling pathway	12	0.0246731
SICER islands	F3	Inaccessible	GO:2001241	positive regulation of extrinsic apoptotic signaling pathway in absence of ligand	12	0.0246731
SICER islands	F3	Inaccessible	GO:0046939	nucleotide phosphorylation	44	0.0251934
SICER islands	F3	Inaccessible	GO:0032880	regulation of protein localization	390	0.0253412
SICER islands	F3	Inaccessible	GO:0045685	regulation of glial cell differentiation	41	0.0253891
SICER islands	F3	Inaccessible	GO:0006355	regulation of transcription, DNA-templated	1168	0.0255136
SICER islands	F3	Inaccessible	GO:0002791	regulation of peptide secretion	194	0.025713
SICER islands	F3	Inaccessible	GO:0051047	positive regulation of secretion	186	0.0259497
SICER islands	F3	Inaccessible	GO:0046390	ribose phosphate biosynthetic process	109	0.0259532
SICER islands	F3	Inaccessible	GO:1903706	regulation of hemopoiesis	157	0.0259811
SICER islands	F3	Inaccessible	GO:0006024	glycosaminoglycan biosynthetic process	26	0.0260315
SICER islands	F3	Inaccessible	GO:0006022	aminoglycan metabolic process	49	0.0260872
SICER islands	F3	Inaccessible	GO:0043500	muscle adaptation	49	0.0260872
SICER islands	F3	Inaccessible	GO:0060561	apoptotic process involved in morphogenesis	19	0.0260912
SICER islands	F3	Inaccessible	GO:1901186	positive regulation of ERBB signaling pathway	19	0.0260912
SICER islands	F3	Inaccessible	GO:0016042	lipid catabolic process	116	0.0261469
SICER islands	F3	Inaccessible	GO:0009152	purine ribonucleotide biosynthetic process	105	0.0263793
SICER islands	F3	Inaccessible	GO:0072001	renal system development	114	0.0264343
SICER islands	F3	Inaccessible	GO:0030223	neutrophil differentiation	9	0.0265232
SICER islands	F3	Inaccessible	GO:0033689	negative regulation of osteoblast proliferation	8	0.0265232
SICER islands	F3	Inaccessible	GO:0071871	response to epinephrine	8	0.0265232
SICER islands	F3	Inaccessible	GO:0071872	cellular response to epinephrine stimulus	8	0.0265232
SICER islands	F3	Inaccessible	GO:2001135	regulation of endocytic recycling	8	0.0265232
SICER islands	F3	Inaccessible	GO:0031329	regulation of cellular catabolic process	218	0.0265784
SICER islands	F3	Inaccessible	GO:0045742	positive regulation of epidermal growth factor receptor signaling pathway	18	0.0267948
SICER islands	F3	Inaccessible	GO:0051968	positive regulation of synaptic transmission, glutamatergic	18	0.0267948
SICER islands	F3	Inaccessible	GO:0021575	hindbrain morphogenesis	30	0.0268131
SICER islands	F3	Inaccessible	GO:0030217	T cell differentiation	114	0.0268145
SICER islands	F3	Inaccessible	GO:0061050	regulation of cell growth involved in cardiac muscle cell development	14	0.0275074
SICER islands	F3	Inaccessible	GO:0033688	regulation of osteoblast proliferation	16	0.0279999
SICER islands	F3	Inaccessible	GO:0036003	positive regulation of transcription from RNA polymerase II promoter in response to stress	15	0.028011
SICER islands	F3	Inaccessible	GO:0051590	positive regulation of neurotransmitter transport	15	0.028011
SICER islands	F3	Inaccessible	GO:0060074	synapse maturation	15	0.028011
SICER islands	F3	Inaccessible	GO:0048705	skeletal system morphogenesis	106	0.0280612
SICER islands	F3	Inaccessible	GO:0010638	positive regulation of organelle organization	244	0.0284771
SICER islands	F3	Inaccessible	GO:0010632	regulation of epithelial cell migration	83	0.0289588
SICER islands	F3	Inaccessible	GO:0051223	regulation of protein transport	312	0.0295405
SICER islands	F3	Inaccessible	GO:0006140	regulation of nucleotide metabolic process	98	0.0296996
SICER islands	F3	Inaccessible	GO:0008544	epidermis development	136	0.0297079
SICER islands	F3	Inaccessible	GO:0003300	cardiac muscle hypertrophy	42	0.029829
SICER islands	F3	Inaccessible	GO:0060326	cell chemotaxis	113	0.0310231
SICER islands	F3	Inaccessible	GO:0046068	cGMP metabolic process	32	0.0316206
SICER islands	F3	Inaccessible	GO:0001890	placenta development	76	0.0317505
SICER islands	F3	Inaccessible	GO:0071695	anatomical structure maturation	79	0.0317614
SICER islands	F3	Inaccessible	GO:0007204	positive regulation of cytosolic calcium ion concentration	122	0.0322185
SICER islands	F3	Inaccessible	GO:0045185	maintenance of protein location	45	0.0322287
SICER islands	F3	Inaccessible	GO:0046683	response to organophosphorus	44	0.0322287
SICER islands	F3	Inaccessible	GO:1900077	negative regulation of cellular response to insulin stimulus	23	0.03225
SICER islands	F3	Inaccessible	GO:0072073	kidney epithelium development	54	0.0323966
SICER islands	F3	Inaccessible	GO:1900542	regulation of purine nucleotide metabolic process	95	0.03262
SICER islands	F3	Inaccessible	GO:0060976	coronary vasculature development	38	0.0330737
SICER islands	F3	Inaccessible	GO:0009165	nucleotide biosynthetic process	125	0.0332456
SICER islands	F3	Inaccessible	GO:0048015	phosphatidylinositol-mediated signaling	65	0.0332713
SICER islands	F3	Inaccessible	GO:0060048	cardiac muscle contraction	56	0.0334254
SICER islands	F3	Inaccessible	GO:0006725	cellular aromatic compound metabolic process	1902	0.0336794
SICER islands	F3	Inaccessible	GO:0021814	cell motility involved in cerebral cortex radial glia guided migration	6	0.0337007
SICER islands	F3	Inaccessible	GO:0070989	oxidative demethylation	6	0.0337007
SICER islands	F3	Inaccessible	GO:0072015	glomerular visceral epithelial cell development	6	0.0337007
SICER islands	F3	Inaccessible	GO:0072310	glomerular epithelial cell development	6	0.0337007
SICER islands	F3	Inaccessible	GO:0097113	AMPA glutamate receptor clustering	6	0.0337007
SICER islands	F3	Inaccessible	GO:0046058	cAMP metabolic process	69	0.0337712
SICER islands	F3	Inaccessible	GO:0010038	response to metal ion	100	0.0337928
SICER islands	F3	Inaccessible	GO:0031644	regulation of neurological system process	46	0.0338359
SICER islands	F3	Inaccessible	GO:0010563	negative regulation of phosphorus metabolic process	235	0.0339503
SICER islands	F3	Inaccessible	GO:0045936	negative regulation of phosphate metabolic process	235	0.0339503
SICER islands	F3	Inaccessible	GO:0030513	positive regulation of BMP signaling pathway	22	0.0341879
SICER islands	F3	Inaccessible	GO:0009260	ribonucleotide biosynthetic process	107	0.0342751
SICER islands	F3	Inaccessible	GO:0014013	regulation of gliogenesis	60	0.0348167
SICER islands	F3	Inaccessible	GO:0030804	positive regulation of cyclic nucleotide biosynthetic process	43	0.0348876
SICER islands	F3	Inaccessible	GO:0035914	skeletal muscle cell differentiation	43	0.0348876
SICER islands	F3	Inaccessible	GO:0046165	alcohol biosynthetic process	48	0.0355903
SICER islands	F3	Inaccessible	GO:0032388	positive regulation of intracellular transport	134	0.0358911
SICER islands	F3	Inaccessible	GO:0070472	regulation of uterine smooth muscle contraction	9	0.0359113
SICER islands	F3	Inaccessible	GO:0086016	AV node cell action potential	9	0.0359113
SICER islands	F3	Inaccessible	GO:0086027	AV node cell to bundle of His cell signaling	9	0.0359113
SICER islands	F3	Inaccessible	GO:0030155	regulation of cell adhesion	261	0.036086
SICER islands	F3	Inaccessible	GO:0006638	neutral lipid metabolic process	55	0.0361742
SICER islands	F3	Inaccessible	GO:0034767	positive regulation of ion transmembrane transport	66	0.0362885
SICER islands	F3	Inaccessible	GO:1902742	apoptotic process involved in development	21	0.036364
SICER islands	F3	Inaccessible	GO:0016331	morphogenesis of embryonic epithelium	82	0.0367776
SICER islands	F3	Inaccessible	GO:0001578	microtubule bundle formation	45	0.0369171
SICER islands	F3	Inaccessible	GO:0010468	regulation of gene expression	1489	0.0369219
SICER islands	F3	Inaccessible	GO:0032309	icosanoid secretion	26	0.0369716
SICER islands	F3	Inaccessible	GO:0006839	mitochondrial transport	111	0.0378271
SICER islands	F3	Inaccessible	GO:0051252	regulation of RNA metabolic process	1216	0.0387361
SICER islands	F3	Inaccessible	GO:0021680	cerebellar Purkinje cell layer development	20	0.0388198
SICER islands	F3	Inaccessible	GO:0045880	positive regulation of smoothened signaling pathway	20	0.0388198
SICER islands	F3	Inaccessible	GO:1903522	regulation of blood circulation	99	0.0395053
SICER islands	F3	Inaccessible	GO:0006639	acylglycerol metabolic process	54	0.039697
SICER islands	F3	Inaccessible	GO:0034764	positive regulation of transmembrane transport	69	0.0402803
SICER islands	F3	Inaccessible	GO:0019216	regulation of lipid metabolic process	129	0.0402992
SICER islands	F3	Inaccessible	GO:0055078	sodium ion homeostasis	25	0.0403235
SICER islands	F3	Inaccessible	GO:0090659	walking behavior	25	0.0403235
SICER islands	F3	Inaccessible	GO:0035303	regulation of dephosphorylation	71	0.0403604
SICER islands	F3	Inaccessible	GO:2000249	regulation of actin cytoskeleton reorganization	19	0.0411598
SICER islands	F3	Inaccessible	GO:0009582	detection of abiotic stimulus	60	0.0416188
SICER islands	F3	Inaccessible	GO:0019752	carboxylic acid metabolic process	332	0.0420482
SICER islands	F3	Inaccessible	GO:1903506	regulation of nucleic acid-templated transcription	1169	0.0422141
SICER islands	F3	Inaccessible	GO:0046483	heterocycle metabolic process	1879	0.0423476
SICER islands	F3	Inaccessible	GO:1903825	organic acid transmembrane transport	32	0.0423801
SICER islands	F3	Inaccessible	GO:1905039	carboxylic acid transmembrane transport	32	0.0423801
SICER islands	F3	Inaccessible	GO:1900076	regulation of cellular response to insulin stimulus	38	0.0424587
SICER islands	F3	Inaccessible	GO:0051494	negative regulation of cytoskeleton organization	64	0.0425274
SICER islands	F3	Inaccessible	GO:0030213	hyaluronan biosynthetic process	10	0.0425845
SICER islands	F3	Inaccessible	GO:0052695	cellular glucuronidation	10	0.0425845
SICER islands	F3	Inaccessible	GO:0060670	branching involved in labyrinthine layer morphogenesis	10	0.0425845
SICER islands	F3	Inaccessible	GO:0070255	regulation of mucus secretion	10	0.0425845
SICER islands	F3	Inaccessible	GO:0072010	glomerular epithelium development	10	0.0425845
SICER islands	F3	Inaccessible	GO:0086067	AV node cell to bundle of His cell communication	10	0.0425845
SICER islands	F3	Inaccessible	GO:0007422	peripheral nervous system development	36	0.0426193
SICER islands	F3	Inaccessible	GO:0050920	regulation of chemotaxis	83	0.0428474
SICER islands	F3	Inaccessible	GO:0048384	retinoic acid receptor signaling pathway	18	0.0430034
SICER islands	F3	Inaccessible	GO:0040018	positive regulation of multicellular organism growth	24	0.0430657
SICER islands	F3	Inaccessible	GO:0060548	negative regulation of cell death	384	0.0430665
SICER islands	F3	Inaccessible	GO:0050953	sensory perception of light stimulus	66	0.043172
SICER islands	F3	Inaccessible	GO:0043112	receptor metabolic process	76	0.043438
SICER islands	F3	Inaccessible	GO:0043542	endothelial cell migration	72	0.0435107
SICER islands	F3	Inaccessible	GO:0042445	hormone metabolic process	74	0.0435183
SICER islands	F3	Inaccessible	GO:0050732	negative regulation of peptidyl-tyrosine phosphorylation	28	0.0435183
SICER islands	F3	Inaccessible	GO:0071715	icosanoid transport	28	0.0435183
SICER islands	F3	Inaccessible	GO:1901571	fatty acid derivative transport	28	0.0435183
SICER islands	F3	Inaccessible	GO:0000045	autophagosome assembly	43	0.0437789
SICER islands	F3	Inaccessible	GO:0050728	negative regulation of inflammatory response	57	0.0448482
SICER islands	F3	Inaccessible	GO:0033687	osteoblast proliferation	18	0.0448983
SICER islands	F3	Inaccessible	GO:0050926	regulation of positive chemotaxis	17	0.0448983
SICER islands	F3	Inaccessible	GO:0030816	positive regulation of cAMP metabolic process	40	0.0452855
SICER islands	F3	Inaccessible	GO:0070252	actin-mediated cell contraction	40	0.0452855
SICER islands	F3	Inaccessible	GO:0035904	aorta development	31	0.0455856
SICER islands	F3	Inaccessible	GO:0007045	cell-substrate adherens junction assembly	34	0.0460045
SICER islands	F3	Inaccessible	GO:0048041	focal adhesion assembly	34	0.0460045
SICER islands	F3	Inaccessible	GO:0061097	regulation of protein tyrosine kinase activity	34	0.0460045
SICER islands	F3	Inaccessible	GO:0009268	response to pH	23	0.0460177
SICER islands	F3	Inaccessible	GO:0030322	stabilization of membrane potential	11	0.0460437
SICER islands	F3	Inaccessible	GO:0045655	regulation of monocyte differentiation	11	0.0460437
SICER islands	F3	Inaccessible	GO:0046835	carbohydrate phosphorylation	11	0.0460437
SICER islands	F3	Inaccessible	GO:2000647	negative regulation of stem cell proliferation	11	0.0460437
SICER islands	F3	Inaccessible	GO:0050885	neuromuscular process controlling balance	37	0.0460757
SICER islands	F3	Inaccessible	GO:0042303	molting cycle	61	0.0461494
SICER islands	F3	Inaccessible	GO:0042633	hair cycle	61	0.0461494
SICER islands	F3	Inaccessible	GO:0055123	digestive system development	61	0.0461494
SICER islands	F3	Inaccessible	GO:2001141	regulation of RNA biosynthetic process	1170	0.0463984
SICER islands	F3	Inaccessible	GO:0048017	inositol lipid-mediated signaling	65	0.0464223
SICER islands	F3	Inaccessible	GO:1990778	protein localization to cell periphery	75	0.0465498
SICER islands	F3	Inaccessible	GO:0006165	nucleoside diphosphate phosphorylation	42	0.047648
SICER islands	F3	Inaccessible	GO:0019048	modulation by virus of host morphology or physiology	15	0.0477859
SICER islands	F3	Inaccessible	GO:0030201	heparan sulfate proteoglycan metabolic process	15	0.0477859
SICER islands	F3	Inaccessible	GO:0048266	behavioral response to pain	15	0.0477859
SICER islands	F3	Inaccessible	GO:0072207	metanephric epithelium development	12	0.0479769
SICER islands	F3	Inaccessible	GO:0086012	membrane depolarization during cardiac muscle cell action potential	12	0.0479769
SICER islands	F3	Inaccessible	GO:0001822	kidney development	104	0.0480979
SICER islands	F3	Inaccessible	GO:0044283	small molecule biosynthetic process	188	0.0481158
SICER islands	F3	Inaccessible	GO:0042403	thyroid hormone metabolic process	14	0.0485452
SICER islands	F3	Inaccessible	GO:0006907	pinocytosis	13	0.0487244
SICER islands	F3	Inaccessible	GO:0007635	chemosensory behavior	13	0.0487244
SICER islands	F3	Inaccessible	GO:0032332	positive regulation of chondrocyte differentiation	13	0.0487244
SICER islands	F3	Inaccessible	GO:1902307	positive regulation of sodium ion transmembrane transport	13	0.0487244
SICER islands	F3	Inaccessible	GO:0009581	detection of external stimulus	60	0.0489294
SICER islands	F3	Inaccessible	GO:0046847	filopodium assembly	30	0.0490321
SICER islands	F3	Inaccessible	GO:0015695	organic cation transport	22	0.0491787
SICER islands	F3	Inaccessible	GO:0006898	receptor-mediated endocytosis	91	0.0495973
SICER islands	F3	Inaccessible	GO:0031324	negative regulation of cellular metabolic process	891	0.0496124
SICER islands	F3	Inaccessible	GO:0045665	negative regulation of neuron differentiation	100	0.0496515
SICER islands	F3	Inaccessible	GO:0032890	regulation of organic acid transport	36	0.0496638
SICER islands	F3	Inaccessible	GO:0042733	embryonic digit morphogenesis	36	0.0496638
SICER islands	F3	Inaccessible	GO:0035148	tube formation	78	0.0496651
SICER islands	F3	Inaccessible	GO:0051604	protein maturation	107	0.0496908
SICER islands	F4	Accessible	GO:2001015	negative regulation of skeletal muscle cell differentiation	11	5.71217e-08
SICER islands	F4	Accessible	GO:0022008	neurogenesis	138	2.00304e-07
SICER islands	F4	Accessible	GO:0048642	negative regulation of skeletal muscle tissue development	12	2.31088e-06
SICER islands	F4	Accessible	GO:2001014	regulation of skeletal muscle cell differentiation	12	7.08812e-06
SICER islands	F4	Accessible	GO:0030182	neuron differentiation	116	8.4698e-06
SICER islands	F4	Accessible	GO:0007399	nervous system development	164	1.17828e-05
SICER islands	F4	Accessible	GO:0048699	generation of neurons	123	2.00514e-05
SICER islands	F4	Accessible	GO:0120036	plasma membrane bounded cell projection organization	114	2.38877e-05
SICER islands	F4	Accessible	GO:0048666	neuron development	97	2.55086e-05
SICER islands	F4	Accessible	GO:0031175	neuron projection development	87	5.29867e-05
SICER islands	F4	Accessible	GO:0030030	cell projection organization	114	7.55463e-05
SICER islands	F4	Accessible	GO:0045843	negative regulation of striated muscle tissue development	15	0.000527617
SICER islands	F4	Accessible	GO:0000904	cell morphogenesis involved in differentiation	66	0.00054469
SICER islands	F4	Accessible	GO:0048635	negative regulation of muscle organ development	15	0.000690474
SICER islands	F4	Accessible	GO:0048468	cell development	152	0.00071773
SICER islands	F4	Accessible	GO:1901862	negative regulation of muscle tissue development	15	0.000790526
SICER islands	F4	Accessible	GO:0048812	neuron projection morphogenesis	57	0.00153282
SICER islands	F4	Accessible	GO:0000902	cell morphogenesis	81	0.00186113
SICER islands	F4	Accessible	GO:0032989	cellular component morphogenesis	87	0.00192469
SICER islands	F4	Accessible	GO:0032990	cell part morphogenesis	59	0.00214976
SICER islands	F4	Accessible	GO:0048641	regulation of skeletal muscle tissue development	14	0.00230578
SICER islands	F4	Accessible	GO:0048667	cell morphogenesis involved in neuron differentiation	53	0.00249342
SICER islands	F4	Accessible	GO:0120039	plasma membrane bounded cell projection morphogenesis	57	0.00250978
SICER islands	F4	Accessible	GO:0016358	dendrite development	31	0.00274166
SICER islands	F4	Accessible	GO:0048858	cell projection morphogenesis	57	0.00279347
SICER islands	F4	Accessible	GO:0042490	mechanoreceptor differentiation	15	0.00475287
SICER islands	F4	Accessible	GO:0007626	locomotory behavior	29	0.00646573
SICER islands	F4	Accessible	GO:0007610	behavior	59	0.00987411
SICER islands	F4	Accessible	GO:0007009	plasma membrane organization	32	0.0122906
SICER islands	F4	Accessible	GO:0010256	endomembrane system organization	47	0.0245283
SICER islands	F4	Accessible	GO:0035914	skeletal muscle cell differentiation	14	0.0261615
SICER islands	F4	Accessible	GO:0001954	positive regulation of cell-matrix adhesion	10	0.0263007
SICER islands	F4	Accessible	GO:0044802	single-organism membrane organization	56	0.0263274
SICER islands	F4	Accessible	GO:0060113	inner ear receptor cell differentiation	13	0.0284744
SICER islands	F4	Accessible	GO:0060119	inner ear receptor cell development	11	0.0287245
SICER islands	F4	Accessible	GO:0060122	inner ear receptor stereocilium organization	9	0.029359
SICER islands	F4	Accessible	GO:0016202	regulation of striated muscle tissue development	20	0.0304389
SICER islands	F4	Accessible	GO:0030154	cell differentiation	238	0.0344968
SICER islands	F4	Accessible	GO:1901861	regulation of muscle tissue development	20	0.0377063
SICER islands	F4	Accessible	GO:0048634	regulation of muscle organ development	20	0.040111
SICER islands	F4	Accessible	GO:0035609	C-terminal protein deglutamylation	3	0.0429015
SICER islands	F4	Inaccessible	GO:0044763	single-organism cellular process	2770	2.66397e-61
SICER islands	F4	Inaccessible	GO:0044707	single-multicellular organism process	2256	1.11022e-30
SICER islands	F4	Inaccessible	GO:0048856	anatomical structure development	2050	2.26124e-28
SICER islands	F4	Inaccessible	GO:0044767	single-organism developmental process	2165	2.28483e-28
SICER islands	F4	Inaccessible	GO:0032502	developmental process	2185	2.7568e-28
SICER islands	F4	Inaccessible	GO:0051179	localization	2112	3.48949e-28
SICER islands	F4	Inaccessible	GO:0016043	cellular component organization	2110	1.88227e-27
SICER islands	F4	Inaccessible	GO:0048731	system development	1704	2.61723e-27
SICER islands	F4	Inaccessible	GO:0007275	multicellular organism development	1893	6.55104e-26
SICER islands	F4	Inaccessible	GO:0071840	cellular component organization or biogenesis	2150	2.32958e-25
SICER islands	F4	Inaccessible	GO:0048869	cellular developmental process	1586	4.47213e-25
SICER islands	F4	Inaccessible	GO:0030154	cell differentiation	1509	1.62624e-23
SICER islands	F4	Inaccessible	GO:0007399	nervous system development	893	2.0767e-21
SICER islands	F4	Inaccessible	GO:0048468	cell development	874	1.73172e-20
SICER islands	F4	Inaccessible	GO:0051234	establishment of localization	1661	1.22382e-18
SICER islands	F4	Inaccessible	GO:0006810	transport	1620	1.87216e-18
SICER islands	F4	Inaccessible	GO:0022008	neurogenesis	675	7.9577e-18
SICER islands	F4	Inaccessible	GO:0032879	regulation of localization	1006	8.10546e-18
SICER islands	F4	Inaccessible	GO:0044710	single-organism metabolic process	1391	2.27521e-17
SICER islands	F4	Inaccessible	GO:0010646	regulation of cell communication	1141	6.94273e-17
SICER islands	F4	Inaccessible	GO:0009653	anatomical structure morphogenesis	995	7.63068e-17
SICER islands	F4	Inaccessible	GO:0023051	regulation of signaling	1147	1.10311e-16
SICER islands	F4	Inaccessible	GO:0006796	phosphate-containing compound metabolic process	1105	1.13309e-16
SICER islands	F4	Inaccessible	GO:0048513	animal organ development	1232	1.16923e-16
SICER islands	F4	Inaccessible	GO:0009966	regulation of signal transduction	979	1.44586e-16
SICER islands	F4	Inaccessible	GO:0030030	cell projection organization	597	2.3532e-16
SICER islands	F4	Inaccessible	GO:0006793	phosphorus metabolic process	1123	2.7294e-16
SICER islands	F4	Inaccessible	GO:0051128	regulation of cellular component organization	923	2.9304e-16
SICER islands	F4	Inaccessible	GO:0048518	positive regulation of biological process	1989	4.34888e-16
SICER islands	F4	Inaccessible	GO:0120036	plasma membrane bounded cell projection organization	582	7.09815e-16
SICER islands	F4	Inaccessible	GO:0035556	intracellular signal transduction	914	1.96932e-15
SICER islands	F4	Inaccessible	GO:0048699	generation of neurons	627	2.7412e-15
SICER islands	F4	Inaccessible	GO:0065008	regulation of biological quality	1289	7.90589e-15
SICER islands	F4	Inaccessible	GO:1902589	single-organism organelle organization	621	1.58598e-14
SICER islands	F4	Inaccessible	GO:0006928	movement of cell or subcellular component	708	2.45437e-14
SICER islands	F4	Inaccessible	GO:0044699	single-organism process	2777	2.64907e-14
SICER islands	F4	Inaccessible	GO:0030182	neuron differentiation	568	5.04316e-14
SICER islands	F4	Inaccessible	GO:0051049	regulation of transport	739	6.75514e-14
SICER islands	F4	Inaccessible	GO:0048522	positive regulation of cellular process	1796	8.60326e-14
SICER islands	F4	Inaccessible	GO:0006811	ion transport	594	1.92621e-13
SICER islands	F4	Inaccessible	GO:0051239	regulation of multicellular organismal process	1070	2.48876e-13
SICER islands	F4	Inaccessible	GO:0032989	cellular component morphogenesis	460	2.53278e-13
SICER islands	F4	Inaccessible	GO:0000902	cell morphogenesis	424	2.56404e-13
SICER islands	F4	Inaccessible	GO:0048666	neuron development	471	3.931e-13
SICER islands	F4	Inaccessible	GO:0051641	cellular localization	914	4.64128e-13
SICER islands	F4	Inaccessible	GO:0006996	organelle organization	1245	5.26647e-13
SICER islands	F4	Inaccessible	GO:0030029	actin filament-based process	304	5.27705e-13
SICER islands	F4	Inaccessible	GO:0050793	regulation of developmental process	930	9.18304e-13
SICER islands	F4	Inaccessible	GO:0033036	macromolecule localization	1015	1.13297e-12
SICER islands	F4	Inaccessible	GO:0031325	positive regulation of cellular metabolic process	1091	1.81382e-12
SICER islands	F4	Inaccessible	GO:0044237	cellular metabolic process	2785	3.15407e-12
SICER islands	F4	Inaccessible	GO:0022607	cellular component assembly	960	3.37994e-12
SICER islands	F4	Inaccessible	GO:0009893	positive regulation of metabolic process	1157	4.4716e-12
SICER islands	F4	Inaccessible	GO:0048523	negative regulation of cellular process	1581	6.95036e-12
SICER islands	F4	Inaccessible	GO:0048519	negative regulation of biological process	1733	8.11342e-12
SICER islands	F4	Inaccessible	GO:0007166	cell surface receptor signaling pathway	895	2.0346e-11
SICER islands	F4	Inaccessible	GO:0051173	positive regulation of nitrogen compound metabolic process	1042	2.24972e-11
SICER islands	F4	Inaccessible	GO:0007267	cell-cell signaling	585	2.27696e-11
SICER islands	F4	Inaccessible	GO:0008152	metabolic process	2766	2.56046e-11
SICER islands	F4	Inaccessible	GO:0030036	actin cytoskeleton organization	268	3.34991e-11
SICER islands	F4	Inaccessible	GO:0016310	phosphorylation	798	3.80481e-11
SICER islands	F4	Inaccessible	GO:0031175	neuron projection development	413	3.81204e-11
SICER islands	F4	Inaccessible	GO:0008104	protein localization	904	4.39389e-11
SICER islands	F4	Inaccessible	GO:0048583	regulation of response to stimulus	1234	4.56138e-11
SICER islands	F4	Inaccessible	GO:0008283	cell proliferation	737	4.95091e-11
SICER islands	F4	Inaccessible	GO:0007010	cytoskeleton organization	463	1.44402e-10
SICER islands	F4	Inaccessible	GO:0051960	regulation of nervous system development	389	1.91662e-10
SICER islands	F4	Inaccessible	GO:0007155	cell adhesion	502	1.92551e-10
SICER islands	F4	Inaccessible	GO:0071704	organic substance metabolic process	2765	2.73072e-10
SICER islands	F4	Inaccessible	GO:0022610	biological adhesion	504	4.86023e-10
SICER islands	F4	Inaccessible	GO:0065009	regulation of molecular function	863	4.92326e-10
SICER islands	F4	Inaccessible	GO:0044085	cellular component biogenesis	1015	5.77255e-10
SICER islands	F4	Inaccessible	GO:0010604	positive regulation of macromolecule metabolic process	1057	7.83126e-10
SICER islands	F4	Inaccessible	GO:0006468	protein phosphorylation	681	7.89707e-10
SICER islands	F4	Inaccessible	GO:0006464	cellular protein modification process	1203	8.3947e-10
SICER islands	F4	Inaccessible	GO:0036211	protein modification process	1203	8.3947e-10
SICER islands	F4	Inaccessible	GO:0060627	regulation of vesicle-mediated transport	221	8.55874e-10
SICER islands	F4	Inaccessible	GO:0044093	positive regulation of molecular function	531	2.15371e-09
SICER islands	F4	Inaccessible	GO:0040011	locomotion	622	2.29929e-09
SICER islands	F4	Inaccessible	GO:2000026	regulation of multicellular organismal development	723	2.3432e-09
SICER islands	F4	Inaccessible	GO:0006812	cation transport	418	3.44047e-09
SICER islands	F4	Inaccessible	GO:0120035	regulation of plasma membrane bounded cell projection organization	288	4.46355e-09
SICER islands	F4	Inaccessible	GO:0023057	negative regulation of signaling	485	4.58297e-09
SICER islands	F4	Inaccessible	GO:0044238	primary metabolic process	2787	4.80859e-09
SICER islands	F4	Inaccessible	GO:0010648	negative regulation of cell communication	483	5.73459e-09
SICER islands	F4	Inaccessible	GO:0030001	metal ion transport	334	5.91198e-09
SICER islands	F4	Inaccessible	GO:0043412	macromolecule modification	1269	7.36005e-09
SICER islands	F4	Inaccessible	GO:0031344	regulation of cell projection organization	290	8.3934e-09
SICER islands	F4	Inaccessible	GO:0044765	single-organism transport	965	8.43615e-09
SICER islands	F4	Inaccessible	GO:0009888	tissue development	680	8.53619e-09
SICER islands	F4	Inaccessible	GO:0000904	cell morphogenesis involved in differentiation	304	1.10983e-08
SICER islands	F4	Inaccessible	GO:0045595	regulation of cell differentiation	659	1.83231e-08
SICER islands	F4	Inaccessible	GO:0018193	peptidyl-amino acid modification	432	1.98878e-08
SICER islands	F4	Inaccessible	GO:0009891	positive regulation of biosynthetic process	690	2.53893e-08
SICER islands	F4	Inaccessible	GO:0031328	positive regulation of cellular biosynthetic process	678	2.90559e-08
SICER islands	F4	Inaccessible	GO:0051649	establishment of localization in cell	700	3.32074e-08
SICER islands	F4	Inaccessible	GO:1902578	single-organism localization	997	4.28064e-08
SICER islands	F4	Inaccessible	GO:1905114	cell surface receptor signaling pathway involved in cell-cell signaling	214	4.72614e-08
SICER islands	F4	Inaccessible	GO:0045893	positive regulation of transcription, DNA-templated	545	5.31257e-08
SICER islands	F4	Inaccessible	GO:1903508	positive regulation of nucleic acid-templated transcription	545	5.31257e-08
SICER islands	F4	Inaccessible	GO:0051254	positive regulation of RNA metabolic process	565	5.84138e-08
SICER islands	F4	Inaccessible	GO:1902680	positive regulation of RNA biosynthetic process	545	5.85066e-08
SICER islands	F4	Inaccessible	GO:0051174	regulation of phosphorus metabolic process	636	6.14044e-08
SICER islands	F4	Inaccessible	GO:0071822	protein complex subunit organization	542	6.19119e-08
SICER islands	F4	Inaccessible	GO:0019220	regulation of phosphate metabolic process	634	6.65596e-08
SICER islands	F4	Inaccessible	GO:0055085	transmembrane transport	409	7.09121e-08
SICER islands	F4	Inaccessible	GO:0034220	ion transmembrane transport	313	7.12466e-08
SICER islands	F4	Inaccessible	GO:0010628	positive regulation of gene expression	667	9.19435e-08
SICER islands	F4	Inaccessible	GO:1901564	organonitrogen compound metabolic process	2050	9.84997e-08
SICER islands	F4	Inaccessible	GO:0034329	cell junction assembly	89	1.0338e-07
SICER islands	F4	Inaccessible	GO:0050767	regulation of neurogenesis	340	1.0402e-07
SICER islands	F4	Inaccessible	GO:0031399	regulation of protein modification process	625	1.04397e-07
SICER islands	F4	Inaccessible	GO:0034330	cell junction organization	106	1.0452e-07
SICER islands	F4	Inaccessible	GO:0043269	regulation of ion transport	274	1.10381e-07
SICER islands	F4	Inaccessible	GO:0042127	regulation of cell proliferation	598	1.15312e-07
SICER islands	F4	Inaccessible	GO:0007167	enzyme linked receptor protein signaling pathway	348	1.25946e-07
SICER islands	F4	Inaccessible	GO:0051130	positive regulation of cellular component organization	478	1.58215e-07
SICER islands	F4	Inaccessible	GO:0007417	central nervous system development	325	1.6327e-07
SICER islands	F4	Inaccessible	GO:0007264	small GTPase mediated signal transduction	187	1.73272e-07
SICER islands	F4	Inaccessible	GO:0048585	negative regulation of response to stimulus	539	1.81423e-07
SICER islands	F4	Inaccessible	GO:0060284	regulation of cell development	384	2.00248e-07
SICER islands	F4	Inaccessible	GO:0045216	cell-cell junction organization	99	2.03918e-07
SICER islands	F4	Inaccessible	GO:0009968	negative regulation of signal transduction	427	2.12705e-07
SICER islands	F4	Inaccessible	GO:0016477	cell migration	485	2.4399e-07
SICER islands	F4	Inaccessible	GO:0048858	cell projection morphogenesis	266	2.54496e-07
SICER islands	F4	Inaccessible	GO:0007169	transmembrane receptor protein tyrosine kinase signaling pathway	232	3.42082e-07
SICER islands	F4	Inaccessible	GO:0048870	cell motility	528	3.55759e-07
SICER islands	F4	Inaccessible	GO:0051674	localization of cell	528	3.55759e-07
SICER islands	F4	Inaccessible	GO:0071702	organic substance transport	892	3.84159e-07
SICER islands	F4	Inaccessible	GO:0044281	small molecule metabolic process	666	4.30209e-07
SICER islands	F4	Inaccessible	GO:0050890	cognition	138	4.48543e-07
SICER islands	F4	Inaccessible	GO:0044708	single-organism behavior	214	5.34294e-07
SICER islands	F4	Inaccessible	GO:0007423	sensory organ development	246	5.77937e-07
SICER islands	F4	Inaccessible	GO:0006461	protein complex assembly	487	6.26868e-07
SICER islands	F4	Inaccessible	GO:0046907	intracellular transport	588	6.28132e-07
SICER islands	F4	Inaccessible	GO:0045935	positive regulation of nucleobase-containing compound metabolic process	643	6.30999e-07
SICER islands	F4	Inaccessible	GO:1902531	regulation of intracellular signal transduction	593	6.45186e-07
SICER islands	F4	Inaccessible	GO:0042391	regulation of membrane potential	179	6.83499e-07
SICER islands	F4	Inaccessible	GO:0070271	protein complex biogenesis	487	6.83817e-07
SICER islands	F4	Inaccessible	GO:0120039	plasma membrane bounded cell projection morphogenesis	262	8.09001e-07
SICER islands	F4	Inaccessible	GO:0032990	cell part morphogenesis	271	8.10229e-07
SICER islands	F4	Inaccessible	GO:0061025	membrane fusion	104	9.157e-07
SICER islands	F4	Inaccessible	GO:0042886	amide transport	676	9.29637e-07
SICER islands	F4	Inaccessible	GO:0050790	regulation of catalytic activity	641	9.92279e-07
SICER islands	F4	Inaccessible	GO:0007613	memory	68	1.03909e-06
SICER islands	F4	Inaccessible	GO:0048284	organelle fusion	89	1.03998e-06
SICER islands	F4	Inaccessible	GO:0034613	cellular protein localization	579	1.05532e-06
SICER islands	F4	Inaccessible	GO:0022603	regulation of anatomical structure morphogenesis	378	1.0794e-06
SICER islands	F4	Inaccessible	GO:0044712	single-organism catabolic process	311	1.28303e-06
SICER islands	F4	Inaccessible	GO:0070727	cellular macromolecule localization	582	1.31288e-06
SICER islands	F4	Inaccessible	GO:0043933	macromolecular complex subunit organization	661	1.38975e-06
SICER islands	F4	Inaccessible	GO:0007611	learning or memory	124	1.55211e-06
SICER islands	F4	Inaccessible	GO:0010975	regulation of neuron projection development	222	1.57738e-06
SICER islands	F4	Inaccessible	GO:0019222	regulation of metabolic process	2035	1.69071e-06
SICER islands	F4	Inaccessible	GO:0043087	regulation of GTPase activity	133	1.8723e-06
SICER islands	F4	Inaccessible	GO:0015833	peptide transport	667	1.87362e-06
SICER islands	F4	Inaccessible	GO:0043085	positive regulation of catalytic activity	395	1.88124e-06
SICER islands	F4	Inaccessible	GO:0051129	negative regulation of cellular component organization	272	1.93583e-06
SICER islands	F4	Inaccessible	GO:0060322	head development	257	1.98388e-06
SICER islands	F4	Inaccessible	GO:0051246	regulation of protein metabolic process	918	2.0669e-06
SICER islands	F4	Inaccessible	GO:0046903	secretion	416	2.23267e-06
SICER islands	F4	Inaccessible	GO:0010557	positive regulation of macromolecule biosynthetic process	617	2.24452e-06
SICER islands	F4	Inaccessible	GO:0048646	anatomical structure formation involved in morphogenesis	407	2.44025e-06
SICER islands	F4	Inaccessible	GO:0044801	single-organism membrane fusion	95	2.44094e-06
SICER islands	F4	Inaccessible	GO:0045664	regulation of neuron differentiation	280	2.57917e-06
SICER islands	F4	Inaccessible	GO:0098655	cation transmembrane transport	247	2.58873e-06
SICER islands	F4	Inaccessible	GO:0009887	animal organ morphogenesis	394	2.84094e-06
SICER islands	F4	Inaccessible	GO:0051247	positive regulation of protein metabolic process	559	3.02454e-06
SICER islands	F4	Inaccessible	GO:0021695	cerebellar cortex development	39	3.2001e-06
SICER islands	F4	Inaccessible	GO:0044802	single-organism membrane organization	249	3.41953e-06
SICER islands	F4	Inaccessible	GO:0098660	inorganic ion transmembrane transport	243	3.55408e-06
SICER islands	F4	Inaccessible	GO:0031323	regulation of cellular metabolic process	1886	3.56758e-06
SICER islands	F4	Inaccessible	GO:0006807	nitrogen compound metabolic process	2821	3.57121e-06
SICER islands	F4	Inaccessible	GO:0048812	neuron projection morphogenesis	253	3.66575e-06
SICER islands	F4	Inaccessible	GO:0042325	regulation of phosphorylation	538	3.8966e-06
SICER islands	F4	Inaccessible	GO:0006816	calcium ion transport	171	4.01957e-06
SICER islands	F4	Inaccessible	GO:0045184	establishment of protein localization	680	4.94135e-06
SICER islands	F4	Inaccessible	GO:0015031	protein transport	647	6.12804e-06
SICER islands	F4	Inaccessible	GO:0051094	positive regulation of developmental process	514	6.99911e-06
SICER islands	F4	Inaccessible	GO:0006366	transcription from RNA polymerase II promoter	701	7.26167e-06
SICER islands	F4	Inaccessible	GO:0080090	regulation of primary metabolic process	1840	7.51041e-06
SICER islands	F4	Inaccessible	GO:0022604	regulation of cell morphogenesis	196	7.5877e-06
SICER islands	F4	Inaccessible	GO:0001932	regulation of protein phosphorylation	501	7.72219e-06
SICER islands	F4	Inaccessible	GO:0072359	circulatory system development	398	7.76682e-06
SICER islands	F4	Inaccessible	GO:0016192	vesicle-mediated transport	487	8.64365e-06
SICER islands	F4	Inaccessible	GO:0044057	regulation of system process	209	9.12865e-06
SICER islands	F4	Inaccessible	GO:0051056	regulation of small GTPase mediated signal transduction	108	9.20182e-06
SICER islands	F4	Inaccessible	GO:0034765	regulation of ion transmembrane transport	181	1.05548e-05
SICER islands	F4	Inaccessible	GO:0007610	behavior	279	1.06078e-05
SICER islands	F4	Inaccessible	GO:0032270	positive regulation of cellular protein metabolic process	523	1.07236e-05
SICER islands	F4	Inaccessible	GO:0071705	nitrogen compound transport	759	1.1786e-05
SICER islands	F4	Inaccessible	GO:0044711	single-organism biosynthetic process	454	1.23244e-05
SICER islands	F4	Inaccessible	GO:0099537	trans-synaptic signaling	289	1.3363e-05
SICER islands	F4	Inaccessible	GO:0023061	signal release	190	1.36659e-05
SICER islands	F4	Inaccessible	GO:0007265	Ras protein signal transduction	138	1.40222e-05
SICER islands	F4	Inaccessible	GO:0032940	secretion by cell	364	1.41267e-05
SICER islands	F4	Inaccessible	GO:0046777	protein autophosphorylation	112	1.41329e-05
SICER islands	F4	Inaccessible	GO:0007043	cell-cell junction assembly	48	1.4149e-05
SICER islands	F4	Inaccessible	GO:0099536	synaptic signaling	289	1.49348e-05
SICER islands	F4	Inaccessible	GO:0065003	macromolecular complex assembly	588	1.49826e-05
SICER islands	F4	Inaccessible	GO:0009967	positive regulation of signal transduction	500	1.50231e-05
SICER islands	F4	Inaccessible	GO:0007163	establishment or maintenance of cell polarity	89	1.64275e-05
SICER islands	F4	Inaccessible	GO:0007268	chemical synaptic transmission	288	1.66268e-05
SICER islands	F4	Inaccessible	GO:0098916	anterograde trans-synaptic signaling	288	1.66268e-05
SICER islands	F4	Inaccessible	GO:0009790	embryo development	432	1.66932e-05
SICER islands	F4	Inaccessible	GO:0007420	brain development	237	1.81542e-05
SICER islands	F4	Inaccessible	GO:0006357	regulation of transcription from RNA polymerase II promoter	676	2.19318e-05
SICER islands	F4	Inaccessible	GO:0010562	positive regulation of phosphorus metabolic process	413	2.19867e-05
SICER islands	F4	Inaccessible	GO:0045937	positive regulation of phosphate metabolic process	413	2.19867e-05
SICER islands	F4	Inaccessible	GO:0072511	divalent inorganic cation transport	187	2.29737e-05
SICER islands	F4	Inaccessible	GO:0006906	vesicle fusion	72	2.30097e-05
SICER islands	F4	Inaccessible	GO:0048878	chemical homeostasis	408	2.30204e-05
SICER islands	F4	Inaccessible	GO:0198738	cell-cell signaling by wnt	171	2.48402e-05
SICER islands	F4	Inaccessible	GO:0034762	regulation of transmembrane transport	185	2.4921e-05
SICER islands	F4	Inaccessible	GO:0016055	Wnt signaling pathway	170	2.83816e-05
SICER islands	F4	Inaccessible	GO:0010001	glial cell differentiation	100	2.85877e-05
SICER islands	F4	Inaccessible	GO:0043010	camera-type eye development	146	2.89486e-05
SICER islands	F4	Inaccessible	GO:0098662	inorganic cation transmembrane transport	219	2.92632e-05
SICER islands	F4	Inaccessible	GO:0030010	establishment of cell polarity	63	2.96238e-05
SICER islands	F4	Inaccessible	GO:0090066	regulation of anatomical structure size	211	3.32784e-05
SICER islands	F4	Inaccessible	GO:0070838	divalent metal ion transport	185	3.50172e-05
SICER islands	F4	Inaccessible	GO:0002064	epithelial cell development	107	3.59593e-05
SICER islands	F4	Inaccessible	GO:0051171	regulation of nitrogen compound metabolic process	1790	3.89834e-05
SICER islands	F4	Inaccessible	GO:0031401	positive regulation of protein modification process	422	3.91934e-05
SICER islands	F4	Inaccessible	GO:0060070	canonical Wnt signaling pathway	111	4.1409e-05
SICER islands	F4	Inaccessible	GO:0090596	sensory organ morphogenesis	132	4.40782e-05
SICER islands	F4	Inaccessible	GO:0032535	regulation of cellular component size	152	4.45668e-05
SICER islands	F4	Inaccessible	GO:0031589	cell-substrate adhesion	133	5.08488e-05
SICER islands	F4	Inaccessible	GO:0051270	regulation of cellular component movement	332	5.09726e-05
SICER islands	F4	Inaccessible	GO:0090174	organelle membrane fusion	73	5.16295e-05
SICER islands	F4	Inaccessible	GO:0048589	developmental growth	275	5.27812e-05
SICER islands	F4	Inaccessible	GO:0045944	positive regulation of transcription from RNA polymerase II promoter	423	5.94634e-05
SICER islands	F4	Inaccessible	GO:0001654	eye development	163	6.13566e-05
SICER islands	F4	Inaccessible	GO:0044087	regulation of cellular component biogenesis	323	6.19096e-05
SICER islands	F4	Inaccessible	GO:0018105	peptidyl-serine phosphorylation	141	6.9228e-05
SICER islands	F4	Inaccessible	GO:0090132	epithelium migration	109	6.95353e-05
SICER islands	F4	Inaccessible	GO:0005975	carbohydrate metabolic process	209	7.14992e-05
SICER islands	F4	Inaccessible	GO:0042327	positive regulation of phosphorylation	367	7.65746e-05
SICER islands	F4	Inaccessible	GO:0031400	negative regulation of protein modification process	222	7.81572e-05
SICER islands	F4	Inaccessible	GO:0043547	positive regulation of GTPase activity	98	8.07726e-05
SICER islands	F4	Inaccessible	GO:0048667	cell morphogenesis involved in neuron differentiation	229	8.15085e-05
SICER islands	F4	Inaccessible	GO:0032268	regulation of cellular protein metabolic process	839	8.37989e-05
SICER islands	F4	Inaccessible	GO:0007015	actin filament organization	150	8.39083e-05
SICER islands	F4	Inaccessible	GO:0006887	exocytosis	132	8.58417e-05
SICER islands	F4	Inaccessible	GO:0008219	cell death	711	8.60412e-05
SICER islands	F4	Inaccessible	GO:0040007	growth	396	8.74094e-05
SICER islands	F4	Inaccessible	GO:0051240	positive regulation of multicellular organismal process	599	8.79868e-05
SICER islands	F4	Inaccessible	GO:0044267	cellular protein metabolic process	1485	9.02082e-05
SICER islands	F4	Inaccessible	GO:0033043	regulation of organelle organization	436	9.20966e-05
SICER islands	F4	Inaccessible	GO:0048598	embryonic morphogenesis	254	9.32016e-05
SICER islands	F4	Inaccessible	GO:0007626	locomotory behavior	113	9.42969e-05
SICER islands	F4	Inaccessible	GO:0090130	tissue migration	109	0.000107
SICER islands	F4	Inaccessible	GO:0019538	protein metabolic process	1731	0.000108182
SICER islands	F4	Inaccessible	GO:0040008	regulation of growth	267	0.000108418
SICER islands	F4	Inaccessible	GO:0001667	ameboidal-type cell migration	148	0.000112439
SICER islands	F4	Inaccessible	GO:0008285	negative regulation of cell proliferation	256	0.000112776
SICER islands	F4	Inaccessible	GO:0007018	microtubule-based movement	111	0.000114723
SICER islands	F4	Inaccessible	GO:0050801	ion homeostasis	293	0.000114737
SICER islands	F4	Inaccessible	GO:0001934	positive regulation of protein phosphorylation	350	0.000118217
SICER islands	F4	Inaccessible	GO:0015672	monovalent inorganic cation transport	186	0.000128426
SICER islands	F4	Inaccessible	GO:0030031	cell projection assembly	192	0.000130029
SICER islands	F4	Inaccessible	GO:0009056	catabolic process	688	0.000134623
SICER islands	F4	Inaccessible	GO:0010631	epithelial cell migration	107	0.000139576
SICER islands	F4	Inaccessible	GO:0000165	MAPK cascade	287	0.00014512
SICER islands	F4	Inaccessible	GO:0061061	muscle structure development	257	0.00014676
SICER islands	F4	Inaccessible	GO:0043408	regulation of MAPK cascade	267	0.000149062
SICER islands	F4	Inaccessible	GO:0006629	lipid metabolic process	440	0.000149247
SICER islands	F4	Inaccessible	GO:0009058	biosynthetic process	1811	0.000151501
SICER islands	F4	Inaccessible	GO:0090630	activation of GTPase activity	42	0.000159224
SICER islands	F4	Inaccessible	GO:0007612	learning	77	0.000159415
SICER islands	F4	Inaccessible	GO:0048638	regulation of developmental growth	151	0.000160353
SICER islands	F4	Inaccessible	GO:0019637	organophosphate metabolic process	366	0.000163279
SICER islands	F4	Inaccessible	GO:0051241	negative regulation of multicellular organismal process	434	0.000173749
SICER islands	F4	Inaccessible	GO:0097435	supramolecular fiber organization	232	0.000181559
SICER islands	F4	Inaccessible	GO:0043434	response to peptide hormone	123	0.000186422
SICER islands	F4	Inaccessible	GO:0060255	regulation of macromolecule metabolic process	1863	0.000186961
SICER islands	F4	Inaccessible	GO:0061564	axon development	190	0.000194557
SICER islands	F4	Inaccessible	GO:0018209	peptidyl-serine modification	146	0.000214976
SICER islands	F4	Inaccessible	GO:0023014	signal transduction by protein phosphorylation	291	0.000215457
SICER islands	F4	Inaccessible	GO:0046578	regulation of Ras protein signal transduction	94	0.00022014
SICER islands	F4	Inaccessible	GO:0071375	cellular response to peptide hormone stimulus	97	0.000228522
SICER islands	F4	Inaccessible	GO:0010647	positive regulation of cell communication	595	0.000238092
SICER islands	F4	Inaccessible	GO:0006941	striated muscle contraction	76	0.000241572
SICER islands	F4	Inaccessible	GO:0005996	monosaccharide metabolic process	109	0.000246017
SICER islands	F4	Inaccessible	GO:0006813	potassium ion transport	101	0.000254628
SICER islands	F4	Inaccessible	GO:0023056	positive regulation of signaling	597	0.000255381
SICER islands	F4	Inaccessible	GO:0044249	cellular biosynthetic process	1753	0.000268315
SICER islands	F4	Inaccessible	GO:0017157	regulation of exocytosis	84	0.000274808
SICER islands	F4	Inaccessible	GO:0009611	response to wounding	182	0.000311437
SICER islands	F4	Inaccessible	GO:0003012	muscle system process	155	0.000317125
SICER islands	F4	Inaccessible	GO:0021680	cerebellar Purkinje cell layer development	23	0.000320827
SICER islands	F4	Inaccessible	GO:0010941	regulation of cell death	585	0.000322646
SICER islands	F4	Inaccessible	GO:0030334	regulation of cell migration	286	0.000324551
SICER islands	F4	Inaccessible	GO:0032868	response to insulin	91	0.000335471
SICER islands	F4	Inaccessible	GO:0120031	plasma membrane bounded cell projection assembly	187	0.000359912
SICER islands	F4	Inaccessible	GO:0098602	single organism cell adhesion	246	0.000362505
SICER islands	F4	Inaccessible	GO:0051961	negative regulation of nervous system development	136	0.000380345
SICER islands	F4	Inaccessible	GO:1901652	response to peptide	140	0.000383174
SICER islands	F4	Inaccessible	GO:0051093	negative regulation of developmental process	358	0.000383395
SICER islands	F4	Inaccessible	GO:0043549	regulation of kinase activity	274	0.000387681
SICER islands	F4	Inaccessible	GO:0072358	cardiovascular system development	266	0.000387896
SICER islands	F4	Inaccessible	GO:0031532	actin cytoskeleton reorganization	47	0.000401256
SICER islands	F4	Inaccessible	GO:0022037	metencephalon development	56	0.000435631
SICER islands	F4	Inaccessible	GO:0038127	ERBB signaling pathway	57	0.000435631
SICER islands	F4	Inaccessible	GO:0051640	organelle localization	200	0.000448943
SICER islands	F4	Inaccessible	GO:1902582	single-organism intracellular transport	269	0.000453929
SICER islands	F4	Inaccessible	GO:0021549	cerebellum development	51	0.000459888
SICER islands	F4	Inaccessible	GO:0045597	positive regulation of cell differentiation	373	0.000460314
SICER islands	F4	Inaccessible	GO:0006836	neurotransmitter transport	82	0.000461873
SICER islands	F4	Inaccessible	GO:1901576	organic substance biosynthetic process	1779	0.000466061
SICER islands	F4	Inaccessible	GO:0022411	cellular component disassembly	143	0.000467244
SICER islands	F4	Inaccessible	GO:0040012	regulation of locomotion	324	0.000475322
SICER islands	F4	Inaccessible	GO:0030100	regulation of endocytosis	104	0.000475544
SICER islands	F4	Inaccessible	GO:0021696	cerebellar cortex morphogenesis	26	0.000534404
SICER islands	F4	Inaccessible	GO:0010243	response to organonitrogen compound	315	0.000535846
SICER islands	F4	Inaccessible	GO:0048708	astrocyte differentiation	42	0.000545798
SICER islands	F4	Inaccessible	GO:0048568	embryonic organ development	193	0.000547082
SICER islands	F4	Inaccessible	GO:0001505	regulation of neurotransmitter levels	84	0.00055534
SICER islands	F4	Inaccessible	GO:0010721	negative regulation of cell development	142	0.000574374
SICER islands	F4	Inaccessible	GO:0044260	cellular macromolecule metabolic process	2477	0.000583019
SICER islands	F4	Inaccessible	GO:0045596	negative regulation of cell differentiation	276	0.000612055
SICER islands	F4	Inaccessible	GO:0045859	regulation of protein kinase activity	252	0.000626499
SICER islands	F4	Inaccessible	GO:0060341	regulation of cellular localization	328	0.000664892
SICER islands	F4	Inaccessible	GO:0021700	developmental maturation	123	0.000680272
SICER islands	F4	Inaccessible	GO:0051338	regulation of transferase activity	308	0.00068867
SICER islands	F4	Inaccessible	GO:0007269	neurotransmitter secretion	63	0.000689603
SICER islands	F4	Inaccessible	GO:0099643	signal release from synapse	63	0.000689603
SICER islands	F4	Inaccessible	GO:0030111	regulation of Wnt signaling pathway	110	0.000693352
SICER islands	F4	Inaccessible	GO:1902580	single-organism cellular localization	322	0.000694485
SICER islands	F4	Inaccessible	GO:0042063	gliogenesis	121	0.000728486
SICER islands	F4	Inaccessible	GO:0031345	negative regulation of cell projection organization	82	0.000730859
SICER islands	F4	Inaccessible	GO:0031346	positive regulation of cell projection organization	167	0.000734855
SICER islands	F4	Inaccessible	GO:0012501	programmed cell death	651	0.000740685
SICER islands	F4	Inaccessible	GO:1901362	organic cyclic compound biosynthetic process	1296	0.000756904
SICER islands	F4	Inaccessible	GO:0009987	cellular process	2778	0.000796856
SICER islands	F4	Inaccessible	GO:0031032	actomyosin structure organization	83	0.000798123
SICER islands	F4	Inaccessible	GO:0060429	epithelium development	406	0.000813884
SICER islands	F4	Inaccessible	GO:0048534	hematopoietic or lymphoid organ development	348	0.000821227
SICER islands	F4	Inaccessible	GO:2000145	regulation of cell motility	296	0.000824057
SICER islands	F4	Inaccessible	GO:0021575	hindbrain morphogenesis	32	0.000832123
SICER islands	F4	Inaccessible	GO:0071495	cellular response to endogenous stimulus	420	0.000844131
SICER islands	F4	Inaccessible	GO:0016358	dendrite development	114	0.000857783
SICER islands	F4	Inaccessible	GO:0070588	calcium ion transmembrane transport	111	0.000875228
SICER islands	F4	Inaccessible	GO:0032970	regulation of actin filament-based process	142	0.000876375
SICER islands	F4	Inaccessible	GO:0010959	regulation of metal ion transport	159	0.000880221
SICER islands	F4	Inaccessible	GO:0048489	synaptic vesicle transport	63	0.000884013
SICER islands	F4	Inaccessible	GO:0097480	establishment of synaptic vesicle localization	63	0.000884013
SICER islands	F4	Inaccessible	GO:0099003	vesicle-mediated transport in synapse	63	0.000884013
SICER islands	F4	Inaccessible	GO:0017156	calcium ion regulated exocytosis	53	0.000885419
SICER islands	F4	Inaccessible	GO:0003341	cilium movement	38	0.000907418
SICER islands	F4	Inaccessible	GO:1901698	response to nitrogen compound	355	0.000910908
SICER islands	F4	Inaccessible	GO:0010876	lipid localization	141	0.000939902
SICER islands	F4	Inaccessible	GO:0050808	synapse organization	121	0.000957137
SICER islands	F4	Inaccessible	GO:0007409	axonogenesis	175	0.00102179
SICER islands	F4	Inaccessible	GO:0018212	peptidyl-tyrosine modification	130	0.00102236
SICER islands	F4	Inaccessible	GO:0010817	regulation of hormone levels	192	0.0010227
SICER islands	F4	Inaccessible	GO:0021587	cerebellum morphogenesis	30	0.00102296
SICER islands	F4	Inaccessible	GO:0001944	vasculature development	258	0.0010239
SICER islands	F4	Inaccessible	GO:0008589	regulation of smoothened signaling pathway	40	0.00102547
SICER islands	F4	Inaccessible	GO:1901184	regulation of ERBB signaling pathway	37	0.00102631
SICER islands	F4	Inaccessible	GO:0051259	protein oligomerization	221	0.0010671
SICER islands	F4	Inaccessible	GO:0051650	establishment of vesicle localization	87	0.00106818
SICER islands	F4	Inaccessible	GO:0098609	cell-cell adhesion	265	0.00108201
SICER islands	F4	Inaccessible	GO:0003009	skeletal muscle contraction	23	0.00114202
SICER islands	F4	Inaccessible	GO:0050879	multicellular organismal movement	29	0.00114485
SICER islands	F4	Inaccessible	GO:0050881	musculoskeletal movement	29	0.00114485
SICER islands	F4	Inaccessible	GO:0052696	flavonoid glucuronidation	9	0.00117112
SICER islands	F4	Inaccessible	GO:0052697	xenobiotic glucuronidation	9	0.00117112
SICER islands	F4	Inaccessible	GO:1903305	regulation of regulated secretory pathway	57	0.00117961
SICER islands	F4	Inaccessible	GO:0050768	negative regulation of neurogenesis	125	0.00117963
SICER islands	F4	Inaccessible	GO:0044723	single-organism carbohydrate metabolic process	171	0.00119643
SICER islands	F4	Inaccessible	GO:0018130	heterocycle biosynthetic process	1254	0.00127398
SICER islands	F4	Inaccessible	GO:0042692	muscle cell differentiation	168	0.00127685
SICER islands	F4	Inaccessible	GO:0010563	negative regulation of phosphorus metabolic process	226	0.0012819
SICER islands	F4	Inaccessible	GO:0045936	negative regulation of phosphate metabolic process	226	0.0012819
SICER islands	F4	Inaccessible	GO:0017158	regulation of calcium ion-dependent exocytosis	38	0.00131776
SICER islands	F4	Inaccessible	GO:0006915	apoptotic process	637	0.00131864
SICER islands	F4	Inaccessible	GO:0042058	regulation of epidermal growth factor receptor signaling pathway	35	0.00132013
SICER islands	F4	Inaccessible	GO:0010769	regulation of cell morphogenesis involved in differentiation	124	0.00132335
SICER islands	F4	Inaccessible	GO:1901653	cellular response to peptide	103	0.00135772
SICER islands	F4	Inaccessible	GO:0019438	aromatic compound biosynthetic process	1256	0.00137209
SICER islands	F4	Inaccessible	GO:0051046	regulation of secretion	293	0.00139418
SICER islands	F4	Inaccessible	GO:0060041	retina development in camera-type eye	72	0.00139737
SICER islands	F4	Inaccessible	GO:0099531	presynaptic process involved in chemical synaptic transmission	65	0.00140836
SICER islands	F4	Inaccessible	GO:1901575	organic substance catabolic process	567	0.00146268
SICER islands	F4	Inaccessible	GO:0019216	regulation of lipid metabolic process	127	0.00149361
SICER islands	F4	Inaccessible	GO:0009719	response to endogenous stimulus	463	0.00151334
SICER islands	F4	Inaccessible	GO:0044248	cellular catabolic process	582	0.00152805
SICER islands	F4	Inaccessible	GO:0030902	hindbrain development	73	0.00153044
SICER islands	F4	Inaccessible	GO:0018107	peptidyl-threonine phosphorylation	57	0.00153326
SICER islands	F4	Inaccessible	GO:0043405	regulation of MAP kinase activity	120	0.00153796
SICER islands	F4	Inaccessible	GO:0043170	macromolecule metabolic process	2758	0.00159429
SICER islands	F4	Inaccessible	GO:0001568	blood vessel development	246	0.00163805
SICER islands	F4	Inaccessible	GO:0042592	homeostatic process	592	0.00172654
SICER islands	F4	Inaccessible	GO:0071900	regulation of protein serine/threonine kinase activity	165	0.00174689
SICER islands	F4	Inaccessible	GO:0018108	peptidyl-tyrosine phosphorylation	128	0.00174916
SICER islands	F4	Inaccessible	GO:0048729	tissue morphogenesis	246	0.00178329
SICER islands	F4	Inaccessible	GO:0032870	cellular response to hormone stimulus	185	0.00184551
SICER islands	F4	Inaccessible	GO:1903530	regulation of secretion by cell	272	0.00192487
SICER islands	F4	Inaccessible	GO:0006351	transcription, DNA-templated	1100	0.00194712
SICER islands	F4	Inaccessible	GO:0032869	cellular response to insulin stimulus	76	0.00199219
SICER islands	F4	Inaccessible	GO:0043551	regulation of phosphatidylinositol 3-kinase activity	23	0.00203033
SICER islands	F4	Inaccessible	GO:0030155	regulation of cell adhesion	248	0.0020559
SICER islands	F4	Inaccessible	GO:0009892	negative regulation of metabolic process	914	0.00209183
SICER islands	F4	Inaccessible	GO:0043410	positive regulation of MAPK cascade	185	0.00209397
SICER islands	F4	Inaccessible	GO:0009894	regulation of catabolic process	249	0.00209506
SICER islands	F4	Inaccessible	GO:0007507	heart development	223	0.00209527
SICER islands	F4	Inaccessible	GO:0051962	positive regulation of nervous system development	223	0.00212182
SICER islands	F4	Inaccessible	GO:0010638	positive regulation of organelle organization	232	0.00212648
SICER islands	F4	Inaccessible	GO:0098771	inorganic ion homeostasis	263	0.00214862
SICER islands	F4	Inaccessible	GO:0051648	vesicle localization	92	0.00218571
SICER islands	F4	Inaccessible	GO:0018210	peptidyl-threonine modification	58	0.0022507
SICER islands	F4	Inaccessible	GO:0031641	regulation of myelination	27	0.00225224
SICER islands	F4	Inaccessible	GO:0071804	cellular potassium ion transport	75	0.00225544
SICER islands	F4	Inaccessible	GO:0030097	hemopoiesis	327	0.0022575
SICER islands	F4	Inaccessible	GO:0099565	chemical synaptic transmission, postsynaptic	45	0.00225766
SICER islands	F4	Inaccessible	GO:0009628	response to abiotic stimulus	355	0.00228927
SICER islands	F4	Inaccessible	GO:0048592	eye morphogenesis	78	0.00228935
SICER islands	F4	Inaccessible	GO:0007173	epidermal growth factor receptor signaling pathway	51	0.00235997
SICER islands	F4	Inaccessible	GO:0006644	phospholipid metabolic process	134	0.00240196
SICER islands	F4	Inaccessible	GO:0051050	positive regulation of transport	378	0.00245491
SICER islands	F4	Inaccessible	GO:0055080	cation homeostasis	257	0.00246643
SICER islands	F4	Inaccessible	GO:0007017	microtubule-based process	249	0.00250715
SICER islands	F4	Inaccessible	GO:0000122	negative regulation of transcription from RNA polymerase II promoter	299	0.00251937
SICER islands	F4	Inaccessible	GO:0002520	immune system development	361	0.00253418
SICER islands	F4	Inaccessible	GO:0031324	negative regulation of cellular metabolic process	827	0.00261896
SICER islands	F4	Inaccessible	GO:0043500	muscle adaptation	49	0.00272919
SICER islands	F4	Inaccessible	GO:0045892	negative regulation of transcription, DNA-templated	408	0.00280448
SICER islands	F4	Inaccessible	GO:0043297	apical junction assembly	30	0.002808
SICER islands	F4	Inaccessible	GO:0007272	ensheathment of neurons	65	0.00289329
SICER islands	F4	Inaccessible	GO:0008366	axon ensheathment	65	0.00289329
SICER islands	F4	Inaccessible	GO:1990138	neuron projection extension	74	0.00295213
SICER islands	F4	Inaccessible	GO:0051336	regulation of hydrolase activity	335	0.00300133
SICER islands	F4	Inaccessible	GO:0060828	regulation of canonical Wnt signaling pathway	82	0.0030539
SICER islands	F4	Inaccessible	GO:0032956	regulation of actin cytoskeleton organization	124	0.00312725
SICER islands	F4	Inaccessible	GO:0030326	embryonic limb morphogenesis	66	0.00317439
SICER islands	F4	Inaccessible	GO:0035113	embryonic appendage morphogenesis	66	0.00317439
SICER islands	F4	Inaccessible	GO:0071805	potassium ion transmembrane transport	74	0.0031845
SICER islands	F4	Inaccessible	GO:0051146	striated muscle cell differentiation	119	0.00326569
SICER islands	F4	Inaccessible	GO:0060079	excitatory postsynaptic potential	40	0.00328156
SICER islands	F4	Inaccessible	GO:1900076	regulation of cellular response to insulin stimulus	39	0.00328156
SICER islands	F4	Inaccessible	GO:2001257	regulation of cation channel activity	69	0.0032842
SICER islands	F4	Inaccessible	GO:0042552	myelination	64	0.00328636
SICER islands	F4	Inaccessible	GO:0070848	response to growth factor	217	0.00329125
SICER islands	F4	Inaccessible	GO:0051345	positive regulation of hydrolase activity	186	0.00336287
SICER islands	F4	Inaccessible	GO:0034654	nucleobase-containing compound biosynthetic process	1226	0.003386
SICER islands	F4	Inaccessible	GO:0010632	regulation of epithelial cell migration	81	0.00344958
SICER islands	F4	Inaccessible	GO:0050954	sensory perception of mechanical stimulus	85	0.00344958
SICER islands	F4	Inaccessible	GO:0016050	vesicle organization	121	0.00346588
SICER islands	F4	Inaccessible	GO:0097659	nucleic acid-templated transcription	1101	0.00347579
SICER islands	F4	Inaccessible	GO:0006869	lipid transport	124	0.00359018
SICER islands	F4	Inaccessible	GO:2000021	regulation of ion homeostasis	88	0.00359538
SICER islands	F4	Inaccessible	GO:0052695	cellular glucuronidation	11	0.00365902
SICER islands	F4	Inaccessible	GO:0055001	muscle cell development	82	0.00366558
SICER islands	F4	Inaccessible	GO:0001501	skeletal system development	190	0.00396721
SICER islands	F4	Inaccessible	GO:0030072	peptide hormone secretion	108	0.00399063
SICER islands	F4	Inaccessible	GO:0043009	chordate embryonic development	273	0.00406809
SICER islands	F4	Inaccessible	GO:0060560	developmental growth involved in morphogenesis	101	0.00411326
SICER islands	F4	Inaccessible	GO:1901360	organic cyclic compound metabolic process	1792	0.00412442
SICER islands	F4	Inaccessible	GO:0060078	regulation of postsynaptic membrane potential	45	0.00412888
SICER islands	F4	Inaccessible	GO:0009792	embryo development ending in birth or egg hatching	276	0.00412941
SICER islands	F4	Inaccessible	GO:0045665	negative regulation of neuron differentiation	98	0.00422089
SICER islands	F4	Inaccessible	GO:0031338	regulation of vesicle fusion	32	0.00422988
SICER islands	F4	Inaccessible	GO:0071363	cellular response to growth factor stimulus	212	0.00424005
SICER islands	F4	Inaccessible	GO:0044283	small molecule biosynthetic process	180	0.00430091
SICER islands	F4	Inaccessible	GO:0043067	regulation of programmed cell death	527	0.00432144
SICER islands	F4	Inaccessible	GO:1901214	regulation of neuron death	138	0.00433281
SICER islands	F4	Inaccessible	GO:0051656	establishment of organelle localization	155	0.00436873
SICER islands	F4	Inaccessible	GO:0035295	tube development	247	0.00439161
SICER islands	F4	Inaccessible	GO:0043436	oxoacid metabolic process	332	0.00439943
SICER islands	F4	Inaccessible	GO:0048791	calcium ion-regulated exocytosis of neurotransmitter	20	0.00440509
SICER islands	F4	Inaccessible	GO:0019318	hexose metabolic process	92	0.00441104
SICER islands	F4	Inaccessible	GO:0045834	positive regulation of lipid metabolic process	65	0.00444408
SICER islands	F4	Inaccessible	GO:0016079	synaptic vesicle exocytosis	39	0.00446077
SICER islands	F4	Inaccessible	GO:0032774	RNA biosynthetic process	1102	0.004483
SICER islands	F4	Inaccessible	GO:0002521	leukocyte differentiation	209	0.00454577
SICER islands	F4	Inaccessible	GO:0006355	regulation of transcription, DNA-templated	1069	0.00457228
SICER islands	F4	Inaccessible	GO:0044089	positive regulation of cellular component biogenesis	185	0.00457918
SICER islands	F4	Inaccessible	GO:0006936	muscle contraction	117	0.00463942
SICER islands	F4	Inaccessible	GO:0050804	modulation of chemical synaptic transmission	194	0.00463976
SICER islands	F4	Inaccessible	GO:0045860	positive regulation of protein kinase activity	165	0.00464925
SICER islands	F4	Inaccessible	GO:0097479	synaptic vesicle localization	63	0.00465038
SICER islands	F4	Inaccessible	GO:0032941	secretion by tissue	28	0.00470917
SICER islands	F4	Inaccessible	GO:0016570	histone modification	167	0.00481057
SICER islands	F4	Inaccessible	GO:0048593	camera-type eye morphogenesis	61	0.00485312
SICER islands	F4	Inaccessible	GO:0070830	bicellular tight junction assembly	25	0.00491917
SICER islands	F4	Inaccessible	GO:0050773	regulation of dendrite development	75	0.00495676
SICER islands	F4	Inaccessible	GO:0045879	negative regulation of smoothened signaling pathway	18	0.00496014
SICER islands	F4	Inaccessible	GO:0008361	regulation of cell size	78	0.00498018
SICER islands	F4	Inaccessible	GO:0045055	regulated exocytosis	78	0.00498018
SICER islands	F4	Inaccessible	GO:0033674	positive regulation of kinase activity	177	0.00503411
SICER islands	F4	Inaccessible	GO:0043502	regulation of muscle adaptation	40	0.0052502
SICER islands	F4	Inaccessible	GO:0007605	sensory perception of sound	71	0.00525363
SICER islands	F4	Inaccessible	GO:0051668	localization within membrane	56	0.0055056
SICER islands	F4	Inaccessible	GO:0043407	negative regulation of MAP kinase activity	35	0.00560489
SICER islands	F4	Inaccessible	GO:0030534	adult behavior	80	0.00562926
SICER islands	F4	Inaccessible	GO:0016125	sterol metabolic process	58	0.00585479
SICER islands	F4	Inaccessible	GO:0006082	organic acid metabolic process	335	0.00608598
SICER islands	F4	Inaccessible	GO:0061098	positive regulation of protein tyrosine kinase activity	22	0.00618121
SICER islands	F4	Inaccessible	GO:0035330	regulation of hippo signaling	9	0.0061876
SICER islands	F4	Inaccessible	GO:0042060	wound healing	144	0.00630731
SICER islands	F4	Inaccessible	GO:0030073	insulin secretion	89	0.00639353
SICER islands	F4	Inaccessible	GO:0010977	negative regulation of neuron projection development	67	0.00644333
SICER islands	F4	Inaccessible	GO:0035107	appendage morphogenesis	76	0.00650198
SICER islands	F4	Inaccessible	GO:0035108	limb morphogenesis	76	0.00650198
SICER islands	F4	Inaccessible	GO:0042472	inner ear morphogenesis	53	0.00657977
SICER islands	F4	Inaccessible	GO:0042981	regulation of apoptotic process	519	0.00671811
SICER islands	F4	Inaccessible	GO:0051017	actin filament bundle assembly	66	0.00682877
SICER islands	F4	Inaccessible	GO:0086010	membrane depolarization during action potential	25	0.00690183
SICER islands	F4	Inaccessible	GO:0043409	negative regulation of MAPK cascade	68	0.00691496
SICER islands	F4	Inaccessible	GO:1903725	regulation of phospholipid metabolic process	31	0.00692016
SICER islands	F4	Inaccessible	GO:0044282	small molecule catabolic process	107	0.00700402
SICER islands	F4	Inaccessible	GO:0007044	cell-substrate junction assembly	38	0.00700571
SICER islands	F4	Inaccessible	GO:0034333	adherens junction assembly	38	0.00700571
SICER islands	F4	Inaccessible	GO:0048640	negative regulation of developmental growth	46	0.0070484
SICER islands	F4	Inaccessible	GO:0009914	hormone transport	137	0.00705775
SICER islands	F4	Inaccessible	GO:0048015	phosphatidylinositol-mediated signaling	63	0.00715371
SICER islands	F4	Inaccessible	GO:0001558	regulation of cell growth	156	0.00716317
SICER islands	F4	Inaccessible	GO:0061572	actin filament bundle organization	67	0.00729194
SICER islands	F4	Inaccessible	GO:0009725	response to hormone	229	0.00737492
SICER islands	F4	Inaccessible	GO:0046879	hormone secretion	134	0.00748335
SICER islands	F4	Inaccessible	GO:0007616	long-term memory	20	0.00749715
SICER islands	F4	Inaccessible	GO:0051260	protein homooligomerization	136	0.00788047
SICER islands	F4	Inaccessible	GO:0016337	single organismal cell-cell adhesion	215	0.00800109
SICER islands	F4	Inaccessible	GO:1903506	regulation of nucleic acid-templated transcription	1070	0.00804006
SICER islands	F4	Inaccessible	GO:0007215	glutamate receptor signaling pathway	38	0.00806165
SICER islands	F4	Inaccessible	GO:1904062	regulation of cation transmembrane transport	121	0.00806253
SICER islands	F4	Inaccessible	GO:0008202	steroid metabolic process	112	0.0081842
SICER islands	F4	Inaccessible	GO:1901186	positive regulation of ERBB signaling pathway	19	0.00818458
SICER islands	F4	Inaccessible	GO:0050764	regulation of phagocytosis	43	0.00819326
SICER islands	F4	Inaccessible	GO:0001508	action potential	62	0.00820847
SICER islands	F4	Inaccessible	GO:0008360	regulation of cell shape	62	0.00820847
SICER islands	F4	Inaccessible	GO:0035331	negative regulation of hippo signaling	7	0.00831749
SICER islands	F4	Inaccessible	GO:0070345	negative regulation of fat cell proliferation	7	0.00831749
SICER islands	F4	Inaccessible	GO:0090239	regulation of histone H4 acetylation	10	0.00849719
SICER islands	F4	Inaccessible	GO:0016049	cell growth	192	0.00851982
SICER islands	F4	Inaccessible	GO:1903507	negative regulation of nucleic acid-templated transcription	408	0.00852146
SICER islands	F4	Inaccessible	GO:0006820	anion transport	195	0.0085825
SICER islands	F4	Inaccessible	GO:0031329	regulation of cellular catabolic process	203	0.00858658
SICER islands	F4	Inaccessible	GO:0010605	negative regulation of macromolecule metabolic process	824	0.00859069
SICER islands	F4	Inaccessible	GO:0051348	negative regulation of transferase activity	110	0.00883993
SICER islands	F4	Inaccessible	GO:0045742	positive regulation of epidermal growth factor receptor signaling pathway	18	0.00888214
SICER islands	F4	Inaccessible	GO:0006886	intracellular protein transport	349	0.00893306
SICER islands	F4	Inaccessible	GO:2001141	regulation of RNA biosynthetic process	1071	0.00895942
SICER islands	F4	Inaccessible	GO:0019752	carboxylic acid metabolic process	309	0.00896063
SICER islands	F4	Inaccessible	GO:0048562	embryonic organ morphogenesis	127	0.00905385
SICER islands	F4	Inaccessible	GO:1902679	negative regulation of RNA biosynthetic process	408	0.00905563
SICER islands	F4	Inaccessible	GO:0001578	microtubule bundle formation	44	0.00921139
SICER islands	F4	Inaccessible	GO:0050731	positive regulation of peptidyl-tyrosine phosphorylation	76	0.0092123
SICER islands	F4	Inaccessible	GO:0016569	covalent chromatin modification	201	0.00926206
SICER islands	F4	Inaccessible	GO:0008344	adult locomotory behavior	51	0.0094135
SICER islands	F4	Inaccessible	GO:1905330	regulation of morphogenesis of an epithelium	51	0.0094135
SICER islands	F4	Inaccessible	GO:0099504	synaptic vesicle cycle	56	0.00942282
SICER islands	F4	Inaccessible	GO:0007033	vacuole organization	67	0.00942875
SICER islands	F4	Inaccessible	GO:0001655	urogenital system development	123	0.0095346
SICER islands	F4	Inaccessible	GO:1901615	organic hydroxy compound metabolic process	162	0.00979985
SICER islands	F4	Inaccessible	GO:0071417	cellular response to organonitrogen compound	198	0.00993427
SICER islands	F4	Inaccessible	GO:0006063	uronic acid metabolic process	11	0.00995159
SICER islands	F4	Inaccessible	GO:0019585	glucuronate metabolic process	11	0.00995159
SICER islands	F4	Inaccessible	GO:0032793	positive regulation of CREB transcription factor activity	11	0.00995159
SICER islands	F4	Inaccessible	GO:1901018	positive regulation of potassium ion transmembrane transporter activity	16	0.0101276
SICER islands	F4	Inaccessible	GO:0015914	phospholipid transport	28	0.0101334
SICER islands	F4	Inaccessible	GO:0051253	negative regulation of RNA metabolic process	423	0.0101709
SICER islands	F4	Inaccessible	GO:0014888	striated muscle adaptation	25	0.0102153
SICER islands	F4	Inaccessible	GO:0051496	positive regulation of stress fiber assembly	25	0.0102153
SICER islands	F4	Inaccessible	GO:0042110	T cell activation	183	0.0102948
SICER islands	F4	Inaccessible	GO:0006873	cellular ion homeostasis	228	0.0103098
SICER islands	F4	Inaccessible	GO:0050796	regulation of insulin secretion	75	0.0103234
SICER islands	F4	Inaccessible	GO:0008610	lipid biosynthetic process	195	0.0104415
SICER islands	F4	Inaccessible	GO:0034332	adherens junction organization	43	0.010446
SICER islands	F4	Inaccessible	GO:0048017	inositol lipid-mediated signaling	63	0.0105445
SICER islands	F4	Inaccessible	GO:0051172	negative regulation of nitrogen compound metabolic process	764	0.0106154
SICER islands	F4	Inaccessible	GO:0097581	lamellipodium organization	39	0.0106293
SICER islands	F4	Inaccessible	GO:0055065	metal ion homeostasis	224	0.0110541
SICER islands	F4	Inaccessible	GO:0001933	negative regulation of protein phosphorylation	158	0.0114942
SICER islands	F4	Inaccessible	GO:0001885	endothelial cell development	32	0.011616
SICER islands	F4	Inaccessible	GO:0009991	response to extracellular stimulus	126	0.0116205
SICER islands	F4	Inaccessible	GO:0046328	regulation of JNK cascade	75	0.0117586
SICER islands	F4	Inaccessible	GO:0043623	cellular protein complex assembly	209	0.011769
SICER islands	F4	Inaccessible	GO:0010976	positive regulation of neuron projection development	127	0.0118669
SICER islands	F4	Inaccessible	GO:0072657	protein localization to membrane	134	0.0118686
SICER islands	F4	Inaccessible	GO:0031060	regulation of histone methylation	34	0.0119831
SICER islands	F4	Inaccessible	GO:0051347	positive regulation of transferase activity	200	0.0122132
SICER islands	F4	Inaccessible	GO:0046483	heterocycle metabolic process	1707	0.0125052
SICER islands	F4	Inaccessible	GO:0050730	regulation of peptidyl-tyrosine phosphorylation	99	0.0126962
SICER islands	F4	Inaccessible	GO:0048514	blood vessel morphogenesis	205	0.0127599
SICER islands	F4	Inaccessible	GO:0030003	cellular cation homeostasis	222	0.0130831
SICER islands	F4	Inaccessible	GO:0019218	regulation of steroid metabolic process	45	0.0132932
SICER islands	F4	Inaccessible	GO:0070925	organelle assembly	258	0.0132959
SICER islands	F4	Inaccessible	GO:0007254	JNK cascade	81	0.0133143
SICER islands	F4	Inaccessible	GO:0055002	striated muscle cell development	73	0.0133258
SICER islands	F4	Inaccessible	GO:2000113	negative regulation of cellular macromolecule biosynthetic process	486	0.0134351
SICER islands	F4	Inaccessible	GO:0045746	negative regulation of Notch signaling pathway	19	0.0134405
SICER islands	F4	Inaccessible	GO:0070286	axonemal dynein complex assembly	19	0.0134405
SICER islands	F4	Inaccessible	GO:0030098	lymphocyte differentiation	148	0.0137953
SICER islands	F4	Inaccessible	GO:0030705	cytoskeleton-dependent intracellular transport	64	0.013804
SICER islands	F4	Inaccessible	GO:1901700	response to oxygen-containing compound	493	0.014033
SICER islands	F4	Inaccessible	GO:0008286	insulin receptor signaling pathway	48	0.0141294
SICER islands	F4	Inaccessible	GO:0090090	negative regulation of canonical Wnt signaling pathway	48	0.0141294
SICER islands	F4	Inaccessible	GO:0051252	regulation of RNA metabolic process	1107	0.0143947
SICER islands	F4	Inaccessible	GO:0001704	formation of primary germ layer	46	0.0147178
SICER islands	F4	Inaccessible	GO:0035329	hippo signaling	18	0.0149543
SICER islands	F4	Inaccessible	GO:0055082	cellular chemical homeostasis	271	0.0150136
SICER islands	F4	Inaccessible	GO:0043550	regulation of lipid kinase activity	25	0.0150965
SICER islands	F4	Inaccessible	GO:0007266	Rho protein signal transduction	72	0.0151048
SICER islands	F4	Inaccessible	GO:0042326	negative regulation of phosphorylation	171	0.0151158
SICER islands	F4	Inaccessible	GO:0030516	regulation of axon extension	45	0.0151726
SICER islands	F4	Inaccessible	GO:0051899	membrane depolarization	44	0.0151726
SICER islands	F4	Inaccessible	GO:0030900	forebrain development	141	0.0154841
SICER islands	F4	Inaccessible	GO:0060047	heart contraction	85	0.0157516
SICER islands	F4	Inaccessible	GO:0033673	negative regulation of kinase activity	97	0.0158822
SICER islands	F4	Inaccessible	GO:0007498	mesoderm development	52	0.0161244
SICER islands	F4	Inaccessible	GO:0007422	peripheral nervous system development	34	0.0162412
SICER islands	F4	Inaccessible	GO:1901888	regulation of cell junction assembly	36	0.0163226
SICER islands	F4	Inaccessible	GO:0003015	heart process	86	0.016367
SICER islands	F4	Inaccessible	GO:0021697	cerebellar cortex formation	17	0.0163988
SICER islands	F4	Inaccessible	GO:0043552	positive regulation of phosphatidylinositol 3-kinase activity	17	0.0163988
SICER islands	F4	Inaccessible	GO:0050905	neuromuscular process	58	0.0166678
SICER islands	F4	Inaccessible	GO:0009889	regulation of biosynthetic process	1312	0.0166707
SICER islands	F4	Inaccessible	GO:0009890	negative regulation of biosynthetic process	535	0.0167275
SICER islands	F4	Inaccessible	GO:0007160	cell-matrix adhesion	78	0.0167548
SICER islands	F4	Inaccessible	GO:0046627	negative regulation of insulin receptor signaling pathway	21	0.0167761
SICER islands	F4	Inaccessible	GO:0051272	positive regulation of cellular component movement	182	0.0167993
SICER islands	F4	Inaccessible	GO:0044782	cilium organization	120	0.0168
SICER islands	F4	Inaccessible	GO:0003013	circulatory system process	174	0.0169343
SICER islands	F4	Inaccessible	GO:0031667	response to nutrient levels	115	0.0169807
SICER islands	F4	Inaccessible	GO:0098815	modulation of excitatory postsynaptic potential	24	0.0170823
SICER islands	F4	Inaccessible	GO:1901699	cellular response to nitrogen compound	224	0.0170955
SICER islands	F4	Inaccessible	GO:0046888	negative regulation of hormone secretion	43	0.0172269
SICER islands	F4	Inaccessible	GO:0014065	phosphatidylinositol 3-kinase signaling	53	0.0172513
SICER islands	F4	Inaccessible	GO:0035019	somatic stem cell population maintenance	29	0.0174155
SICER islands	F4	Inaccessible	GO:1903008	organelle disassembly	48	0.0175463
SICER islands	F4	Inaccessible	GO:0051924	regulation of calcium ion transport	101	0.0176618
SICER islands	F4	Inaccessible	GO:0048839	inner ear development	85	0.0182117
SICER islands	F4	Inaccessible	GO:0050769	positive regulation of neurogenesis	192	0.0182392
SICER islands	F4	Inaccessible	GO:0090407	organophosphate biosynthetic process	181	0.0182437
SICER islands	F4	Inaccessible	GO:0008542	visual learning	33	0.0184751
SICER islands	F4	Inaccessible	GO:0031326	regulation of cellular biosynthetic process	1293	0.0188286
SICER islands	F4	Inaccessible	GO:0042594	response to starvation	70	0.019143
SICER islands	F4	Inaccessible	GO:0009812	flavonoid metabolic process	9	0.019167
SICER islands	F4	Inaccessible	GO:0086016	AV node cell action potential	9	0.019167
SICER islands	F4	Inaccessible	GO:0086027	AV node cell to bundle of His cell signaling	9	0.019167
SICER islands	F4	Inaccessible	GO:0031061	negative regulation of histone methylation	15	0.0192514
SICER islands	F4	Inaccessible	GO:0048588	developmental cell growth	90	0.019328
SICER islands	F4	Inaccessible	GO:0045666	positive regulation of neuron differentiation	158	0.019391
SICER islands	F4	Inaccessible	GO:0006725	cellular aromatic compound metabolic process	1721	0.0193944
SICER islands	F4	Inaccessible	GO:0061028	establishment of endothelial barrier	23	0.0193986
SICER islands	F4	Inaccessible	GO:0071902	positive regulation of protein serine/threonine kinase activity	116	0.019576
SICER islands	F4	Inaccessible	GO:0033365	protein localization to organelle	299	0.019611
SICER islands	F4	Inaccessible	GO:0046883	regulation of hormone secretion	111	0.019883
SICER islands	F4	Inaccessible	GO:0032233	positive regulation of actin filament bundle assembly	28	0.0199239
SICER islands	F4	Inaccessible	GO:1902533	positive regulation of intracellular signal transduction	320	0.0199434
SICER islands	F4	Inaccessible	GO:0008015	blood circulation	172	0.020057
SICER islands	F4	Inaccessible	GO:0051051	negative regulation of transport	196	0.0204433
SICER islands	F4	Inaccessible	GO:0043501	skeletal muscle adaptation	14	0.0204941
SICER islands	F4	Inaccessible	GO:0070997	neuron death	146	0.0205051
SICER islands	F4	Inaccessible	GO:0090276	regulation of peptide hormone secretion	88	0.0208453
SICER islands	F4	Inaccessible	GO:0051248	negative regulation of protein metabolic process	382	0.0209263
SICER islands	F4	Inaccessible	GO:0060976	coronary vasculature development	36	0.0210905
SICER islands	F4	Inaccessible	GO:0034641	cellular nitrogen compound metabolic process	1893	0.0211273
SICER islands	F4	Inaccessible	GO:0048332	mesoderm morphogenesis	34	0.0211873
SICER islands	F4	Inaccessible	GO:0046330	positive regulation of JNK cascade	57	0.0212096
SICER islands	F4	Inaccessible	GO:0015711	organic anion transport	144	0.0212364
SICER islands	F4	Inaccessible	GO:0086067	AV node cell to bundle of His cell communication	10	0.0212962
SICER islands	F4	Inaccessible	GO:1903818	positive regulation of voltage-gated potassium channel activity	10	0.0212962
SICER islands	F4	Inaccessible	GO:0001954	positive regulation of cell-matrix adhesion	25	0.0213409
SICER islands	F4	Inaccessible	GO:0007528	neuromuscular junction development	26	0.0213409
SICER islands	F4	Inaccessible	GO:0019388	galactose catabolic process	6	0.0213422
SICER islands	F4	Inaccessible	GO:0021937	cerebellar Purkinje cell-granule cell precursor cell signaling involved in regulation of granule cell precursor cell proliferation	6	0.0213422
SICER islands	F4	Inaccessible	GO:0071169	establishment of protein localization to chromatin	6	0.0213422
SICER islands	F4	Inaccessible	GO:0072015	glomerular visceral epithelial cell development	6	0.0213422
SICER islands	F4	Inaccessible	GO:0072310	glomerular epithelial cell development	6	0.0213422
SICER islands	F4	Inaccessible	GO:0090240	positive regulation of histone H4 acetylation	6	0.0213422
SICER islands	F4	Inaccessible	GO:1902262	apoptotic process involved in blood vessel morphogenesis	6	0.0213422
SICER islands	F4	Inaccessible	GO:0046890	regulation of lipid biosynthetic process	66	0.0215584
SICER islands	F4	Inaccessible	GO:1900077	negative regulation of cellular response to insulin stimulus	22	0.0216728
SICER islands	F4	Inaccessible	GO:0014733	regulation of skeletal muscle adaptation	11	0.0219944
SICER islands	F4	Inaccessible	GO:0045760	positive regulation of action potential	11	0.0219944
SICER islands	F4	Inaccessible	GO:0010867	positive regulation of triglyceride biosynthetic process	12	0.0220102
SICER islands	F4	Inaccessible	GO:0036158	outer dynein arm assembly	12	0.0220102
SICER islands	F4	Inaccessible	GO:0060548	negative regulation of cell death	352	0.0223403
SICER islands	F4	Inaccessible	GO:0006914	catabolic autophagy	138	0.0223781
SICER islands	F4	Inaccessible	GO:0061919	autophagy	138	0.0223781
SICER islands	F4	Inaccessible	GO:0030048	actin filament-based movement	46	0.0223825
SICER islands	F4	Inaccessible	GO:0060271	cilium assembly	112	0.0225227
SICER islands	F4	Inaccessible	GO:1903827	regulation of cellular protein localization	206	0.0231881
SICER islands	F4	Inaccessible	GO:0060561	apoptotic process involved in morphogenesis	18	0.0232532
SICER islands	F4	Inaccessible	GO:0090218	positive regulation of lipid kinase activity	18	0.0232532
SICER islands	F4	Inaccessible	GO:0042461	photoreceptor cell development	29	0.0233139
SICER islands	F4	Inaccessible	GO:0046530	photoreceptor cell differentiation	37	0.023345
SICER islands	F4	Inaccessible	GO:0060402	calcium ion transport into cytosol	61	0.0233889
SICER islands	F4	Inaccessible	GO:0051235	maintenance of location	115	0.0234329
SICER islands	F4	Inaccessible	GO:0042471	ear morphogenesis	59	0.0235911
SICER islands	F4	Inaccessible	GO:0008593	regulation of Notch signaling pathway	35	0.0236724
SICER islands	F4	Inaccessible	GO:0090659	walking behavior	24	0.0239563
SICER islands	F4	Inaccessible	GO:2000112	regulation of cellular macromolecule biosynthetic process	1197	0.024091
SICER islands	F4	Inaccessible	GO:0006469	negative regulation of protein kinase activity	89	0.0242583
SICER islands	F4	Inaccessible	GO:0030038	contractile actin filament bundle assembly	42	0.024358
SICER islands	F4	Inaccessible	GO:0043149	stress fiber assembly	42	0.024358
SICER islands	F4	Inaccessible	GO:0030855	epithelial cell differentiation	217	0.0244418
SICER islands	F4	Inaccessible	GO:0032844	regulation of homeostatic process	187	0.0245207
SICER islands	F4	Inaccessible	GO:0019219	regulation of nucleobase-containing compound metabolic process	1222	0.0246347
SICER islands	F4	Inaccessible	GO:0010810	regulation of cell-substrate adhesion	77	0.0250414
SICER islands	F4	Inaccessible	GO:1902652	secondary alcohol metabolic process	53	0.0250955
SICER islands	F4	Inaccessible	GO:0044255	cellular lipid metabolic process	316	0.0255513
SICER islands	F4	Inaccessible	GO:1903522	regulation of blood circulation	92	0.025719
SICER islands	F4	Inaccessible	GO:0080135	regulation of cellular response to stress	212	0.0257286
SICER islands	F4	Inaccessible	GO:0051569	regulation of histone H3-K4 methylation	17	0.025737
SICER islands	F4	Inaccessible	GO:0048736	appendage development	82	0.0257613
SICER islands	F4	Inaccessible	GO:0060173	limb development	82	0.0257613
SICER islands	F4	Inaccessible	GO:0030335	positive regulation of cell migration	170	0.0258015
SICER islands	F4	Inaccessible	GO:0045685	regulation of glial cell differentiation	38	0.0259347
SICER islands	F4	Inaccessible	GO:0001822	kidney development	97	0.0263226
SICER islands	F4	Inaccessible	GO:0043113	receptor clustering	29	0.0266071
SICER islands	F4	Inaccessible	GO:0071496	cellular response to external stimulus	103	0.026741
SICER islands	F4	Inaccessible	GO:0009612	response to mechanical stimulus	74	0.0268819
SICER islands	F4	Inaccessible	GO:0055074	calcium ion homeostasis	164	0.026935
SICER islands	F4	Inaccessible	GO:0001707	mesoderm formation	32	0.0272918
SICER islands	F4	Inaccessible	GO:1901381	positive regulation of potassium ion transmembrane transport	20	0.027769
SICER islands	F4	Inaccessible	GO:0021915	neural tube development	80	0.0278686
SICER islands	F4	Inaccessible	GO:1901135	carbohydrate derivative metabolic process	369	0.0281974
SICER islands	F4	Inaccessible	GO:0061387	regulation of extent of cell growth	49	0.0282667
SICER islands	F4	Inaccessible	GO:1902903	regulation of supramolecular fiber organization	120	0.0283386
SICER islands	F4	Inaccessible	GO:0060048	cardiac muscle contraction	52	0.0284689
SICER islands	F4	Inaccessible	GO:0016042	lipid catabolic process	106	0.0284797
SICER islands	F4	Inaccessible	GO:0072006	nephron development	55	0.0284914
SICER islands	F4	Inaccessible	GO:0010629	negative regulation of gene expression	567	0.028501
SICER islands	F4	Inaccessible	GO:0006006	glucose metabolic process	77	0.029014
SICER islands	F4	Inaccessible	GO:0008306	associative learning	44	0.0290372
SICER islands	F4	Inaccessible	GO:2000147	positive regulation of cell motility	175	0.0295001
SICER islands	F4	Inaccessible	GO:0031327	negative regulation of cellular biosynthetic process	521	0.0297148
SICER islands	F4	Inaccessible	GO:0030178	negative regulation of Wnt signaling pathway	59	0.0298139
SICER islands	F4	Inaccessible	GO:0035637	multicellular organismal signaling	59	0.0298139
SICER islands	F4	Inaccessible	GO:0032409	regulation of transporter activity	97	0.0299444
SICER islands	F4	Inaccessible	GO:0032984	macromolecular complex disassembly	80	0.0300323
SICER islands	F4	Inaccessible	GO:0060491	regulation of cell projection assembly	70	0.0301549
SICER islands	F4	Inaccessible	GO:0072001	renal system development	104	0.0309929
SICER islands	F4	Inaccessible	GO:0002009	morphogenesis of an epithelium	199	0.0311361
SICER islands	F4	Inaccessible	GO:0046626	regulation of insulin receptor signaling pathway	29	0.0311981
SICER islands	F4	Inaccessible	GO:2001259	positive regulation of cation channel activity	29	0.0311981
SICER islands	F4	Inaccessible	GO:0035082	axoneme assembly	31	0.0312978
SICER islands	F4	Inaccessible	GO:0060541	respiratory system development	100	0.0313569
SICER islands	F4	Inaccessible	GO:0007517	muscle organ development	150	0.0314516
SICER islands	F4	Inaccessible	GO:0051289	protein homotetramerization	40	0.0317049
SICER islands	F4	Inaccessible	GO:0048584	positive regulation of response to stimulus	670	0.0317364
SICER islands	F4	Inaccessible	GO:0045807	positive regulation of endocytosis	64	0.0321289
SICER islands	F4	Inaccessible	GO:0008203	cholesterol metabolic process	51	0.0322749
SICER islands	F4	Inaccessible	GO:0043062	extracellular structure organization	85	0.0324914
SICER islands	F4	Inaccessible	GO:0032412	regulation of ion transmembrane transporter activity	90	0.032563
SICER islands	F4	Inaccessible	GO:0033554	cellular response to stress	554	0.0326203
SICER islands	F4	Inaccessible	GO:0006875	cellular metal ion homeostasis	194	0.0328633
SICER islands	F4	Inaccessible	GO:0060840	artery development	43	0.0330333
SICER islands	F4	Inaccessible	GO:0010558	negative regulation of macromolecule biosynthetic process	497	0.0333218
SICER islands	F4	Inaccessible	GO:0032386	regulation of intracellular transport	197	0.0335444
SICER islands	F4	Inaccessible	GO:0006874	cellular calcium ion homeostasis	158	0.0338732
SICER islands	F4	Inaccessible	GO:0120032	regulation of plasma membrane bounded cell projection assembly	69	0.0338826
SICER islands	F4	Inaccessible	GO:0043406	positive regulation of MAP kinase activity	87	0.0343862
SICER islands	F4	Inaccessible	GO:0048339	paraxial mesoderm development	14	0.034768
SICER islands	F4	Inaccessible	GO:0006066	alcohol metabolic process	98	0.0348059
SICER islands	F4	Inaccessible	GO:0072507	divalent inorganic cation homeostasis	174	0.0349725
SICER islands	F4	Inaccessible	GO:0006139	nucleobase-containing compound metabolic process	1657	0.0350986
SICER islands	F4	Inaccessible	GO:0043583	ear development	94	0.0351017
SICER islands	F4	Inaccessible	GO:1905952	regulation of lipid localization	59	0.0353702
SICER islands	F4	Inaccessible	GO:0044271	cellular nitrogen compound biosynthetic process	1421	0.0354118
SICER islands	F4	Inaccessible	GO:0010468	regulation of gene expression	1344	0.0355026
SICER islands	F4	Inaccessible	GO:0007045	cell-substrate adherens junction assembly	32	0.0355363
SICER islands	F4	Inaccessible	GO:0048041	focal adhesion assembly	32	0.0355363
SICER islands	F4	Inaccessible	GO:0061097	regulation of protein tyrosine kinase activity	32	0.0355363
SICER islands	F4	Inaccessible	GO:0030032	lamellipodium assembly	30	0.0356142
SICER islands	F4	Inaccessible	GO:0010720	positive regulation of cell development	213	0.0356167
SICER islands	F4	Inaccessible	GO:0001952	regulation of cell-matrix adhesion	44	0.0356224
SICER islands	F4	Inaccessible	GO:0030099	myeloid cell differentiation	144	0.0357138
SICER islands	F4	Inaccessible	GO:0031098	stress-activated protein kinase signaling cascade	108	0.0358839
SICER islands	F4	Inaccessible	GO:0033002	muscle cell proliferation	84	0.0358912
SICER islands	F4	Inaccessible	GO:0032880	regulation of protein localization	352	0.0359938
SICER islands	F4	Inaccessible	GO:0035023	regulation of Rho protein signal transduction	53	0.0360979
SICER islands	F4	Inaccessible	GO:1901137	carbohydrate derivative biosynthetic process	225	0.0369386
SICER islands	F4	Inaccessible	GO:0060401	cytosolic calcium ion transport	64	0.0376005
SICER islands	F4	Inaccessible	GO:0007411	axon guidance	81	0.0379015
SICER islands	F4	Inaccessible	GO:0001503	ossification	150	0.0379559
SICER islands	F4	Inaccessible	GO:0003254	regulation of membrane depolarization	23	0.0381562
SICER islands	F4	Inaccessible	GO:0007628	adult walking behavior	23	0.0381562
SICER islands	F4	Inaccessible	GO:0031099	regeneration	54	0.0383508
SICER islands	F4	Inaccessible	GO:0022898	regulation of transmembrane transporter activity	92	0.0387544
SICER islands	F4	Inaccessible	GO:0008016	regulation of heart contraction	70	0.0393463
SICER islands	F4	Inaccessible	GO:0021537	telencephalon development	93	0.0397657
SICER islands	F4	Inaccessible	GO:0007632	visual behavior	33	0.0399423
SICER islands	F4	Inaccessible	GO:0090087	regulation of peptide transport	295	0.039957
SICER islands	F4	Inaccessible	GO:0051223	regulation of protein transport	282	0.039958
SICER islands	F4	Inaccessible	GO:0050771	negative regulation of axonogenesis	25	0.039966
SICER islands	F4	Inaccessible	GO:0045165	cell fate commitment	106	0.0404717
SICER islands	F4	Inaccessible	GO:0002076	osteoblast development	12	0.0404904
SICER islands	F4	Inaccessible	GO:0001649	osteoblast differentiation	89	0.0409086
SICER islands	F4	Inaccessible	GO:0021940	positive regulation of cerebellar granule cell precursor proliferation	8	0.0409987
SICER islands	F4	Inaccessible	GO:0055064	chloride ion homeostasis	8	0.0409987
SICER islands	F4	Inaccessible	GO:0035904	aorta development	29	0.041014
SICER islands	F4	Inaccessible	GO:0030198	extracellular matrix organization	84	0.0410586
SICER islands	F4	Inaccessible	GO:0080134	regulation of response to stress	395	0.0425312
SICER islands	F4	Inaccessible	GO:0007224	smoothened signaling pathway	56	0.0427699
SICER islands	F4	Inaccessible	GO:0021782	glial cell development	41	0.042884
SICER islands	F4	Inaccessible	GO:1903829	positive regulation of cellular protein localization	135	0.0435347
SICER islands	F4	Inaccessible	GO:0031056	regulation of histone modification	60	0.0437777
SICER islands	F4	Inaccessible	GO:0050770	regulation of axonogenesis	72	0.0438211
SICER islands	F4	Inaccessible	GO:0060033	anatomical structure regression	9	0.0440667
SICER islands	F4	Inaccessible	GO:0045934	negative regulation of nucleobase-containing compound metabolic process	465	0.0444474
SICER islands	F4	Inaccessible	GO:0002790	peptide secretion	209	0.044595
SICER islands	F4	Inaccessible	GO:0072595	maintenance of protein localization in organelle	16	0.0450526
SICER islands	F4	Inaccessible	GO:0090208	positive regulation of triglyceride metabolic process	16	0.0450526
SICER islands	F4	Inaccessible	GO:0019725	cellular homeostasis	300	0.0455923
SICER islands	F4	Inaccessible	GO:0061351	neural precursor cell proliferation	69	0.0458455
SICER islands	F4	Inaccessible	GO:0016032	viral process	100	0.0460198
SICER islands	F4	Inaccessible	GO:0014037	Schwann cell differentiation	19	0.0461036
SICER islands	F4	Inaccessible	GO:0048675	axon extension	52	0.0467474
SICER islands	F4	Inaccessible	GO:0045446	endothelial cell differentiation	45	0.0470926
SICER islands	F4	Inaccessible	GO:0001754	eye photoreceptor cell differentiation	28	0.0472902
SICER islands	F4	Inaccessible	GO:0009267	cellular response to starvation	62	0.0477411
SICER islands	F4	Inaccessible	GO:0051493	regulation of cytoskeleton organization	170	0.0477615
SICER islands	F4	Inaccessible	GO:0043542	endothelial cell migration	66	0.0477688
SICER islands	F4	Inaccessible	GO:0009896	positive regulation of catabolic process	134	0.0480244
SICER islands	F4	Inaccessible	GO:0008284	positive regulation of cell proliferation	314	0.0480322
SICER islands	F4	Inaccessible	GO:0010770	positive regulation of cell morphogenesis involved in differentiation	67	0.0497713
1, Isochores represent genomic regions with uniform base composition. DAIs represent mouse isochores with significant TBT-dependent differential ATAC-seq read coverage in F3 and F4 sperm defined using edgeR function in MEDIPS package. SICER islands represent genomic regions with significant TBT-dependent differential ATAC-seq read coverage in F3 and F4 sperm as defined by SICER. Accessible region…
2, Genes spanned by F3-F4 overlaps retrieved using the tool "Genomic Regions Search" from MouseMine. Functional GO enrichment analyses were performed using MouseMine, the background population of annotations for mouse genomes as reference set, and Benjamini Hochberg correction for multiple testing to calculate p values according to the hypergeometric distribution. Only enrichments supported by p<…
