# Supplementary material for: Ancestral perinatal obesogen exposure results in a transgenerational thrifty phenotype in mice
Source: Nat Commun. 2017 Dec 8;8:2012. doi: 10.1038/s41467-017-01944-z (PMC5722856; doi:10.1038/s41467-017-01944-z)
Supplement: Supplementary file 23 — Supplementary Data 20 [file 41467_2017_1944_MOESM23_ESM.xlsx]

## Sheet: Suppl. Data 20
Supplementary Data 20. Results from Monte Carlo simulations for the overlap of genomic regions showing significant TBT-dependent chromatin accessibility variation in F3 and F4 sperm and the same direction of change.
Overlapping regions1		Jaccard indexes2			Statistical significance
F3 SICER islands	F4 SICER islands	Observed	Expected [mean]	Expected [standard deviation]	pupper value3	plower value3
Accessible	Accessible	0.160084	0.00733158	0.00253535	9.999e-05	1
Accessible	Inaccessible	0.00750883	0.00996822	0.0011649	0.9918	0.0082
Inaccessible	Accessible	0.00909223	0.00898956	0.00088984	0.4364	0.564
Inaccessible	Inaccessible	0.269663	0.0406382	0.00152063	9.999e-05	1
1, SICER islands represent genomic regions with significant differential ATAC-seq read coverage in sperm as defined by SICER.
2, Genomic regions overlap was inspected using HyperBrowser. Observed Jaccard indexes were calculated as the sum of all bp overlapping between the two elements in each comparison divided by the extent of the genome in bp covered by both elements in each comparison. Expected Jaccard indexes were calculated in the same way after randomly rearranging the F4 adipose isoDMBs 10,000 times respecting th…
3, pupper and plower values were calculated as the number of random permutations that resulted in larger or equal, and lower or equal indexes than observed ones, respectively.
