# Supplementary material for: Ancestral perinatal obesogen exposure results in a transgenerational thrifty phenotype in mice
Source: Nat Commun. 2017 Dec 8;8:2012. doi: 10.1038/s41467-017-01944-z (PMC5722856; doi:10.1038/s41467-017-01944-z)
Supplement: Supplementary file 24 — Supplementary Data 21 [file 41467_2017_1944_MOESM24_ESM.xlsx]

## Sheet: Suppl. Data 21
Supplementary Data 21. Functional gene ontology (GO) analysis for genes spanned by the overlap between genomic regions with significant TBT-dependent chromatin accessibility variation in F3 and F4 sperm and the same direction of change.
F3-F4 SICER islands overlap1	GO identifier2	GO term2	Number of genes2	p value2
Accessible	GO:0007606	sensory perception of chemical stimulus	48	1.40891e-33
Accessible	GO:0007600	sensory perception	49	3.67426e-30
Accessible	GO:0050877	nervous system process	49	1.77531e-26
Accessible	GO:0003008	system process	49	8.69409e-22
Accessible	GO:0032501	multicellular organismal process	52	6.05024e-05
Inaccessible	GO:0044763	single-organism cellular process	1937	1.07983e-30
Inaccessible	GO:0048731	system development	936	2.08146e-19
Inaccessible	GO:0044707	single-multicellular organism process	1210	5.65847e-19
Inaccessible	GO:0023051	regulation of signaling	666	3.04164e-18
Inaccessible	GO:0048856	anatomical structure development	1105	3.05058e-18
Inaccessible	GO:0010646	regulation of cell communication	660	5.32298e-18
Inaccessible	GO:0051179	localization	1136	2.12467e-17
Inaccessible	GO:0007275	multicellular organism development	1025	2.49781e-17
Inaccessible	GO:0009966	regulation of signal transduction	569	3.48801e-17
Inaccessible	GO:0032502	developmental process	1165	1.01259e-16
Inaccessible	GO:0044767	single-organism developmental process	1153	2.01777e-16
Inaccessible	GO:0035556	intracellular signal transduction	525	9.25914e-15
Inaccessible	GO:0048869	cellular developmental process	852	9.33233e-15
Inaccessible	GO:0016043	cellular component organization	1117	2.67132e-14
Inaccessible	GO:0030154	cell differentiation	809	1.41566e-13
Inaccessible	GO:0048513	animal organ development	683	3.0198e-13
Inaccessible	GO:0006810	transport	881	3.31176e-13
Inaccessible	GO:0048583	regulation of response to stimulus	704	6.43929e-13
Inaccessible	GO:0009653	anatomical structure morphogenesis	554	6.7089e-13
Inaccessible	GO:0051239	regulation of multicellular organismal process	606	6.95054e-13
Inaccessible	GO:0051234	establishment of localization	899	6.98611e-13
Inaccessible	GO:0032879	regulation of localization	556	2.40054e-12
Inaccessible	GO:0071840	cellular component organization or biogenesis	1130	2.84701e-12
Inaccessible	GO:0044699	single-organism process	2359	7.93861e-12
Inaccessible	GO:0050793	regulation of developmental process	527	8.1006e-12
Inaccessible	GO:0048518	positive regulation of biological process	1073	1.07411e-11
Inaccessible	GO:0007399	nervous system development	480	1.09555e-11
Inaccessible	GO:0044710	single-organism metabolic process	753	3.75433e-11
Inaccessible	GO:0051049	regulation of transport	414	1.33667e-10
Inaccessible	GO:0065009	regulation of molecular function	494	1.6599e-10
Inaccessible	GO:0030029	actin filament-based process	180	1.83953e-10
Inaccessible	GO:0033036	macromolecule localization	574	2.25137e-10
Inaccessible	GO:2000026	regulation of multicellular organismal development	419	2.5155e-10
Inaccessible	GO:0008283	cell proliferation	420	4.19993e-10
Inaccessible	GO:0007166	cell surface receptor signaling pathway	504	4.39306e-10
Inaccessible	GO:0051641	cellular localization	517	5.19472e-10
Inaccessible	GO:0048522	positive regulation of cellular process	969	5.43305e-10
Inaccessible	GO:0006796	phosphate-containing compound metabolic process	596	6.10309e-10
Inaccessible	GO:0048468	cell development	460	1.22336e-09
Inaccessible	GO:0006793	phosphorus metabolic process	604	1.66313e-09
Inaccessible	GO:0065008	regulation of biological quality	695	1.72669e-09
Inaccessible	GO:0051128	regulation of cellular component organization	501	1.73972e-09
Inaccessible	GO:0008104	protein localization	515	2.01697e-09
Inaccessible	GO:1902589	single-organism organelle organization	341	3.60283e-09
Inaccessible	GO:0022603	regulation of anatomical structure morphogenesis	232	3.65077e-09
Inaccessible	GO:0022008	neurogenesis	360	4.64626e-09
Inaccessible	GO:1902531	regulation of intracellular signal transduction	349	1.03936e-08
Inaccessible	GO:0044093	positive regulation of molecular function	305	1.48061e-08
Inaccessible	GO:0048523	negative regulation of cellular process	852	2.30708e-08
Inaccessible	GO:0030036	actin cytoskeleton organization	156	2.52762e-08
Inaccessible	GO:0006928	movement of cell or subcellular component	382	3.72371e-08
Inaccessible	GO:0048519	negative regulation of biological process	930	3.72821e-08
Inaccessible	GO:0048699	generation of neurons	335	7.1791e-08
Inaccessible	GO:0043087	regulation of GTPase activity	87	7.71758e-08
Inaccessible	GO:0009893	positive regulation of metabolic process	622	1.15039e-07
Inaccessible	GO:0016310	phosphorylation	437	1.38162e-07
Inaccessible	GO:0030030	cell projection organization	314	1.86245e-07
Inaccessible	GO:0120036	plasma membrane bounded cell projection organization	307	2.24204e-07
Inaccessible	GO:1902578	single-organism localization	562	2.30262e-07
Inaccessible	GO:0009967	positive regulation of signal transduction	296	2.51028e-07
Inaccessible	GO:0031325	positive regulation of cellular metabolic process	583	2.63922e-07
Inaccessible	GO:0045595	regulation of cell differentiation	370	2.87677e-07
Inaccessible	GO:0051173	positive regulation of nitrogen compound metabolic process	561	3.00572e-07
Inaccessible	GO:0051960	regulation of nervous system development	218	3.04501e-07
Inaccessible	GO:0006811	ion transport	318	3.87948e-07
Inaccessible	GO:0030182	neuron differentiation	303	3.89553e-07
Inaccessible	GO:0007267	cell-cell signaling	318	5.38356e-07
Inaccessible	GO:0051056	regulation of small GTPase mediated signal transduction	72	6.34641e-07
Inaccessible	GO:0043547	positive regulation of GTPase activity	67	6.85781e-07
Inaccessible	GO:0000902	cell morphogenesis	228	7.27574e-07
Inaccessible	GO:0042127	regulation of cell proliferation	338	7.75356e-07
Inaccessible	GO:0007264	small GTPase mediated signal transduction	113	8.06957e-07
Inaccessible	GO:0060627	regulation of vesicle-mediated transport	127	8.12363e-07
Inaccessible	GO:0032989	cellular component morphogenesis	246	1.04577e-06
Inaccessible	GO:0044765	single-organism transport	526	1.22437e-06
Inaccessible	GO:0010604	positive regulation of macromolecule metabolic process	570	1.33772e-06
Inaccessible	GO:0030001	metal ion transport	189	1.53353e-06
Inaccessible	GO:0043085	positive regulation of catalytic activity	229	2.09278e-06
Inaccessible	GO:0050790	regulation of catalytic activity	361	2.33628e-06
Inaccessible	GO:0000904	cell morphogenesis involved in differentiation	173	2.39346e-06
Inaccessible	GO:0043010	camera-type eye development	93	3.69618e-06
Inaccessible	GO:0048666	neuron development	249	3.72443e-06
Inaccessible	GO:0007167	enzyme linked receptor protein signaling pathway	199	3.76198e-06
Inaccessible	GO:0048646	anatomical structure formation involved in morphogenesis	234	4.50633e-06
Inaccessible	GO:0023057	negative regulation of signaling	267	4.89575e-06
Inaccessible	GO:0023056	positive regulation of signaling	347	5.17584e-06
Inaccessible	GO:0040011	locomotion	338	5.65524e-06
Inaccessible	GO:0006464	cellular protein modification process	642	6.00518e-06
Inaccessible	GO:0036211	protein modification process	642	6.00518e-06
Inaccessible	GO:0006996	organelle organization	649	6.18115e-06
Inaccessible	GO:0010647	positive regulation of cell communication	345	6.39794e-06
Inaccessible	GO:0051649	establishment of localization in cell	384	6.40202e-06
Inaccessible	GO:0051094	positive regulation of developmental process	293	6.8779e-06
Inaccessible	GO:0007169	transmembrane receptor protein tyrosine kinase signaling pathway	135	6.95434e-06
Inaccessible	GO:0018193	peptidyl-amino acid modification	239	7.36738e-06
Inaccessible	GO:0010648	negative regulation of cell communication	265	7.4e-06
Inaccessible	GO:0048585	negative regulation of response to stimulus	300	7.59643e-06
Inaccessible	GO:0006468	protein phosphorylation	367	8.25567e-06
Inaccessible	GO:0034220	ion transmembrane transport	177	8.5218e-06
Inaccessible	GO:0007613	memory	44	9.70237e-06
Inaccessible	GO:0006366	transcription from RNA polymerase II promoter	393	1.00814e-05
Inaccessible	GO:0052696	flavonoid glucuronidation	9	1.10186e-05
Inaccessible	GO:0052697	xenobiotic glucuronidation	9	1.10186e-05
Inaccessible	GO:0090630	activation of GTPase activity	31	1.16933e-05
Inaccessible	GO:0044237	cellular metabolic process	1635	1.18978e-05
Inaccessible	GO:0051240	positive regulation of multicellular organismal process	342	1.42785e-05
Inaccessible	GO:0043412	macromolecule modification	677	1.48977e-05
Inaccessible	GO:0031175	neuron projection development	220	1.49983e-05
Inaccessible	GO:0050767	regulation of neurogenesis	190	1.73616e-05
Inaccessible	GO:0007423	sensory organ development	141	1.86316e-05
Inaccessible	GO:1905114	cell surface receptor signaling pathway involved in cell-cell signaling	121	2.03095e-05
Inaccessible	GO:0071702	organic substance transport	484	2.27225e-05
Inaccessible	GO:0007010	cytoskeleton organization	247	2.50584e-05
Inaccessible	GO:0034613	cellular protein localization	333	2.57035e-05
Inaccessible	GO:0010243	response to organonitrogen compound	188	2.68973e-05
Inaccessible	GO:0043269	regulation of ion transport	154	2.96774e-05
Inaccessible	GO:0046903	secretion	234	3.15401e-05
Inaccessible	GO:0009719	response to endogenous stimulus	272	3.39912e-05
Inaccessible	GO:0046907	intracellular transport	324	3.43864e-05
Inaccessible	GO:0070727	cellular macromolecule localization	334	3.45327e-05
Inaccessible	GO:0007265	Ras protein signal transduction	84	3.62837e-05
Inaccessible	GO:0060284	regulation of cell development	213	3.67863e-05
Inaccessible	GO:0008152	metabolic process	1811	3.83331e-05
Inaccessible	GO:0006816	calcium ion transport	101	3.90085e-05
Inaccessible	GO:0044712	single-organism catabolic process	176	4.14029e-05
Inaccessible	GO:0009887	animal organ morphogenesis	222	4.19254e-05
Inaccessible	GO:0099537	trans-synaptic signaling	167	4.3984e-05
Inaccessible	GO:0071495	cellular response to endogenous stimulus	244	4.40775e-05
Inaccessible	GO:0031344	regulation of cell projection organization	158	4.56951e-05
Inaccessible	GO:1901698	response to nitrogen compound	210	4.63893e-05
Inaccessible	GO:0099536	synaptic signaling	167	4.68171e-05
Inaccessible	GO:0016477	cell migration	266	4.70797e-05
Inaccessible	GO:0090066	regulation of anatomical structure size	126	4.92301e-05
Inaccessible	GO:0120035	regulation of plasma membrane bounded cell projection organization	156	4.95922e-05
Inaccessible	GO:0061098	positive regulation of protein tyrosine kinase activity	19	4.97733e-05
Inaccessible	GO:0001654	eye development	99	5.04314e-05
Inaccessible	GO:0046578	regulation of Ras protein signal transduction	61	5.07984e-05
Inaccessible	GO:0010631	epithelial cell migration	68	5.35796e-05
Inaccessible	GO:0018212	peptidyl-tyrosine modification	83	5.47076e-05
Inaccessible	GO:0006357	regulation of transcription from RNA polymerase II promoter	376	5.50158e-05
Inaccessible	GO:0007268	chemical synaptic transmission	166	5.85086e-05
Inaccessible	GO:0098916	anterograde trans-synaptic signaling	166	5.85086e-05
Inaccessible	GO:0072359	circulatory system development	224	5.86127e-05
Inaccessible	GO:0042886	amide transport	368	5.91014e-05
Inaccessible	GO:0015833	peptide transport	365	6.15013e-05
Inaccessible	GO:0071705	nitrogen compound transport	417	6.50401e-05
Inaccessible	GO:0090132	epithelium migration	68	7.07117e-05
Inaccessible	GO:0048858	cell projection morphogenesis	148	7.51253e-05
Inaccessible	GO:0018108	peptidyl-tyrosine phosphorylation	82	7.68737e-05
Inaccessible	GO:0007417	central nervous system development	179	7.85979e-05
Inaccessible	GO:0120039	plasma membrane bounded cell projection morphogenesis	147	8.23647e-05
Inaccessible	GO:0031399	regulation of protein modification process	337	8.31736e-05
Inaccessible	GO:0032940	secretion by cell	206	8.35901e-05
Inaccessible	GO:0090130	tissue migration	68	9.36466e-05
Inaccessible	GO:0023061	signal release	111	9.39683e-05
Inaccessible	GO:0016192	vesicle-mediated transport	271	9.49641e-05
Inaccessible	GO:0048870	cell motility	287	9.49658e-05
Inaccessible	GO:0051674	localization of cell	287	9.49658e-05
Inaccessible	GO:0017158	regulation of calcium ion-dependent exocytosis	28	9.86702e-05
Inaccessible	GO:0015031	protein transport	355	9.92551e-05
Inaccessible	GO:0098655	cation transmembrane transport	140	0.000103539
Inaccessible	GO:0008285	negative regulation of cell proliferation	150	0.000107672
Inaccessible	GO:0044802	single-organism membrane organization	157	0.0001078
Inaccessible	GO:0032990	cell part morphogenesis	151	0.000114932
Inaccessible	GO:0055085	transmembrane transport	221	0.000117642
Inaccessible	GO:0022604	regulation of cell morphogenesis	113	0.000123268
Inaccessible	GO:0042391	regulation of membrane potential	101	0.000128926
Inaccessible	GO:0019222	regulation of metabolic process	1079	0.000129189
Inaccessible	GO:0071704	organic substance metabolic process	1721	0.000129822
Inaccessible	GO:0051247	positive regulation of protein metabolic process	306	0.000129912
Inaccessible	GO:0006812	cation transport	221	0.000141639
Inaccessible	GO:0046777	protein autophosphorylation	67	0.000152487
Inaccessible	GO:0008286	insulin receptor signaling pathway	36	0.000155905
Inaccessible	GO:0045184	establishment of protein localization	370	0.000174809
Inaccessible	GO:0032535	regulation of cellular component size	91	0.000179991
Inaccessible	GO:0052695	cellular glucuronidation	10	0.000182871
Inaccessible	GO:0045664	regulation of neuron differentiation	156	0.000184212
Inaccessible	GO:0031328	positive regulation of cellular biosynthetic process	359	0.00018933
Inaccessible	GO:0051174	regulation of phosphorus metabolic process	339	0.000189995
Inaccessible	GO:0051246	regulation of protein metabolic process	494	0.000192509
Inaccessible	GO:0051046	regulation of secretion	173	0.000207155
Inaccessible	GO:0006813	potassium ion transport	63	0.000216857
Inaccessible	GO:0034765	regulation of ion transmembrane transport	104	0.000221024
Inaccessible	GO:0050773	regulation of dendrite development	51	0.000230066
Inaccessible	GO:0007155	cell adhesion	259	0.000242646
Inaccessible	GO:0009812	flavonoid metabolic process	9	0.000243246
Inaccessible	GO:0009968	negative regulation of signal transduction	230	0.000247326
Inaccessible	GO:0007173	epidermal growth factor receptor signaling pathway	35	0.000247615
Inaccessible	GO:0009891	positive regulation of biosynthetic process	364	0.000248405
Inaccessible	GO:0019220	regulation of phosphate metabolic process	337	0.000251214
Inaccessible	GO:0051130	positive regulation of cellular component organization	259	0.000252055
Inaccessible	GO:0017157	regulation of exocytosis	53	0.00026965
Inaccessible	GO:0044057	regulation of system process	119	0.000274498
Inaccessible	GO:0098660	inorganic ion transmembrane transport	136	0.000291532
Inaccessible	GO:1903530	regulation of secretion by cell	161	0.000298226
Inaccessible	GO:0045893	positive regulation of transcription, DNA-templated	289	0.000300007
Inaccessible	GO:1903508	positive regulation of nucleic acid-templated transcription	289	0.000300007
Inaccessible	GO:0031323	regulation of cellular metabolic process	999	0.000309394
Inaccessible	GO:0022607	cellular component assembly	488	0.000310521
Inaccessible	GO:1902680	positive regulation of RNA biosynthetic process	289	0.000310595
Inaccessible	GO:0032270	positive regulation of cellular protein metabolic process	286	0.000321553
Inaccessible	GO:0006941	striated muscle contraction	48	0.000327125
Inaccessible	GO:0005996	monosaccharide metabolic process	67	0.000330242
Inaccessible	GO:0022610	biological adhesion	260	0.000330355
Inaccessible	GO:0042058	regulation of epidermal growth factor receptor signaling pathway	25	0.000330959
Inaccessible	GO:0016358	dendrite development	71	0.000331402
Inaccessible	GO:0048667	cell morphogenesis involved in neuron differentiation	132	0.000352275
Inaccessible	GO:0001667	ameboidal-type cell migration	88	0.000359038
Inaccessible	GO:0060079	excitatory postsynaptic potential	29	0.000385189
Inaccessible	GO:0051345	positive regulation of hydrolase activity	113	0.000399544
Inaccessible	GO:0007015	actin filament organization	89	0.000400908
Inaccessible	GO:0048534	hematopoietic or lymphoid organ development	200	0.000405909
Inaccessible	GO:0042325	regulation of phosphorylation	292	0.000413054
Inaccessible	GO:0048812	neuron projection morphogenesis	140	0.000428294
Inaccessible	GO:0006063	uronic acid metabolic process	10	0.00044777
Inaccessible	GO:0019585	glucuronate metabolic process	10	0.00044777
Inaccessible	GO:0010975	regulation of neuron projection development	122	0.000472829
Inaccessible	GO:0009888	tissue development	355	0.000483637
Inaccessible	GO:1901564	organonitrogen compound metabolic process	1071	0.000485206
Inaccessible	GO:0033043	regulation of organelle organization	243	0.000534366
Inaccessible	GO:0031401	positive regulation of protein modification process	233	0.000564705
Inaccessible	GO:0034762	regulation of transmembrane transport	105	0.000609532
Inaccessible	GO:0050890	cognition	76	0.000611683
Inaccessible	GO:0006906	vesicle fusion	43	0.000657415
Inaccessible	GO:0038127	ERBB signaling pathway	36	0.000682337
Inaccessible	GO:0010628	positive regulation of gene expression	350	0.000729128
Inaccessible	GO:0070838	divalent metal ion transport	105	0.000739223
Inaccessible	GO:0080090	regulation of primary metabolic process	972	0.000742672
Inaccessible	GO:0050804	modulation of chemical synaptic transmission	117	0.00078214
Inaccessible	GO:0044708	single-organism behavior	116	0.000789737
Inaccessible	GO:0051254	positive regulation of RNA metabolic process	296	0.000803673
Inaccessible	GO:0048514	blood vessel morphogenesis	125	0.000821973
Inaccessible	GO:0099565	chemical synaptic transmission, postsynaptic	31	0.000822307
Inaccessible	GO:0051241	negative regulation of multicellular organismal process	241	0.000833039
Inaccessible	GO:0098815	modulation of excitatory postsynaptic potential	19	0.000842026
Inaccessible	GO:0090596	sensory organ morphogenesis	76	0.000850939
Inaccessible	GO:0021575	hindbrain morphogenesis	22	0.000869571
Inaccessible	GO:0051270	regulation of cellular component movement	184	0.000882812
Inaccessible	GO:0044801	single-organism membrane fusion	54	0.000883693
Inaccessible	GO:1902580	single-organism cellular localization	198	0.000892549
Inaccessible	GO:0048638	regulation of developmental growth	88	0.00091704
Inaccessible	GO:0048878	chemical homeostasis	223	0.000919898
Inaccessible	GO:0061025	membrane fusion	58	0.000929901
Inaccessible	GO:0002520	immune system development	207	0.000933404
Inaccessible	GO:0072511	divalent inorganic cation transport	105	0.000934474
Inaccessible	GO:0070887	cellular response to chemical stimulus	507	0.000937249
Inaccessible	GO:0051336	regulation of hydrolase activity	193	0.000938569
Inaccessible	GO:0071417	cellular response to organonitrogen compound	117	0.000963803
Inaccessible	GO:0051129	negative regulation of cellular component organization	149	0.000970515
Inaccessible	GO:0044281	small molecule metabolic process	351	0.000992408
Inaccessible	GO:0030097	hemopoiesis	188	0.000993339
Inaccessible	GO:1901184	regulation of ERBB signaling pathway	25	0.000993892
Inaccessible	GO:0044267	cellular protein metabolic process	793	0.000995305
Inaccessible	GO:0040008	regulation of growth	150	0.00104179
Inaccessible	GO:0060322	head development	139	0.00104902
Inaccessible	GO:0001932	regulation of protein phosphorylation	270	0.00107042
Inaccessible	GO:0032970	regulation of actin filament-based process	85	0.00107332
Inaccessible	GO:0007626	locomotory behavior	66	0.00107531
Inaccessible	GO:0032868	response to insulin	55	0.00107614
Inaccessible	GO:0050731	positive regulation of peptidyl-tyrosine phosphorylation	50	0.00109229
Inaccessible	GO:0048589	developmental growth	153	0.00109603
Inaccessible	GO:0010562	positive regulation of phosphorus metabolic process	225	0.00109798
Inaccessible	GO:0045937	positive regulation of phosphate metabolic process	225	0.00109798
Inaccessible	GO:0010769	regulation of cell morphogenesis involved in differentiation	75	0.00109922
Inaccessible	GO:0072358	cardiovascular system development	151	0.00114407
Inaccessible	GO:0032268	regulation of cellular protein metabolic process	453	0.00114581
Inaccessible	GO:0051961	negative regulation of nervous system development	80	0.0011475
Inaccessible	GO:0044238	primary metabolic process	1625	0.00117537
Inaccessible	GO:0043434	response to peptide hormone	72	0.00117648
Inaccessible	GO:0098662	inorganic cation transmembrane transport	122	0.00117985
Inaccessible	GO:0048584	positive regulation of response to stimulus	381	0.00118495
Inaccessible	GO:0031532	actin cytoskeleton reorganization	30	0.0011854
Inaccessible	GO:0060078	regulation of postsynaptic membrane potential	31	0.0011854
Inaccessible	GO:0006887	exocytosis	76	0.00121508
Inaccessible	GO:0031589	cell-substrate adhesion	76	0.00121508
Inaccessible	GO:0040007	growth	218	0.00121567
Inaccessible	GO:0010817	regulation of hormone levels	112	0.00123183
Inaccessible	GO:0034330	cell junction organization	56	0.00123293
Inaccessible	GO:0017156	calcium ion regulated exocytosis	34	0.00123308
Inaccessible	GO:0007266	Rho protein signal transduction	48	0.00123551
Inaccessible	GO:1901652	response to peptide	82	0.00123682
Inaccessible	GO:0032870	cellular response to hormone stimulus	109	0.0012736
Inaccessible	GO:0048284	organelle fusion	49	0.00131337
Inaccessible	GO:0090174	organelle membrane fusion	43	0.00136506
Inaccessible	GO:0000122	negative regulation of transcription from RNA polymerase II promoter	172	0.00139452
Inaccessible	GO:0050808	synapse organization	73	0.00142451
Inaccessible	GO:0001568	blood vessel development	142	0.0014304
Inaccessible	GO:0071822	protein complex subunit organization	282	0.00147958
Inaccessible	GO:0048791	calcium ion-regulated exocytosis of neurotransmitter	15	0.00149809
Inaccessible	GO:0060041	retina development in camera-type eye	45	0.00159542
Inaccessible	GO:0001525	angiogenesis	103	0.0016278
Inaccessible	GO:0018105	peptidyl-serine phosphorylation	80	0.00167923
Inaccessible	GO:0010876	lipid localization	83	0.00167972
Inaccessible	GO:0010959	regulation of metal ion transport	93	0.00179009
Inaccessible	GO:0002521	leukocyte differentiation	123	0.00180838
Inaccessible	GO:0042327	positive regulation of phosphorylation	201	0.00180856
Inaccessible	GO:0051171	regulation of nitrogen compound metabolic process	945	0.00187678
Inaccessible	GO:0071375	cellular response to peptide hormone stimulus	57	0.00188117
Inaccessible	GO:0045944	positive regulation of transcription from RNA polymerase II promoter	230	0.00193325
Inaccessible	GO:0008589	regulation of smoothened signaling pathway	26	0.00198622
Inaccessible	GO:0003012	muscle system process	89	0.0019994
Inaccessible	GO:0045216	cell-cell junction organization	52	0.00202723
Inaccessible	GO:0045596	negative regulation of cell differentiation	156	0.00205228
Inaccessible	GO:0071804	cellular potassium ion transport	47	0.00209178
Inaccessible	GO:0010557	positive regulation of macromolecule biosynthetic process	325	0.00217728
Inaccessible	GO:0021587	cerebellum morphogenesis	20	0.0022545
Inaccessible	GO:0051093	negative regulation of developmental process	199	0.00225973
Inaccessible	GO:0007611	learning or memory	67	0.00232866
Inaccessible	GO:0031346	positive regulation of cell projection organization	96	0.00248736
Inaccessible	GO:0006461	protein complex assembly	255	0.00254643
Inaccessible	GO:0030334	regulation of cell migration	159	0.00265638
Inaccessible	GO:0034329	cell junction assembly	46	0.00266425
Inaccessible	GO:0070271	protein complex biogenesis	255	0.00266551
Inaccessible	GO:0010721	negative regulation of cell development	82	0.00274527
Inaccessible	GO:0019216	regulation of lipid metabolic process	75	0.00274796
Inaccessible	GO:0000165	MAPK cascade	158	0.00276646
Inaccessible	GO:0009056	catabolic process	370	0.00278954
Inaccessible	GO:0019538	protein metabolic process	915	0.00292112
Inaccessible	GO:0048592	eye morphogenesis	48	0.00292929
Inaccessible	GO:0045935	positive regulation of nucleobase-containing compound metabolic process	335	0.00293665
Inaccessible	GO:0001934	positive regulation of protein phosphorylation	191	0.00294516
Inaccessible	GO:0050730	regulation of peptidyl-tyrosine phosphorylation	62	0.00301413
Inaccessible	GO:0048593	camera-type eye morphogenesis	39	0.00302188
Inaccessible	GO:0060255	regulation of macromolecule metabolic process	985	0.00314364
Inaccessible	GO:0044711	single-organism biosynthetic process	242	0.00314409
Inaccessible	GO:0021696	cerebellar cortex morphogenesis	17	0.00316861
Inaccessible	GO:0008593	regulation of Notch signaling pathway	25	0.00317031
Inaccessible	GO:0021695	cerebellar cortex development	22	0.00318192
Inaccessible	GO:0045766	positive regulation of angiogenesis	41	0.0035001
Inaccessible	GO:0071805	potassium ion transmembrane transport	46	0.00350213
Inaccessible	GO:0061564	axon development	106	0.00351576
Inaccessible	GO:0023014	signal transduction by protein phosphorylation	160	0.00354712
Inaccessible	GO:0001501	skeletal system development	110	0.00354903
Inaccessible	GO:0001944	vasculature development	145	0.00364427
Inaccessible	GO:0050768	negative regulation of neurogenesis	73	0.00365358
Inaccessible	GO:1901653	cellular response to peptide	61	0.00369769
Inaccessible	GO:0046165	alcohol biosynthetic process	31	0.00372213
Inaccessible	GO:2000463	positive regulation of excitatory postsynaptic potential	14	0.00391764
Inaccessible	GO:0009628	response to abiotic stimulus	201	0.00393975
Inaccessible	GO:0015672	monovalent inorganic cation transport	103	0.00396106
Inaccessible	GO:1903305	regulation of regulated secretory pathway	35	0.00406727
Inaccessible	GO:0044723	single-organism carbohydrate metabolic process	98	0.00429543
Inaccessible	GO:0018209	peptidyl-serine modification	82	0.00429975
Inaccessible	GO:0043408	regulation of MAPK cascade	146	0.00442861
Inaccessible	GO:0048489	synaptic vesicle transport	38	0.00445161
Inaccessible	GO:0097480	establishment of synaptic vesicle localization	38	0.00445161
Inaccessible	GO:0099003	vesicle-mediated transport in synapse	38	0.00445161
Inaccessible	GO:0007163	establishment or maintenance of cell polarity	49	0.00445537
Inaccessible	GO:0035023	regulation of Rho protein signal transduction	36	0.00446208
Inaccessible	GO:0032869	cellular response to insulin stimulus	46	0.00452084
Inaccessible	GO:1901700	response to oxygen-containing compound	277	0.00462707
Inaccessible	GO:0010985	negative regulation of lipoprotein particle clearance	6	0.00463903
Inaccessible	GO:0044087	regulation of cellular component biogenesis	175	0.00465799
Inaccessible	GO:0043542	endothelial cell migration	44	0.00471162
Inaccessible	GO:0007420	brain development	127	0.00472729
Inaccessible	GO:0018101	protein citrullination	5	0.00473852
Inaccessible	GO:0036414	histone citrullination	5	0.00473852
Inaccessible	GO:0032956	regulation of actin cytoskeleton organization	74	0.00478681
Inaccessible	GO:0043549	regulation of kinase activity	151	0.00478771
Inaccessible	GO:0055074	calcium ion homeostasis	99	0.00482805
Inaccessible	GO:0045859	regulation of protein kinase activity	140	0.00484732
Inaccessible	GO:2000145	regulation of cell motility	164	0.00488636
Inaccessible	GO:0046888	negative regulation of hormone secretion	29	0.00491732
Inaccessible	GO:0050801	ion homeostasis	159	0.00492434
Inaccessible	GO:0005975	carbohydrate metabolic process	114	0.00496514
Inaccessible	GO:0060350	endochondral bone morphogenesis	20	0.00498129
Inaccessible	GO:0061097	regulation of protein tyrosine kinase activity	23	0.00500595
Inaccessible	GO:0009725	response to hormone	132	0.00508087
Inaccessible	GO:0006869	lipid transport	73	0.00521236
Inaccessible	GO:1904018	positive regulation of vasculature development	44	0.00528774
Inaccessible	GO:1902582	single-organism intracellular transport	148	0.00540591
Inaccessible	GO:0007409	axonogenesis	99	0.00550257
Inaccessible	GO:1901699	cellular response to nitrogen compound	128	0.00551098
Inaccessible	GO:0006629	lipid metabolic process	237	0.00551651
Inaccessible	GO:0060070	canonical Wnt signaling pathway	61	0.00551795
Inaccessible	GO:0060341	regulation of cellular localization	186	0.00552189
Inaccessible	GO:0045746	negative regulation of Notch signaling pathway	14	0.00553254
Inaccessible	GO:0060351	cartilage development involved in endochondral bone morphogenesis	14	0.00553254
Inaccessible	GO:2000249	regulation of actin cytoskeleton reorganization	14	0.00553254
Inaccessible	GO:0045597	positive regulation of cell differentiation	203	0.0058101
Inaccessible	GO:0051650	establishment of vesicle localization	51	0.00584427
Inaccessible	GO:0061061	muscle structure development	140	0.00613777
Inaccessible	GO:0061448	connective tissue development	62	0.00616911
Inaccessible	GO:0043407	negative regulation of MAP kinase activity	23	0.00623521
Inaccessible	GO:0021700	developmental maturation	70	0.00627176
Inaccessible	GO:0022037	metencephalon development	33	0.00629614
Inaccessible	GO:0045742	positive regulation of epidermal growth factor receptor signaling pathway	13	0.0065392
Inaccessible	GO:1902533	positive regulation of intracellular signal transduction	183	0.00664961
Inaccessible	GO:0065007	biological regulation	1989	0.00680977
Inaccessible	GO:0016079	synaptic vesicle exocytosis	25	0.00727509
Inaccessible	GO:0007269	neurotransmitter secretion	37	0.00738759
Inaccessible	GO:0099643	signal release from synapse	37	0.00738759
Inaccessible	GO:0007610	behavior	147	0.00745148
Inaccessible	GO:0006874	cellular calcium ion homeostasis	95	0.00748316
Inaccessible	GO:0006836	neurotransmitter transport	47	0.00762331
Inaccessible	GO:0021549	cerebellum development	30	0.00788523
Inaccessible	GO:1900006	positive regulation of dendrite development	30	0.00788523
Inaccessible	GO:0051648	vesicle localization	54	0.00789609
Inaccessible	GO:0044085	cellular component biogenesis	508	0.00790029
Inaccessible	GO:0019318	hexose metabolic process	55	0.00794474
Inaccessible	GO:0044283	small molecule biosynthetic process	103	0.00810666
Inaccessible	GO:0070848	response to growth factor	123	0.0082259
Inaccessible	GO:0045892	negative regulation of transcription, DNA-templated	225	0.00868815
Inaccessible	GO:0043551	regulation of phosphatidylinositol 3-kinase activity	15	0.00889905
Inaccessible	GO:0048598	embryonic morphogenesis	136	0.00927607
Inaccessible	GO:0007215	glutamate receptor signaling pathway	25	0.00933128
Inaccessible	GO:0071310	cellular response to organic substance	412	0.00938808
Inaccessible	GO:0060048	cardiac muscle contraction	34	0.00949617
Inaccessible	GO:0008219	cell death	376	0.00959234
Inaccessible	GO:0098771	inorganic ion homeostasis	146	0.00966688
Inaccessible	GO:0071900	regulation of protein serine/threonine kinase activity	93	0.00973139
Inaccessible	GO:0031345	negative regulation of cell projection organization	47	0.00974724
Inaccessible	GO:0010001	glial cell differentiation	54	0.00980092
Inaccessible	GO:0072657	protein localization to membrane	97	0.00994877
Inaccessible	GO:0032412	regulation of ion transmembrane transporter activity	56	0.0099833
Inaccessible	GO:0030656	regulation of vitamin metabolic process	8	0.010046
Inaccessible	GO:0070255	regulation of mucus secretion	8	0.010046
Inaccessible	GO:0003015	heart process	53	0.010694
Inaccessible	GO:0097435	supramolecular fiber organization	126	0.0108794
Inaccessible	GO:0021680	cerebellar Purkinje cell layer development	14	0.0109981
Inaccessible	GO:0030048	actin filament-based movement	30	0.0110556
Inaccessible	GO:0048814	regulation of dendrite morphogenesis	30	0.0110556
Inaccessible	GO:0046879	hormone secretion	78	0.0111038
Inaccessible	GO:0006936	muscle contraction	68	0.0111128
Inaccessible	GO:0009987	cellular process	2554	0.0113509
Inaccessible	GO:0006914	autophagy	82	0.0114709
Inaccessible	GO:0061919	process utilizing autophagic mechanism	82	0.0114709
Inaccessible	GO:2001257	regulation of cation channel activity	41	0.011735
Inaccessible	GO:0097479	synaptic vesicle localization	38	0.0118116
Inaccessible	GO:1905952	regulation of lipid localization	38	0.0118116
Inaccessible	GO:0051338	regulation of transferase activity	167	0.0118222
Inaccessible	GO:0045860	positive regulation of protein kinase activity	94	0.0118289
Inaccessible	GO:0060349	bone morphogenesis	29	0.0118327
Inaccessible	GO:0043405	regulation of MAP kinase activity	68	0.0120251
Inaccessible	GO:0019637	organophosphate metabolic process	196	0.0120311
Inaccessible	GO:0051223	regulation of protein transport	162	0.0121321
Inaccessible	GO:0051480	regulation of cytosolic calcium ion concentration	76	0.0122089
Inaccessible	GO:0045834	positive regulation of lipid metabolic process	39	0.0122089
Inaccessible	GO:0097581	lamellipodium organization	25	0.0128378
Inaccessible	GO:0060047	heart contraction	52	0.0129225
Inaccessible	GO:0046626	regulation of insulin receptor signaling pathway	20	0.0129393
Inaccessible	GO:0031641	regulation of myelination	17	0.0129688
Inaccessible	GO:1901264	carbohydrate derivative transport	19	0.0130865
Inaccessible	GO:0010256	endomembrane system organization	116	0.0130876
Inaccessible	GO:0055080	cation homeostasis	142	0.013092
Inaccessible	GO:0050775	positive regulation of dendrite morphogenesis	18	0.0131028
Inaccessible	GO:1901186	positive regulation of ERBB signaling pathway	13	0.0131848
Inaccessible	GO:0006066	alcohol metabolic process	60	0.0134183
Inaccessible	GO:0007044	cell-substrate junction assembly	24	0.0134439
Inaccessible	GO:0051216	cartilage development	47	0.0134595
Inaccessible	GO:0009914	hormone transport	79	0.0137087
Inaccessible	GO:0016055	Wnt signaling pathway	89	0.0137224
Inaccessible	GO:0043410	positive regulation of MAPK cascade	103	0.0138872
Inaccessible	GO:0040012	regulation of locomotion	174	0.0145854
Inaccessible	GO:0044249	cellular biosynthetic process	918	0.0146183
Inaccessible	GO:0070588	calcium ion transmembrane transport	62	0.0146233
Inaccessible	GO:0008361	regulation of cell size	46	0.014652
Inaccessible	GO:0045765	regulation of angiogenesis	59	0.0146524
Inaccessible	GO:0033674	positive regulation of kinase activity	100	0.0146542
Inaccessible	GO:1901362	organic cyclic compound biosynthetic process	684	0.014655
Inaccessible	GO:0090287	regulation of cellular response to growth factor stimulus	60	0.0146697
Inaccessible	GO:0071363	cellular response to growth factor stimulus	119	0.0146765
Inaccessible	GO:0009058	biosynthetic process	946	0.0146947
Inaccessible	GO:0072507	divalent inorganic cation homeostasis	102	0.0150551
Inaccessible	GO:0032880	regulation of protein localization	205	0.0151536
Inaccessible	GO:0046883	regulation of hormone secretion	66	0.0156504
Inaccessible	GO:0198738	cell-cell signaling by wnt	89	0.0157767
Inaccessible	GO:0002062	chondrocyte differentiation	30	0.0159523
Inaccessible	GO:0030111	regulation of Wnt signaling pathway	61	0.0160068
Inaccessible	GO:0006886	intracellular protein transport	193	0.0160139
Inaccessible	GO:0090087	regulation of peptide transport	168	0.01603
Inaccessible	GO:0055082	cellular chemical homeostasis	152	0.0162643
Inaccessible	GO:0006873	cellular ion homeostasis	128	0.0163273
Inaccessible	GO:0010632	regulation of epithelial cell migration	47	0.0166364
Inaccessible	GO:0030534	adult behavior	47	0.0166364
Inaccessible	GO:0086012	membrane depolarization during cardiac muscle cell action potential	9	0.0166615
Inaccessible	GO:1903507	negative regulation of nucleic acid-templated transcription	225	0.0167311
Inaccessible	GO:0032386	regulation of intracellular transport	114	0.0168663
Inaccessible	GO:0044092	negative regulation of molecular function	192	0.017095
Inaccessible	GO:0010941	regulation of cell death	310	0.0172137
Inaccessible	GO:0007219	Notch signaling pathway	43	0.01727
Inaccessible	GO:0008610	lipid biosynthetic process	111	0.0172872
Inaccessible	GO:0051260	protein homooligomerization	78	0.0173228
Inaccessible	GO:1902679	negative regulation of RNA biosynthetic process	225	0.0173283
Inaccessible	GO:0048588	developmental cell growth	54	0.0174374
Inaccessible	GO:0010771	negative regulation of cell morphogenesis involved in differentiation	25	0.0177887
Inaccessible	GO:0009240	isopentenyl diphosphate biosynthetic process	5	0.017947
Inaccessible	GO:0046490	isopentenyl diphosphate metabolic process	5	0.017947
Inaccessible	GO:0072015	glomerular visceral epithelial cell development	5	0.017947
Inaccessible	GO:0072310	glomerular epithelial cell development	5	0.017947
Inaccessible	GO:0006644	phospholipid metabolic process	76	0.0181695
Inaccessible	GO:0099504	synaptic vesicle cycle	34	0.0185313
Inaccessible	GO:0051050	positive regulation of transport	205	0.0185687
Inaccessible	GO:0060004	reflex	11	0.0187742
Inaccessible	GO:1901018	positive regulation of potassium ion transmembrane transporter activity	11	0.0187742
Inaccessible	GO:0072503	cellular divalent inorganic cation homeostasis	97	0.0187841
Inaccessible	GO:0051924	regulation of calcium ion transport	60	0.0189315
Inaccessible	GO:0022898	regulation of transmembrane transporter activity	56	0.019085
Inaccessible	GO:1901381	positive regulation of potassium ion transmembrane transport	14	0.0191172
Inaccessible	GO:1903008	organelle disassembly	30	0.0195672
Inaccessible	GO:0048568	embryonic organ development	104	0.0195695
Inaccessible	GO:0051051	negative regulation of transport	112	0.0196541
Inaccessible	GO:0086010	membrane depolarization during action potential	16	0.0204815
Inaccessible	GO:0003013	circulatory system process	100	0.0205116
Inaccessible	GO:0006351	transcription, DNA-templated	583	0.0206673
Inaccessible	GO:0021938	smoothened signaling pathway involved in regulation of cerebellar granule cell precursor cell proliferation	4	0.0207036
Inaccessible	GO:0086046	membrane depolarization during SA node cell action potential	4	0.0207036
Inaccessible	GO:0099531	presynaptic process involved in chemical synaptic transmission	37	0.0207066
Inaccessible	GO:0008344	adult locomotory behavior	31	0.0207426
Inaccessible	GO:0045665	negative regulation of neuron differentiation	56	0.0209121
Inaccessible	GO:1905037	autophagosome organization	27	0.0212208
Inaccessible	GO:0009894	regulation of catabolic process	136	0.0215652
Inaccessible	GO:0050789	regulation of biological process	1898	0.021602
Inaccessible	GO:0014070	response to organic cyclic compound	148	0.0216475
Inaccessible	GO:1901342	regulation of vasculature development	63	0.0220762
Inaccessible	GO:0008015	blood circulation	99	0.0222268
Inaccessible	GO:0030335	positive regulation of cell migration	98	0.0222268
Inaccessible	GO:0006006	glucose metabolic process	47	0.0224213
Inaccessible	GO:0016050	vesicle organization	68	0.0228033
Inaccessible	GO:0030010	establishment of cell polarity	33	0.0229335
Inaccessible	GO:0030003	cellular cation homeostasis	124	0.0234405
Inaccessible	GO:0086091	regulation of heart rate by cardiac conduction	13	0.0238646
Inaccessible	GO:0060996	dendritic spine development	31	0.0238806
Inaccessible	GO:1904062	regulation of cation transmembrane transport	69	0.0245227
Inaccessible	GO:0001505	regulation of neurotransmitter levels	46	0.0248182
Inaccessible	GO:0046627	negative regulation of insulin receptor signaling pathway	14	0.0252679
Inaccessible	GO:0002064	epithelial cell development	56	0.0252768
Inaccessible	GO:0018130	heterocycle biosynthetic process	660	0.0256192
Inaccessible	GO:0055065	metal ion homeostasis	125	0.0256539
Inaccessible	GO:0050879	multicellular organismal movement	17	0.0256957
Inaccessible	GO:0050881	musculoskeletal movement	17	0.0256957
Inaccessible	GO:0097659	nucleic acid-templated transcription	584	0.025768
Inaccessible	GO:0030902	hindbrain development	41	0.0257848
Inaccessible	GO:0051348	negative regulation of transferase activity	63	0.0261196
Inaccessible	GO:0009612	response to mechanical stimulus	45	0.0266089
Inaccessible	GO:0050796	regulation of insulin secretion	44	0.0269469
Inaccessible	GO:0042368	vitamin D biosynthetic process	6	0.0271679
Inaccessible	GO:0060556	regulation of vitamin D biosynthetic process	6	0.0271679
Inaccessible	GO:0042592	homeostatic process	314	0.0272569
Inaccessible	GO:0007204	positive regulation of cytosolic calcium ion concentration	66	0.0273654
Inaccessible	GO:0043933	macromolecular complex subunit organization	335	0.0273676
Inaccessible	GO:0032774	RNA biosynthetic process	585	0.0277165
Inaccessible	GO:2000021	regulation of ion homeostasis	50	0.0277465
Inaccessible	GO:1901576	organic substance biosynthetic process	928	0.0277902
Inaccessible	GO:0009611	response to wounding	97	0.02791
Inaccessible	GO:0044248	cellular catabolic process	309	0.0279421
Inaccessible	GO:0007224	smoothened signaling pathway	35	0.027944
Inaccessible	GO:1900076	regulation of cellular response to insulin stimulus	23	0.0279887
Inaccessible	GO:1901575	organic substance catabolic process	301	0.028022
Inaccessible	GO:0046835	carbohydrate phosphorylation	8	0.028024
Inaccessible	GO:0070254	mucus secretion	8	0.028024
Inaccessible	GO:0051253	negative regulation of RNA metabolic process	231	0.0282585
Inaccessible	GO:0012501	programmed cell death	344	0.0283425
Inaccessible	GO:0070201	regulation of establishment of protein localization	163	0.028361
Inaccessible	GO:0000422	autophagy of mitochondrion	25	0.0284109
Inaccessible	GO:0061726	mitochondrion disassembly	25	0.0284109
Inaccessible	GO:0030098	lymphocyte differentiation	84	0.0291253
Inaccessible	GO:1903725	regulation of phospholipid metabolic process	19	0.0291332
Inaccessible	GO:0001503	ossification	87	0.0293018
Inaccessible	GO:1901701	cellular response to oxygen-containing compound	197	0.0301712
Inaccessible	GO:0019438	aromatic compound biosynthetic process	660	0.0301751
Inaccessible	GO:0010812	negative regulation of cell-substrate adhesion	18	0.0303891
Inaccessible	GO:0044260	cellular macromolecule metabolic process	1290	0.031044
Inaccessible	GO:0034381	plasma lipoprotein particle clearance	13	0.0310656
Inaccessible	GO:0045880	positive regulation of smoothened signaling pathway	13	0.0310656
Inaccessible	GO:2000113	negative regulation of cellular macromolecule biosynthetic process	265	0.0311106
Inaccessible	GO:0071902	positive regulation of protein serine/threonine kinase activity	67	0.0311486
Inaccessible	GO:0010976	positive regulation of neuron projection development	72	0.0311652
Inaccessible	GO:0032941	secretion by tissue	17	0.031218
Inaccessible	GO:0060074	synapse maturation	10	0.0313452
Inaccessible	GO:0006807	nitrogen compound metabolic process	1511	0.0331358
Inaccessible	GO:0045833	negative regulation of lipid metabolic process	25	0.0333374
Inaccessible	GO:0044262	cellular carbohydrate metabolic process	59	0.0345724
Inaccessible	GO:0048813	dendrite morphogenesis	40	0.0350147
Inaccessible	GO:0032409	regulation of transporter activity	57	0.0352198
Inaccessible	GO:0048705	skeletal system morphogenesis	57	0.0352198
Inaccessible	GO:0010770	positive regulation of cell morphogenesis involved in differentiation	41	0.0352433
Inaccessible	GO:0007507	heart development	120	0.0352463
Inaccessible	GO:0051962	positive regulation of nervous system development	120	0.0352463
Inaccessible	GO:0051259	protein oligomerization	118	0.0352566
Inaccessible	GO:0033673	negative regulation of kinase activity	56	0.0352598
Inaccessible	GO:0031338	regulation of vesicle fusion	19	0.0352939
Inaccessible	GO:0010634	positive regulation of epithelial cell migration	31	0.0352996
Inaccessible	GO:0006915	apoptotic process	337	0.0357468
Inaccessible	GO:0009790	embryo development	220	0.0361284
Inaccessible	GO:0071496	cellular response to external stimulus	60	0.0369045
Inaccessible	GO:0007585	respiratory gaseous exchange	18	0.0371614
Inaccessible	GO:0006935	chemotaxis	111	0.0374014
Inaccessible	GO:0030220	platelet formation	9	0.0374152
Inaccessible	GO:0042063	gliogenesis	65	0.0374508
Inaccessible	GO:0061572	actin filament bundle organization	39	0.0374637
Inaccessible	GO:0060541	respiratory system development	59	0.0374741
Inaccessible	GO:0034654	nucleobase-containing compound biosynthetic process	646	0.0383584
Inaccessible	GO:0032102	negative regulation of response to external stimulus	63	0.0383887
Inaccessible	GO:0097120	receptor localization to synapse	12	0.0388803
Inaccessible	GO:0006109	regulation of carbohydrate metabolic process	42	0.039321
Inaccessible	GO:0007528	neuromuscular junction development	17	0.0399403
Inaccessible	GO:0014074	response to purine-containing compound	28	0.0400032
Inaccessible	GO:0042692	muscle cell differentiation	90	0.0404986
Inaccessible	GO:0031329	regulation of cellular catabolic process	112	0.0406791
Inaccessible	GO:0046173	polyol biosynthetic process	15	0.0407015
Inaccessible	GO:1902743	regulation of lamellipodium organization	15	0.0407015
Inaccessible	GO:0006875	cellular metal ion homeostasis	109	0.0414054
Inaccessible	GO:1901888	regulation of cell junction assembly	22	0.0414909
Inaccessible	GO:0042330	taxis	111	0.0415016
Inaccessible	GO:1902903	regulation of supramolecular fiber organization	70	0.0415329
Inaccessible	GO:0060998	regulation of dendritic spine development	24	0.0416675
Inaccessible	GO:2000147	positive regulation of cell motility	99	0.0416878
Inaccessible	GO:1903522	regulation of blood circulation	54	0.0425772
Inaccessible	GO:0006355	regulation of transcription, DNA-templated	565	0.0426286
Inaccessible	GO:0009896	positive regulation of catabolic process	78	0.0426694
Inaccessible	GO:0030155	regulation of cell adhesion	133	0.0430849
Inaccessible	GO:0060558	regulation of calcidiol 1-monooxygenase activity	5	0.0431732
Inaccessible	GO:2000394	positive regulation of lamellipodium morphogenesis	5	0.0431732
Inaccessible	GO:2000644	regulation of receptor catabolic process	5	0.0431732
Inaccessible	GO:0003417	growth plate cartilage development	8	0.0432152
Inaccessible	GO:0001558	regulation of cell growth	86	0.0437388
Inaccessible	GO:0031061	negative regulation of histone methylation	10	0.0438226
Inaccessible	GO:0000045	autophagosome assembly	25	0.044407
Inaccessible	GO:0033157	regulation of intracellular protein transport	82	0.0446671
Inaccessible	GO:1903035	negative regulation of response to wounding	23	0.04481
Inaccessible	GO:0051017	actin filament bundle assembly	38	0.0456699
Inaccessible	GO:0010977	negative regulation of neuron projection development	38	0.0463311
Inaccessible	GO:0051146	striated muscle cell differentiation	65	0.0466588
Inaccessible	GO:0016570	histone modification	91	0.0472644
Inaccessible	GO:0060548	negative regulation of cell death	193	0.0475857
Inaccessible	GO:0050905	neuromuscular process	34	0.0478873
Inaccessible	GO:0021697	cerebellar cortex formation	11	0.047955
Inaccessible	GO:0043552	positive regulation of phosphatidylinositol 3-kinase activity	11	0.047955
Inaccessible	GO:0045879	negative regulation of smoothened signaling pathway	11	0.047955
Inaccessible	GO:0072595	maintenance of protein localization in organelle	11	0.047955
Inaccessible	GO:0050770	regulation of axonogenesis	43	0.0479783
Inaccessible	GO:0007160	cell-matrix adhesion	45	0.0480111
Inaccessible	GO:0009135	purine nucleoside diphosphate metabolic process	24	0.0480848
Inaccessible	GO:0009179	purine ribonucleoside diphosphate metabolic process	24	0.0480848
Inaccessible	GO:1900121	negative regulation of receptor binding	7	0.0481108
Inaccessible	GO:1903818	positive regulation of voltage-gated potassium channel activity	7	0.0481108
Inaccessible	GO:0009890	negative regulation of biosynthetic process	289	0.0481609
Inaccessible	GO:0051055	negative regulation of lipid biosynthetic process	16	0.048233
Inaccessible	GO:0070257	positive regulation of mucus secretion	6	0.049214
Inaccessible	GO:2000392	regulation of lamellipodium morphogenesis	6	0.049214
Inaccessible	GO:0051272	positive regulation of cellular component movement	101	0.0492796
Inaccessible	GO:0098602	single organism cell adhesion	128	0.0493483
Inaccessible	GO:0007272	ensheathment of neurons	36	0.0495155
Inaccessible	GO:0008366	axon ensheathment	36	0.0495155
Inaccessible	GO:0048015	phosphatidylinositol-mediated signaling	36	0.0495155
Inaccessible	GO:0010033	response to organic substance	512	0.0496951
Inaccessible	GO:0043276	anoikis	12	0.0498037
1, SICER islands represent genomic regions with significant differential ATAC-seq read coverage in sperm as defined by SICER. Accessible regions represent cases for which ATAC-seq read coverage is higher in TBT than in DMSO samples. Inaccessible regions represent cases for which ATAC-seq read coverage is lower in TBT than in DMSO samples. Overlaps between SICER islands with the same direction of …
2, Functional GO enrichment analyses were performed using MouseMine, the background population of annotations for mouse genomes as reference set, and Benjamini Hochberg correction for multiple testing to calculate p values according to the hypergeometric distribution. Only enrichments supported by p<0.05 are included.
